# Supplementary material for: PIWI genes and piRNAs are ubiquitously expressed in mollusks and show patterns of lineage-specific adaptation
Source: Commun Biol. 2018 Sep 7;1:137. doi: 10.1038/s42003-018-0141-4 (PMC6128900; doi:10.1038/s42003-018-0141-4)
Supplement: Supplementary file 2 — Supplementary Data 1 [file 42003_2018_141_MOESM2_ESM.xlsx]

## Sheet: piRNA clusters L. stagnalis
					mapped reads [rpm]
Cluster ID	location	start	end	size [bp]	reproductive tract	muscle
1	gLs.1.0.scaf00006	412333	420415	8083	119.268	158.865
2	gLs.1.0.scaf00034	132008	136991	4984	31.2023	23.4326
3	gLs.1.0.scaf00034	162144	171023	8880	80.7996	72.8799
4	gLs.1.0.scaf00039	250660	259018	8359	31.7047	34.1286
5	gLs.1.0.scaf00045	210392	214604	4213	42.1013	15.2533
6	gLs.1.0.scaf00055	249001	258022	9022	88.6524	95.9238
7	gLs.1.0.scaf00073	35007	43014	8008	34.6561	36.3209
8	gLs.1.0.scaf00091	250445	256182	5738	30.3224	37.1034
9	gLs.1.0.scaf00110	26228	34336	8109	53.6579	35.5373
10	gLs.1.0.scaf00122	128	6829	6702	53.1574	67.4938
11	gLs.1.0.scaf00133	220110	224903	4794	34.8056	35.7494
12	gLs.1.0.scaf00138	101151	108874	7724	47.497	46.4197
13	gLs.1.0.scaf00195	8068	112861	104794	23183.4	1629.87
14	gLs.1.0.scaf00208	221187	228722	7536	39.4121	38.5347
15	gLs.1.0.scaf00212	80457	88931	8475	36.8288	42.7048
16	gLs.1.0.scaf00216	100013	179954	79942	27942.8	793.134
17	gLs.1.0.scaf00228	68025	76909	8885	71.8332	86.3309
18	gLs.1.0.scaf00228	175147	183968	8822	63.3804	53.888
19	gLs.1.0.scaf00232	6521	13938	7418	38.5734	43.8268
20	gLs.1.0.scaf00236	84075	91018	6944	37.7932	38.4471
21	gLs.1.0.scaf00304	146931	154968	8038	56.8017	46.3022
22	gLs.1.0.scaf00310	91012	109015	18004	162.012	111.112
23	gLs.1.0.scaf00311	3013	11008	7996	31.9828	26.9149
24	gLs.1.0.scaf00318	1	25734	25734	310.222	216.453
25	gLs.1.0.scaf00326	207379	213612	6234	36.5099	36.8413
26	gLs.1.0.scaf00334	16099	24906	8808	69.2956	13.9111
27	gLs.1.0.scaf00342	160004	167900	7897	36.3173	36.7
28	gLs.1.0.scaf00371	94031	102698	8668	79.5274	43.8994
29	gLs.1.0.scaf00404	139001	172952	33952	411.99	318.491
30	gLs.1.0.scaf00426	182036	188345	6310	29.3056	26.7536
31	gLs.1.0.scaf00436	20002	29012	9011	37.1535	63.2224
32	gLs.1.0.scaf00441	108030	158944	50915	11719.9	328.279
33	gLs.1.0.scaf00468	173136	178981	5846	61.8973	37.1569
34	gLs.1.0.scaf00513	4207	13478	9272	118.008	116.804
35	gLs.1.0.scaf00517	49099	53740	4642	25.7154	34.2041
36	gLs.1.0.scaf00535	48465	143979	95515	18409.3	550.898
37	gLs.1.0.scaf00537	154478	161962	7485	123.407	100.912
38	gLs.1.0.scaf00543	64232	70533	6302	73.096	69.4584
39	gLs.1.0.scaf00560	102370	108861	6492	56.8483	37.9547
40	gLs.1.0.scaf00563	83044	90874	7831	36.7656	37.8586
41	gLs.1.0.scaf00567	138670	147015	8346	73.0736	69.4537
42	gLs.1.0.scaf00569	121358	129958	8601	75.8574	68.9824
43	gLs.1.0.scaf00579	2	7008	7007	33.5915	42.7386
44	gLs.1.0.scaf00604	57100	63764	6665	41.6554	19.4243
45	gLs.1.0.scaf00617	156025	161376	5352	76.1648	69.7315
46	gLs.1.0.scaf00630	61504	65874	4371	36.4759	36.69
47	gLs.1.0.scaf00659	1076	9918	8843	39.8001	39.5292
48	gLs.1.0.scaf00664	49109	54818	5710	31.5611	46.7855
49	gLs.1.0.scaf00724	101007	108009	7003	32.6669	39.6034
50	gLs.1.0.scaf00809	39004	47004	8001	53.7991	30.431
51	gLs.1.0.scaf00830	628	6999	6372	170.068	180.025
52	gLs.1.0.scaf00849	4042	12804	8763	56.7499	43.7021
53	gLs.1.0.scaf00853	107023	115863	8841	73.0488	69.4628
54	gLs.1.0.scaf00925	68020	73098	5079	40.1707	42.6256
55	gLs.1.0.scaf00952	115073	123768	8696	48.2683	70.7838
56	gLs.1.0.scaf00964	59086	64954	5869	35.6004	29.672
57	gLs.1.0.scaf00964	88008	96757	8750	36.4782	20.8369
58	gLs.1.0.scaf00971	10109	15011	4903	31.4767	24.9526
59	gLs.1.0.scaf00974	101196	109967	8772	73.3639	69.8411
60	gLs.1.0.scaf01010	16666	24957	8292	56.597	44.3363
61	gLs.1.0.scaf01034	19002	24983	5982	35.6667	39.0709
62	gLs.1.0.scaf01036	82008	88728	6721	38.1268	57.4262
63	gLs.1.0.scaf01100	70214	79017	8804	46.356	65.0386
64	gLs.1.0.scaf01142	121048	126593	5546	85.6116	6.32199
65	gLs.1.0.scaf01174	50323	61018	10696	99.1784	106.078
66	gLs.1.0.scaf01208	43015	49434	6420	52.7981	49.1006
67	gLs.1.0.scaf01214	11008	76919	65912	1108.45	854.45
68	gLs.1.0.scaf01223	100034	107882	7849	32.714	39.7509
69	gLs.1.0.scaf01231	38181	46859	8679	132.389	210.802
70	gLs.1.0.scaf01252	6001	17016	11016	131.865	114.429
71	gLs.1.0.scaf01303	56069	63355	7287	50.9107	62.3528
72	gLs.1.0.scaf01306	65064	73848	8785	73.3809	70.1613
73	gLs.1.0.scaf01342	31163	39945	8783	28.1069	33.601
74	gLs.1.0.scaf01364	95134	106994	11861	130.918	103.149
75	gLs.1.0.scaf01410	25201	33770	8570	42.5823	16.992
76	gLs.1.0.scaf01413	68476	74163	5688	37.3285	37.9806
77	gLs.1.0.scaf01440	26023	35004	8982	53.4962	61.4378
78	gLs.1.0.scaf01456	91238	96989	5752	83.8882	77.7628
79	gLs.1.0.scaf01470	107223	109063	1841	138.959	85.8309
80	gLs.1.0.scaf01474	89002	97620	8619	119.858	113.596
81	gLs.1.0.scaf01529	79016	89799	10784	315.015	402.253
82	gLs.1.0.scaf01567	9003	15697	6695	42.3868	40.2508
83	gLs.1.0.scaf01614	51099	60018	8920	89.3948	74.9364
84	gLs.1.0.scaf01657	96000	100987	4988	69.2736	85.8154
85	gLs.1.0.scaf01690	76005	81520	5516	225.379	194.577
86	gLs.1.0.scaf01697	10025	49019	38995	838.312	683.012
87	gLs.1.0.scaf01698	37003	44967	7965	37.5364	39.4449
88	gLs.1.0.scaf01729	2025	11023	8999	65.9604	81.2963
89	gLs.1.0.scaf01729	23042	44993	21952	410.667	398.071
90	gLs.1.0.scaf01761	50307	58993	8687	33.6976	40.869
91	gLs.1.0.scaf01874	52027	60615	8589	48.1249	10.8253
92	gLs.1.0.scaf01874	81024	89992	8969	42.5185	6.3879
93	gLs.1.0.scaf01880	13629	21942	8314	74.8971	46.9161
94	gLs.1.0.scaf01896	31053	36682	5630	117.443	98.6631
95	gLs.1.0.scaf01901	58063	66572	8510	56.6543	44.2696
96	gLs.1.0.scaf01909	43421	45022	1602	41.8033	48.4508
97	gLs.1.0.scaf01911	69191	73916	4726	115.042	62.864
98	gLs.1.0.scaf01929	48019	53022	5004	36.5693	36.2172
99	gLs.1.0.scaf01931	75780	82699	6920	41.7896	14.868
100	gLs.1.0.scaf01951	46108	55007	8900	29.9615	41.5463
101	gLs.1.0.scaf01953	58004	78986	20983	291.519	247.069
102	gLs.1.0.scaf01991	10002	39378	29377	355.48	284.616
103	gLs.1.0.scaf02079	68164	75592	7429	138.2	133.304
104	gLs.1.0.scaf02089	8009	31015	23007	243.254	84.8177
105	gLs.1.0.scaf02173	65274	73701	8428	127.329	112.469
106	gLs.1.0.scaf02245	31	5253	5223	62.8354	53.8382
107	gLs.1.0.scaf02247	27015	31946	4932	34.269	54.9077
108	gLs.1.0.scaf02280	37002	62003	25002	192.458	154.869
109	gLs.1.0.scaf02290	10001	19024	9024	56.7749	52.582
110	gLs.1.0.scaf02290	29038	37303	8266	70.1586	121.247
111	gLs.1.0.scaf02325	13388	15752	2365	43.4682	16.2913
112	gLs.1.0.scaf02408	26004	34943	8940	30.2465	41.7376
113	gLs.1.0.scaf02414	9596	16019	6424	70.841	60.8371
114	gLs.1.0.scaf02443	31220	39958	8739	119.19	117.629
115	gLs.1.0.scaf02443	62129	69501	7373	67.0224	70.2856
116	gLs.1.0.scaf02446	30030	37960	7931	43.5279	38.626
117	gLs.1.0.scaf02458	38	13988	13951	187.028	221.533
118	gLs.1.0.scaf02469	34007	52016	18010	219.121	163.277
119	gLs.1.0.scaf02487	27129	36018	8890	52.3987	46.6129
120	gLs.1.0.scaf02504	19352	27016	7665	44.0902	45.1993
121	gLs.1.0.scaf02504	49220	64022	14803	114.352	92.4655
122	gLs.1.0.scaf02516	9	6007	5999	72.8334	69.6858
123	gLs.1.0.scaf02556	16001	31017	15017	142.476	113.892
124	gLs.1.0.scaf02625	5	5788	5784	56.6275	44.8005
125	gLs.1.0.scaf02757	5060	9694	4635	30.9864	27.4864
126	gLs.1.0.scaf02824	8007	56920	48914	772.472	551.216
127	gLs.1.0.scaf02853	1	7970	7970	126.846	113.354
128	gLs.1.0.scaf02938	15014	22977	7964	36.4993	36.8515
129	gLs.1.0.scaf02948	14162	22156	7995	38.0127	73.509
130	gLs.1.0.scaf03055	45005	52273	7269	37.0657	53.6075
131	gLs.1.0.scaf03101	5006	14001	8996	43.2619	41.5569
132	gLs.1.0.scaf03130	270	6382	6113	74.7406	46.6914
133	gLs.1.0.scaf03277	38699	39938	1240	35.5789	35.7969
134	gLs.1.0.scaf03305	11155	20016	8862	84.5068	53.5521
135	gLs.1.0.scaf03328	42282	50013	7732	28.4132	40.2243
136	gLs.1.0.scaf03464	3264	9991	6728	40.7738	38.9452
137	gLs.1.0.scaf03536	51039	56025	4987	32.2868	36.6503
138	gLs.1.0.scaf03551	15122	23879	8758	135.789	87.8583
139	gLs.1.0.scaf03599	18153	27007	8855	33.8029	16.5302
140	gLs.1.0.scaf03615	11021	14026	3006	39.6413	37.8146
141	gLs.1.0.scaf03634	38009	56999	18991	139.177	81.1791
142	gLs.1.0.scaf03640	43220	49970	6751	30.246	41.5633
143	gLs.1.0.scaf03712	11015	41018	30004	980.297	904.593
144	gLs.1.0.scaf03720	17377	28010	10634	84.2975	118.081
145	gLs.1.0.scaf03944	332	15380	15049	316.432	310.525
146	gLs.1.0.scaf04011	16292	24775	8484	56.299	50.6434
147	gLs.1.0.scaf04046	4016	26982	22967	252.363	106.254
148	gLs.1.0.scaf04058	46074	51839	5766	99.4379	75.5893
149	gLs.1.0.scaf04090	5980	11458	5479	63.8928	30.5072
150	gLs.1.0.scaf04116	3416	12020	8605	63.5356	44.7547
151	gLs.1.0.scaf04163	8094	10515	2422	30.7829	41.092
152	gLs.1.0.scaf04315	2087	12024	9938	93.283	128.329
153	gLs.1.0.scaf04376	10004	19018	9015	53.3712	42.2179
154	gLs.1.0.scaf04437	17358	23990	6633	35.2039	34.6583
155	gLs.1.0.scaf04467	10047	16978	6932	47.1278	59.5421
156	gLs.1.0.scaf04615	26004	36016	10013	320.758	231.824
157	gLs.1.0.scaf04673	6002	14950	8949	83.192	129.661
158	gLs.1.0.scaf04675	32080	40813	8734	221.152	221.596
159	gLs.1.0.scaf04687	412	11645	11234	77.4617	79.7073
160	gLs.1.0.scaf04704	36088	44795	8708	23.7398	38.0364
161	gLs.1.0.scaf04736	22404	29008	6605	40.672	33.6793
162	gLs.1.0.scaf04768	30015	38950	8936	59.106	79.9675
163	gLs.1.0.scaf04784	9014	18020	9007	31.5431	43.2238
164	gLs.1.0.scaf04800	83	8945	8863	28.5088	54.2685
165	gLs.1.0.scaf04846	23402	30420	7019	36.8276	36.3748
166	gLs.1.0.scaf04931	38001	43843	5843	35.5298	37.8533
167	gLs.1.0.scaf05086	7128	16017	8890	35.382	50.3026
168	gLs.1.0.scaf05179	25947	35018	9072	167.724	159.368
169	gLs.1.0.scaf05408	27027	35900	8874	57.7103	95.5679
170	gLs.1.0.scaf05436	13	5009	4997	30.5828	45.2793
171	gLs.1.0.scaf05871	2596	10699	8104	85.8171	75.101
172	gLs.1.0.scaf05887	6016	14970	8955	106.967	103.457
173	gLs.1.0.scaf05888	2	5593	5592	56.964	44.5059
174	gLs.1.0.scaf06091	31382	35514	4133	25.2713	34.3789
175	gLs.1.0.scaf06104	9070	18006	8937	41.6038	49.4632
176	gLs.1.0.scaf06341	6080	14840	8761	56.2013	45.4962
177	gLs.1.0.scaf06392	28001	33681	5681	152.245	119.752
178	gLs.1.0.scaf06509	6095	13986	7892	31.2233	39.3829
179	gLs.1.0.scaf06838	21099	29575	8477	53.8858	65.7561
180	gLs.1.0.scaf06856	10067	15752	5686	73.0668	69.3908
181	gLs.1.0.scaf06868	13070	14170	1101	41.4931	14.6166
182	gLs.1.0.scaf06904	17030	25942	8913	38.2637	44.3187
183	gLs.1.0.scaf06969	20017	28006	7990	38.9473	40.0683
184	gLs.1.0.scaf07000	29	5008	4980	38.8212	42.7397
185	gLs.1.0.scaf07007	15133	23567	8435	130.333	3.87829
186	gLs.1.0.scaf07127	15078	23986	8909	42.0868	40.0468
187	gLs.1.0.scaf07142	41	5723	5683	16.401	57.946
188	gLs.1.0.scaf07229	15123	22966	7844	36.4301	37.1174
189	gLs.1.0.scaf07344	8395	17009	8615	54.161	63.6547
190	gLs.1.0.scaf07396	4008	13024	9017	67.1385	55.1373
191	gLs.1.0.scaf07453	8058	15962	7905	11.2886	35.2893
192	gLs.1.0.scaf07594	17121	22562	5442	40.3877	14.1633
193	gLs.1.0.scaf07666	98	11961	11864	145.898	124.329
194	gLs.1.0.scaf07694	11442	19604	8163	290.392	253.778
195	gLs.1.0.scaf07935	162	6457	6296	106.838	94.3899
196	gLs.1.0.scaf08111	9730	17808	8079	57.0862	85.0896
197	gLs.1.0.scaf08276	156	5021	4866	57.4278	94.8036
198	gLs.1.0.scaf08355	5067	13658	8592	54.1286	22.5069
199	gLs.1.0.scaf08378	13216	21915	8700	198.384	179.945
200	gLs.1.0.scaf08538	297	8804	8508	33.5682	77.5389
201	gLs.1.0.scaf08581	13030	22838	9809	72.8157	55.8902
202	gLs.1.0.scaf08628	11079	20013	8935	64.0256	64.5762
203	gLs.1.0.scaf08803	19473	23908	4436	427.163	12.5706
204	gLs.1.0.scaf08859	12015	23701	11687	61.1798	10.5261
205	gLs.1.0.scaf08979	9091	21956	12866	140.693	124.885
206	gLs.1.0.scaf09171	18101	22814	4714	40.1954	38.5275
207	gLs.1.0.scaf09280	16134	20428	4295	34.5627	35.1712
208	gLs.1.0.scaf09285	2	21352	21351	280.067	204.148
209	gLs.1.0.scaf09308	19017	22375	3359	57.9273	45.0397
210	gLs.1.0.scaf09409	9019	15980	6962	163.6	49.9529
211	gLs.1.0.scaf09471	3	4995	4993	36.8825	22.397
212	gLs.1.0.scaf09552	3004	12736	9733	118.991	118.545
213	gLs.1.0.scaf09625	2001	13798	11798	61.2183	81.59
214	gLs.1.0.scaf09763	2569	6957	4389	42.3245	15.4519
215	gLs.1.0.scaf10040	13	7781	7769	27.656	35.2776
216	gLs.1.0.scaf10169	9	16822	16814	1706.08	1214.74
217	gLs.1.0.scaf10414	6072	19546	13475	1060.16	30.8829
218	gLs.1.0.scaf10480	10067	18879	8813	80.7609	79.8266
219	gLs.1.0.scaf10570	6711	13698	6988	34.2631	27.7062
220	gLs.1.0.scaf10654	12025	18986	6962	45.215	43.629
221	gLs.1.0.scaf10669	17447	18975	1529	59.2314	65.7511
222	gLs.1.0.scaf10723	74	3798	3725	74.3547	91.1743
223	gLs.1.0.scaf10726	126	7828	7703	28.9687	42.5105
224	gLs.1.0.scaf10894	14	4126	4113	38.099	35.2303
225	gLs.1.0.scaf10960	8045	18225	10181	168.764	135.347
226	gLs.1.0.scaf11045	7072	14208	7137	227.693	224.46
227	gLs.1.0.scaf11059	7148	9846	2699	34.5176	40.8559
228	gLs.1.0.scaf11602	1	4921	4921	48.2321	89.8522
229	gLs.1.0.scaf11884	5450	15105	9656	83.6261	89.7193
230	gLs.1.0.scaf12024	18	9640	9623	189.101	253.876
231	gLs.1.0.scaf12181	12169	15948	3780	62.458	63.1687
232	gLs.1.0.scaf12352	10934	12597	1664	137.902	100.998
233	gLs.1.0.scaf12465	405	5523	5119	32.1795	35.3695
234	gLs.1.0.scaf12754	4093	11987	7895	32.6296	25.8719
235	gLs.1.0.scaf12945	6018	14662	8645	64.4316	45.5746
236	gLs.1.0.scaf12959	8179	14657	6479	73.275	69.4201
237	gLs.1.0.scaf12960	2	4908	4907	75.4755	114.527
238	gLs.1.0.scaf12968	8019	14634	6616	128.901	151.051
239	gLs.1.0.scaf13221	5263	12870	7608	35.2812	17.6362
240	gLs.1.0.scaf13296	10	9023	9014	549.155	486.593
241	gLs.1.0.scaf13541	4002	13019	9018	56.8708	46.5815
242	gLs.1.0.scaf13596	60	9000	8941	89.4876	60.7571
243	gLs.1.0.scaf13612	8368	13780	5413	48.0458	50.1624
244	gLs.1.0.scaf13650	9582	13629	4048	39.5486	38.6584
245	gLs.1.0.scaf14828	4217	12004	7788	36.581	36.9847
246	gLs.1.0.scaf14922	1	8973	8973	33.6276	41.3523
247	gLs.1.0.scaf15010	15	4608	4594	370.058	418.477
248	gLs.1.0.scaf15501	2	7013	7012	82.2381	61.155
249	gLs.1.0.scaf16165	13	4621	4609	34.3582	38.6236
250	gLs.1.0.scaf16330	2749	10684	7936	393.629	428.258
251	gLs.1.0.scaf16543	3000	10538	7539	71.084	102.943
252	gLs.1.0.scaf16651	1071	9995	8925	33.941	18.661
253	gLs.1.0.scaf17349	2449	9941	7493	33.2539	44.0363
254	gLs.1.0.scaf17457	1011	7608	6598	33.0916	26.0772
255	gLs.1.0.scaf17490	21	9710	9690	144.272	106.315
256	gLs.1.0.scaf17829	4538	5621	1084	29.4909	19.1258
257	gLs.1.0.scaf18332	816	6786	5971	464.981	13.0537
258	gLs.1.0.scaf18681	2033	9140	7108	67.4203	47.2056
259	gLs.1.0.scaf18708	19	6008	5990	109.722	94.6044
260	gLs.1.0.scaf18983	59	5026	4968	50.9955	33.2662
261	gLs.1.0.scaf19490	9	5363	5355	61.1338	50.9978
262	gLs.1.0.scaf19820	10	8560	8551	677.145	394.569
263	gLs.1.0.scaf19856	22	3558	3537	47.6252	47.6815
264	gLs.1.0.scaf19903	3	4779	4777	33.368	30.7152
265	gLs.1.0.scaf19963	737	7313	6577	63.0779	54.3966
266	gLs.1.0.scaf20403	4	5994	5991	46.8796	47.6969
267	gLs.1.0.scaf20988	4260	7309	3050	29.8198	19.5233
268	gLs.1.0.scaf21073	3957	7635	3679	89.1217	56.3374
269	gLs.1.0.scaf21726	8	7160	7153	30.2697	13.6737
270	gLs.1.0.scaf22035	133	7448	7316	73.0863	63.9761
271	gLs.1.0.scaf22217	2651	7430	4780	39.3199	38.3392
272	gLs.1.0.scaf22556	2833	7314	4482	41.3336	38.9113
273	gLs.1.0.scaf22750	4202	7159	2958	45.6021	28.0594
274	gLs.1.0.scaf23447	318	6894	6577	31.9368	31.1162
275	gLs.1.0.scaf23553	18	6778	6761	91.3432	53.7972
276	gLs.1.0.scaf23732	1	6728	6728	36.2549	80.0189
277	gLs.1.0.scaf25718	47	2785	2739	42.8599	27.1967
278	gLs.1.0.scaf26008	38	5309	5272	427.748	12.6901
279	gLs.1.0.scaf26149	4	5622	5619	75.6585	71.7564
280	gLs.1.0.scaf26446	111	5534	5424	96.3661	100.721
281	gLs.1.0.scaf26818	1	5431	5431	393.537	331.95
282	gLs.1.0.scaf26930	9	4880	4872	62.3766	54.2734
283	gLs.1.0.scaf27535	90	4997	4908	29.5734	30.7547
284	gLs.1.0.scaf27794	99	5211	5113	45.1407	43.5555
285	gLs.1.0.scaf29610	11	4925	4915	44.8124	72.8294
286	gLs.1.0.scaf33017	7	4677	4671	34.7837	19.4657
287	gLs.1.0.scaf33294	2	4675	4674	601.499	16.8772
288	gLs.1.0.scaf33382	1	4570	4570	62.5133	63.4903
289	gLs.1.0.scaf34360	151	4466	4316	74.6566	46.625
290	gLs.1.0.scaf35274	1	4293	4293	79.8368	59.5515
291	gLs.1.0.scaf35519	27	4422	4396	36.109	30.983
292	gLs.1.0.scaf36012	295	4275	3981	48.0375	29.3399
293	gLs.1.0.scaf36769	6	3324	3319	185.997	204.369
294	gLs.1.0.scaf38402	5	3539	3535	610.911	458.44
295	gLs.1.0.scaf38694	3	3634	3632	558.818	15.696
296	gLs.1.0.scaf39390	7	3508	3502	72.5477	64.6857
297	gLs.1.0.scaf40915	206	3251	3046	57.6216	48.1017
298	gLs.1.0.scaf41699	100	3203	3104	29.499	12.9321
299	gLs.1.0.scaf42172	40	3161	3122	32.6847	15.656
300	gLs.1.0.scaf44934	3	2959	2957	48.2995	38.9978
301	gLs.1.0.scaf50003	3	1937	1935	90.2541	72.1684
302	gLs.1.0.scaf50420	231	1861	1631	132.478	73.0868
303	gLs.1.0.scaf54154	74	1563	1490	95.4333	73.8031
304	gLs.1.0.scaf55759	3	1446	1444	42.1476	42.2217
305	gLs.1.0.scaf60834	2	1248	1247	75.0043	81.5853
306	gLs.1.0.scaf67420	14	1084	1071	184.471	204.826
307	gLs.1.0.scaf68864	1	1058	1058	7174.63	4747.25
