# Supplementary material for: PIWI genes and piRNAs are ubiquitously expressed in mollusks and show patterns of lineage-specific adaptation
Source: Commun Biol. 2018 Sep 7;1:137. doi: 10.1038/s42003-018-0141-4 (PMC6128900; doi:10.1038/s42003-018-0141-4)
Supplement: Supplementary file 3 — Supplementary Data 2 [file 42003_2018_141_MOESM3_ESM.xlsx]

## Sheet: piRNA clusters C. gigas
					mapped reads [rpm]
Cluster ID	location	start	end	size [bp]	male gonad	female gonad	Egg	Blastula	Trochophore	D-shape veliger	Umbo	Pediveliger	Spat	Juvenile	Digestive gland	Labial palps	mantle, inner	mantle, outer	Gill	Aductor muscle	Hemolymph
1	C22996	8	2013	2006	13.2084	31.0332	37.9839	33.2231	24.9694	13.1547	344.241	545.899	111.795	12.3078	23.9094	9.91975	38.2591	44.4344	26.4001	8.57402	259.155
2	C24160	15	2599	2585	41.0137	34.9327	184.043	150.562	163.55	49.7772	240.88	226.782	62.4018	41.0155	85.9204	58.598	104.478	59.1139	76.1971	99.1747	193.163
3	C24292	4	2660	2657	314.769	544.594	610.539	515.836	321.498	128.434	283.92	298.045	57.4889	103.731	89.0474	2.86013	4.09242	6.10313	4.94705	20.319	99.2207
4	C24888	37	2943	2907	58.0109	73.3368	43.6195	42.0776	25.5666	7.45293	137.112	46.6951	22.1008	55.4584	59.0843	146.165	337.782	115.615	412.176	567.196	709.661
5	C26128	27	3672	3646	168.095	736.551	1081.4	1240.11	736.836	551.373	57.5174	4.45985	1.17571	45.9377	335.817	2.10981	3.24394	2.62235	3.92131	118.667	775.084
6	C26536	346	2597	2252	140.101	202.333	130.886	163.38	83.4871	91.8436	382.174	327.954	85.7172	105.752	216.653	116.567	71.036	46.6792	145.951	127.356	198.921
7	C26582	92	4021	3930	32.1388	55.5385	64.3151	87.9634	63.1575	14.4221	106.637	151.968	20.5502	21.7763	43.0028	41.2894	42.9969	25.495	32.1858	58.5351	305.178
8	C27694	55	4886	4832	220.073	508.447	588.821	565.503	716.326	662.909	848.079	395.519	69.3759	69.5474	115.237	7.98633	17.8583	9.86468	12.3633	65.71	320.354
9	C28006	19	5145	5127	145.292	2200.99	1238.58	1333.09	1195.89	330.513	67.8827	4.90634	1.90825	57.9107	57.932	0.946798	0.929121	0.630184	1.60111	28.3509	242.596
10	C28026	9	5168	5160	157.556	867.551	1135.17	1203.82	1515.14	385.218	66.1494	13.378	2.90911	65.4574	416.447	6.28374	8.93043	5.53407	7.70333	155.095	1416.74
11	C28510	84	5491	5408	100.606	713.727	167.824	238.974	128.873	18.3149	3.75678	1.11115	0.511178	333.093	129.817	0.175818	0.574442	0.776865	0.74684	17.7886	101.924
12	C29184	345	6309	5965	373.872	104.232	65.2745	92.1664	43.3146	24.7195	306.241	479.399	155.5	356.991	329.862	348.317	432.652	434.288	637.125	295.74	407.582
13	C29298	130	6237	6108	50.7196	40.9274	26.7947	33.8328	16.5363	4.80608	83.9616	35.4485	15.3573	52.9432	40.9167	100.377	184.565	81.9509	245.79	296.826	564.177
14	C29400	15	6024	6010	262.673	821.959	888.194	1315	875.536	279.884	87.5739	92.2442	16.5852	249.295	425.454	5.19529	7.68392	5.72111	10.3247	123.068	1012.93
15	C29410	228	4811	4584	155.234	325.04	553.537	550.792	415.142	163.848	25.0055	8.87164	1.85082	122.404	247.389	3.94467	3.54123	3.08057	3.16527	52.0603	398.847
16	C29682	1	4380	4380	54.9496	946.713	587.265	292.483	315.928	49.9373	90.5024	59.8809	13.5958	28.9978	32.3608	0.285789	1.39173	0.6713	0.980457	11.0885	121.751
17	C29766	81	5527	5447	12.7117	18.0968	13.265	14.8107	45.2984	26.9497	72.7248	97.3355	18.7624	20.2012	22.6618	29.8066	46.6756	37.239	46.0691	113.134	60.5436
18	C30332	4	3289	3286	49.3815	209.911	383.395	605.171	498.609	370.675	50.7753	8.1775	3.24378	26.7371	45.1396	1.04552	0.761211	0.530065	0.556679	12.6429	130.027
19	C30848	14	4944	4931	453.438	81.561	531.866	438.715	226.07	104.748	463.588	412.263	101.486	120.46	68.2628	2.28574	4.0153	2.01393	3.64797	20.2094	238.41
20	C30988	150	5006	4857	243.45	679.285	869.757	1096.61	628.008	377.976	407.528	640.574	144.63	120.214	140.356	35.9651	81.1111	53.5929	45.7976	106.458	407.252
21	C31380	1007	9369	8363	232.016	856.576	902.476	1449.7	387.27	92.236	181.449	183.502	38.5807	118.598	304.953	76.7316	78.2508	64.2923	80.5407	172.45	895.704
22	C31488	31	5973	5943	513.351	420.339	85.2424	69.0511	75.6414	26.2778	504.944	379.165	194.765	185.255	969.376	970.344	1911.71	2218.26	3932.31	2988.28	1474.64
23	C31644	375	5641	5267	59.1072	27.8266	13.4402	12.6563	23.0477	12.3991	113.073	170.617	57.6303	97.8263	45.1583	50.4418	90.0743	79.65	123.706	145.086	120.041
24	C31806	12	5743	5732	9.41202	6.47518	1.85287	1.49272	1.46552	0.0807828	16.877	1041.38	568.014	386.517	2.55146	0.0115281	0.0421096	0.376279	10.9981	0.791816	9.66429
25	C31910	48	8750	8703	682.753	420.09	729.846	609.055	706.148	208.152	216.226	243.463	38.2432	174.13	83.3274	12.8602	24.2682	13.6718	18.7656	55.7068	202.554
26	C32228	7	5956	5950	113.618	645.905	371.085	375.257	353.883	72.222	130.199	147.697	35.7146	121.723	71.7041	92.8039	70.5618	50.6611	94.0913	96.9617	215.803
27	C32276	7245	11192	3948	353.185	298.025	217.339	228.092	131.544	82.7662	385.212	489.892	90.545	231.257	65.6806	8.95988	5.98968	8.13746	26.9759	20.6742	151.653
28	C32578	674	9013	8340	68.1638	10.4489	4.43187	4.79987	3.1253	1.82414	267.913	234.33	69.5662	65.7724	2.87654	0.26919	0.34394	0.387658	0.478269	1.23478	6.51285
29	C32614	1852	7874	6023	60.6481	11.1089	4.83629	3.68631	4.93621	2.22637	260.072	229.869	66.8171	63.1691	1.72364	0.170329	0.340696	0.202697	0.337183	0.636035	2.53477
30	C32778	1	11851	11851	238.317	352.924	259.203	294.264	153.006	73.2263	425.711	447.714	134.296	135.376	182.705	86.95	222.837	145.239	130.996	267.592	625.195
31	C32838	7095	12702	5608	75.8576	189.607	207.165	235.416	135.793	64.9496	134.255	467.206	104.47	70.3677	99.0658	2.88929	2.95055	2.12796	4.6991	27.9201	281.617
32	C32888	3006	12019	9014	168.157	495.002	935.471	743.342	603.473	162.149	367.435	326.318	61.1929	141.73	207.198	26.2673	41.3876	26.8699	39.512	107.798	708.83
33	C33378	5083	13933	8851	150.238	866.484	1190.22	713.945	716.353	110.63	350.037	383.601	44.8357	207.158	515.636	368.723	431.496	447.685	529.663	582.467	1581.09
34	C33534	5386	10248	4863	85.5013	80.8377	75.7662	79.0157	120.42	77.9481	165.794	213.082	36.5406	69.4719	86.0007	107.315	116.682	76.233	142.276	216.939	133.291
35	C33708	12	8521	8510	285.505	293.685	123.438	117.036	91.2559	37.1658	538.727	531.329	141.348	218.439	232.421	255.946	244.493	231.512	419.483	410.619	348.512
36	C33952	1082	5622	4541	176.425	150.693	128.045	83.8156	69.1812	33.3642	225.768	139.039	35.6237	90.8683	184.35	95.4867	132.777	167.275	147.685	232.717	182.356
37	C34120	3097	11735	8639	81.5436	122.998	288.031	278.324	180.247	79.3323	128.27	154.657	26.2228	48.4632	219.514	89.8004	125.124	79.4647	105.957	115.188	691.526
38	C34402	5047	11943	6897	17.1226	23.748	20.1468	24.067	61.0123	28.9858	76.5031	88.081	18.4272	23.74	39.7384	35.1603	53.2329	42.7391	54.0539	126.487	89.8114
39	C34436	10	13023	13014	757.261	514.884	1904.81	1569.47	1450.94	573.718	460.659	482.124	102.78	99.563	200.475	44.1769	93.3901	78.8408	88.4416	172.167	743.857
40	C34488	3011	12029	9019	28.4353	65.1741	40.0799	37.5781	31.8161	13.3379	33.093	96.1995	20.9509	25.4206	75.0368	11.3532	44.1594	18.6664	24.0562	176.447	144.196
41	C35006	66	5996	5931	129.634	167.499	284.486	302.352	187.669	105.373	615.407	213.556	36.0741	82.685	12.0223	0.17832	0.600133	0.31909	0.043087	2.70711	16.1991
42	C35760	1032	9910	8879	94.0992	213.622	166.706	123.8	113.673	31.4736	76.8953	128.661	25.0093	38.735	98.9266	8.6119	32.8058	18.0063	20.387	182.116	247.976
43	C35844	21325	28131	6807	99.9141	305.551	100.367	77.8321	131.777	28.7794	276.923	223.43	48.4403	31.4803	158.153	209.607	346.192	264.94	297.73	477.508	522.227
44	C35952	19327	27999	8673	156.406	200.77	229.586	190.146	148.253	45.2773	379.178	332.206	78.6084	88.5723	100.173	52.6057	94.1589	87.6558	101.682	118.656	356.829
45	C36038	14004	22334	8331	48.0135	49.1615	27.0966	27.9919	27.0425	16.9038	89.04	84.0229	18.6223	33.204	39.4557	52.6772	54.7665	45.0414	63.1207	66.1285	56.8699
46	scaffold101	427099	428845	1747	43.8328	209.411	144.884	191.362	115.584	77.6801	83.0228	82.2452	15.492	62.4917	46.6507	37.8109	36.0553	36.6597	47.0562	53.2363	82.248
47	scaffold1016	307225	317000	9776	322.251	199.885	790.088	832.682	2173.78	1053.1	1145.92	893.537	205.892	246.72	153.932	16.2068	37.7528	24.7359	23.1919	71.845	286.371
47	scaffold1016	430838	436768	5931	124.357	62.9038	210.267	214.022	177.747	54.7689	84.1013	72.2837	11.1877	60.6204	54.7025	48.4964	45.952	14.9198	37.205	18.9684	98.4408
48	scaffold1018	429463	439731	10269	966.453	1834.98	745.089	664.96	897.303	418.231	1539.5	651.183	126.517	161.148	431.842	29.5354	60.976	46.5789	46.2739	249.65	1476.4
48	scaffold1018	460024	478006	17983	179.773	904.273	283.675	212.803	239.933	50.1876	133.703	173.354	32.1498	27.5519	294.219	42.6842	157.922	86.601	39.088	466.376	804.754
48	scaffold1018	505453	514022	8570	596.941	56.7091	103.938	69.1999	74.3233	26.0034	82.4493	115.013	23.5513	37.4418	35.1383	10.749	11.3238	11.2991	5.9679	46.0734	85.8762
49	scaffold102	480103	483357	3255	387.989	612.702	643.319	672.939	418.076	233.202	120.451	29.5315	8.63526	240.263	132.515	1.40752	1.51669	0.987029	1.90361	25.1972	177.747
50	scaffold1020	36273	44022	7750	24.9933	21.5761	11.2363	11.2843	12.576	6.57326	32.8261	34.4274	8.24789	23.5315	65.6505	101.513	74.5139	79.3688	291.529	86.5884	97.2153
51	scaffold1024	99268	107798	8531	1237.92	1122.56	2827.13	2503.76	1580.46	670.884	2917.37	3769.92	825.594	716.33	923.489	377	924.297	631.145	595.527	1257.01	2413.23
51	scaffold1024	1053694	1093463	39770	85.9497	469.834	589.481	838.424	424.685	211.924	236.404	244.712	44.6619	73.0506	99.677	56.3124	85.6283	66.3553	78.79	99.2018	303.909
52	scaffold1035	122233	131979	9747	258.676	546.083	2079.15	2307.48	956.56	658.625	1353.28	210.399	46.8197	116.556	183.213	18.3053	22.7025	19.8065	35.1192	55.8122	475.323
53	scaffold1053	103797	107539	3743	4.73487	31.8646	12.9753	5.57359	8.01975	0.923899	12.87	5.0515	0.498881	2.53446	58.4357	41.5648	318.428	110.003	104.528	2709.31	135.212
53	scaffold1053	361062	365277	4216	11.5081	26.9469	26.2943	25.1658	68.4738	36.959	86.4807	108.968	19.2818	22.1692	27.6279	32.8423	52.1494	41.0971	52.5967	118.315	75.0139
54	scaffold1064	110842	116025	5184	76.6718	825.843	500.346	581.003	492.507	99.7308	16.9089	1.89565	0.689452	64.9562	140.642	0.84251	2.63169	2.10082	1.949	58.531	383.425
55	scaffold1066	129024	133941	4918	27.6465	21.4315	11.9322	11.8132	10.9285	5.83301	53.675	52.9733	13.3685	19.2133	24.3545	31.2787	38.1037	30.9085	44.8654	45.5733	33.7125
56	scaffold1070	71140	80336	9197	171.58	90.8609	78.5791	112.04	49.3715	21.5688	40.2733	43.1183	13.5545	116.882	353.444	271.365	388.458	353.661	416.651	639.6	400.421
57	scaffold1073	1	1443	1443	13.6768	3.90842	23.5295	35.6361	21.8971	14.6885	20.1193	13.9787	3.65715	9.01265	31.5296	36.0717	41.2474	38.279	50.2372	54.7986	60.1339
58	scaffold1077	343085	349360	6276	58.1659	115.351	104.535	88.2545	51.4608	23.2494	63.1053	103.832	22.6411	35.6377	121.356	100.313	161.06	164.505	172.416	389.862	214.407
58	scaffold1077	319540	329955	10416	99.8083	335.093	256.94	150.399	206.66	37.5724	79.5748	140.747	28.3667	51.1572	128.556	18.2857	79.3877	40.7836	32.1921	324.378	314.981
59	scaffold1080	166093	174889	8797	279.413	934.133	721.916	937.373	400.886	330.28	27.3719	4.90542	0.414526	44.0191	65.6863	0.237769	0.413783	0.0368293	0.734583	8.25534	87.5187
60	scaffold1086	508714	514327	5614	3.85274	36.1649	40.1789	40.766	15.9479	6.31854	5.03524	3.55692	2.0499	6.48611	12.9475	0.141426	25.2055	5.70305	16.0752	167.321	26.1587
61	scaffold1097	43218	72863	29646	220.309	228.74	235.082	232.476	242.007	204.781	497.11	222.073	81.5858	274.511	148.354	203.348	308.129	201.964	396.135	559.948	743.318
62	scaffold1100	92053	100912	8860	815.601	251.593	364.166	517.155	125.703	114.93	4.35518	3.14436	1.77277	335.965	123.629	1.09555	1.83988	1.24213	1.9209	18.2393	147.377
63	scaffold1123	332345	338861	6517	108.259	44.8111	151.147	154.951	101.291	44.0101	45.5342	37.5772	7.42347	43.1256	36.3124	48.3265	45.5058	14.4803	36.451	16.6471	76.9662
64	scaffold113	568387	576670	8284	451.332	1282.72	716.612	465.483	453.769	47.0799	32.7327	3.06126	1.40798	51.5291	37.4163	0.085263	0.0439432	0.60529	0.706094	11.4079	133.402
65	scaffold1131	246002	254043	8042	147.072	794.761	760.195	847.326	1139.39	262.973	50.864	3.42287	6.05105	52.7484	233.371	3.77525	5.17382	3.2307	5.22772	103.941	1193.02
65	scaffold1131	213001	221998	8998	91.1094	513.821	1181.25	740.89	1092.83	241.82	58.9037	3.82188	0.620695	20.4755	57.7169	0.409214	0.584619	0.659318	1.15483	20.412	194.804
66	scaffold1132	494581	495659	1079	7.294	1.0199	2.49855	2.36031	1.2549	0.641559	0.605575	10.3604	3.06743	18.9129	29.1279	9.10653	64.973	62.0928	44.5177	14.6138	609.552
66	scaffold1132	366001	373810	7810	16.2988	17.9067	6.48845	6.67305	5.07602	2.18103	17.6463	20.7718	6.98651	17.0309	61.549	96.6617	72.5457	77.0215	288.278	79.3702	93.7984
67	scaffold1138	170130	178988	8859	206.603	246.759	120.629	105.089	95.4456	35.6539	11.8383	29.1922	13.3452	42.7661	271.72	23.2639	25.0273	34.2008	15.5792	66.2704	630.604
68	scaffold1140	6320	15781	9462	354.287	496.987	544.822	396.088	323.761	106.497	405.46	449.454	96.0615	194.375	213.769	71.4812	97.4464	100.053	104.784	137.244	598.689
69	scaffold1143	25056	33919	8864	98.5234	106.264	139.087	124.468	113.6	27.8637	4.90729	0.59919	0.316646	40.3693	461.222	3.46317	3.97053	3.04286	4.64179	127.681	863.53
70	scaffold1144	365183	374118	8936	35.1502	115.704	70.6692	58.0121	94.8492	87.8557	102.863	73.886	9.68272	38.6829	367.581	331.726	1181.91	725.982	510.15	5777	350.71
71	scaffold1149	678744	680089	1346	86.3693	80.1774	210.543	264.772	138.495	5.24308	9.03187	3.01413	0.613414	132.56	254.024	1.934	1.2709	2.15309	2.70064	58.1666	344.883
72	scaffold1154	391042	395919	4878	206.769	594.883	783.945	643.517	471.604	63.842	19.5474	5.04736	1.31787	99.9603	145.017	1.81737	2.99787	1.82551	3.26048	37.8348	363.6
72	scaffold1154	854095	858324	4230	55.4064	45.0774	30.8413	34.8824	14.3161	8.10859	2.54056	35.4411	9.37245	44.691	24.2649	8.32808	56.8652	45.9541	51.7816	19.3847	526.845
72	scaffold1154	302044	308339	6296	70.5236	55.907	85.4015	87.7313	93.2425	37.8914	107.565	244.42	20.8402	27.9195	73.3182	10.871	49.7508	29.0277	23.6708	131.203	164.503
73	scaffold1159	81185	87853	6669	177.781	118.227	827.719	378.018	361.778	48.6147	51.3252	22.6722	6.24016	71.5547	19.1133	0.941065	0.666861	1.96159	1.17526	4.41896	17.983
74	scaffold1164	71443	75972	4530	284.606	394.844	454.733	325.419	355.46	116.692	366.641	450.039	105.814	164.43	134.296	87.7624	163.986	142.427	224.207	79.2897	303.339
74	scaffold1164	223339	224826	1488	0.00390432	51.6713	0.330758	0.0786381	0.00464195	0.425267	5.24711	0.92012	9.45321		56.0059	30.7737	92.5016	136.14	260.197	47.9479	60.5736
75	scaffold117	55716	66790	11075	113.077	87.8564	47.9444	81.744	25.9955	30.1095	440.488	681.95	170.075	693.751	258.455	232.12	322.398	259.979	1751.21	169.989	740.44
76	scaffold1173	111027	118199	7173	26.926	23.7423	12.4469	13.4703	12.1517	7.47518	36.3863	44.7997	10.7535	36.464	110.694	162.096	135.366	135.171	499.486	145.494	158.616
77	scaffold1174	1067000	1080024	13025	841.538	1258.36	2141.13	1712.43	1269.66	127.382	41.8073	6.81624	2.71075	312.576	258.023	2.66538	2.36085	1.31183	3.55469	51.8732	305.809
78	scaffold1186	177205	185915	8711	31.9898	97.7542	166.833	147.654	126.784	48.9501	98.9241	87.0185	26.7875	129.123	173.947	46.0106	108.799	123.063	104.709	494.629	205.538
78	scaffold1186	196032	203700	7669	271.889	407.396	272.234	347.915	190.098	86.5014	306.834	294.373	82.1872	167.443	87.743	34.5872	69.0673	60.484	62.2821	59.2005	261.989
79	scaffold1187	44907	52011	7105	30.0834	31.3344	12.613	14.5725	11.3026	6.16906	52.0243	57.5876	14.1224	40.9098	116.168	172.769	146.826	138.487	516.877	157.65	164.72
80	scaffold1188	77040	82948	5909	898.138	1945.37	2006.75	1884.09	1102.32	413.636	1914.25	1567.13	448.455	569.57	939.745	735.106	1361.33	872.125	1128.25	889.24	2403.61
80	scaffold1188	156204	177011	20808	534.244	121.356	251.202	146.356	93.9373	31.3104	5.18874	3.50396	0.790392	260.076	87.06	0.434103	0.674831	0.422587	0.914008	7.03738	50.2697
81	scaffold1199	20343	44790	24448	675.052	1701.03	2270.18	1564.96	1255.67	570.944	680.138	931.969	108.242	219.961	608.976	13.9752	44.4481	26.6082	21.5482	250.194	1589.58
82	scaffold1209	68473	146246	77774	3135.52	10077.6	6172.79	6013.74	3825.08	1665.52	9620.72	7673.91	1897.35	2538.95	3348.75	3931.25	4311.34	3239.4	6716.6	4479.65	6239.46
82	scaffold1209	189707	192926	3220	224.426	95.0352	455.104	503.489	246.763	179.086	173.156	135.696	35.1722	106.664	55.5353	50.184	50.3313	18.0997	37.5244	35.4098	106.316
83	scaffold1237	115012	123961	8950	76.4484	518.794	444.149	521.121	284.31	50.4611	15.3188	2.11527	1.79776	31.8695	884.925	2.29854	4.55805	3.84204	5.78444	156.147	1385.95
84	scaffold1257	433	3502	3070	203.339	21.4871	8.73452	2.35608	7.61691	2.25969	179.983	202.88	37.5792	62.2853	70.276	32.9649	161.983	165.215	231.866	152.394	214.431
85	scaffold1259	32275	40443	8169	89.5723	2006.15	3667.45	3220	2123.49	1311.01	107.386	6.61081	1.14863	76.8064	539.066	4.14944	6.90285	5.86143	8.49797	152.89	1616.41
86	scaffold1267	488231	496058	7828	41.0867	63.9145	22.7463	22.8262	31.4408	5.87868	60.8588	49.9627	12.4118	7.13879	96.8834	166.206	207.082	106.222	142.037	316.068	291.973
87	scaffold1288	19019	24548	5530	36.989	17.5126	6.09117	5.9365	12.5064	11.323	108.465	157.158	45.3979	54.24	101.459	21.9824	84.0424	97.9268	88.275	84.5645	79.8963
88	scaffold13	156000	163503	7504	8.05214	29.4177	96.5301	104.116	126.267	57.6129	172.443	242.4	46.1148	20.4639	11.8821	1.8705	2.83908	1.17939	3.52986	10.1277	25.9726
89	scaffold1301	49002	58983	9982	392.243	183.751	395.638	374.275	283.264	106.523	875.722	1443.24	315.829	141.401	335.529	140.649	309.405	292.904	213.977	265.987	786.098
90	scaffold1307	21023	28672	7650	257.866	1258.99	1667.08	1659.65	2316.9	813.307	1197.22	898.914	167.094	366.789	237.146	124.861	103.863	84.0845	113.062	195.065	311.518
90	scaffold1307	318877	345938	27062	6.66304	9.65032	2.74089	3.98914	2.62888	0.726206	9.05001	291.049	67.389	21.2134	46.1148	15.8446	180.238	89.5795	1009.68	32.7008	45.5199
90	scaffold1307	256015	265773	9759	103.859	697.396	314.034	221.221	237.681	54.2318	459.713	671.725	129.999	87.6122	109.514	40.4596	37.272	19.7143	48.3328	40.5405	196.434
91	scaffold1315	516072	524150	8079	160.807	55.0854	60.2481	72.4801	97.7877	43.8242	162.446	193.516	32.0534	60.6054	264.523	86.9882	448.932	309.502	175.394	3984.95	323.693
92	scaffold1316	156025	162821	6797	812.352	187.939	194.134	155.756	97.796	24.5056	3.27271	1.23233	0.332877	112.38	90.8467	0.767378	0.75587	0.403164	0.253885	16.524	110.545
93	scaffold1328	13001	22026	9026	353.491	114.632	142.042	127.973	82.0587	61.6766	1240.09	1234.31	284.708	257.052	218.672	181.285	188.483	183.69	172.843	177.25	351.07
93	scaffold1328	308139	320228	12090	133.789	702.491	1119.38	919.059	677.399	149.964	175.706	73.2661	10.4664	113.344	243.646	8.69566	9.05348	9.083	9.84428	66.54	813.389
94	scaffold133	95180	103744	8565	616.367	3.48664	67.4664	58.8687	35.7115	15.8405	0.911645	2.0766	1.53186	58.374	100.414	0.20237	1.17152	0.47072	0.66471	21.2373	90.2141
95	scaffold1343	77139	108014	30876	1304.66	4619.39	4816.28	4809.46	3390.07	1375.19	1008.94	679.292	142.706	414.619	1144.22	387.138	582.535	528.472	1033.7	803.19	3344.46
96	scaffold1345	193032	201541	8510	14.3959	11.5393	6.96702	9.38046	23.2704	13.1596	40.2509	34.0019	10.7283	21.4632	86.3935	88.9782	137.801	155.031	204.943	99.8063	100.25
97	scaffold1347	16049	21380	5332	72.9641	240.696	371.261	332.099	290.286	77.837	284.789	455.782	90.7215	95.6377	62.1615	1.9729	2.11003	2.55256	2.50856	27.315	203.816
98	scaffold1350	32827	35519	2693	117.172	11.3966	209.297	83.6137	113.561	35.1699	446.594	370.466	81.5011	110.568	120.712	124.807	153.688	160.867	185.499	147.595	174.659
99	scaffold1359	266016	274943	8928	608.225	1128.72	1652.35	1305.35	726.388	354.198	39.3102	3.64006	1.65307	184.097	287.346	2.08704	1.62067	2.45126	3.28139	60.4687	536.453
100	scaffold1382	212012	219011	7000	245.07	476.59	185.988	184.649	123.314	37.117	224.757	293.635	75.3409	113.466	199.562	6.68153	20.4784	8.61676	13.4622	108.064	527.883
101	scaffold1388	119652	123732	4081	8.62902	21.3048	26.1533	15.3777	27.304	7.78747	101.175	46.5414	6.38754	5.0379	9.88547	4.9618	4.85708	5.42037	8.47823	211.002	64.8828
102	scaffold1403	571161	577972	6812	149.948	223.463	384.052	374.479	378.603	87.2733	193.634	303.445	66.5853	52.763	81.7782	5.86442	10.7413	7.62183	15.0537	44.8564	231.545
103	scaffold1409	340002	341541	1540	20.5006	87.6283	31.7761	21.8558	23.7854	9.11377	37.6125	45.9442	12.2778	8.623	45.9239	34.8921	58.0981	58.8148	68.8793	121.712	134.861
104	scaffold141	140253	148513	8261	204.63	975.464	684.098	778.728	442.317	167.443	43.1907	2.31867	1.32686	20.8409	411.906	4.81706	2.91851	2.84146	5.46097	132.034	1479.76
105	scaffold142	901435	905676	4242	1583.34	4758.17	2815.77	2563.41	2309.93	522.37	6304.1	6612.3	817.183	943.877	589.991	218.435	226.442	159.202	232.571	459.892	2094.51
105	scaffold142	1174129	1181017	6889	7.75377	84.2948	42.2689	33.7879	29.0659	5.99001	10.1964	12.7568	2.40546	12.679	299.611	131.036	138.198	111.116	163.055	179.601	891.878
105	scaffold142	1206001	1248018	42018	844.057	3.69917	27.2431	27.7157	13.3802	6.9595	0.0208466	0.160901	0.243153	179.831	0.0367863	0.000207823	0.000602058	0.331244	0.0591425	0.224602	0.209792
106	scaffold1427	38666	45819	7154	408.33	1003.94	989.726	828.46	696.034	178.027	261.856	194.62	45.3795	156.65	377.309	25.624	103.093	62.7552	61.6931	216.41	1045.36
106	scaffold1427	69705	89015	19311	45.6021	40.0231	21.0607	20.7483	17.2815	4.14386	2.97043	4.94317	1.51079	33.7146	102.627	46.0829	59.0325	52.8575	25.9119	94.2439	193.09
107	scaffold1436	252	3418	3167	515.513	1295.72	634.978	643.423	345.298	134.026	176.291	559.814	130.877	144.504	154.981	9.46401	31.8181	38.4824	27.3486	56.8818	408.21
107	scaffold1436	126002	141858	15857	57.2658	37.1503	243.666	217.828	140.845	75.6547	23.779	12.3853	3.3697	19.4507	95.1958	35.6619	110.36	150.996	92.7605	192.83	387.574
108	scaffold1440	55092	61830	6739	293.976	771.177	520.737	712.245	229.799	86.3291	34.4244	98.891	19.6928	128.175	88.7597	1.24531	0.819849	1.07724	0.792098	25.2185	180.311
109	scaffold1442	70094	77317	7224	237.035	766.985	724.62	1042.34	512.754	248.059	83.1728	69.6514	29.1267	205.338	133.52	4.66725	12.9162	9.87287	5.55586	44.5735	236.712
110	scaffold1448	188339	193887	5549	23.5788	39.909	49.0204	38.565	34.2481	21.6727	111.594	113.688	21.7991	28.5388	26.8753	15.9155	45.666	45.3442	29.9512	19.7532	162.48
111	scaffold1449	20879	22805	1927	1956.92	1733.69	2178.45	1441.29	827.999	398.47	284.401	182.71	41.1919	505.631	460.305	41.3926	71.9249	53.5543	64.7322	259.473	960.362
111	scaffold1449	159029	172904	13876	27.1296	171.903	252.988	301.175	328.742	463.029	282.674	123.205	23.6935	27.1377	50.2134	2.86876	4.18376	2.74243	2.99491	22.1331	136.008
112	scaffold145	798161	811983	13823	1596.59	595.67	639.904	734.588	346.05	83.4296	15.9419	7.79876	3.49855	352.864	329.814	3.72125	2.07031	3.63182	2.73926	57.8837	510.365
113	scaffold146	892063	899982	7920	64.1459	41.5613	4.87959	3.01459	6.06764	2.34549	496.813	604.547	127.46	51.0604	43.1658	51.5761	78.4204	60.2632	62.5099	75.5311	110.493
114	scaffold1462	8332	16375	8044	271.306	1796.58	157.853	139.486	95.6764	24.6671	24.4804	7.68006	4.67531	16.7838	219.844	6.38805	3.31097	3.67714	10.2992	55.2594	346.496
115	scaffold1480	74195	85050	10856	3795.55	21620.7	29904.6	23797.7	16069.3	6018.86	1293.31	72.9572	82.0089	706.441	1642.97	16.6429	22.8486	14.4234	29.0424	586.645	6847.82
115	scaffold1480	127076	164310	37235	203.524	2033.66	4380.66	6055.25	2549.74	2545.8	165.71	7.49326	4.28028	206.965	1033.39	8.68125	8.84656	8.31281	15.2959	253.854	2152.76
116	scaffold1491	43232	47797	4566	29.1121	59.4322	75.2226	585.297	1002.43	206.138	6.12628	1.86143	0.220317	17.5025	17.7042	0.143693	0.363082	0.13049	0.0839566	3.93443	30.3856
117	scaffold150	500690	502460	1771	0.907517	0.91364	0.221482	0.152684	0.217334	0.019101	0.435543	20.0564	5.06962	3.40415	6.63851	1.83192	23.0479	13.7376	136.057	4.17449	2.98005
118	scaffold1507	5737	15564	9828	313.374	835.22	1654.83	1164.2	1875.98	1450.74	1341.14	423.085	62.3964	155.219	205.55	183.226	272.522	210.963	216.166	451.985	544.354
119	scaffold1512	99630	120916	21287	699.502	7187.12	6055.24	5574.81	7743.59	5580.88	7937.94	2282.03	396.272	499.502	831.671	157.123	322.207	292.521	277.241	684.619	2763.85
120	scaffold152	255030	281991	26962	1400.96	2485.3	2302.69	2267.48	1627.97	674.096	4209.81	1976.75	926.532	677.345	527.064	37.9114	67.5051	45.9319	59.8407	263.839	1399.03
120	scaffold152	355010	363364	8355	135.732	134.178	315.973	370.672	103.711	46.166	357.012	295.548	94.1281	88.9092	206.593	73.2728	86.4979	62.1043	108.424	153.428	599.525
121	scaffold1525	358040	369017	10978	1259.29	1964.11	1518.71	1442.13	964.856	732.194	2066.71	2098.51	500.751	995.734	68.1374	8.49381	22.2835	13.889	13.488	44.7593	214.304
121	scaffold1525	269100	292988	23889	510.818	1169.28	1026.89	1043.07	779.669	392.966	990.661	1196.51	215.189	286.779	352.457	52.4436	239.159	132.512	59.8181	360.226	612.342
121	scaffold1525	206248	212261	6014	424.528	919.844	661.967	692.075	340.647	157.682	333.608	281.089	81.712	267.526	329.65	80.1012	142.423	124.445	149.024	246.581	751.13
121	scaffold1525	304015	338025	34011	69.8604	230.373	394.184	442.692	344.885	223.494	392.362	556.109	133.132	306.032	348.662	359.835	462.066	439.68	460.316	502.504	518.305
122	scaffold1532	366178	367822	1645	2.49428	5.93955	5.7427	6.16636	6.6936	1.2573	10.9987	23.8588	5.82743	3.93286	47.5201	50.744	80.6136	69.4647	83.4196	166.314	121.719
123	scaffold1533	224036	232931	8896	860.021	3361.35	2760.58	3011.75	1513.51	910.851	178.638	25.345	47.157	142.666	936.554	9.58441	12.2389	15.5991	20.1563	187.078	1378.74
124	scaffold1535	93262	102021	8760	83.1224	1171.54	1817.92	1486.95	1024.86	603.433	65.7791	47.5229	13.8898	425.784	390.76	7.05952	8.36543	9.31892	10.4421	60.1272	331.69
125	scaffold1570	29007	39881	10875	954.132	998.814	1036.65	980.674	817.178	186.555	191.181	122.65	27.0735	276.095	418.145	555.964	98.1008	86.8945	258.639	166.003	870.842
126	scaffold1579	82018	88992	6975	116.825	314.237	410.442	409.914	232.024	86.2275	16.4227	3.07398	0.814062	110.944	225.877	3.24873	2.35268	1.67058	4.07036	67.3264	657.853
127	scaffold1597	97847	103207	5361	200.069	20.7826	8.875	2.27297	7.8381	1.75384	190.974	213.298	44.8351	61.123	68.5323	25.5212	120.642	164.618	199.416	110.518	132.994
128	scaffold160	445005	451131	6127	480.699	854.773	1195.94	1039.97	1119.72	377.896	451.154	431.23	74.1794	105.462	229.56	18.4148	16.9188	29.3161	21.9013	74.8512	553.224
128	scaffold160	486014	496762	10749	216.881	804.911	754.744	610.423	534.644	186.699	725.841	1153.32	131.042	55.2626	361.6	19.5309	34.8529	27.3639	28.3508	120.332	917.124
129	scaffold1603	53205	58961	5757	25.7921	55.5351	37.3577	498.72	565.786	152.628	3.3058	1.2286	0.248441	24.7873	8.25564	0.894308	1.1354	2.5419	1.22848	2.3163	8.25822
130	scaffold1605	768230	776286	8057	15.6267	24.1867	20.4066	22.2808	41.874	35.1797	99.1274	124.713	58.7358	25.4666	27.0332	34.128	53.621	41.0068	51.1833	121.804	70.2525
131	scaffold1610	151746	156491	4746	48.2186	59.1188	33.0803	28.3662	34.1896	18.2777	128.249	77.5511	24.8213	52.7554	55.5249	46.2575	59.345	71.9844	67.1119	132.886	60.9518
132	scaffold1627	42	4769	4728	76.5866	350.202	601.859	559.181	644.131	163.291	182.851	61.8095	12.5676	103.211	55.3543	3.11051	15.2161	6.27772	4.7928	25.5302	153.802
133	scaffold1630	202074	208599	6526	35.6277	29.3847	6.45526	6.66847	17.4103	44.5774	271.598	247.715	63.6117	32.4608	35.538	27.1005	91.1849	56.4866	42.264	310.575	61.1464
134	scaffold1636	4526	6944	2419	12.9717	24.7407	36.5186	34.0704	23.2683	15.4093	323.954	514.306	106.825	12.489	19.7739	7.31956	27.8778	33.5723	19.2982	6.6204	184.879
135	scaffold1643	100904	105945	5042	69.1951	106.416	98.8848	71.0957	71.0982	22.8333	52.5788	98.196	20.2592	61.9065	75.4959	41.8603	97.9171	93.9916	74.0553	196.524	185.909
136	scaffold1647	193438	201717	8280	23.8279	70.9082	10.4933	13.5278	5.97848	5.69689	48.5655	39.7058	13.0265	29.7758	30.4537	22.6342	75.5719	33.5304	45.9139	270.387	238.99
137	scaffold1651	188072	193747	5676	14.6536	17.745	19.5622	22.0371	55.9506	28.5245	92.5081	115.015	22.1409	27.3781	28.9388	37.3867	57.1855	44.6078	56.9142	129.693	73.5157
138	scaffold1654	52478	57751	5274	47.8713	280.68	132.295	118.534	76.458	16.5565	94.3807	93.864	15.3697	38.1931	81.2241	78.4283	144.878	54.9277	95.2826	150.162	235.05
139	scaffold1665	13759	21826	8068	108.684	27.6344	17.9736	19.6488	16.1348	8.39242	38.7558	159.503	33.8266	112.452	258.718	319.167	324.176	341.35	569.895	205.649	330.673
140	scaffold1671	110593	115678	5086	49.8159	35.748	67.1728	91.3688	31.7563	9.60169	17.1382	6.56446	1.99918	22.438	31.8989	35.3719	21.6525	18.3973	21.7649	24.8986	145.996
141	scaffold1679	38380	43353	4974	37.7902	220.61	548.551	774.191	631.419	984.688	512.993	145.866	28.7964	32.0567	59.6621	2.3388	3.67545	3.08557	2.6924	21.6996	145.797
142	scaffold168	994392	1000630	6239	166.031	756.455	541.684	516.285	295.692	109.33	51.2736	3.40549	1.11493	19.1899	96.3674	0.812076	1.8934	1.47114	2.29682	16.0244	98.9546
143	scaffold1700	49044	66018	16975	941.707	2667.63	8000.23	7317.29	4160.17	2091.05	339.647	19.0812	6.01128	230.48	727.655	7.13671	11.9588	9.12806	11.7231	246.269	2612.37
144	scaffold1703	805573	813007	7435	2826.47	6293.16	6655.88	6130.96	5637.19	2027.31	6365.75	5283.69	1076.86	1683.66	2483.66	1338.96	2256.39	1602.31	1965.14	3431.32	8535.79
144	scaffold1703	169004	248065	79062	194.294	342.519	915.855	466.719	469.384	114.866	172.464	165.499	27.2545	140.78	97.2607	5.63379	11.3943	9.65038	13.4439	34.3957	213.682
144	scaffold1703	130221	135012	4792	49.9361	54.9127	85.7772	76.8444	51.3163	25.9411	18.2081	359.752	126.848	16.3217	16.4389	0.597223	6.93466	5.58219	1.34669	4.62717	31.6798
145	scaffold1704	22105	31997	9893	183.329	90.7247	316.346	194.031	187.209	104.808	700.57	694.515	152.927	176.565	250.264	240.138	274.355	291.989	354.183	267.471	445.807
146	scaffold1710	84010	89706	5697	495.525	1140.16	1136.28	1341.58	508.724	417.458	748.636	1119.54	262.705	536.26	639.966	596.307	581.353	626.736	967.376	555.291	1198.31
146	scaffold1710	541074	563334	22261	19.5111	34.2063	35.1784	24.625	28.0536	12.4522	121.966	171.887	23.853	29.4429	26.4562	15.6117	43.5875	56.8479	37.5159	27.4805	240.081
147	scaffold1711	229357	242989	13633	614.319	137.878	25.3864	19.8848	24.7942	9.57354	815.108	1123.19	292.013	343.714	651.084	707.158	1363.67	1240.87	2303	913.244	1785.05
147	scaffold1711	255035	263961	8927	282.326	95.9194	5.01243	5.16011	4.56355	3.35476	337.967	471.914	131.847	197.757	438.688	437.595	924.268	766.766	1507.16	648.955	1268.2
148	scaffold1722	752	9924	9173	42.6136	187.493	278.687	307.368	125.257	69.0408	94.8627	432.212	105.35	31.2879	14.4127	9.9616	47.9621	62.571	21.8896	7.38536	29.4859
149	scaffold1725	46352	52874	6523	83.9729	250.212	404.984	307.232	430.908	211.971	1255.45	633.03	72.6035	63.1108	35.8626	2.78525	4.10312	2.8844	5.29031	15.4831	92.4766
150	scaffold1738	5003	10004	5002	180.597	359.18	677.669	712.765	613.355	154.054	26.1776	1.41371	0.651752	89.6767	92.1241	1.05491	1.81619	1.36638	1.09381	19.4633	150.929
151	scaffold1741	144387	148880	4494	435.556	110.8	297.923	336.137	201.891	106.185	15.194	5.05755	2.70362	68.8409	274.976	5.91073	2.87032	3.79975	6.77808	54.5929	483.173
152	scaffold1745	13629	16209	2581	40.5555	34.3419	62.1311	57.3752	77.256	34.687	96.0922	118.402	22.9148	40.2209	43.7244	37.7905	58.9245	46.2418	58.5173	134.998	120.144
153	scaffold1749	109124	117020	7897	220.182	980.702	249.136	208.803	136.968	41.5572	57.7364	197.512	62.6256	46.1854	341.37	7.35079	10.2131	11.5383	21.4515	75.7962	469.565
154	scaffold1759	47304	53941	6638	33.1005	33.1277	13.2612	15.1744	13.7544	7.47779	46.5947	56.8202	13.0373	38.9553	114.594	170.33	146.436	139.386	514.257	160.56	166.805
155	scaffold1762	1206	6020	4815	7.50843	3.31148	24.1031	25.9083	27.3055	7.81351	4.55307	2.05252	1.14687	1.96837	138.286	76.9491	113.024	85.1579	74.0739	180.131	442.832
156	scaffold1773	213192	221707	8516	207.738	126.841	110.362	137.518	72.3356	26.5486	29.8274	625.775	186.748	48.4294	49.0978	0.700747	4.74074	2.54638	0.659432	9.62001	65.9344
156	scaffold1773	264014	272607	8594	15.8324	20.223	18.3127	21.4832	55.0292	33.8042	92.1527	116.507	23.4589	28.2044	29.3531	34.6057	54.0464	41.6803	51.936	123.845	73.0688
157	scaffold1788	75084	90007	14924	178.468	426.319	510.056	484.062	503.035	474.683	895.127	924.131	194.311	191.625	146.341	33.7021	56.9541	40.2044	42.5523	306.405	379.683
158	scaffold1794	513055	520735	7681	581.728	240.45	99.4809	48.8221	47.1417	9.19251	1.1696	1.21193	1.24741	50.1979	2.17915	0.0242555	0.0203069	0.199032	0.0943991	0.511769	4.31353
158	scaffold1794	473170	481997	8828	333.723	402.509	286.695	296.363	182.302	39.4746	46.9047	23.0386	8.55011	102.798	309.294	544.705	91.046	80.8069	248.19	142.594	520.754
159	scaffold1800	438074	445029	6956	23.8454	1.44375	1.20789	0.916717	0.517807	0.322939	22.0939	388.612	138.985	82.5196	18.3131	278.414	87.6425	88.2422	465.58	13.7727	17.4617
160	scaffold1806	133007	141196	8190	120.761	172.868	155.652	190.352	148.892	112.57	435.704	299.76	44.2248	51.1952	27.3908	4.72818	7.51344	3.36323	5.68261	10.896	46.7741
161	scaffold1815	196615	202886	6272	38.544	31.7464	13.0516	13.5046	22.8542	13.4868	96.9601	111.73	36.8496	61.1453	41.8244	45.243	85.0213	72.8569	109.23	144.362	110.542
162	scaffold1816	117026	125983	8958	163.756	213.079	95.148	80.1743	75.9843	31.2313	231.242	660.539	116.111	207.839	42.848	3.70743	7.63654	4.73308	6.39504	22.3645	112.814
163	scaffold1832	185176	207012	21837	653.89	902.664	724.609	602.552	449.157	132.084	522.878	653.937	139.328	146.829	487.513	269.04	658.942	400.681	272.691	1210.46	1443.11
164	scaffold1833	92009	96947	4939	34.1549	39.8059	63.1436	52.4133	42.4596	18.6438	106.356	40.7312	7.11706	14.0886	16.6861	5.41538	3.82847	3.20122	3.70559	113.524	126.582
165	scaffold1836	1017250	1025999	8750	17.8101	25.4329	25.2546	26.5169	67.3645	34.1614	101.203	116.369	21.7933	29.8215	30.6342	37.5492	58.2368	44.8603	57.4163	128.62	75.8841
166	scaffold1842	57328	63393	6066	11.6996	21.6672	14.1071	19.198	52.6815	34.1522	74.267	93.7319	17.528	22.3148	26.0897	33.0754	52.8361	41.7676	52.6018	119.805	66.2973
167	scaffold1843	207193	215896	8704	238.513	241.341	837.149	1083.2	366.679	137.944	16.0506	1.61711	1.05103	85.2118	51.7499	0.361017	0.240265	0.519075	0.738224	7.06959	61.1324
168	scaffold1851	32621	37085	4465	63.9888	41.6938	121.002	108.792	73.8884	33.5096	205.334	221.224	46.8154	35.4668	15.1288	0.212597	0.250442	0.268221	0.359981	2.60569	28.8921
169	scaffold1855	43004	52018	9015	329.537	71.6056	18.7593	27.2082	13.2208	12.4505	90.3923	267.746	53.4613	515.924	425.922	646.675	958.451	896.096	710.743	557.002	636.086
170	scaffold1856	77322	82243	4922	120.926	12.2792	237.895	127.497	139.232	64.1561	469.029	419.904	85.843	124.205	141.659	145.47	178.109	183.097	203.211	168.201	181.458
171	scaffold1863	14686	21574	6889	41.6956	110.362	42.2344	37.776	35.762	9.89596	25.3601	17.8882	6.93064	19.265	78.9607	37.873	57.1476	41.5366	42.0321	99.4849	232.529
172	scaffold1867	103000	109021	6022	135.196	833.847	563.865	474.323	315.481	99.8395	116.156	56.1888	12.749	96.5483	141.223	1.13151	1.36687	1.66678	1.3329	32.0018	266.475
172	scaffold1867	148855	152479	3625	37.975	102.428	97.8112	71.5849	99.4597	29.8657	291.598	261.3	32.673	11.5713	13.3712	1.26003	1.1758	2.52114	1.54876	5.66905	28.366
173	scaffold188	6120	14460	8341	814.876	399.586	352.72	291.483	211.704	47.6771	22.606	35.4189	13.0862	169.844	73.9991	1.76389	2.28911	2.03072	1.73578	21.6413	168.57
174	scaffold1883	122225	127023	4799	99.3185	165.645	107.728	107.668	76.5654	54.3174	60.0572	51.5603	22.2362	77.8857	77.2089	80.3965	78.6156	65.1574	77.642	51.082	159.79
175	scaffold1885	179022	187944	8923	171.09	487.066	855.844	853.462	303.587	99.2084	115.316	61.4823	14.7313	71.9509	165.896	4.16889	9.30811	5.70244	4.88423	66.6579	445.343
176	scaffold1891	95128	104018	8891	224.869	343.707	282.95	338.808	245.121	90.3754	24.5285	22.0288	9.45464	77.2474	79.8335	6.67728	9.92077	10.8516	17.6732	39.0068	404.982
177	scaffold1897	382002	405027	23026	1390.99	3718.42	5533.25	4687.93	3718.69	1694.12	736.484	483.993	76.6019	402.693	1188.49	52.2922	80.0294	65.5124	80.5756	469.856	3044.16
178	scaffold191	745045	751000	5956	305.321	719.154	583.713	469.005	472.182	148.601	203.943	255.897	45.5876	102.206	146.219	19.1539	23.6146	16.518	28.7193	63.8263	204.878
179	scaffold192	22281	30874	8594	86.9267	159.955	144.834	173.053	94.445	35.5475	23.7903	6.95482	2.9243	37.3753	70.0855	42.95	60.4312	60.9861	116.979	67.5301	167.396
180	scaffold20	217254	224801	7548	17.4506	25.4677	20.1609	16.0882	12.4856	6.80585	29.4578	20.6405	5.00519	10.118	84.5406	180.488	125.612	112.565	262.977	69.0444	199.991
181	scaffold204	879026	887763	8738	185.423	167.001	235.144	264.013	1249.25	523.343	476.697	517.991	111.576	131.205	62.9581	12.0236	34.0167	23.0433	20.1015	46.8694	147.345
182	scaffold205	6041	10745	4705	402.622	332.868	352.658	326.093	281.929	98.0383	260.795	173.92	37.2948	83.6126	66.157	0.53642	1.21462	0.354467	0.915742	13.5404	129.034
183	scaffold207	1016	20165	19150	1493.06	5294.5	2682.09	2723.39	1908.73	857.89	3982.25	13178.5	3044.89	2321.13	493.837	91.12	154.654	175.009	176.581	172.235	811.037
184	scaffold211	3003	8980	5978	80.6593	172.178	121.359	125.129	104.789	33.2727	135.52	243.025	29.7283	38.2116	183.022	16.4454	42.3257	25.9947	14.5131	130.511	376.219
185	scaffold215	122821	129826	7006	179.947	88.2759	275.525	253.736	243.91	70.2907	504.246	152.664	56.636	93.0314	168.665	1.69845	3.57464	2.62205	4.06716	42.3944	345.014
186	scaffold22	930188	936933	6746	28.9776	30.3828	14.5995	16.5963	14.2467	7.06948	40.775	41.2943	10.1441	25.968	67.2923	109.593	75.8956	81.4824	299.304	93.4125	108.441
187	scaffold221	219	6690	6472	1216.28	2447.53	1978.82	1790.19	1504.45	420.982	1606.43	1740.16	339.193	593.074	964.322	460.652	673.851	636.359	623.733	991.336	2417.31
187	scaffold221	48798	109810	61013	9.71917	133.935	167.839	239.075	149.457	117.436	7.8563	1.6841	0.815479	278.899	99.3637	1.03265	0.898346	0.65597	1.3805	18.3459	182.136
188	scaffold222	43182	47190	4009	710.131	131.76	189.107	293.6	73.9683	28.3431	2.24231	1.34479	1.75199	601.018	36.2169	0.0296385	0.476427	0.311683	0.00554798	6.19295	37.7221
188	scaffold222	108197	114808	6612	12.6414	143.334	63.9804	55.7683	44.4999	9.84389	106.336	195.032	45.2889	35.4345	71.1248	24.4189	126.185	46.3775	28.0385	155.076	163.526
188	scaffold222	146035	154983	8949	17.1377	30.9984	45.0792	49.6022	29.9841	16.2026	14.2699	19.2205	4.71535	13.7463	34.375	28.4639	28.3818	37.3566	28.8107	58.5676	59.3999
189	scaffold227	63914	69563	5650	43.1942	13.0162	11.0062	14.4343	16.3866	7.77804	116.204	88.3648	29.0801	75.9742	50.826	60.2027	103.489	76.8634	92.862	103.651	116.041
190	scaffold232	101770	105863	4094	63.0051	275.976	188.06	226.871	150.426	92.6131	120.342	115.162	22.2262	80.0778	80.0014	77.5127	83.7935	88.1645	103.294	110.302	127.726
191	scaffold237	349014	355001	5988	316.644	124.235	809.06	594.583	462.754	136.515	73.246	70.7298	13.2775	63.5932	193.412	3.89338	22.4369	15.8962	12.429	50.2598	363.842
192	scaffold240	30463	41734	11272	1095.71	1124.24	1097.94	1161.79	805.056	470.343	2162.59	2129.34	466.452	441.401	662.526	524.12	1404.57	623.136	463.471	2053.59	1547.95
192	scaffold240	60140	83740	23601	291.781	1121.29	719.57	616.265	515.994	288.829	1801.41	1064.78	249.867	302.471	221.733	203.072	201.542	120.644	202.66	284.649	664.326
193	scaffold24066	27	2486	2460	73.4943	166	213.141	186.22	129.491	73.1928	348.606	266.722	70.863	53.696	88.4246	19.4836	34.2109	37.5433	44.5101	71.633	289.187
194	scaffold243	43228	51008	7781	1006.74	74.782	593.09	637.747	594.314	331.184	861.102	933.77	185.035	450.893	154.565	18.9075	6.72742	11.0966	15.666	34.1223	255.154
195	scaffold247	507186	515852	8667	375.024	188.825	336.635	480.069	244.836	197.879	6.35289	3.05412	0.939965	112.654	41.8504	0.506859	0.234206	0.499781	0.632851	6.19711	46.8149
196	scaffold266	280539	287991	7453	70.1191	706.849	612.118	777.697	256.979	257.621	231.867	981.718	244.542	48.6829	124.931	21.232	46.7276	48.4813	42.6484	41.4703	159.757
196	scaffold266	333117	340689	7573	14.8753	196.754	112.535	106.875	72.7358	21.6812	128.37	89.0782	14.717	14.0917	72.0597	38.645	74.6609	54.149	41.7402	134.187	141.18
197	scaffold267	102027	128755	26729	686.416	1687.22	1974.26	1658.76	1223.19	495.947	463.741	387.392	77.4044	268.842	362.499	36.866	92.492	69.732	55.8541	264.459	744.199
197	scaffold267	139025	148019	8995	330.071	641.222	562.583	469.098	364.573	115.803	75.128	22.8163	5.89564	139.204	171.975	5.9483	8.50402	5.46409	8.57094	100.908	701.105
197	scaffold267	211214	218770	7557	37.4837	14.1285	23.5159	29.3915	64.7775	37.7218	177.592	225.098	37.2004	28.8838	11.3334	9.95741	12.6246	8.0389	10.7354	24.3883	26.5321
198	scaffold3	780052	788981	8930	268.265	1281.09	907.428	525.399	613.731	123.362	491.39	421.376	77.9804	86.2163	120.14	7.82574	20.2991	13.1369	13.2995	69.5038	337.695
199	scaffold301	871006	878518	7513	32.2821	35.889	18.469	17.7072	15.7726	8.17094	44.6863	48.9362	12.5069	38.5735	114.145	164.525	137.795	136.96	505.694	154.97	163.674
200	scaffold30818	2861	8351	5491	16.1598	15.7936	4.49369	5.08857	4.51551	2.04613	11.2336	18.7398	5.6551	28.8433	104.542	154.007	126.764	127.11	489.555	132.247	147.181
201	scaffold30826	2695	7553	4859	133.896	346.916	816.775	603.525	297.12	151.099	36.56	19.2479	103.655	50.5032	57.1298	0.653809	2.27249	0.891874	1.18549	10.8076	73.6568
202	scaffold30854	140	4839	4700	75.9746	8.12276	3.02202	2.84262	2.58689	1.84736	295.267	253.702	77.0641	70.1667	1.04572	0.374545	0.370308	0.639509	0.6675	1.1635	2.27691
203	scaffold309	132009	137022	5014	151.828	160.018	128.913	91.0437	85.5806	26.1349	227.206	240.153	69.4026	98.0236	32.3314	0.287169	0.916493	0.819829	0.602079	3.85669	28.159
204	scaffold313	627909	634008	6100	37.1369	63.3978	30.1126	38.7359	29.3135	13.8197	18.6814	14.8848	8.89006	7.58089	62.0764	32.0943	59.5983	94.0763	73.5377	36.2937	107.119
205	scaffold31382	196	8741	8546	64.0529	62.777	87.8277	94.7168	68.3137	34.6102	59.0172	336.214	113.775	28.1689	54.9866	21.3518	33.1656	34.6199	236.762	53.0103	106.678
206	scaffold317	199152	211027	11876	396.029	645.617	469.698	446.813	367.774	142.596	1106.97	1592.27	312.484	345.818	386.731	374.413	632.065	449.111	567.06	416.953	1476.32
207	scaffold31756	2023	7698	5676	578.874	70.8825	56.8471	47.9562	34.3174	9.66617	1.45872	2.11218	0.782173	53.829	29.0282	0.537879	0.156025	0.326408	0.15369	4.4123	26.4974
208	scaffold31920	2017	7570	5554	286.506	596.134	546.22	589.813	338.052	101.377	279.601	188.325	43.1566	177.67	80.6469	0.615363	0.438061	0.971148	1.14272	16.5487	152.728
209	scaffold321	40168	46418	6251	16.6124	20.1484	9.62357	8.94575	6.9612	4.2053	19.6602	24.7555	7.39067	28.9133	102.642	153.462	125.039	122.37	489.618	129.823	145.246
209	scaffold321	634002	640192	6191	224.251	123.353	117.48	94.0755	61.8201	21.8687	33.0079	45.0514	10.5369	106.677	106.009	60.7666	104.969	111.423	75.579	138.317	268.234
210	scaffold33050	1010	10849	9840	209.71	31.9771	299.028	180.753	177.214	81.1257	534.223	479.904	103.609	156.929	194.428	176.295	237.016	238.927	248.505	230.965	300.008
211	scaffold331	24366	28134	3769	179.109	123.616	289.97	279.597	168.234	68.4504	371.232	311.325	61.2493	103.104	50.2967	0.703271	0.535408	0.314682	1.17609	8.80129	107.205
212	scaffold33414	98	14211	14114	474.078	1428.34	1774	1863.67	1021.33	578.229	243.931	433.864	96.392	137.081	477.032	8.23817	14.5832	10.5641	15.1518	115.894	1008.7
213	scaffold33958	7030	15955	8926	226.578	570.213	471.222	807.017	983.838	110.226	63.8333	22.1894	10.0958	73.4529	145.096	1.81139	1.77966	1.75303	0.914075	30.0289	220.289
214	scaffold34	266020	270972	4953	106.527	28.7713	271.981	323.559	277.791	329.3	143.266	150.014	32.7518	75.9377	4.16453	0.642514	0.876187	0.233412	0.490068	0.972091	10.0352
215	scaffold34144	4008	13022	9015	1459.56	672.457	967.039	1405.49	445.549	546.133	472.741	367.597	122.256	287.402	67.8471	5.99956	31.1661	15.1963	11.4546	100.585	169.438
216	scaffold34278	4119	12419	8301	15.5795	24.738	23.7143	29.3016	73.0881	46.8443	108.763	127.901	26.66	28.9257	28.8643	36.7416	56.562	43.4913	55.8749	126.996	76.4627
217	scaffold343	185466	189510	4045	370.396	611.386	642.035	667.43	790.784	572.437	697.562	375.396	85.9748	169.64	124.107	44.6234	75.6599	39.1045	47.8386	116.311	343.707
217	scaffold343	612137	629640	17504	51.1269	12.7928	15.6808	20.0758	9.32157	5.8704	10.8686	21.05	3.42702	19.8608	56.4598	23.6407	43.0161	35.4837	30.0934	122.664	75.7209
218	scaffold34350	42	4788	4747	14.2276	1034.38	294.236	366.07	81.2008	10.9196	27.5311	2.44258	1.02721	26.1777	0.510864	0.121242	0.120887	0.184996	0.136119	0.301903	2.29512
219	scaffold348	470075	485025	14951	634.943	607.881	1282.44	1168.68	1104.3	220.512	67.1263	26.8479	8.44501	121.035	478.532	3.10759	3.48804	3.96777	5.536	126.541	1059
220	scaffold35014	12001	18902	6902	101.867	254.366	416.846	360.435	191.288	56.3711	37.038	5.50252	2.77058	39.7445	46.0936	4.43724	2.07445	2.33886	2.52223	17.0691	157.295
221	scaffold351	278737	317657	38921	1377.89	6233.35	3610.39	3022.2	2548.42	1110	5046.25	2657.47	588.093	761.535	1214.66	770.01	1235.47	552.9	1487.6	1447.99	3340.77
221	scaffold351	184054	220989	36936	508.593	1162.18	1099.42	1014.26	656.968	241.669	1044.8	1235.48	251.968	332.079	399.783	322.613	376.59	261.794	767.207	289.612	901.597
222	scaffold35136	4034	14502	10469	585.254	256.834	5.19515	2.88279	6.79886	5.20226	689.606	1229.48	229.181	314.311	461.303	393.792	1090.1	846.503	1159.38	622.919	3593.35
223	scaffold35194	144	8012	7869	378.176	522.301	583.074	825.682	467.623	206.455	102.59	245.843	57.8495	199.35	191.265	2.6261	6.46255	4.8189	4.53761	43.3294	269.907
224	scaffold35230	18019	23325	5307	126.357	426.226	297.97	213.904	247.004	82.4899	945.674	1207.13	219.421	427.904	38.0997	2.48915	3.72298	2.85284	3.20413	11.1011	80.1485
225	scaffold35358	423	23012	22590	1079.89	1683.27	1493.68	1106.48	1336.1	277.451	2470.4	2776.7	465.541	435.941	251.162	65.7063	115.339	66.5724	73.7051	213.122	855.071
226	scaffold35366	2	1523	1522	130.907	0.121582	81.8038	76.9043	130.382	111.06	1179.55	821.879	198.746	43.7912	0.291711	0.175976	6.63044e-05	0.165658	0.0589752	9.64946e-05	0.202285
227	scaffold354	750201	754393	4193	21.108	21.2681	23.1122	29.8275	50.4204	30.7928	79.7461	104.812	20.6814	28.0594	29.8538	33.3939	53.2147	40.6345	50.9081	121.181	64.9192
228	scaffold35438	18485	24412	5928	49.629	84.78	125.888	335.408	825.402	146.579	7.47583	1.22589	0.177295	21.7743	16.697	0.275811	0.497677	0.0158794	0.389462	3.33405	35.0433
229	scaffold35466	9028	14890	5863	650.016	139.956	298.487	365.77	143.691	67.83	5.54029	1.27234	1.84024	77.2777	36.7899	0.200935	0.283451	0.0221815	0.203274	5.73107	39.259
230	scaffold35640	134	4452	4319	2.06894	5.07322	3.58417	4.01388	2.37854	0.889969	2.98247	2.40064	1.84286	8.79631	28.39	6.59317	9.11883	8.44673	52.1834	8.82411	22.2079
231	scaffold35988	15	25905	25891	1335.66	4131.21	3707.47	3829.49	1762.88	1046.79	1666.79	1513.85	286.655	605.946	799.204	194.862	775.162	855.876	1297.01	958.434	1969.51
232	scaffold35994	3	25972	25970	1025.54	2628.73	4532.97	2054.65	1666.23	625.771	3074.77	2448.91	548.736	409.143	772.294	110.444	203.592	132.82	158.453	446.331	2198.99
233	scaffold36	1013	8973	7961	1022.49	763.165	853.923	891.713	445.928	251.428	167.18	39.8705	15.1112	540.626	238.082	1.94886	2.84576	2.88636	3.72319	44.5055	334.189
234	scaffold36196	114	3250	3137	19.5626	31.7912	45.697	55.608	93.8207	65.9078	138.567	175.793	31.3188	41.5739	53.8484	85.3186	74.9887	44.5878	103.466	117.872	69.2013
235	scaffold36390	6007	12000	5994	506.808	965.667	727.574	509.545	366.632	114.584	302.74	190.537	40.098	94.0322	55.7336	1.6245	3.18907	4.09993	1.56056	17.5571	132.563
235	scaffold36390	24004	32899	8896	213.549	360.993	394.061	374.181	155.074	57.2842	48.7274	31.2801	8.81514	138.285	281.58	235.488	281.73	257.691	325.797	644.25	664.298
236	scaffold36398	25013	31986	6974	62.7598	171.956	155.653	146.471	110.354	66.494	258.762	102.665	17.2993	28.2407	41.6495	23.6113	20.6622	26.9164	45.2396	277.286	141.889
237	scaffold364	281102	288919	7818	125.454	916.576	510.188	412.868	378.597	119.538	56.993	38.3189	5.1562	40.9951	79.3954	2.82473	6.75821	4.01833	4.82006	36.1918	378.289
237	scaffold364	315019	323814	8796	171.936	780.128	592.771	437.967	346.74	163.38	398.335	208.296	23.2379	79.5576	126.475	7.72243	15.2894	9.19072	18.3063	50.6351	573.946
238	scaffold365	292959	297911	4953	335.198	787.279	546.689	471.75	429.398	145.584	242.155	196.359	41.661	160.207	88.5928	7.58947	11.2593	5.86578	6.30388	32.1442	147.987
239	scaffold36806	21727	23824	2098	15.139	3.09714	1.3381	2.01069	1.3749	1.29361	1.86371	2.55365	6.27016	5.44013	39.1441	16.8412	69.6146	45.7274	22.4514	485.451	76.7209
240	scaffold36898	12021	22438	10418	514.289	1416.89	1993.51	1861.11	1269.46	640.598	174.672	50.592	10.6877	142.756	224.856	2.63163	3.515	2.14483	3.96916	70.1986	728.605
241	scaffold36916	5075	10550	5476	28.4688	4.60499	34.645	39.401	37.1797	14.8174	54.4192	37.9357	9.07444	17.0939	41.9855	54.3735	64.9983	57.8535	79.1856	79.1538	108.536
242	scaffold37128	33722	40680	6959	6.66148	3.60619	4.30592	3.52935	3.91298	2.73587	11.1438	4.16599	6.30048	11.4763	25.8338	13.5993	64.1541	71.0636	174.463	100.954	56.8845
243	scaffold37252	16029	24922	8894	48.8733	136.672	138.738	177.028	81.7962	46.0696	56.239	112.359	16.0767	46.8374	48.9606	12.193	36.3954	15.1643	19.3439	145.465	148.889
244	scaffold374	199529	204874	5346	19.2738	22.6123	11.4367	11.2351	9.70133	6.09246	33.2797	39.5777	14.28	32.8391	105.686	156.665	129.228	127.595	497.031	141.512	156.137
244	scaffold374	317259	325605	8347	18.3891	30.7955	29.9458	24.1243	22.3214	8.72914	21.2717	20.4911	4.39206	11.024	16.7073	32.8324	28.6031	11.5364	16.8693	25.1711	45.3197
245	scaffold37400	4750	12774	8025	367.744	638.057	1119.4	1054.27	2715.26	543.566	111.936	357.145	3213.13	812.606	913.358	362.956	573.59	1259.31	673.09	918.684	461.35
246	scaffold37532	7001	21016	14016	6497.67	6079.23	5296.64	4771.52	3001.69	1478.19	428.151	32.3712	8.16998	190.353	937.159	6.79255	10.7197	8.08045	13.2616	252.608	2043.46
247	scaffold377	404749	411757	7009	14.2882	26.9074	30.3903	41.3176	105.199	57.4353	97.2906	112.55	21.9046	26.7519	30.4253	38.7916	57.7464	44.5535	56.6881	130.956	75.2941
248	scaffold37772	4047	47835	43789	901.265	4715.91	3701.41	2967.59	2330.29	1265.05	6570.11	3257.35	536.305	472.967	1013.33	124.269	319.667	232.709	195.747	883.723	2848.99
249	scaffold37788	72	3752	3681	76.5319	244.067	477.386	701.519	241.109	158.502	53.7005	24.5032	5.99396	33.3371	53.3553	0.474331	0.978321	0.35333	1.23342	18.7537	124.665
249	scaffold37788	42009	46966	4958	0.983379	7.42847	14.2198	11.3169	8.29703	2.95311	9.46201	8.36659	3.98129	37.9995	173.834	65.1067	64.7273	46.408	91.5221	88.519	273.808
250	scaffold37880	5	10908	10904	846.059	1005.77	1968.74	1649.13	1708.72	511.361	691.2	783.075	152.986	796.123	520.458	21.146	35.4113	22.8755	57.0301	175.715	1125.73
250	scaffold37880	30010	38490	8481	1259.91	834.292	925.393	834.687	537.824	213.614	78.25	37.461	7.9703	336.709	70.5932	0.957824	1.94551	1.98	1.02632	15.8392	109.585
251	scaffold37944	7041	48883	41843	1333.6	5575.11	7261.17	6619.43	4829.41	1424.24	409.127	34.3819	9.85889	426.816	1081.59	12.3563	13.5319	9.00362	15.6773	370.152	3874.11
252	scaffold38292	39184	47969	8786	73.2668	84.4268	74.9542	73.804	91.7513	134.31	248.377	210.478	57.9862	53.6054	133.987	105.062	222.579	209.272	199.681	207.591	456.665
253	scaffold38306	29433	41004	11572	66.3211	720.509	606.472	784.464	248.52	255.543	126.766	467.148	96.5412	35.6018	128.343	9.82028	33.3498	35.9	29.356	36.0138	176.862
254	scaffold38354	12034	16935	4902	127.371	162.159	336.739	457.554	499.451	404.176	12.4258	1.73347	115.419	22.3267	130.793	0.894673	1.13658	1.88127	2.35863	41.5673	357.705
255	scaffold38492	3	35026	35024	1771.61	1530.8	1991.42	1739.13	1233.92	475.007	4238.55	3695.49	732.794	1357.45	1198.95	825.531	1213.79	1016.64	930.529	1351.73	3049.85
255	scaffold38492	47036	56026	8991	636.507	1809.83	3309.74	2530.07	1922.29	707.453	314.51	73.5151	15.3701	158.145	357.024	3.44008	11.5141	5.23821	6.40113	106.893	912.238
256	scaffold38514	1019	9878	8860	46.1651	62.9162	34.9074	32.2294	18.8542	9.09077	90.4134	116.908	23.4018	11.9557	68.4558	18.5954	145.459	60.986	14.7297	311.329	132.13
257	scaffold38546	13027	20599	7573	19.1839	26.6316	34.0667	32.7629	22.4288	12.8281	302.034	488.343	103.561	15.1741	15.2791	5.56078	22.205	27.105	15.2394	6.53982	129.182
258	scaffold386	271566	274572	3007	151.155	14.5885	256.109	136.366	146.664	66.4187	493.65	435.207	90.7717	130.339	153.383	154.162	188.918	198.557	218.503	170.164	203.592
259	scaffold38650	6029	13691	7663	703.254	583.997	805.623	419.305	359.046	85.6367	160.407	83.6434	16.8812	75.5653	79.4745	2.41937	5.33191	3.93458	7.34563	25.9363	210.135
259	scaffold38650	34779	42997	8219	34.751	89.8837	64.1767	76.7082	68.0593	20.5528	180.58	236.392	44.2402	33.864	38.7485	38.7785	43.6076	25.4087	31.8815	62.8975	293.36
260	scaffold38672	54038	58995	4958	87.142	248.147	305.009	299.15	208.263	59.8373	44.0506	28.869	5.36737	55.0575	177.455	2.54936	2.929	4.83616	3.04911	59.4692	607.798
261	scaffold387	39041	51015	11975	598.831	1489.02	1461.34	1727.05	1005.14	595.4	241.733	166.388	34.0787	96.4651	756.288	7.81606	14.6741	6.06555	15.8733	198.588	1450.36
261	scaffold387	68013	75876	7864	124.263	640.014	767.849	634.957	356.341	142.443	107.428	77.4954	18.3721	47.9056	28.884	2.74252	4.65029	1.33074	3.12606	10.6489	56.7285
262	scaffold38736	1	4982	4982	70.5421	460.264	140.258	113.678	85.0139	33.2169	65.9595	227.578	55.4004	79.5739	37.0547	1.94931	1.86629	1.26859	2.18804	11.2719	64.4472
263	scaffold38784	8504	17480	8977	70.7111	40.8153	61.1456	59.2609	86.6844	62.384	149.983	207.663	38.1512	78.2903	131.368	192.72	174.663	140.255	413.515	272.302	197.114
264	scaffold38900	42049	49763	7715	573.625	1999.13	243.028	195.389	128.379	39.8889	72.5666	120.483	25.5346	297.114	60.6936	0.465466	1.72805	0.725655	0.616857	10.4791	71.759
265	scaffold38978	36015	56756	20742	399.819	743.556	856.472	1440.04	375.224	67.388	276.531	267.713	55.8153	168.089	262.785	63.8483	114.069	62.1279	99.1951	354.199	990.691
266	scaffold39196	48122	67059	18938	316.105	2051.93	1200.85	1115.32	746.572	286.155	193.421	149.393	31.3061	182.409	439.664	13.8556	59.7333	30.1282	25.5447	212.889	1122.66
267	scaffold39220	57173	65961	8789	197.529	721.242	621.232	749.188	302.036	252.109	185.676	139.486	34.3833	62.2935	264.884	3.38159	5.65091	5.35451	6.58277	79.926	562.97
267	scaffold39220	38080	47013	8934	67.9554	379.701	254.547	220.59	239.473	105.08	292.735	265.92	43.6678	19.3701	63.1104	0.429824	1.88318	1.05233	1.4414	18.3061	126.128
268	scaffold39240	50045	59020	8976	1142.12	214.502	484.615	446.256	213.74	87.5614	9.0766	3.99925	2.26975	188.956	126.755	0.759948	1.08064	1.19873	0.750979	19.3089	131.156
269	scaffold39268	48055	57027	8973	263.204	395.831	783.429	850.365	667.064	354.28	736.694	625.405	115.72	150.399	87.9985	1.95744	1.77193	0.682062	1.79641	19.7038	154.877
270	scaffold393	749256	755945	6690	352.621	822.584	1570.7	1290.44	1072.04	299.082	417.527	342.837	59.5737	119.595	414.638	26.1062	50.6793	31.2073	41.222	449.904	1048.08
270	scaffold393	1185061	1198004	12944	118.237	673.166	677.153	547.95	647.641	150.066	66.1943	23.6991	2.87231	35.4379	107.941	1.6579	1.03665	1.46439	1.5099	32.3467	400.905
271	scaffold39380	54024	62933	8910	752.57	229.616	381.253	284.908	170.782	44.2531	14.5269	6.2577	2.01984	122.571	89.7459	0.270606	1.28212	1.45676	0.541978	15.0789	96.5329
272	scaffold394	83040	108015	24976	607.673	2330.6	2718.08	1960.19	1874.83	429.407	791.716	608.019	90.988	308.174	409.653	160.707	250.406	236.057	358.883	391.873	1553.56
273	scaffold39470	16581	24897	8317	73.1648	747.379	388.713	333.618	214.944	52.9376	212.669	245.1	35.071	91.6145	336.1	232.084	303.147	316.925	409.258	396.696	1160.57
274	scaffold39508	51000	62502	11503	316.239	1589.54	1629.47	1446.5	1681.31	746.708	2213.07	1829.24	304.744	125.168	216.011	74.1642	385.114	163.704	147.631	216.423	748.463
275	scaffold39526	29184	46044	16861	508.336	484.832	553.52	482.193	322.657	115.849	487.772	2101.31	489.999	245.927	214.137	67.215	113.128	102.568	173.511	227.496	517.037
276	scaffold39580	1486	5903	4418	171.346	3.45855	1.329	1.12609	1.00374	0.449928	26.0026	43.9943	16.3107	45.2934	14.1934	8.66886	35.5003	29.5154	52.0759	17.708	87.2039
277	scaffold396	182792	187277	4486	111.776	48.9163	79.7881	85.2038	67.7272	41.627	172.31	142.017	35.4311	91.8677	122.789	148.731	163.156	162.061	177.05	186.36	176.588
278	scaffold39620	69064	74479	5416	324.394	747.799	545.163	492.343	286.302	151.093	249.378	317.529	62.4489	238.41	163.085	102.766	145.681	122.312	123.014	361.288	420.801
279	scaffold39642	14033	22770	8738	334.499	2159.41	738.395	599.68	401.793	114.786	191.445	183.763	29.4558	148.106	126.299	19.389	45.3151	21.5562	36.4665	112.967	396.24
280	scaffold39724	26223	30992	4770	120.587	745.658	402.855	196.207	216.62	35.4511	61.1197	35.5499	8.43947	33.0418	37.1463	0.582153	0.17427	0.259571	0.358426	6.14929	72.5681
281	scaffold39858	74071	80324	6254	193.098	465.639	1418.67	855.017	985.031	345.986	2446.08	854.922	148.485	143.827	42.9844	10.4649	30.1164	17.7819	18.5678	158.339	84.7457
281	scaffold39858	3129	13822	10694	360.368	935.763	863.486	812.433	656.038	219.457	289.019	186.576	40.6642	362.242	162.253	2.47421	1.81094	1.71833	4.07274	34.0607	319.395
282	scaffold40010	26	3671	3646	190.033	789.773	272.45	228.286	197.032	61.4184	63.0279	47.2734	7.8589	43.2432	202.969	14.2773	76.6006	35.3385	8.3838	220.011	587.062
282	scaffold40010	31026	39774	8749	186.132	37.8746	62.5402	47.5603	46.1225	9.0292	10.7321	8.57565	1.80477	5.12536	25.0701	7.38602	51.1364	25.7533	57.2449	134.052	39.5789
282	scaffold40010	69406	70867	1462	12.6722	36.5535	51.3295	75.7816	22.8627	10.6781	14.4834	7.58975	1.96158	9.90139	42.8772	50.3204	37.8109	37.4002	37.5379	40.7652	165.311
283	scaffold40154	16212	34958	18747	471.929	1107.56	716.796	610.732	576.513	195.397	1346.89	1692.48	304.172	496.189	559.94	226.851	2956.59	855.134	373.008	2541.98	2052.76
284	scaffold40246	14073	31016	16944	505.785	982.491	1501.87	1503.05	1213.59	377.65	1110.02	1131	229.75	200.213	581.052	40.7872	55.1442	35.7088	54.6828	232.607	1227.6
285	scaffold40346	25006	29698	4693	265.55	191.187	580.266	300.904	449.799	243.293	337.091	516.182	45.709	67.6892	65.3984	1.54754	3.22064	2.33478	4.00862	14.9877	86.8979
286	scaffold40440	9135	16279	7145	291.913	192.84	166.856	128.267	85.6806	31.8179	39.3141	50.1648	12.2672	123.854	124.294	66.0534	125.015	105.989	75.1086	184.149	333.459
287	scaffold40476	25336	31982	6647	29.6827	37.066	22.0347	25.4485	22.3765	15.3971	50.3228	64.3817	13.6174	42.0829	112.937	164.613	136.351	136.461	502.483	148.341	163.709
288	scaffold40634	10292	14086	3795	6.03838	2.25632	0.202919	0.202193	0.35745	0.201293	1.50329	28.1937	14.3399	12.4574	9.73259	3.07129	46.7555	17.7204	205.595	7.42949	6.89101
289	scaffold40744	91004	98582	7579	245.854	699.588	557.725	689.877	327.195	126.909	42.1169	20.3594	3.00349	92.1685	174.563	4.93674	7.78237	4.16513	5.87152	64.2542	591.746
290	scaffold408	293120	298948	5829	611.629	400.138	274.474	197.503	117.948	23.2255	2.99105	1.92051	3.26424	87.332	69.9203	0.527454	0.4727	0.549313	0.365893	11.6668	96.3958
291	scaffold41086	16176	23011	6836	67.297	7.64815	2.18317	1.84404	1.97868	1.35333	268.083	235.881	69.9848	63.7206	2.33533	0.902144	1.45074	2.94127	2.25666	4.22328	3.30439
292	scaffold41470	66000	73346	7347	20.7785	28.9129	43.9107	55.1763	82.0449	70.9949	145.525	181.427	29.1525	38.9129	51.02	80.7714	71.1557	40.8663	96.8298	107.603	64.881
293	scaffold415	73058	78297	5240	284.535	265.121	351.202	209.548	386.951	110.021	207.667	208.067	32.791	48.2307	140.286	9.82828	17.894	10.8443	10.3581	169.293	402.935
294	scaffold41560	77097	78960	1864	325.426	454.186	911.369	920.563	309.393	148.348	45.6737	12.6193	2.561	93.2072	228.404	28.3711	63.6663	45.9408	34.8935	102.002	424.305
295	scaffold41588	83826	90868	7043	42.2112	11.0391	4.17843	6.32776	2.71734	1.5057	19.5419	19.8211	5.91944	48.1461	29.8689	80.2454	52.6489	47.6886	43.6235	32.8174	87.4975
296	scaffold41594	43004	51694	8691	1253.24	1385.06	1205.02	1178.47	776.936	867.399	3541.58	1721.22	866.565	531.127	362.857	19.0006	41.6764	23.802	27.0633	182.274	957.341
297	scaffold41598	56346	107899	51554	2290.25	4219.38	2293.76	1661.42	1862.68	608.84	1561.94	2284.3	386.462	634.548	754.703	99.3498	241.397	145.485	186.379	1145.44	2126.82
298	scaffold416	134351	139768	5418	25.8359	111.518	208.662	267.554	305.25	452.393	243.001	113.476	18.5163	21.0761	41.5302	2.51405	2.79315	2.35071	2.04922	14.293	94.5959
298	scaffold416	58087	66018	7932	44.9787	47.6261	67.8418	52.014	35.5445	11.8305	16.005	290.514	93.8315	10.1235	10.3861	0.802149	10.774	5.3583	1.34336	5.14487	22.638
299	scaffold41648	2033	21024	18992	1721.13	3137.6	3567.26	2813.93	1488.86	633.702	529.536	353.579	74.6355	531.064	814.651	122.738	147.396	95.9624	161.895	456.433	1680.27
300	scaffold417	62059	67472	5414	242.435	142.532	33.5159	27.3697	15.4187	18.0936	169.172	68.1952	51.2081	68.1369	601.972	575.897	783.833	1372.08	2053.65	909.571	259.403
301	scaffold41786	52022	63169	11148	1453.05	1873.15	2886.62	2800.6	1741.67	1080.73	83.2396	7.31485	4.00398	347.017	553.863	2.99512	4.48258	4.73554	5.05613	101.779	942.056
302	scaffold41812	34283	36942	2660	23.4335	11.2891	4.34649	5.30252	4.70549	1.87508	5.23004	35.054	4.68176	3.75931	21.6963	13.7251	37.8896	45.1268	37.8098	10.8455	78.9381
303	scaffold41834	63210	75621	12412	138.248	1056.8	488.445	408.656	367.593	118.732	485.198	657.545	159.938	240.253	335.367	32.804	95.4556	59.7048	57.5512	358.283	1046.23
304	scaffold419	1252257	1260900	8644	616.54	3814.44	1491.7	2681.95	817.286	899.777	193.479	169.012	39.9871	432.967	302.746	10.1738	18.6274	15.4023	10.2537	100.715	653.938
304	scaffold419	1369042	1377989	8948	29.6621	35.2717	15.9691	15.3872	14.1565	7.94827	45.2536	49.9907	12.4499	38.8864	112.28	166.206	138.412	135.387	506.311	154.981	164.67
305	scaffold42062	84853	86936	2084	28.5495	7.10612	95.4617	122.462	81.6105	43.3786	648.252	314.083	309.356	268.295	25.5474	14.5234	16.4135	34.9418	25.0144	10.942	9.49823
306	scaffold42172	56000	63557	7558	66.8091	10.0193	4.99422	4.98026	4.3327	2.14531	267.925	236.357	69.7982	63.9399	1.23494	0.388479	0.393507	0.42895	0.850508	1.75992	3.61657
307	scaffold42604	150065	153663	3599	58.9857	6.2678	4.8654	4.9323	3.09389	2.68462	276.456	241.921	75.3515	71.9117	1.22496	0.548532	0.487714	0.746352	0.715972	0.428244	1.764
308	scaffold42648	160091	172020	11930	299.221	888.332	848.056	716.274	670.618	170.68	92.4183	52.4012	18.9693	107.855	268.991	11.0759	20.4871	12.4881	14.1348	93.9358	837.872
309	scaffold42656	148031	157016	8986	1447.14	245.521	209.304	203.441	131.438	29.0329	4.78945	1.55115	1.73181	143.089	108.939	0.183945	1.11588	0.675233	0.28408	16.9344	130.244
310	scaffold42880	63035	71981	8947	45.1693	1921.19	638.987	683.066	164.011	72.7346	85.6624	39.3055	9.60925	54.5612	46.345	1.68074	1.72336	1.56184	1.46298	11.0342	122.355
311	scaffold42948	151230	159758	8529	24.7554	38.7443	14.7056	14.0686	12.2439	6.46892	32.6113	37.3321	9.44774	34.1605	109.907	159.992	132.153	132.084	498.764	149.199	162.588
312	scaffold43	119828	125959	6132	205.535	836.493	371.418	434.914	355.454	198.54	550.558	631.393	92.523	162.084	78.3867	3.37861	9.44731	6.17611	8.52568	37.8149	193.771
312	scaffold43	79503	96961	17459	393.192	61.1103	211.254	205.991	101.962	29.9251	39.6392	33.1968	5.61252	154.652	161.708	53.5462	139.409	143.239	226.47	174.264	350.24
313	scaffold43076	66000	75000	9001	403.464	719.081	1575.33	2242.13	952.514	309.341	238.225	188.438	46.9403	190.167	234.203	14.9593	31.2392	26.5196	27.1256	55.6083	381.405
314	scaffold43182	129001	144010	15010	921.03	2510.02	2901.65	2824.14	1836.55	566.612	107.97	11.4193	7.59576	299.106	498.821	4.96923	3.92391	7.50355	9.47919	133.768	755.06
315	scaffold43210	25044	31906	6863	204.808	51.4598	71.686	92.6513	58.8487	32.6226	178.892	263.161	55.5272	105.015	99.288	85.6651	114.964	94.8892	111.978	206.444	80.4338
316	scaffold43242	12013	21002	8990	327.106	191.155	976.909	780.787	698.6	108.544	137.488	64.261	15.5575	121.43	97.2501	3.40019	6.05484	2.05095	3.37435	54.0855	280.488
317	scaffold43296	209502	216889	7388	4.65449	2.8366	0.207553	0.311217	0.151023	0.110447	11.8128	136.538	67.1435	179.045	13.8396	3.91299	49.9493	28.1628	286.578	8.37245	8.13025
318	scaffold433	975034	983722	8689	616.418	1612.3	1366.57	1402.38	1054.22	470.904	406.264	348.309	77.8017	241.496	623.902	37.6243	69.8743	56.4352	58.0191	381.646	1555.35
318	scaffold433	1254247	1270015	15769	17.5628	28.1997	32.3434	37.1588	60.5753	50.0085	117.44	155.429	28.7588	40.1702	47.3775	74.6256	66.6227	37.4323	94.7949	97.3201	62.3853
319	scaffold43302	56181	64832	8652	516.879	694.054	435.894	252.968	568.966	27.5658	67.2291	45.8586	7.25928	127.461	195.004	2.02064	4.23287	2.79206	3.95402	62.9052	836.949
320	scaffold43446	129696	136749	7054	21.9932	31.1112	44.0957	56.4447	106.038	75.1017	128.906	161.387	28.339	38.5669	50.5292	81.5964	69.8129	40.0797	96.351	108.726	63.3005
321	scaffold43634	1	5011	5011	116.992	425.12	248.147	202.266	189.743	54.8149	128.285	1890.54	519.914	73.527	58.701	1.94539	46.3082	33.3038	3.03604	14.4414	114.416
321	scaffold43634	137002	151814	14813	79.1625	110.619	72.9861	61.6062	54.896	16.9027	96.231	92.5517	18.3409	19.1179	57.0309	43.0299	76.1785	73.0199	86.8148	75.7161	161.67
322	scaffold43662	22004	27023	5020	235.471	305.332	768.821	452.341	333.172	101.554	13.8044	3.37264	1.74661	29.0599	86.0022	1.38987	1.05944	0.790167	0.764375	29.5302	212.876
323	scaffold43686	154021	162937	8917	28.5059	26.4575	30.7184	33.6738	66.7024	35.2981	108.84	132.268	28.8144	33.6963	34.7823	38.243	58.0173	44.8731	57.7527	131.599	83.4081
324	scaffold43818	250974	257023	6050	29.1633	37.4199	16.7889	17.6873	14.8748	8.03119	45.8613	50.7097	12.4115	38.4854	113.587	166.204	139.044	136.254	507.26	157.297	165.282
325	scaffold43842	305083	311583	6501	16.3866	26.0032	28.6373	30.3009	69.3231	35.7939	107.619	132.616	25.348	30.7927	30.6215	38.3674	58.1929	44.8021	58.1218	130.03	80.2656
326	scaffold43844	97513	102715	5203	62.4809	109.427	71.7257	82.3625	39.5806	26.0715	98.2183	67.973	16.8415	30.3102	45.7195	60.9758	74.5788	42.9551	44.9413	101.019	80.1866
327	scaffold44054	235559	238028	2470	62.2964	6.89212	1.87016	1.24464	1.61349	1.29433	262.727	229.663	67.517	62.8834	0.365303	0.300751	0.245477	0.217812	0.492794	0.541106	1.18989
328	scaffold442	79697	82663	2967	47.7651	13.8394	11.0434	7.29832	4.09348	1.45386	1.04596	0.0121976	0.715649	9.64338	36.1236	34.4809	53.9376	44.0748	47.238	77.4458	115.85
329	scaffold444	51	2551	2501	711.415	1207.72	829.928	789.305	260.515	108.162	38.6993	24.9026	5.67408	77.9902	183.416	2.28563	3.34473	1.50716	3.07815	49.2351	285.326
330	scaffold447	259280	267162	7883	301.353	1090.08	1301.6	1224.13	1476.05	649.308	289.988	278.853	41.6479	206.814	161.107	2.33457	2.24313	2.41517	2.61135	43.6123	410.267
330	scaffold447	364042	381596	17555	111.094	215.822	456.22	526.107	265.965	181.571	1380.11	472.044	81.2763	90.1779	21.9578	2.87533	6.37395	3.75203	4.68273	31.3043	60.943
331	scaffold448	339127	351989	12863	438.153	1940.55	2064.55	1712.97	1714.87	421.981	195.648	126.565	23.5518	113.564	152.264	20.3584	38.5635	25.5266	31.5843	96.7267	387.88
332	scaffold461	513694	521677	7984	90.0626	395.007	101.159	72.2189	91.1387	21.0727	175.613	145.79	30.7275	30.6338	154.682	208.115	345.294	259.616	299.193	475.691	634.428
333	scaffold481	190008	213675	23668	1224.01	2409.5	1613.53	1428.97	848.204	203.357	71.2599	11.2648	3.95213	225.841	233.044	3.12645	2.02473	2.37691	3.53523	79.305	685.942
333	scaffold481	1176843	1180844	4002	76.2472	46.9153	110.395	153.31	75.7493	65.8857	133.203	168.198	33.8972	64.9301	103.128	108.925	169.692	129.546	118.295	240.938	103.394
334	scaffold486	43	5008	4966	93.2369	191.634	330.751	307.351	163.709	60.8415	320.56	290.095	45.2278	43.7689	108.938	48.8532	107.373	71.8343	72.0445	200.846	244.132
335	scaffold487	438034	446963	8930	234.361	311.464	762.059	844.102	231.459	115.895	34.307	4.82028	1.90843	96.1104	213.25	15.076	42.8293	36.1289	24.6818	76.439	380.354
336	scaffold489	587053	593532	6480	135.101	568.919	857.584	542.707	596.494	139.341	60.0099	17.618	3.22042	51.5156	95.6461	1.51643	1.41726	1.68382	2.00829	36.5821	275.687
336	scaffold489	514129	518872	4744	31.1927	34.9144	15.2056	16.849	13.5809	7.41924	37.3144	42.3224	10.8467	36.7246	110.511	162.397	134.584	131.87	501.019	146.533	162.36
337	scaffold50	12273	15241	2969	2.89848	33.5189	12.7833	5.87657	7.99913	0.761231	13.292	4.9639	0.501473	3.39578	61.4087	42.6652	319.837	113.516	105.827	2709.32	135.342
338	scaffold501	923096	931841	8746	124.852	74.2703	53.8237	51.5717	30.5809	18.0689	80.7655	143.033	29.6638	99.2257	227.37	272.287	278.516	185.383	464.873	294.585	350.408
338	scaffold501	761480	768489	7010	310.089	370.419	158.47	146.126	145.141	56.3114	231.928	167.688	45.7432	162.377	80.9602	28.1188	85.9434	61.3106	70.8452	202.827	207.319
338	scaffold501	1340524	1349811	9288	21.8857	32.9684	38.1398	48.5404	105.525	60.9631	158.768	207.528	36.7788	52.3037	70.386	108.419	113.208	74.6166	140.79	212.829	118.517
339	scaffold507	120634	124984	4351	644.311	1547.45	1598.02	1467.43	1190.31	472.881	4040.31	10224.5	1953.54	4720.33	921.891	813.034	1058.59	632.8	1014.36	1177.54	2581.34
339	scaffold507	149063	184995	35933	12.293	0.271622	0.420634	0.334948	0.399296	0.0716008	12.4566	242.352	76.5199	42.1124	19.2629	68.8555	78.2643	147.41	669.1	11.7217	4.81168
340	scaffold520	31003	64528	33526	1298.99	3996.19	1845.78	1082.87	1125.69	287.068	1231.37	1181.97	275.107	280.674	1386.83	781.997	980.441	995.968	1336.87	2665.57	2927.2
340	scaffold520	118003	129265	11263	225.176	454.917	620.289	550.901	511.675	148.294	428.993	701.675	168.536	124.929	58.1631	4.05017	10.9034	11.2873	18.5305	30.9111	100.539
340	scaffold520	238248	246755	8508	89.9357	288.805	516.018	647.148	347.719	101.926	36.6793	11.303	1.64599	51.071	76.5397	0.634898	0.850354	0.662488	0.987331	16.6412	174.957
340	scaffold520	143533	148027	4495	46.7733	194.118	25.796	23.588	20.3983	6.60218	197.349	636.163	189.683	33.5499	30.4591	10.15	15.326	14.3857	22.1622	23.5454	65.9437
341	scaffold521	141012	146229	5218	195.455	287.852	445.058	284.209	434.245	100.952	312.456	148.655	16.8212	60.5475	23.4387	2.04232	4.88166	6.24031	7.35756	12.0836	89.0951
342	scaffold524	247896	249342	1447	56.0224	243.632	175.667	129.473	112.519	46.1681	749.822	3129.64	773.186	107.183	73.2792	23.2468	40.0924	37.7638	69.1779	60.7889	88.4559
342	scaffold524	338171	347984	9814	33.4016	29.0011	24.606	23.4878	41.4423	7.47818	68.2554	155.264	19.9202	59.067	42.3148	12.0841	261.688	95.7437	26.012	367.857	93.2349
343	scaffold53	396008	400959	4952	76.799	76.0418	110.35	52.3371	111.02	11.5958	42.6872	33.7972	6.77329	17.3991	36.1992	19.2756	29.4798	31.5425	56.7633	60.6916	76.8461
344	scaffold534	62026	70000	7975	491.87	260.375	89.6265	99.5914	51.4032	17.5223	0.937163	0.760202	2.51581	260.37	82.3699	1.16488	1.10231	0.0690092	0.551744	9.15483	43.5828
345	scaffold535	285147	292847	7701	366.708	652.825	729.438	740.632	742.137	172.422	49.7996	3.96265	3.57156	322.136	363.332	4.85274	3.6319	3.19572	4.27847	106.382	878.935
345	scaffold535	555006	564028	9023	40.5338	42.7973	21.4462	22.6	17.9276	10.559	55.9142	57.6424	14.6043	44.4544	123.525	180.04	151.006	144.425	521.126	163.552	179.64
346	scaffold557	206808	212777	5970	617.707	849.869	1089.45	1053.15	650.302	271.689	404.358	1926.7	366.514	215.83	244.672	13.3264	25.3592	24.9302	60.867	70.9615	539.341
346	scaffold557	519003	529958	10956	25.6713	19.2224	8.42473	13.684	10.0302	9.53709	19.0315	109.34	22.5995	83.1511	187.385	233.191	186.123	205.187	507.741	162.152	212.379
347	scaffold563	467484	469525	2042	74.775	75.7154	102.909	102.548	103.736	44.1234	48.2064	29.3761	3.54152	37.3348	143.443	63.0327	44.8187	53.9765	325.879	78.1515	167.306
348	scaffold568	29675	37711	8037	13.6383	18.9894	22.3716	27.3471	77.0282	42.5655	98.7389	115.621	24.411	26.3901	27.2773	34.53	54.7932	41.554	52.4128	122.933	74.3584
349	scaffold575	89402	98807	9406	398.027	733.857	783.922	836.963	1575.52	368.279	34.2677	7.41523	3.09457	242.064	371.177	2.09871	6.41773	7.60922	4.07257	101.831	588.756
350	scaffold578	317055	320887	3833	416.332	55.0429	602.728	598.542	309.434	151.483	422.016	577.033	160.684	84.9767	88.8741	19.137	23.4005	19.3029	25.4383	48.528	224.425
351	scaffold579	186005	193897	7893	174.769	1201.58	962.434	1017.68	830.572	393.19	188.944	149.056	25.7235	110.871	193.833	3.06	2.59015	2.60078	4.76205	40.9388	264.723
352	scaffold581	176037	201988	25952	676.936	1429.65	1416.65	1089.59	813.409	297.15	548.517	590.498	123.969	288.96	1429.21	1510.96	1831.12	1229.34	1701.96	1817.76	2782.59
353	scaffold583	245049	271022	25974	1174.58	3432.03	3217.77	2136.81	1698.84	570.18	801.904	438.56	117.127	440.335	1327.03	160.031	414.933	467.007	268.114	1198.21	3425.22
354	scaffold591	100550	107009	6460	25.8338	52.1445	66.7345	595.982	1042.76	237.091	13.1365	20.4393	7.65694	23.6836	54.3177	16.8775	26.9587	86.1365	34.2698	32.8538	38.3551
354	scaffold591	400569	405010	4442	75.0842	28.8721	94.7344	61.055	59.3324	28.2834	182.251	241.867	58.5299	79.7658	1.65178	0.263727	0.00136933	0.248433	0.532954	1.53894	3.17664
355	scaffold593	552011	569966	17956	4.06521	2.02363	4.35627	2.70843	2.55438	0.628825	0.734104	0.605686	0.71655	12.0336	87.5195	112.348	225.52	41.5641	46.3402	784.731	127.139
356	scaffold599	69014	74625	5612	16.5223	97.3029	51.9438	52.744	16.3344	5.66532	42.0127	235.933	64.5397	33.5198	52.3601	4.11386	12.154	8.41831	52.3463	35.9532	85.3962
357	scaffold6	20481	26976	6496	23.3963	463.127	1092.46	1235.62	701.744	308.792	65.5427	3.13019	1.8658	17.8709	196.749	1.64097	2.44083	1.84975	3.64479	67.8247	992.853
358	scaffold608	49732	51923	2192	26.7957	7.917	1.11138	2.20566	2.66823	1.28784	5.23627	36.2045	2.64376	4.3851	22.1645	14.872	37.2027	43.872	37.7433	10.0921	73.2082
359	scaffold616	22155	27807	5653	79.6386	59.3665	35.2063	20.2772	21.9591	7.96768	43.2621	40.473	9.78541	14.2608	130.365	97.4103	180.538	158.935	114.354	539.875	293.331
360	scaffold626	578198	585917	7720	127.121	156.509	102.649	103.727	67.5287	34.4246	59.1585	65.5355	13.4282	66.8847	85.7379	30.8436	62.777	70.2541	55.2263	41.0329	228.006
361	scaffold632	94032	101559	7528	281.777	157.087	101.261	100.924	52.0253	23.8049	265.564	205.144	62.0855	268.945	66.6833	18.4332	15.0553	10.5122	33.9064	33.0862	109.464
362	scaffold664	489124	507001	17878	483.889	277.843	1272.04	1518.37	814.05	613.862	170.274	77.4929	16.3375	369.072	108.728	19.5061	9.01864	7.75219	18.7966	36.5117	192.924
362	scaffold664	377404	385602	8199	313.688	688.249	1115.73	1196.8	527.054	215.41	535.778	527.616	106.901	155.6	303.034	90.1638	163.437	119.093	126.238	306.583	903.961
362	scaffold664	533272	551024	17753	327.664	1186.18	885.745	856.366	744.529	272.323	596.118	562.985	93.594	217.42	226.102	49.7225	92.0221	88.5454	70.5671	130.163	782.871
362	scaffold664	648839	655457	6619	284.858	306.671	357.09	383.365	254.418	193.872	281.202	258.592	65.6123	153.671	123.281	42.3703	38.7197	47.9687	63.6735	38.6589	239.34
363	scaffold680	23938	28768	4831	289.43	31.7404	99.7162	101.798	48.8717	27.0605	169.549	177.16	56.5005	103.12	153.391	146.931	205.312	175.206	185.101	293.013	148.178
364	scaffold683	50186	56717	6532	334.409	328.823	237.782	186.813	194.252	47.7534	249.961	303.425	69.8792	72.4666	35.0727	0.154169	0.401075	0.0204218	0.799892	9.9884	87.3753
365	scaffold689	354031	358658	4628	19.0711	15.6305	5.95537	6.08798	5.96903	3.00766	14.6824	25.4218	7.09852	28.7691	103.891	151.801	125.412	124.495	489.216	132.064	146.064
366	scaffold70	583121	586591	3471	59.5838	54.7585	84.9627	72.7006	40.878	15.9514	44.3493	29.984	12.3041	58.0976	57.7144	35.054	50.0575	47.7891	58.0364	80.4918	138.321
367	scaffold705	325698	330573	4876	183.379	86.2039	580.193	604.582	353.303	175.794	209.637	122.394	22.5571	97.7025	49.4502	48.9228	46.0841	14.4115	36.648	16.5775	78.455
368	scaffold709	95235	105602	10368	140.673	755.018	518.182	612.808	490.017	109.173	222.246	231.52	43.6644	103.319	483.99	58.6444	58.0861	57.2953	55.6488	281.798	971.853
368	scaffold709	118390	126911	8522	139.308	259.978	171.235	118.156	119.831	25.0871	85.4058	80.6377	18.5301	16.7879	145.225	46.2497	74.2573	46.8212	38.2469	189.108	288.998
369	scaffold716	343013	351912	8900	225.449	771.291	428.581	351.49	198.899	72.3522	247.229	218.633	50.3307	105.003	327.352	294.139	334.645	329.794	274.879	637.74	626.989
370	scaffold72	410343	414965	4623	35.6078	25.4218	5.34692	5.81905	4.92367	3.18215	39.1299	45.7472	7.61208	30.1641	20.5254	33.0137	38.6278	42.3744	29.1157	24.1401	22.3376
371	scaffold721	26224	34827	8604	169.32	1050.13	294.113	275.087	139.369	47.4181	27.1373	11.3958	4.99501	33.3709	29.6543	0.594752	0.64465	0.539611	0.908876	8.02177	63.3876
372	scaffold723	217643	222434	4792	28.7055	81.6063	67.0782	73.7094	47.9444	48.9732	187.303	77.6608	14.3281	13.7589	19.3324	24.2538	19.8362	26.8298	46.5149	242.967	89.7625
373	scaffold733	29004	37882	8879	411.129	368.649	468.865	410.886	670.99	261.236	493.794	520.665	110.16	247.226	72.3822	7.51949	9.65516	10.6259	32.0454	27.6008	177.434
374	scaffold748	134250	142481	8232	359.929	251.874	1.00547	0.129322	0.306282	0.14306	174.843	277.289	101.629	420.788	215.362	203.173	287.962	249.493	1123.68	172.874	659.518
375	scaffold751	96009	117826	21818	677.613	1985.3	1083.64	843.063	1125.16	247.154	2217.21	2219.74	464.015	468.17	559.689	314.563	996.776	680.908	628.41	1204.88	2879.19
376	scaffold753	95783	108483	12701	341.995	78.0604	122.807	117.179	70.9804	58.5522	1227.87	1223.45	283.191	249.99	212.625	168.987	176.296	176.182	161.262	172.057	334.644
377	scaffold759	95091	104012	8922	352.413	415.022	336.75	322.638	153.563	44.6202	24.2848	6.28433	4.21722	203.589	140.698	7.18198	2.45658	2.60855	9.14734	212.433	144.85
378	scaffold773	169067	178456	9390	877.85	2619.26	3175.46	3119.93	3247.17	948.962	260.486	43.144	24.1967	216.716	521.187	9.87959	17.9252	12.6101	16.201	202.933	2052.22
378	scaffold773	235017	267007	31991	572.171	1159.94	1310.31	1209.76	688.057	210.732	270.118	169.631	46.5977	389.72	324.792	48.3166	135	102.354	95.5333	144.57	712.877
379	scaffold775	126002	135021	9020	875.643	1471.19	1078.49	948.475	732.176	239.536	34.4644	4.47394	2.31997	184.491	397.336	2.01009	3.32782	3.82667	3.8472	73.5269	598.658
380	scaffold789	337035	348959	11925	509.986	3027.25	2211.47	1689	1482.73	390.38	148.783	8.89278	4.80084	156.052	186.183	2.59596	2.05598	1.32965	3.52285	79.9339	1018.94
380	scaffold789	368099	383990	15892	338.146	1104.2	1422.12	1355.09	1097.12	304.019	83.1686	10.6419	3.25059	102.714	233.737	3.45335	2.57361	1.7097	3.21667	73.0448	737.372
381	scaffold790	216042	225005	8964	633.92	434.461	902.02	422.792	400.784	90.0161	682.733	672.147	150.811	142.42	52.6319	1.87746	3.19715	4.74514	3.05161	13.2193	55.3596
382	scaffold810	52007	56889	4883	53.9851	667.744	483.999	635.344	194.061	222.532	29.2006	9.07593	3.08087	16.243	105.374	1.351	1.71077	1.39128	2.39789	22.7229	138.916
383	scaffold825	33043	41967	8925	146.989	278.856	238.533	300.169	75.0194	15.633	21.8317	4.61485	1.99614	74.6218	196.718	331.399	411.93	131.988	144.389	1392.42	695.093
384	scaffold834	21558	29980	8423	491.09	614.487	1113.22	1125.52	1916.59	1454.4	1080.56	356.659	53.1957	210.581	88.2776	0.387086	0.763523	1.07825	1.45282	8.65243	51.8582
385	scaffold852	47320	54928	7609	455.03	326.318	578.318	604.472	417.498	132.179	400.993	531.072	110.73	191.464	70.3543	0.262994	0.600197	0.315663	0.433409	7.05548	70.0698
386	scaffold854	162403	167146	4744	6.4534	10.7344	15.0856	16.1423	13.57	10.8378	50.4191	21.2758	2.52203	2.70757	5.74944	4.24234	5.52177	6.08392	14.3055	147.092	21.8233
387	scaffold86	1438141	1446022	7882	29.3534	66.858	271.718	411.255	82.9424	20.8992	17.3333	9.36457	1.74245	9.24837	71.5	1.59374	2.26544	0.769284	1.48193	38.5068	389.708
388	scaffold867	216511	222148	5638	14.1705	26.7169	64.6073	37.4262	41.4078	10.9806	22.4382	34.3294	8.87481	10.3387	48.4267	44.8382	74.1881	65.9183	78.6105	153.004	122.803
389	scaffold874	16173	22991	6819	59.084	44.4163	28.006	34.2685	18.1395	5.83976	124.106	59.8108	27.411	72.7545	64.4353	126.027	249.534	136.752	320.493	402.047	653.798
390	scaffold88	194071	199005	4935	570.358	335.74	282.409	177.957	202.643	30.9462	8.46156	1.00796	0.636945	56.9228	56.1018	0.458244	0.757844	0.36146	0.60607	17.4241	105.023
391	scaffold90	115055	149925	34871	860.605	5602.12	4513.48	3758.97	5994.27	3866.28	9654.45	4064.13	716.235	539.295	732.786	147.906	282.005	265.545	248.701	554.536	2499.83
391	scaffold90	161019	169985	8967	71.5674	741.404	191.834	199.879	158.017	86.0496	156.851	146.037	35.6476	101.972	129.233	114.668	121.173	96.6972	140.603	161.926	472.847
391	scaffold90	185453	190467	5015	31.5216	61.3275	51.658	77.268	29.7166	9.35078	135.098	50.6174	19.9829	15.5415	84.3226	112.116	205.648	57.9702	79.1108	35.4907	327.06
392	scaffold907	19852	37024	17173	175.206	479.908	224.199	178.992	138.201	38.0544	432.544	3076.82	756.396	374.115	113.986	20.3442	46.5254	54.5897	234.119	59.6521	171.577
393	scaffold908	36015	44461	8447	338.833	1198.78	442.195	417.147	279.799	116.734	186.434	172.539	30.1462	167.559	177.567	2.90099	4.78298	4.52543	4.22459	34.312	226.538
394	scaffold91	15093	22012	6920	212.193	268.599	115.218	99.5679	323.289	213.204	30.3131	4.17702	0.430219	71.5916	86.8337	1.00832	1.24113	1.16994	2.46246	12.4112	101.286
395	scaffold911	135201	144026	8826	481.269	1051.95	891.408	1009.95	671.008	209.673	54.7957	6.39387	2.62377	193.632	59.365	0.575268	0.612016	0.634832	1.38944	11.6721	137.182
396	scaffold919	35002	69099	34098	3727.9	7801.77	12203.7	11078.3	8205.96	3255.13	671.425	98.957	25.9332	581.645	1172.47	17.1625	22.3711	16.8133	27.874	414.078	4302.14
397	scaffold933	470113	478165	8053	115.129	509.985	382.165	242.853	238.214	70.6814	226.357	259.113	38.1457	52.8265	257.789	214.109	260.562	233.726	289.696	693.856	761.625
398	scaffold934	155143	162008	6866	227.885	825.324	961.213	1059.64	2005.53	725.809	477.053	365.679	71.8447	181.176	249.981	2.52215	2.33645	2.17675	3.00719	52.3894	433.119
399	scaffold948	312540	315892	3353	183.76	28.0366	46.1158	47.8961	56.6732	27.3761	144.215	257.078	37.4182	87.3063	58.3651	45.887	71.7604	54.4452	61.2823	127.252	40.4717
400	scaffold951	26020	35820	9801	1210.65	1288.11	1001.87	944.619	516.94	405.035	3252.01	1534.55	829.092	491.095	325.402	10.9924	27.4353	14.5909	19.0549	156.842	899.721
401	scaffold959	215	4803	4589	159.938	52.2615	56.4659	67.5808	95.5682	42.5497	162.362	193.377	31.9486	59.6673	263.621	86.9615	448.893	309.396	175.335	3985.29	320.46
402	scaffold964	144017	152766	8750	185.33	216.655	610.961	718.496	388.308	244.186	35.676	21.1444	5.18464	114.365	101.897	1.37294	0.875021	1.44286	1.07788	11.2582	81.4898
403	scaffold967	98099	105291	7193	1333.8	5623.99	8539.11	6116.36	5906.16	3401.97	8017.37	6906.5	1229.21	1546.56	943.484	560.457	1161.67	1104.08	1220.5	957.103	4267.83
403	scaffold967	127001	152960	25960	79.0474	8.99649	205.176	117.52	157.46	34.8965	10.7973	297.696	182.433	111.28	42.2287	0.609293	0.512912	0.160215	9.71215	9.04407	34.5137
404	scaffold968	142030	148780	6751	2272.67	632.133	253.647	712.413	387.303	1566.45	3347.05	4280.02	1954.95	3253.19	9075.47	11454.3	14605.4	14448.9	13976.9	29809.5	20854.3
404	scaffold968	70048	78003	7956	115.066	706.794	602.058	573.029	460.411	250.85	296.729	155.615	31.3732	49.3634	152.205	5.74933	14.7434	9.66919	7.98446	85.5126	583.804
405	scaffold971	37605	44947	7343	12.6876	18.4273	17.5162	20.0767	41.541	30.8213	103.464	129.399	25.49	27.7135	26.2464	33.8437	54.3643	41.3395	51.3297	120.994	73.8816
406	scaffold986	37127	45885	8759	326.864	66.73	48.7495	61.8233	31.6057	11.9825	1.50328	2.40474	1.10591	454.392	79.4926	0.607289	0.498166	0.170824	0.492072	8.33329	29.5611
407	scaffold99	308266	312492	4227	54.4667	17.2854	86.3357	146.567	64.001	60.8397	67.1524	87.8418	16.6604	39.3776	53.9961	31.6656	44.3774	36.8773	57.0108	62.6137	57.4862
408	scaffold998	3207	9776	6570	169.565	158.649	451.267	479.594	340.866	243.858	448.005	253.341	60.4871	94.4767	59.0742	1.3128	1.47392	1.65988	2.49285	18.1539	149.447
