# Supplementary material for: PIWI genes and piRNAs are ubiquitously expressed in mollusks and show patterns of lineage-specific adaptation
Source: Commun Biol. 2018 Sep 7;1:137. doi: 10.1038/s42003-018-0141-4 (PMC6128900; doi:10.1038/s42003-018-0141-4)
Supplement: Supplementary file 4 — Supplementary Data 3 [file 42003_2018_141_MOESM4_ESM.txt]

# This file contains PIWI peptide sequences, a MUSCLE alignment of
# PIWI peptide sequences, a curated (GBlocks) MUSCLE alignment of
# PIWI peptide sequences and a PhyML gene tree reconstruction in
# NEWICK format based on the curated alignment (support values = 
# bootstraps).
#

#
# PIWI peptide sequences
#

>Dmel Ago1
MSTERELAPGGPAQLHPHTLPLTFPDLQMTSTVGIIGKVYESQWTPSPTRPQSPSQAQTSFDTLTSPPAP
GSSVNPTAVTSPSAQNVAAGGATVAGAAATAAQVASALGATTGSVTPAIATATPATQPDMPVFTCPRRPN
LGREGRPIVLRANHFQVTMPRGYVHHYDINIQPDKCPRKVNREIIETMVHAYSKIFGVLKPVFDGRNNLY
TRDPLPIGNERLELEVTLPGEGKDRIFRVTIKWQAQVSLFNLEEALEGRTRQIPYDAILALDVVMRHLPS
MTYTPVGRSFFSSPEGYYHPLGGGREVWFGFHQSVRPSQWKMMLNIDVSATAFYKAQPVIDFMCEVLDIR
DINEQRKPLTDSQRVKFTKEIKGLKIEITHCGQMRRKYRVCNVTRRPAQMQSFPLQLENGQTVECTVAKY
FLDKYRMKLRYPHLPCLQVGQEHKHTYLPLEVCNIVAGQRCIKKLTDMQTSTMIKATARSAPDREREINN
LVKRADFNNDSYVQEFGLTISNSMMEVRGRVLPPPKLQYGGRVSTGLTGQQLFPPQNKVSLASPNQGVWD
MRGKQFFTGVEIRIWAIACFAPQRTVREDALRNFTQQLQKISNDAGMPIIGQPCFCKYATGPDQVEPMFR
YLKITFPGLQLVVVVLPGKTPVYAEVKRVGDTVLGMATQCVQAKNVNKTSPQTLSNLCLKINVKLGGINS
ILVPSIRPKVFNEPVIFLGADVTHPPAGDNKKPSIAAVVGSMDAHPSRYAATVRVQQHRQEIIQELSSMV
RELLIMFYKSTGGYKPHRIILYRDGVSEGQFPHVLQHELTAIREACIKLEPEYRPGITFIVVQKRHHTRL
FCAEKKEQSGKSGNIPAGTTVDVGITHPTEFDFYLCSHQGIQGTSRPSHYHVLWDDNHFDSDELQCLTYQ
LCHTYVRCTRSVSIPAPAYYAHLVAFRARYHLVEKEHDSGEGSHQSGCSEDRTPGAMARAITVHADTKKV
MYFA
>Dmel Piwi
MADDQGRGRRRPLNEDDSSTSRGSGDGPRVKVFRGSSSGDPRADPRIEASRERGALEEAPRREGGPPERK
PWGDQYDYLNTRPVELVSKKGTDGVPVMLQTNFFRLKTKPEWRIVHYHVEFVPTIENPRVRMGVLSNHAN
LLGSGYLFDGLQLFTTRKFEQEITVLSGKSKLDIEYKISIKFVGFISCAEPRFLQVLNLILRRSMKGLNL
ELVGRNLFDPRAKIEIREFKMELWPGYETSIRQHEKDILLGTEITHKVMRTETIYDIMRRCSHNPARHQD
EVRVNVLDLIVLTDYNNRTYRINDVDFGQTPKSTFSCKGRDISFVEYYLTKYNIRIRDHNQPLLISKNRD
KAQKTNASELVVLIPELCRVTGLNAEMRSNFQLMRAMSSYTRMNPKQRTDRLRAFNHRLQNTPESVKVLR
DWNMELDKNVTEVQGRIIGQQNIVFHNGKVPAGENADWQRHFRDQRMLTTPSDGLDRWAVIAPQRNSHEL
RTLLDSLYRAASGMGLRIRSPQEFIIYDDRTGTYVRAMDDCVRSDPKLILCLVPNDNAERYSSIKKRGYV
DRAVPTQVVTLKTTKNRSLMSIATKIAIQLNCKLGYTPWMIELPLSGLMTIGFDIAKSTRDRKRAYGALI
ASMDLQQNSTYFSTVTECSAFDVLANTLWPMIAKALRQYQHEHRKLPSRIVFYRDGVSSGSLKQLFEFEV
KDIIEKLKTEYARVQLSPPQLAYIVVTRSMNTRFFLNGQNPPPGTIVDDVITLPERYDFYLVSQQVRQGT
VSPTSYNVLYSSMGLSPEKMQKLTYKMCHLYYNWSGTTRVPAVCQYAKKLATLVGTNLHSIPQNALEKKF
YYL
>Dmel Aub
MNLPPNPVIARGRGRGRKPNNVEANRGFAPSLGQKSDPSHSEGNQASGGNGGGGDAQVGPSIEKSSLSAV
QMHKSXGDPRGSVRGRRLITDLVYSRPPGMTSKKGVVGTHITVQANYFKVLKRPNWTIYQYRVDFTPDVE
ATRLRRSFLYEHKGILGGYIFDGTNMFCINQFKAVQDSPYVLELVTKSRAGENIEIKIKAVGSVQSTDAE
QFQVLNLILRRAMEGLDLKLVSRYYYDPQAKINLENFRMQLWPGYQTSIRQHENDILLCSEICHKVMRTE
TLYNILSDAIRDSDDYQSTFKRAVMGMVILTDYNNKTYRIDDVDFQSTPLCKFKTNDGEISYVDYYKKRY
NIIIRDLKQPLVMSRPTDKNIRGGNDQAIMIIPELARATGMTDAMRADFRTLRAMSEHTRLNPDRRIERL
RMFNKRLKSCKQSVETLKSWNIELDSALVEIPARVLPPEKILFGNQKIFVCDARADWTNEFRTCSMFKNV
HINRWYVITPSRNLRETQEFVQMCIRTASSMKMNICNPIYEEIPDDRNGTYSQAIDNAAANDPQIVMVVM
RSPNEEKYSCIKKRTCVDRPVPSQVVTLKVIAPRQQKPTGLMSIATKVVIQMNAKLMGAPWQVVIPLHGL
MTVGFDVCHSPKNKNKSYGAFVATMDQKESFRYFSTVNEHIKGQELSEQMSVNMSCALRSYQEQHRSLPE
RILFFRDGVGDGQLYQVVNSEVNTLKDRLDEIYKSAGKQEGCRMTFIIVSKRINTRYFTGHRNPVPGTVV
DDVITLPERYDFFLVSQAVRIGTVSPTSYNVISDNMGLNADKLQMLSYKMTHMYYNYSGTIRVPAVCHYA
HKLAFLVAESINRAPSAGLQNQLYFL
>Dmel_Ago3
MSGRGNLLSLFNKNAGNMGKSISSKDHEIDSGLDFNNSESSGERLLSSHNIETDLITTLQHVNISVGRGR
ARLIDTLKTDDHTSNQFITSESKENITKKTKGPESEAIASENGLFFPDLIYGSKGSSVNIYCNYLKLTTD
ESKGVFNYEVRFFPPIDSVHLRIKYLNDHKDKLGGTKTFDGNTLYLPILLPNKMTVFISKAEDVELQIRI
LYKKKEEMRNCTQLYNILFDRVMKVLNYVKFDRKQFDPSRPKIIPLAKLEVWPGYVTAVDEYKGGLMLCC
DVSHRILCQKTVLEMLVDLYQQNVEHYQESARKMLVGNIVLTRYNNRTYKINDICFDQNPTCQFEIKTGC
TSYVEYYKQYHNINIKDVNQPLIYSIKKSRGIPAERENLQFCLIPELCYLTGLRDEVRSDNKLMREIATF
TRVSPNQRQMALNKFYENVSNTPAAQEILNSWGLSLTNNSNKISGRQMDIEQIYFSKISVSAGRSAEFSK
HAVTNEMLKVVHLSKWIIIHLRNYRQAATSLLDNMKQACESLGMNISNPTMISLDHDRIDAYIQALRRNI
TMNTQMVVCICHNRRDDRYAAIKKICCSEIPIPSQVINAKTLQNDLKIRSVVQKIVLQMNCKLGGSLWTV
KIPFKNVMICGIDSYHDPSNRGNSVAAFVASINSSYSQWYSKAVVQTKREEIVNGLSASFEIALKMYRKR
NGKLPTNIIIYRDGIGDGQLYTCLNYEIPQFEMVCGNRIKISYIVVQKRINTRIFSGSGIHLENPLPGTV
VDQHITKSNMYDFFLVSQLVRQGTVTPTHYVVLRDDCNYGPDIIQKLSYKLCFLYYNWAGTVRIPACCMV
SHNYHLIFFKSTMITQDTINDFTRAL
>Hsap_Piwil1
MTGRARARARGRARGQETAQLVGSTASQQPGYIQPRPQPPPAEGELFGRGRQRGTAGGTAKSQGLQISAGFQELSLAERG
GRRRDFHDLGVNTRQNLDHVKESKTGSSGIIVRLSTNHFRLTSRPQWALYQYHIDYNPLMEARRLRSALLFQHEDLIGKC
HAFDGTILFLPKRLQQKVTEVFSKTRNGEDVRITITLTNELPPTSPTCLQFYNIIFRRLLKIMNLQQIGRNYYNPNDPID
IPSHRLVIWPGFTTSILQYENSIMLCTDVSHKVLRSETVLDFMFNFYHQTEEHKFQEQVSKELIGLVVLTKYNNKTYRVD
DIDWDQNPKSTFKKADGSEVSFLEYYRKQYNQEITDLKQPVLVSQPKRRRGPGGTLPGPAMLIPELCYLTGLTDKMRNDF
NVMKDLAVHTRLTPEQRQREVGRLIDYIHKNDNVQRELRDWGLSFDSNLLSFSGRILQTEKIHQGGKTFDYNPQFADWSK
ETRGAPLISVKPLDNWLLIYTRRNYEAANSLIQNLFKVTPAMGMQMRKAIMIEVDDRTEAYLRVLQQKVTADTQIVVCLL
SSNRKDKYDAIKKYLCTDCPTPSQCVVARTLGKQQTVMAIATKIALQMNCKMGGELWRVDIPLKLVMIVGIDCYHDMTAG
RRSIAGFVASINEGMTRWFSRCIFQDRGQELVDGLKVCLQAALRAWNSCNEYMPSRIIVYRDGVGDGQLKTLVNYEVPQF
LDCLKSIGRGYNPRLTVIVVKKRVNTRFFAQSGGRLQNPLPGTVIDVEVTRPEWYDFFIVSQAVRSGSVSPTHYNVIYDN
SGLKPDHIQRLTYKLCHIYYNWPGVIRVPAPCQYAHKLAFLVGQSIHREPNLSLSNRLYYL
>Hsap_Piwil2
MDPFRPSFRGQSPIHPSQCQAVRMPGCWPQASKPLDPALGRGAPAGRGHVFGKPEEPSTQRGPAQRESVGLVSMFRGLGI
ETVSKTPLKREMLPSGRGILGRGLSANLVRKDREELSPTFWDPKVLAAGDSKMAETSVGWSRTLGRGSSDASLLPLGRAA
GGISREVDKPPCTFSTPSRGPPQLSSPPALPQSPLHSPDRPLVLTVEHKEKELIVKQGSKGTPQSLGLNLVKIQCHNEAV
YQYHVTFSPNVECKSMRFGMLKDHQAVTGNVTAFDGSILYLPVKLQQVLELKSQRKTDSAEISIKIQMTKILEPCSDLCI
PFYNVVFRRVMKLLDMKLVGRNFYDPTSAMVLQQHRLQIWPGYAASIRRTDGGLFLLADVSHKVIRNDCVLDVMHAIYQQ
NKEHFQDECTKLLVGNIVITRYNNRTYRIDDVDWNKTPKDSFTMSDGKEITFLEYYSKNYGITVKEEDQPLLIHRPSERQ
DNHGMLLKGEILLLPELSFMTGIPEKMKKDFRAMKDLAQQINLSPKQHHSALECLLQRIAKNEAATNELMRWGLRLQKDV
HKIEGRVLPMERINLKNTSFITSQELNWVKEVTRDPSILTIPMHFWALFYPKRAMDQARELVNMLEKIAGPIGMRMSPPA
WVELKDDRIETYVRTIQSTLGAEGKIQMVVCIIMGPRDDLYGAIKKLCCVQSPVPSQVVNVRTIGQPTRLRSVAQKILLQ
INCKLGGELWGVDIPLKQLMVIGMDVYHDPSRGMRSVVGFVASINLTLTKWYSRVVFQMPHQEIVDSLKLCLVGSLKKFY
EVNHCLPEKIVVYRDGVSDGQLKTVANYEIPQLQKCFEAFENYQPKMVVFVVQKKISTNLYLAAPQNFVTPTPGTVVDHT
ITSCEWVDFYLLAHHVRQGCGIPTHYVCVLNTANLSPDHMQRLTFKLCHMYWNWPGTIRVPAPCKYAHKLAFLSGHILHH
EPAIQLCENLFFL
>Hsap_Piwil3
MPGRARTRARGRARRRESYQQEAPGGPRAPGSATTQEPPQLQSTPRPLQEEVPVVRPLQPRAARGGAGGGAQSQGVKEPG
PEAGLHTAPLQERRIGGVFQDLVVNTRQDMKHVKDSKTGSEGTVVQLLANHFRVISRPQWVAYKYNVDYKPDIEDGNLRT
ILLDQHRRKFGERHIFDGNSLLLSRPLKERRVEWLSTTKDKNIVKITVEFSKELTPTSPDCLRYYNILFRRTFKLLDFEQ
VGRNYYTKKKAIQLYRHGTSLEIWLGYVTSVLQYENSITLCADVSHKLLRIETAYDFIKRTSAQAQTGNIREEVTNKLIG
SIVLTKYNNKTYRVDDIDWKQNPEDTFNKSDGSKITYIDYYRQQHKEIVTVKKQPLLVSQGRWKKGLTGTQREPILLIPQ
LCHMTGLTDEICKDYSIVKELAKHTRLSPRRRHHTLKEFINTLQDNKKVRELLQLWDLKFDTNFLSVPGRVLKNANIVQG
RRMVKANSQGDWSREIRELPLLNAMPLHSWLILYSRSSHREAMSLKGHLQSVTAPMGITMKPAEMIEVDGDANSYIDTLR
KYTRPTLQMGMSCLLVFKVICILPNDDKRRYDSIKRYLCTKCPIPSQCVVKKTLEKVQARTIVTKIAQQMNCKMGGALWK
VETDVQRTMFVGIDCFHDIVNRQKSIAGFVASTNAELTKWYSQCVIQKTGEELVKELEICLKAALDVWCKNESSMPHSVI
VYRDGVGDGQLQALLDHEAKKMSTYLKTISPNNFTLAFIVVKKRINTRFFLKHGSNFQNPPPGTVIDVELTRNEWYDFFI
VSQSVQDGTVTPTHYNVIYDTIGLSPDTVQRLTYCLCHMYYNLPGIIRVPAPCHYAHKLAYLVGQSIHQEPNRSLSTRLF
YL
>Hsap_Piwil4
MSGRARVKARGIARSPSATEVGRIQASPLPRSVDLSNNEASSSNGFLGTSRISTNDKYGISSGDAGSTFMERGVKNKQDF
MDLSICTREKLAHVRNCKTGSSGIPVKLVTNLFNLDFPQDWQLYQYHVTYIPDLASRRLRIALLYSHSELSNKAKAFDGA
ILFLSQKLEEKVTELSSETQRGETIKMTITLKRELPSSSPVCIQVFNIIFRKILKKLSMYQIGRNFYNPSEPMEIPQHKL
SLWPGFAISVSYFERKLLFSADVSYKVLRNETVLEFMTALCQRTGLSCFTQTCEKQLIGLIVLTRYNNRTYSIDDIDWSV
KPTHTFQKRDGTEITYVDYYKQQYDITVSDLNQPMLVSLLKKKRNDNSEAQLAHLIPELCFLTGLTDQATSDFQLMKAVA
EKTRLSPSGRQQRLARLVDNIQRNTNARFELETWGLHFGSQISLTGRIVPSEKILMQDHICQPVSAADWSKDIRTCKILN
AQSLNTWLILCSDRTEYVAESFLNCLRRVAGSMGFNVDYPKIIKVQENPAAFVRAIQQYVDPDVQLVMCILPSNQKTYYD
SIKKYLSSDCPVPSQCVLARTLNKQGMMMSIATKIAMQMTCKLGGELWAVEIPLKSLMVVGIDVCKDALSKDVMVVGCVA
SVNPRITRWFSRCILQRTMTDVADCLKVFMTGALNKWYKYNHDLPARIIVYRAGVGDGQLKTLIEYEVPQLLSSVAESSS
NTSSRLSVIVVRKKCMPRFFTEMNRTVQNPPLGTVVDSEATRNEWYDFYLISQVACRGTVSPTYYNVIYDDNGLKPDHMQ
RLTFKLCHLYYNWPGIVSVPAPCQYAHKLTFLVAQSIHKEPSLELANHLFYL
>Acal_Piwil1 [XP_005096149]
MSGQQPGQGRARGRGGRGRRPQQPAPPGQAPEPAAPAPQQPPGGAGAAPAAPVGRGRSRGARQADPGQAQQPVVMPQQAP
VAGLGPEAVTGGRGVQRGGGRERPTAGGNGDGGAPVSQMGQLSLSGKPEYRRRAPYEKYVEKRYKEDTKACVGTIGNKAN
LMANYFEVRFWAEKKIFQYHVDFKPPVENHRVKHALIASLQNETGTVQLFDGGILYLCRLLAKDPMVLYATRTFDNAKIE
VTFTSKGEVIPASPQFLQIANILMKKIQISLGMKQIRDHYYNMNQAIQIPRHKLEVMPGFTTSIHKYDGGNLLGVDIIHK
ILRMDTFLEGMYNLYDTLEMNRQLSTFQEVCYKNYVGSIVLTRYNNKTYKVDDIAWNMRPKDTFEKGGEQISYVQYYQDN
WNITIRDKDQPLLVSRPTERDRRRGDEQNLYLLPELCTITGLSDQVRSDFKVMQDLAVHTRIAPPQRVNTLETFARQINS
NEEAQKVLQPWGMTIAPKVVEMQGRELNAEKLLVKNPKEKATMEISYDIQYADWSRNMRNIHLLNAVPMTNWLVIYPSRC
GQVAGELSDCLIRVGKGMGMQIMQPCGVEITSDRNESYLQAIRQNLNPQVQMIVTVVPNNKKDRYDAIKKSCCIDNPVPS
QVVLQKTLSKQQGLMSVATKIAIQLNCKMGGEVWGAVIPVKGMMIIGLDTYHDSANKNQSVGAMVASLNKECTRYYCKTE
YHDKKAEIMQSLGVLVTGALRKFHETNQANPTRVIVYRDGVGDGQLDAVFQSEKEQIEQAFRMAGGESFKPALTMVIVKK
RINTRIFKRAEKVMNPQPGSVVDTFITKQEWYDFFLVSQSVRQGTVSPTSYNVIFDESGLKPDHLQQLTYKMTHLYFNWQ
GTIRVPAPCQYAHKLAFLQGQSLHREFSAHLSDKLFFL
>Acal_Piwil1 [XP_012940110]
MGRGLAAMKALLAQQKQGQVGLGRSQLQGGSVTSASSRPSSVASASGRSSPPPSPSHSSDPPSERMAGLQVGGRPRGSQV
GERERERRPTVSMRGERGKPMQLSANYVRLLCKHDGVYQYHVHFSPVIDNKRLKIKLLAEHKAELNTGYSFDGSILYMPK
KLQSKEVVFTSIRKTDGTAVSLTVTYVKTVPPAQCVHLYNVVFRRIMYILDMCQVQRYFFNPHTPASIPQRKLEVWPGYI
TAAQEQEGGLMLLLDASHKVLRTETVHDIMEACAISNPRGFQEEIMRKVVGSVVLTRYNNKTYRVDDIVWSKTPLDKFAS
KSAGESITFVEYYKTQHNIDIQNQSQPLLLHKRKPDKGAPPGEKPDPEFLCLIPELCYMCGLTDDMRQDFQVMKDLAVHT
RVTPAQRQLAMKKFVNSVNRSPEACAELATWGLEIEKSTVDIAGRRLAPETIYMGKKEFSAGNQADWSREATRNELICPV
NLQNWGIFFTRRDAAKANEFVRHMQSETRNMGIRCQAPFRKELVNEKIETLVQELRRSIDDKVQLVVVINPTSRDDRYSA
IKKVCCVEAPVPSQVIVARTISKPEKMRSVVQKIALQINCKLGGELWAVKIPLKSLMVVGIDSFHDNARGKQSVGGFVCS
LNATCTRWFSNVCIQRQGEELVHGLQLCLTKGLRKFHADNHFLPEKIVIFRDGVGDGQLNTLADHEVKQLHRCFLSFGEG
YQPLCSTVVVQKRINTRIFSKEGDGGVDNPGPGTVVDHTVTRRDRYDYFIVSQHVRQGTVSPTHYIVVDDGLQLKPDHMQ
ALTYKMTHLYYNWPGTVRVPAPCQYAHKLAYLVGENIHKEPAECLSDRLFFL
>Bgla_Piwil1 [XP_013089248]
MSEGGRARGRGGRGKPKEPQTNLPPGVQAVQQQVQQQTAPVARGRGRAATRPAAPIEPPSAVQAPPIMQGHPEPQAVPAY
GGGGRGVQRGGGRERPTGPPTDEMGALSLRRSPRSAYDKYVDAVYKASEKCSVGKSGESVALYSNYFQVNLATDLKIFQY
HVSFKPEVENNRVKFGLIAALSEVVGAVKCFDGGILYLQKLLPKDPLECVSERSYDKAPITVTFKFVCEVYANSPQFLQI
VNLMFKRVQITLDMKQIRDHYFNIHLATKIPKHRIEVMPGFTTSILGYDGGNLLCVDTIHKVLRIDTFLDVLYQTFHSVR
QNAEEFRRKATKELVGVIVLTKHNNKTYKVDDIAWDARASDCFEKNGQMISYSDYYKEHWNITILDKDQPLLVSRPTEKD
LRRGDKKNLFLIPELCIITGLSEQMRSDFNVMRDLAVHTRVGPGERLKQITRLLQQINETPNAGEVLKPWRIGFSSKPVE
IAGRTLPAENLLMRNNRGEFLKISYEPREADWSRNMRNAGLLTAVNMDNWIIIFPRASSTLASDLSDCLSKVGRGMSMRI
NNPIAIEMNDDRNESYLQAIRQNLNQSIQMVVCVVPNQKKDRYDAIKKCCCIDNPVPSQVVVTKTLQKKQGMMSVATKIA
IQLNCKMGGEVWGAEIPLKGLMVIGIDTYHDSAHKNQSVGALVASLNKECTRYFSKTEYHPSKDELMRNLQPLMTAALRK
YHDVNKALPQKIILYRDGVGDGQLQTVFHSEQEQVMSALKDTGGQDYRPGFAFVIVKKRIQTRLFAKEGNGINNPCPGTI
VDQIITKPNWYDFFLVSQSVRQGTVTPTSYNVIYDDSGLQPDHIQRLTYKLTHLYFNWQGTIRVPAPCQYAHKLAFLQGQ
TLHREFSAYLSDKLFFL
>Bgla_Piwil2 [XP_013092444]
SKPLGRGFAAMKALLQHQQQIPMVGRGMGVSAQTSSTSLYHPTSSQASPALTAPLLANQNNSGSQDIDEISRRLGQVDVQ
EQPRRKERERLPTVTMIGTEGTPLDLSANYVRVKCTNPGVYLYSVQFSPPIDNRKLMMKLLMEHKDKFPTLNSFDGNIFY
LPYKLPQEEVNLTSTRKTDGSKISIKLSYVKMVPPEHCCHLYNVIFRRIMYILQMCQVGKYYYNPNTPAVVPQHKLEVWP
GYITAIKEHEGGLLLLLDASHRVLRTETVHDI
>Bpla_Piwil2*
ISLSGNYIRINCANPGVYQYHVDFRPMVDSKNIRFKLLNEHRDVIGNVKAFDGSILYLPIRLPNQETVVKSTRLTDGAEI
TLTIRLTRVVPPESCLMVYNIIFRRIMHILQMVQVGRYYYNPKTPTAVPQHKLEVWPGYITSVCENEGGLMLLADASHRV
LRTQTVLEQMNNSGFQDECVKKLVGTIVLTRYNNKTYRIDDIIWDKTPMHTFPCKNSGESMTFVEYYQKAYNKRIVDEEQ
PLLLHRQKGVEQQCENICLIPELCYLTGLTDELRSDFRVMKDLGAHTRVSPAQRKVTMGKFVESVNSTPEARQELENWGL
SFENDTIHVSGRVVPEEKITFRDGDVMAGPQADWGRDVTRKTVITAVDLRNWIVLYTKRDSGKVQEYINMMTKVCPQMGI
QCSHPTRFELRDDRTETFVKSLRDNINPQVQMVVIIFPTSRDDRYSAVKKLCCVECPVPSQVIIAKTIGDQKKIRSVTQK
IALQINVKLGGELWALHIPMVSLMVVGIDVYHDATRGKRSIAGFVSSTNKHCTRWYSRVCFQLPGQELIDGLKLCMTSAI
RKYHQVNHNFPDKIIVFRDGVGDGQLNVVGGHEVEQLKQCFHQFGDHYEPAMSVVVVQKRINARIFMKLENPPPGTVVDH
DITRRDRYDFYLVSQHVRQGTVSPTHYIVVYDSSKMSPDHLQRLSYKMTHLYYNWPGTVRVPAPCQYAHKLAYLVGQNIH
KEPSTDLSDRLFFL
>Bpla_Piwil1a*
GASGTQLPLMSNYFRLESAPDWHLYQYHIDFNPPCDSKRLRIALLFNHEELLGKTRAFDGMVLFLPKKLVYSKKKFDDSQ
VRITITLTNELPPSSPQCLQVFNIIFRRRLEVMPGFVTSILKYETQTLLCADISHKILRSDTVLDIMYEMYNRYNNKTYR
VDDFDWDARPTSTFKRNGDEISYQDYYKKNYSIDIGDLNQPLLISRPKKKDIKVGRTEPIYLLPELCCLTGLSEEARADF
SVMKDVAAHTRIAPQGRTQTLTDFIKQINLSYKQEDADWSRDMRGKELLTPVDLSKWVIVFTRKNSAMAQDLVQTLSKVG
PPMGMRINQPEIPDDRNDSFLSALRQQVREDTQMAVCILPTNRKDRYDAIKKFCCVDHPVPSQVVVARTLSKKQMLMSVA
TKIAIQLNCKLGGEVWHLEIPLKNLMVIGIDSYHDSAKKGRSVGGVVASINPALTRYYSRCTFQHSMQELSDGLEVCMKG
ALAKYHEVNGALPERIIVFRDGVGDGQLEAVVEHEIPQMIECFKKAGGTEYRVVVKKRINTRFFAKSGPQLGNPPPGTII
DTEVTKPEWYDFFLVSQSVRQGTVTPTHYNVVWDTTGLKPDHMQRLTYKMCHLYYNWQGTIRVPAPCQYAHKLAFLVGQS
IHRDPSPALSDRLYFL
>Bpla_Piwil1b*
LYQYHVDFNPEVDNKRVRIAMIADHRELLGDTRAFDGMTLFMPRRLSQIDIMPGYLTAIQKFEADNLLLVDVAHKLVQTE
SVLQQMIQLIFYRYNNKTYLIDDIDLNTKPTDTFERNGDKITYIVYYKKQYGIIIEDEGQPLLISRPKKKDVRSGRKDPV
YLLPELCFVTGLTTDMKSDRRMTTNIQALTRVAPHDRVKKMNDFSQQINSNKEVKEEMTGWNLRIANNLLTLQGRSLDKE
KVFQRNQLDYNQDAADWSRGMRGNILTTPVDIKDWIIIFYNRNIGETNDLIHALCRVGPAMGMNYRQPIELTDDKNTSYL
SALRQNVNPSTQLAMLILPTFREDRYNAIKKLCCVEHPVPSQVVLKRTISRKEQLMSVATKISMQLNCKLGGELWTTPIP
VAKGQQSVGGFVCSLNQTCTRYHSSVIFQMQRQEILDGLVVKMAGGLKRYHEENNCLPAKIVVYRDGVGDGQLDIVLDHE
VSQLLDSFQIIVKKRIHQRFFIRNGDTYNNPKPGTIVDTGVTKNEWFDFFLVSQSVRQGTVSPTHYNVIYDTICVGADRL
QKLTYKLCHLYYNWQGTIRVPAPCQYAHKLAYLVGQNIKKDPNPSLTNRLFFL
>Cgig_Piwil1 [EKC35279]
MSGRGRARARGRARGASEDQARRPGEQPAPQQQPPQPSSAPAPAPAGGPPAASGRASYRGGAKEPRPGIASGSGDVPADA
LSKMSIGTKDAGERRDRLFYSDPECKPAWLSDKRGTSGRALPVVTNYFKLEMTPDWHLYQYDVKFNPPIDSRKMRMALLM
THENLLGRTKAFDGMILYLPHRLQEQVTEVFSVRKTDDVQIRITITLTNELPPSSPQVMQVYNIIFRRVLAMIEMKQIGR
NYFNPALSVDIPQHKLTVMPGFVTAIARYETDTLLCADISHKIIRSDTLLDLMYELYQQARGDSFYDDCVRKFVGSIVLT
RYNNKTYRVDDFDWDKRPDHSFKLRNDTTITIAEYYKKSYNIEVKDMNQPLVVSRPKKKDIRMGRTEPIFLLPELCTVTG
LSDEARADFGVMKDVGAHTRVPPEGRNRTLQGFINQINQNEKVKAEMQGWGLAFSQTLMTLNARVAPQENIYQKNNAQLS
YRQEDADWSRDMRGKQLITPVNLENWVIVFTRRNSAQAQDLVQTLSRVGPPMGMRINSPTICELQDDRNDSYITALKQYV
TPQTQLALTILPTNRKDRYDAIKKFCCVDHPVPSQCVVQRTLSKKQMLMSVATKIAIQLNCKLGGEVWCLDIPLKNLMVV
GIDSYHDSSKKGRSVGGVIASMNQALTRYYSRCTFQHSMQELMDGLKVCMKGALEKYHEVNGVLPERIIVFRDGVGDGQL
RAVFEHEVPQLNECFKRSGGQDYNPKVAIVVVKKRINTRFFARSGPSLNNPCPGTIVDTTVTRPIWYDFFLVSQSVRQGT
VTPTHYNVIWDTTGLKPDHMQRLAYKMCHLYYNWPGTIRVPAPCQYAHKLAFLVGQSIHKDPHMALSDRLYFL
>Cgig_Piwil2 [EKC29295]
MATGFGRGGRGAALLQALSQPVRKPGEQNEPAASGDAPAPAPAPAPAVSPAAISVGRGSLGRGAFLQGVLQGATTSNVAR
GQPTGAAQPARSVPVSGGRGVANLQALLQTVGRGGGITGPTVPPPMPQVTPQISQSTATTPKETPAPSVVTQSGAPSQGS
SEPPSNRLSRMALDPSPVVHKSGTSGKQISLSGNYIRINCRNSGVYQYHVHFSPSIDSKNMRFKLVNNVRDVIGFTKAFD
GFILYLPHRLPEQETVLHSKRPTDGVDVTITIRLTKVITPEQCVALYNIIFRRIMNILEMVQVGRYYYNPRTPSTVPQHR
LEVWPGYITSVSQNEGGLMLLVDASHRVLRTETVLQLMKTTVQKNPSGFQDECTRSLVGTIVLTRYNNKTYRIDDILWAK
TPQHTFKTSSGSELSFVDYYSNAYHKEISDLEQPLLLHRPKKKQLPGGKVPEKSEAICLIPEFCYLTGLTDELRQDFRVM
KDLASHTRVTPEQRVATMRKFINAVNGNPEAKKELDNWGLSFADNTIDIDGRLAPQEKIIFGGNFTCMAGPQADWGRDAT
RNKVLTAVDLRNWTVLFSKRDAGKASEFINMMQTCCRQMGIQCNKPTCCELHDDRVDTLSRSLRDNINPSVQCMVVICPT
SRDDKYNAIKKICCVEMPVPSQVIIAKTIARPDKLRSVTQKIALQINCKLGGELWGLDIPMSNLMVVGIDVYHDASRNKR
SIAGFVASTNKMCSRWYSKTVLQMPGQELIDGLKLCLTSSIRKYHEVNHVFPEKIVVFRDGVGDGDLGYIDHEVQQLQQC
FGNFGGEYSPKLSVVIVQKRINARIFLKNQRNFDNPPPGTIVDHTITRRDKFDFFIVSQHVRQGTVSPTHYICVHDSIGM
KADHLQRLSYKMTHLYYNWPGTVRVPAPCQYAHKLAYLVGQNIHKEPSAELSDRLFFL
>Cvir_Piwil1 [111120566]
MATGFGRGGRGAALLQALNQPVRKPGEQDEKKPASSGDAPAPSPAVPTATNVPTAASAALGRGSVGRGAFLQGLLQGATS
SVSRGQPTAAQPAQAVPASGGRGVANLQALLKTVGRGGGITGPTVPPQMPQVVPPTSSTPKPAPPAASSVSSQSGIAPSR
GSTEPPSSRLSRMALDPTPVVHKSGTSGKPTSLSGNFIRINCKNSGVYQYHVDFSPSIDSKNMRFKLVNNVRNVIGFTKA
FDGFILYLPHRLPEQETVLKSKRPTDGVDVTITIRLTKVITPEQCVPLYNIIFRRIMNILEMVQVGRYYYNPKTPSAVPQ
HRLEVWPGYITSVCENEDGLMMLVDASHRVLRTETVLQLMKTIVQKNPNGFQDECTRSLVGTIVLTRYNNKTYRIDDILW
AKTPQHTFKTSSGSELSFVDYYSNAYHKEITDLEQPLLLHRPKKKQLPGGKVPEKSEAICLIPEFCYLTGLTDELRQDFR
VMKELAFHTRVTPQQRVATMRKFINAVNGNPEAKKELDNWGLSFADNTIDIDGRVAQQEKIIFGNNYTCMAGPQADWSRD
ATRNKVLTAVDLKNWTVIFVKRDAGKASEFINSMQQCCRQMGIQCNKPTCCELHDDRVDTLSRSLRDNINPSVQCMVVIC
PTSRDDKYNAIKKICCVEMPVPSQVIIAKTIAKPDKLRSVTQKIALQINCKLGGELWGLDIPMSNLMVVGIDVYHDAARN
KRSIAGFVASTNKMCSRWYSKTVLQMPGQELIDGLKLCMTSSIRKFHEVNHVFPEKIVVFRDGVGDGDLRYIDHEVQQLE
QCFGNFGGEYNPKLCVVIVQKRINARIFLKGDRNFENPPPGTIVDHTITRRDKFDFFIVSQHVRQGTVSPTHYICVHDSI
QMKPDHLQRLSYKMTHLYYNWPGTVRVPAPCQYAHKLAYLVGQNIHKEPSAELSDRLFFL
>Cvir_Piwil1 [111134200]
MSGRGRARARGRARGASEDQARRPGEQQSAPPREPPSAAPAPAPAAGPPAASGRASYRGGAREPRPGIASGSGDVPADEL
SKMSIGTRDAGQRRDRSFYTDPECKPAWVTDKRGTSGSQLPVVTNYFKLEMAPDWHLYQYHVDFNPPIDSRKMRMALLMS
HENLLGRTKAFDGMILYLPKRLQEKVTEVYSQRKTDDAQIRITITLTNELPPSSPQVMQVYNIIFRRVLAMIEMKQIGRN
YFNPALSVNIPQHKLTVMPGFVTAIAKYESDTLLCADISHKIMRSDTLLDLMYDLYGQSRGDTFYDDCVRKFVGSIVLTR
YNNKTYRIDDFDWDKRPDYSFQLRNDVSITLAEYYRKNYNIEIKDMNQPLVVSRPKKKDIRMGRTQPIYLLPELCTVTGL
SDEARADFSVMKDVGAHTRVAPEGRNRTLQDFINQINSNEKVKAEMSGWGLAFSQRLMNVSSRIAPQEKIYQKGGAELMY
RAEDADWSRDMRGKQLITPVNLENWVIVFTRRNSAQAQDLVQNLSRVGPPMGMRINSPTICELQDDRNDSYITALKQYVT
EKTQLALTILPTNRKDRYDAIKKFCCVDHPVPSQCVVQRTLSKKQMLMSVATKIAIQLNCKLGGEVWCLDIPKGALLKNL
MVVGVDTYHDSAKKGRSVGGVICSLNQKLTRYYSRTTFQHTAEELINGLVITLRGALEKYHEVNGVLPERIIVFRDGVGD
GQLGAVYEHEVPQLNECFKRSGGQDYNPKVAIVVVKKRINTRFFAKAGPSMTNPPPGTIVDTVVTRPIWYDFFLVSQSVK
QGTVTPTHYNVIWDTTGLKPDHMQRLSYKMTHLYYNWPGTIRVPAPCQYAHKLAFLVGQSIHKDPSMVLSDRLYFL
>Lgig_Piwil1*
LYQYQVDFNPSIDSRKLKAALLFTHDEMLGKVKAFDGGILYLPKKLVYSKRNFDDTKIQITITLTNELPQTSPQFLQVVN
IIFRRLLAAIEMKEIGRHYFNPSLKVDIPRHKLSVMPGFATSILQYENAILLGADIAHKIIRTDSVLDIMYSLYNLIFRY
NNKTYRVDDIDWEKRPTHKFKNYEITVNDLDQPLLVSKPKKKDLNRGMKDNIYLLPELCTLTGLSDDVRADFSVMKDVAT
HTRIAPEGRCKKLTDFIRVMNQLSYRPEDCDWSRDMRGKRLQSVVNLTDWIAIATKRDGGSAGDLVDTLIRVGGPMGMRI
NQPELQNDRNETFLETLRKNLTERIQMVLIVVPNNKKDRYDAIKKFCCVEHPVPSQVVVARTLSKKQMLMSVATKICIQM
NCKLGGEVWTVEIPVLMVIGIDTYHDSSQKGKSVGGVIASLNTNLTRFYSTVTHQTQHQELIDGLVASLNGLSGALRKYH
EVNGVLPEKIIVYRDGVGDGQLPTVFGHEVPQLLEALKKGGGSNYKKNNSNVSNPVPGTCVDNEVTKPEWYDFFLVSQSV
RQGTVTPTHYNVIWDQTGLKPDHMQRLSYKLTHLYYNWPGTIRVPAPCQYAHKLAFLVGQSLHKDPSLDLADKLFFL
>Lgig_Piwil2*
LPMSANYIRVKCKNEGVYQYHVSYNPQIDSKFIRCRMINEHKAVIGETKAFDGALLFLPKKLILVSKRRSDGADITLTIK
LIKVVPPEFCTQVYNILLRRVMSILELCQVGRYYYNPHTPSSVPQHKLEVWPGYITAIQEQEGGLMLLLDASHRVLRTET
VLDVMQAVVRNNPKGFKDEITKLVLGNIVLTRYNNKTYKIDDLLWDKSPQSTFPASKTGQEISFVDYYKEFICLVPELCY
MTGLSDAMRSDFRLMKDIASHTRVTPAQRQMAMKKFLDAVRNNKEANSQFVNWGLELDCNTIDVSGRLLPVENIHFDRYV
ARDVQNADWGRESSNNRCLVSVELKDWVVLATARDISKASGFIEMMSKVCPKMGIMIHSPKERKLVDDRTETFIRTLREV
ITPQTQMVVIICPTSRDDRYSAIKKLCCCEQPVASQVINAKTISQPQKMRSVTTKIALQINCKLGGELWAVEIPMKNVMI
IGIDVYHDVAKGKRSIAGFVASMNKACTRYYSRCYFQGQNQEIIDGLKICLISALRKYHNHCLPDKIVIYRDGVGDGQLR
AVADYEVKQLHTCFAHFYNPNMALVIVQKRINTRLFLKVGRNEMENPPPGSVMDHSITRRDRYDFFLVSQHVRQGTVSPT
HYIVVHDGTGLTVDRMQRLTYKMTHLYYNWPGTVRVPAPCQYAHKLAYLVGQSIHKDFSEALSDRLFFL
>Lsta_Piwil1b*
LGTSGTKIGLRSNYFDVCLNEDLHIFQYHVAFKPEIENVRIKYSLIAQLSNVLGTTKCFDGAILYLQTLLPKDDDSKVNV
TFTFVCEVYANTPQFLQIVNLLFKRCALRHNLKRIEVMPGYATSILRYDCGNLLVVEPIHKLLRVDTVHDVLLFLYSNYK
EDFKTKALKELILLYRYNNKTYRIDDIDFRASAIDKFEKNGEEISFQEYYWNLEIRDPKQPLLLSKPTEKDLRRGERQIV
RLVPELCVLTGLGDKVRSDYKVMKDLAVHTRLDPSSRIKLIQSLLDRISSDKVAEILEPWHIKISNTMMNLDGRQLPAEK
LLVKNISYNVKEADWSQGMRNICLLNPVHMDKWLIIYPRQSATTSNEFSNCLFKVSRQMKMRIAEPVELPDDRNDAYLQA
IKHNLSNTVQMVVCIVPNAKKDRYDAIKKCCCIDNPVPSQVVLARTLDKKKSLMSVATKIAIQMNCKMGGEVWGAEIPVQ
GLMVVGVDTYHDSSHRNQSVGALVASLNKECTRYYSKTEYHPTKDELMRHLQIIDLGALKKYHSVNENLPRKIILFRDGV
GDGQLKTVFNAEFEQVESALKDAGGREFRPGLAFIVVKKRINTRLFNPSPGTIVDQKITKPNWYDFFLVSQSVRQGTVSP
TSYHVIYDTSGLQPDHMQRLTYKMTHLYFNWQGTIRVPAPCQYAHKLAFLQGQSLHREFSGFLADKLFYL
>Lsta_Piwil1*
IGSYGDKVMLISNYYSVQLDMDLKIFQYHVSFKPEVENVRVKFGLISALSEIVGPVKCFDGGILYLQRQLPKDPMECVST
RSYDGASIAVNFKFVCEVHSNTPQFLQIVNLMFKRVQVALEMKQIRDHYFNLNLAVKIPKHRIEVMPGYTSSILRYDGGN
LLGVDIIHKILRMDTYLDALYQLFHAVKKNRHNNKTYRVDDINWNGRPTDSFEKKGEQITYVDYYKQHWNLPITDLEQPL
LVSKPTEKDLRRGEEKNLHLIPELCTITGLSEQMRTDFNIMRDLAVHTRIGPAERLGQIQKLLNEINVKISYNIAEADWS
RNMRNASLLNPVDMNNWVLVFPRQSAQSSSELADCLSKVGRGMNMKILNPFSVELNDDRNDTYLQAIRMNLNPKVQMIVC
IVPNNKKDRYDAIKKCCCIDNPVPSQVVVTKTLQKKQGLMSVATKIAIQMNCKMGGEIWGAEIPVKGLMVIGIDTYHDSA
QKNQSVGALVASLNRECTRYFSKTEYHPSKDELMRNLQPLMSGALKKYHEVNGAMPQKIILYRDGVGDGQLKTVFHSEQE
QIMSALRDAGGTEFRPGFAFVIVKKRINTRLFSPANPNPGTIVDNCITKPGWYDFFLVSQSVRQGTVTPTSYNVIFDESG
LQPDHIQRLTYKLTHLYFNWQGTIRVPAPCQYAHKLAFLQGQSLHREFSAYLADKLFYL
>Lsta_Piwil2*
LSANYVRVLCKNVSVYQYFVAFSPVIDNKRLKMKLLSEHKDKFKTVNSFDGNTLYLPYQLPDQETTVTSTRPTDGAIITI
VVTFVKAVPPEQCCHLYNVVFRRIMNILEMCQVGRYYYNPHTPASVPQHKLEVWPGYITAIREHEGGLLLLLDASHRVLR
TETVYDIMEKSLLTNPNGFREEIIKKVVGCTVLTRYNNKTYKVDDILWSKTPLDLFECKATGGSMSFDEYYRKQHNIVLK
NKTQPLLLNKRKPPRGAPKLEPEFLCLIPELCYMSGLTDDIRSQFTVMKDLAAHTRVTPAQRQSAMRKFINSVNSNLEAK
AQLAVWGLELDSSTISISGRLLPMEKIYMGKREFTAGPQADWSREACRNELISSVSLLNWGIFFTRKDAVRANDFIKHLQ
SEAKNMGMSCNVPFRRELVNEKIDTLIQELRNSINEQVQLVVIINPTNRDDRYSAIKKFCCVEAPVPSQVIISKTISRPD
KLRSVVQKIALQINCKLGGELWSLSIPLQKLMVIGIDTYHDATKSKQSIGGFVASMNRTCTRWFSKVCIQRPGQELVQGL
QVCLIVALKKYHAENHFLPEKIVIFRDGVGDGQLDILIDHEVKQLQRCFSSFGDYTPNCTTVCVQKRINTRIYGKDGSLI
NPPSGTVVDQTVTRRERYDFFLVSQHVRQGTVSPTHYIVVDDGIDLKPGQMQRLTYKMTHLYYNWPGTVRVPAPCQYAHK
LAYLVGESIHKEPAECLSDRLFFL
>Lsta_Piwil1c*
LGTSGTKINLKTNYFEVSLDEDLHIFQYHVAFKPEIENVRIKYFLIAQLANTVGKVKCFDGGILYLQTRLPKDDDSQVNV
TFTFVGEVHANTPQFLQIVNLLFRRCAVRCNLKRVEIMPGYTTSILRYDFGNLLVVDTIHKILRVDTVLDVLYFLYKSNK
DDFQTKALKELNIPLNRYNNKTYRIDDIDFNSTASSTFEKNGEVISFQDYYWTLEITDPDQPLLISRPTEKDLRRGEKQM
VRIIPELCVLTGLDDKLRSNYKAMKDLAEHTRLGPPARIKQIQSLLDRVNSSDKVAEVLEPWHINISSTMMSIEGRQLPA
EKLLVRDIKAVTNISYDIKEADWSRGMRNISLLNPVHMDNWMIIYPRQIAKSSSEFSNCLTNVGRQMKMRIAEPLEISDD
RNDSYLQAIRQNLSSDVQMVVCVAPNAKKDRYDAIKKCCCIDNPVPSQVILARTLDKKTSLMSVATKIAIQMNCKMGGEV
WGAEIPVQGLMVVGVDTYHDSAQKNQSVGALVASLNKECTRYFSKTEYHPTKDDLMRNLQPLLTGIIFVLGALKKYHSVN
GALPRKIILFRDGVGDGQLKTVFNCEIEQVQAALKDSGGQEYRPGFAFIVVKKRINTRLFNPSPGTVVDHTITKPSWFDF
FLVSQSVRQGTVSPTSYNVIYDATGLQPDHIQRLTYKMTHLYFNWQGTIRVPAPCQYAHKLAFLQGQSLHREFSGYLADK
LFYL
>Myes_Piwil2 [OWF42401]
MASGGYGRGGRGAALLQALNAPARKPGDKEETQHPAKQSKPGMLQTQSQQPVASQQPPPPMSVARGRGALGLLASAAGRG
VLPPKAQPAGPTTGGASTLETQPRGVEALFRLTSGRGGMMAAAAAANGGRQPGQIQSLQQSPPRQSPRASTSQSPPTMAP
LVQQTTVKAPAPVPGMGQASHTSGEPPTSRFGNMSLDRDEVVHRPGSVGKQLSLSANYIRLRCLNPGVYQYHVDFSPQVD
SKNMRFKMMGGLKDIIGNTKAFDGSILYLPIKLPNQETVAHADRLTDNASITITIRLTKVVAPEACVPLYNIIFRKIMRI
LEMVEVGRYYYNPKTPSAVPQHKLEVWPGYITSVCENEGGLMLLADASHRVLRTETVLQMLHSILQRNPQSFHDVCNRTL
IGTIILTRYNNKTYRVDDILWDKSPQHTFTCASTGEPMTFIEYYKKAYNKTISDHEQPLLLHRPKRKTLPGGQEAKTEAI
CLIPELCYGTGLTDELRNDFKVMKDIACHTRVTPNQRNLTMKKFINSVNGNPEAKKELSNWGLELMSDTLSMEGRQLQPE
KIIYGNYTGSAGPNADWGRDATRQHVITAVPLKNWVVLYTKRDGVKASNYIKQMLQCCPQMGIECQPPVRFELHDDRTET
VIRTLRENINPSIQMVVIICPTSRDDRYSAIKKLCCSECPVPSQVIIAKTIMREDKLRSVTQKIALQINCKMGGELWALD
IPMKKLMVVGIDVYHDAAKGKRSIAGFVASTNPKCTTWYSRVCFQMPGQELVDGLKLCLISAIRKYHEVNHVFPEKIIVF
RDGVGDGQLQFVSGHEVEQLKGCFSQFGEDYQPRLGVVVVQKRINTRIFLKGHRDMENPPSGTVVDHTITRREWYDYFLV
SQHVRQGTVSPTHYIVVHDNTNLKPDHMQRLSYKMTHLYYNWPGTVRVPAPCQYAHKLAYLVGQNIHKEPAPELSDRLFF
L
>Myes_Piwil1 [OWF41593]
MSGRARGRSRGRSRGSGTPQEEPLRRPGEEQQRAQQPSAAAAAPTPVGATSVAGSGRASYRGGVAAPRPGAGDAPRAPVE
EMAQLRVGTGDARQVGKKRADFRYTDVTTRPAHITDKRGNSGTPLPLATNFFTFDCDEDWSLYQYHVDFNPMIDSRKMKA
GLLFTHAELLGATRVFDGMILYLPRKLPQEVTEVFSQTRRDNENIRITIKLTNTFHSTSPQCLHLYNVIFKRILNLIEMQ
QIGRNYYNMDLAVDITQHKLRVVPGFITSILQYENKAMLCADISHKIMRIDTVLDMMYALYNSTDRSGDSFYEKCTKKFV
GSIVLTRYNNKTYRVDDIDWDIHPTSSFTRREGEITFKEYYKKAYDKDIEDDLQPMLVSRAKPKEVKMGRPETLLLVPEL
CILTGLSDDVRSDFSVMRDVASHTRIAPEGRVNTLSGFMNQINSTPKVVEELRGWRLRFSQNLLQLGGRVLPKEQIFLAS
NAQCNYKQEDADWSRDLRGKQLVTSVPLQNWVICFTRRDSGNASDLVNTLCKVGPPMGMSIGNPTLCELNDDRSSTFLDN
MKKFVNQNTQLVMCILPTNRKDRYDAIKKACCVDHPVASQCVVARTLSKKQMLMSVATKIAIQLNCKLGGEVWRLDIPLK
NLMVIGIDTYHDSASKGRSVGGVVCSINRNITRFYSRCTFQHTAQELNDGLKVCVKDALKKYHEVNNMLPDKIVIFRDGV
GDGQLPAVHEHEVPQVVGTIKECAGEDYNVKIAVVVVKKRINSRFFAKTGRTYTNPVPGTVIDTEVTKPEWFDFFLVSQS
VRQGTVTPTHFNVIFDTTGLKPDHMQRLTYKMTHLYYNWPGTIRVPAPCQYAHKLAFLVGQSIHKEPALDLADRLYFL
>Obim_Piwil1 [106871663]
MAIEMNKMENFARGGRGATLLQALKKKQEMQKSADLSRFGRGLALTRAMEACALKEQSDSESPFPEPLLPATVPIGRGLA
AMQALTNAAKKQPIERPLGSSLSSNAPAVGKNSSQELSRQSSVSVEDLYSPQHDLSESHRGTKGKKIPLSANYIRIKTRN
EGVFQYHVSFNPEIDSKSVRYKMLYEHTDVTGKTRAFDGAILYLPIKLPNQETVLASTRLSDGEKITITIKMVKVLKSES
CIPLYNIMFRRVMSILQMKQVGRYYYNPNTPTSVPQHKLEIWPGYITAIKEHEGGLLLMADASHKVLRKETVLDVLVSLV
RQDAARFRDNAMRTIVGSVVLTRYNNKTYRVDDIAWDMSPNNKFVSSGSKESISFIEYYRKQYNREISDTNQPLLIHKPK
KKALQHGDGPVKSELICLIPEFCYMTGLTDDMRSDFRVMKDIAAHTRVTPMQRQLTLNRFVESIKSNEDAMQQLTNWGLY
FEDASIQIEGRYFQPERIIMRERDFVASEEADWGRDLSRASVITPVPLQNWVVITCKQDIGKSKDYISMMMKVTGPMGID
VSQPKLIETRDQRTETLIRLLRETIHKNLQLVVIIFPTSRDDKYSAVKKLCCVECPVPSQVIIARTISQQQKLRSVTQKI
ALQINCKLGGDLWALSIPLSGIMVIGIDVYHDSSKGHRSIGAFVASTNNNLTRWFSRVCFQQPNQELIDGLKTCLIGALK
KYHEMNHILPKRIVVFRDGVSDSQLSVVSGYEVEQLSKCFQHFGDTYSPLLSVIIVQKRVNTRIFINRRNQVDNPAPGTI
VDHSITRKNWYDFFLVSQHVRQGTVTPTHYIVVHDTSAMKVDHVQRLTYKMTHLYYNWPGTIRVPAPCQYAHKLAYLVGQ
NIHKEPSHSLADRLYFL
>Obim_Piwil1 [106883968]
MGGNRLMGTFSVVMFVETKPANLTVRQGVSGTPVQLYCNYFEILAMPQYSLHHYHVSFAPEIEGKRIRKALLMQHAEKYF
GHLHLFDGMMLFLPQKLPDKLELVSKCNVTDQIYTITVTWRCKVVRTSPTIIQLLNILYKQILSSLHLVQIGRNYYSIPD
EIPRDNKLAQTHKLTVFDGIQSSILNYEKGAMLCVDISHKVMRTDTVADLMRSCRMHVGASGWKETIMKRLLGKIVLTRY
NNRTYRVDDIDMDMLPTRTFRKHNEDVSFVSYYKTNYGINIRHLDLPMLLSKPKARDIRRGQNTPIYLVPELVVITGLDD
DVRTNYEIMKDLAQTTRLTPETRVERLKRFIGSTRRNKEAMDLVEKWKLQLSDNLAAIAGRVLEPEKMYSSTKSLSYQSR
DPDWSRDLRDMSQVATMSVDRWLLIYPMSCGRMAKDLESCLQRVAKPLGIRYAEPYWCEIQGNDASGQGYISAIKEKVTE
STQLVVALVYDNSKGRYDAIKKFCSIDQPAGKPVPSQVIVQKTLNRKNVFMSIATKIAIQINCKLGGVPWCVTVPIKRFM
IVGIDHYHDSAKKGHSVGGIVASMNNEMTKWYSRTTFQTAHEELSSKLHIVTQSEYLELLLLSSLPNFFCIMVSSFRLTV
VVVKKRINTRLFSKAGVQWMNPLPGTVVDSAIVRNEWYDFFIVSQSVRQGTVSPTHYNVIYDTSGLKPDHIQKLTYKMCH
LYYNWPGTIRVPAPCQYAHKLAFLVGQSIHKEPAMVLRDKLFYL
>Pmar_Piwil2*
VKLSGNYIRLKCLNPGVYQYHVSFQPNIDSKNMRFKMMTEHVNVIGSTKAFDGAILYLPIRLKDQETKLTSKRLTDGAMI
TITVRLTKVVPPEQCVPLYNILFYRIMHILEMVQVGRYYYNPKTPSAVPQHKLEVWPGYITSVCENEGGLMLLADASHRV
LRTETVLQMMNAQGFQDECTKALVGTVVLTRYNNKTYRIDDIVWDKTPLKERAEAICLIPELCHLTGLTDELRKDFRVMK
DLAFHTRVTPSQRVVTMKKFINSVNGNPDAKAELTKWGLELEEKTIDVAGDSADWGGAATRNKVITAVDFRRWVVLYTKR
DQPRAQNFIQTMMKCCPQMGIMCDNPSRCELHDDRTETFVKALREQVNPQVQIVVIICPTSRDDRYSAIKKLCCVDCPVP
SQVIISKTIGDERKLRSVSQKIALQMNCKLGGELWAVDIPMKNLMVVGIDVYHDAARHRTSIAGFVASTNKNCTRWYSKT
CFQLPGQELVDGLKVCMTSAIRKYHNHVLPEKIVVFRDGVGDGDLEHEVAQFETCFGHFGQDYQPRMAVVIVQKRINTRI
FSDNPAPGTVVDHTLTRRDRYDFFLVSQHVRQGTVSPTHYICVHDTSSMKPDHMQRLSFKMTHLYYNWPGTVRVPAPCQY
AHKLAYLVGQNIHKEPSAALSDRLFFL
>Pmar_Piwil1*
GTAGGQLPLLTNYFRLESSPDWHLYQYHVDFNPVVDSKKMRMGLLMSHENLIGKTRAFDGQILYLVYSTTKRDNTQIRIT
ITLTNELPPTSPQVIQVFNIIFRRRLQVMPGFITSILKYEQDTLLCADISHKILRSDTVLDIMYDMYNYNNKTYRCDDID
WEKRPSHTFKSAFM*LELINVLFQSYGIKVNDVNQPLLVSRPKKKDIRMGRTEPIYLLPELCALTGLSDEVRADFNVMKD
VGAHTRVAPDGRTKTLQGFINQINTLQLSYRQEDADWSRDMRGKQLITAVNLQDWVIIFTRRNSAQAQDLVQTLSRVGPP
MGMRINGPELPDDRNDTYLKALKEYVTPTTQLALCVLPTNRKDRYDAIKKLCCVDHPVPSQCVVQRTLSKKQMLMSVATK
IAIQLNCKLGGEVWALEIPLKGLMVVGVDTYHDSAKKGRSVGGVIASLNQSLTRYYSRCTFQHSMQELLDGLKVCMTGAL
EKYHEVNNALPERIIVFRDGVGDGQLPAVVEHEVPQLMECIRKAGGTQYKYVYVIVVKKRINTRFFAKHGPNLANPPPGT
VIDTVVTKPEWYDFFLVSQSVRQGTVTPTHYNVIWDTSGLKPDHMQRLAYKLCHLYYNWQGTIRVPAPCQYAHKLAFLVG
QSIHKDPSLALCDRLYFL
>Raur_Piwil2*
LSANYVRVLCKNVSVYQYSVAFSPVIDNVRLKMKLLSEHKDKFTTVNSFDGNILYLPKQLPDKETKVTSTRPTDGALITI
VVTFVKAVPPEQCCHLYNVVFRRIMNILEMCQVGRYYYNPHTPASVPQHKLEVWPGYVTAIREHEGGLLLLLDASHRVLR
TETVYDIMEKALLTNPNGFREEITKRVVGCTVLTRYNNKTYKVDDIMWSKSPLDQFECKATGGSMSFDEYYRKQHNIVIK
NKTQPLLLHKRKPPRGAPPGFKLEPEFLCLIPELCYMSGLTDDIRSQFTVMKDLAAHTRVTPAQRQTAMRKFINSVNSNP
EAKAQLAIWGLELDSSTISIYGRTLPMEKIYMGKREFTAGPQADWSREACRNELISPVSLLNWGIFYTRRDAVRANDFIK
HLQSEAKNMGMSCNVPFRRELVNEKIDTLIQELRNSITEQVQLVVVINPTNRDDRYSAIKKFCCVEAPVPSQVIISKTIS
RPDKLRSVVQKIALQINCKLGGELWSLSIPLQKLMVVGIDTYHDATKCKQSIGGFVASMNRTCTRWFSKVCIQRPGQELV
QGLQVCLIVALKKYHAENHFLPEKIVIFRDGVGDGQLDILVDHEVKQLQRCFSSFGDYTPNCTTVCVQKRINTRIYGKDK
DGSLINPPSGTVVDQTVTRRERYDFFLVSQHVRQGTVSPTHYIVVDDGIDLKPGQMQRLTYKMTHLYYNWPGTVRVPAPC
QYAHKLAYLVGESIHREPAECLSDRLFFL
>Raur_Piwil1*
GSYGDKVMLVSNYYSVQLDMDMKIYQYHVSFKPEVENVRVKFGLISGLSEIVGPVKCFDGGILYLQRRLPKDPMECVSTR
SYDGANIAVNFKFVCEVHSNTPQFLQIVNLMFKRVQVALDMKQIRDHYFNLNLAVKIPKHRIEVMPGFTTSILRYDGGNL
LGVDTIHKVLRMDTYLDALYQLFHAVKKNRHNNKTYRVDDINWNGRPTDTFEKGGTLVTFVDYYKEHWNLPITDLEQPLL
VSKPTERDLRRGEQKNLHLIPELCTITGLSEQMRTDFNIMRDLAVHTRVGPAERLGQIQKLLNEINVKISYNIAEADWSR
NMRNASLLNPVDMNNWIIVFPRQSAQPSSELADCLSKVGRGMNMKILNPVELNDDRNDTYLQAIRMNLNPKVQMVVCVVP
NNKKDRYDAIKKCCCIDNPVPSQVVVTKTLQKKQGLMSVATKIAIQLNCKMGGEVWGAEVQLKGLMVIGIDTYHDSAQKN
QSVGALVASLNRECTRYYSKTEYHPSKDELMRNLQPLMIGALRKYHEVNGAMPQKIILYRDGVGDGQLKTVFHSEQEQIM
SALRDAGGSEYRPGFAFVIVKKRINTRLFSPANPNPGTIVDSCITKPNWYDFFLVSQSVRQGTVAPTSYNVIFDDSGLQP
DHIQRLTYKLTHLYFNWQGTIRVPAPCQYAHKLAFLQGQSLHREFSGHLADKLFYL
>Raur_Piwil1b*
GTSGTKVALKTNYFEVSLDEDLHIYQYHVSFKPEIENVRIKYSLISQLSAVVGKTKCFDGAILYLQTRLHKDDDSQVNVT
FTFVCEVHSNNPQFLQIVNLLFKRYQLCIIIISKIRIEIMPGYSTSILRYDYGNLLVVDTIHKLLRVDTVWDVLFLLYNS
HKVDFQTKALKELTFAIYRYNNKTYKIDDIDFKASASDVFEKNGEVISFTEYYWNYDIKDPNQPLLISRPTEKDLRRGER
QMVKIVPELCVLTGLGEKLRSDYKAMKDLAEHTRLGPPARIKQIQSLLDRVNSSEKVTEVLEPWHININNTMLTLDGRQL
PAERLLLKNISYDIREADWSRSMRNISLLNPVQMDNWMIIHPKQSARSSYEFSNCLANVSNQMRMAVAAPVEISDDRNDS
YLQAIRGHLSPTVKMVVCIVSNAKKDRYDAIKKCCCIDNPVPSQVILTKTLEKKNTLMSIATKIAIQMNCKMGGEVWGAE
IPVQGLMVVGIDTYHDSAQKSQSVGALVASLNKECTRYYSKTEYHPTKDELMRHLHPLLTGALKKYHNVNGTLPRKIILY
RDGVGDGQLKTVFKAEFEQFQAAIKDAGGPEYRPGLSFIVVKKRINTRLFNPSPGTIVDKTITKPDWFEFFLVSQSVRQG
TVSPTNYHVIYDDSGLQPDHIQRLTYKLTHLYFNWQGTIRVPAPCQYAHKLAFLQGQSLHREFSGLLADKLFYL
>Raur_Piwil1c*
GTSGFKIALKTNYFEVQLDEDLHIYQYHVSFQPEIENVRIKYALIHQLTDVVGKTKCFDGSILYLQTRLKKDDNSQVNVT
FKFVCEVHANNPQFLQIVNLLFKRYVLIHKIFLIFKIRIEIMPGYSTSILRYEYGNLLGVDTIHKLLRVDTTFIIYRYNN
KTYRIDDIDFKASASDKFEKNGEVISYVEYYWNLEIKDPKQPLLISRPTEKDLRRGEREMVKIVPELCVLTGLGDKLRAD
YKAMKDLAEHTRLGPPARIKQIQSLLDRINSSEKVTEILEPWHIKINNTMLEIDGRQLPAEKLLLKNPRITYDIREADWS
RSMRKISLLNPVDMDLWMIIHPTQMTRSSNEFVHCLTNVCNQMRMKVDFPVEITDDRNDSYLQAIRNNLSPKVKMVVCVV
SNAKKDRYDAIKKCCCIDNPVPSQVILSRTLEKKNSLMSVATKIAIQMSCKMGGEVWGAEIPVQGLMVVGIDTYHDSAHK
NQSVGALVASLNKECTRYFSKTEYHPTKDELMRQLHPLLTGALRKYHDVNKVLPRKIIIYRDGVGDGQLKTVFNAEFEQF
KAAIQDAGGPGYEPGLAFIVVKKRINTRLFNPSPGTIVDKAITKPDWFDFFLVSQSVRQGTVSPTNYHVIHDTTGLQPDH
IQRLTYKLTHLYFNWQGTIRVPAPCQYAHKLAFLQGQSLHREFSGLLADKLFYL

#
# MUSCLE alignment of PIWI peptide sequences
#

>Dmel Ago1
---------------------------MSTERELAPGGPAQLHPHTLPLTFPD----LQM
TSTVGIIGKVYESQWT-PSPTRPQSPSQAQTSFDTLTSPP--------APGSSVNPTAVT
SPSAQNV-----------AAGGATVAGAAATAAQVASALGATTGSVTPAIATATPATQPD
---------------------------------------MPVFTCPRRPNLGREGRPIVL
RANHFQVTMPRG-YVHHYDINIQPDKCPRKVNREIIETMVHAYSKI-FGVLKPVFDGRNN
LYTRDPLPIGNERLELEVTLPGEGKDRIFRVTIKWQAQVSLFNLEEALEGRTRQIPYDAI
LALDVVMRH-LPSMTYTPVGRSFFS-----SPEGYYHPLGGGR-EVWFGFHQSVRPSQWK
MMLNIDVSATAFYKAQPVIDFMCEVLDIRDINEQRKPLTDSQRVKFTKEIKGLKIEITHC
GQMRRKYRVCNVTRRPAQMQSFPLQLENGQTVECTVAKYFLDKYRMKLRYPHLPCL----
-----QVG----QEHKHTYLPLEVCNIVAGQRCIKKLTDMQTSTMIKATARSAPD-RERE
INNLVKRADFNNDS--YVQEFGLTISNSMMEVRGRVLPPPKLQYGGRVSTGLTGQQLFPP
QNKVSLASPNQGVW--DMRGKQFFTGVE--IRIWAIACFAPQRTVREDALRNFTQQLQKI
SNDAGMPIIGQPCFCKYATGPDQVEPMFRYLKITFP---GLQL---------VVVVLPG-
KTPVYAEVKRVGDTVL----GMATQCVQAKNV----NKTS--PQTLSNLCLKINVKLGGI
NSILVPSIRPKVFNEPVIFLGADVTHPPAGDNKKPSIAAVVGSMD-AHPSRYAATVRVQQ
HRQEIIQELSSMVR-----ELLIMFYKSTGGYKPHRIILYRDGVSEGQFPHVLQHELTAI
REACIKLE----PEYRPGITFIVVQKRHHTRLFCAEKKEQSGKSGNIPAGTTVDVGITHP
TEFDFYLCSHQGIQGTSRPSHYHVLWDDNHFDSDELQCLTYQLCHTYVRCTRSVSIPAPA
YYAHL--VAFRARYHLVEKEHDSGEGSHQSGCSEDRTPGAMARAITVHADTKKVMYFA
>Dmel_Ago3
---------------------------MSGRGNLLSLFNKNAGNMGKSISSKD----HEI
DSGLDFNNSESSGERL-LSSHNIETDLITTLQHVNISVGR--------GRARLIDTLKTD
DHTSNQF-----------ITSESK--------ENITKKTKGPESEAIASENGLFFPDLIY
---------------------------------------------------GSKGSSVNI
YCNYLKLTTDESKGVFNYEVRFFPPIDSVHLRI----KYLNDHKDK-LGGTK-TFDG-NT
LYLPILLP----NKMTVFISKAEDVELQIRILYKKKEEMR-----------------NCT
QLYNILFDRVMKVLNYVKFDRKQFD-----PSRPKIIPLA--KLEVWPGYVTAVDEYKGG
LMLCCDVSHRIL-CQKTVLEMLVDLYQQNVEH-----YQE----SARKMLVGNIVLTRYN
N---RTYKINDICFDQNPTCQFE--IKTG---CTSYVEYYKQYHNINIKDVNQPLIYSIK
KSRGIPAE----RENLQFCLIPELCYLTGLRDEVR--SDNKLMREIATFTRVSPNQRQMA
LNKFYENVSNTPAAQEILNSWGLSLTNNSNKISGRQMDIEQIY-----------------
FSKISVSAGRSAEFSKHAVTNEMLKVVH--LSKWII--IHLRNYRQAA--TSLLDNMKQA
CESLGMN-ISNPTMISL--DHDRIDAYIQALRRNITM--NTQM---------VVCICHNR
RDDRYAAIKKICCSEI----PIPSQVINAKTL----QNDLKIRSVVQKIVLQMNCKLGG-
-SLWTVKIP----FKNVMICGIDSYHDPS--NRGNSVAAFVASIN-SSYSQWYSKAVVQT
KREEIVNGLSASFE------IALKMYRKRNGKLPTNIIIYRDGIGDGQLYTCLNYEIPQF
EMVCG---------NRIKISYIVVQKRINTRIFS---G-SGIHLENPLPGTVVDQHITKS
NMYDFFLVSQLVRQGTVTPTHYVVLRDDCNYGPDIIQKLSYKLCFLYYNWAGTVRIPACC
MVSHNYHLIFFK------------------STMITQDT---------INDFTRAL---
>Hsap_Piwil4
---------------------------MSGRARVKARGIARSPSATEVGRI-------QA
SPLPRSVDLSNNEASS-SNGFLGTSRISTNDKYGISSGDA--------GSTFMERGVKNK
QDFMDLS-----------ICTREK------------------------------------
------------------------------------------LAHVRNCKTGSSGIPVKL
VTNLFNLDFPQDWQLYQYHVTYIPDLASRRLRI----ALLYSHSEL-SNKAK-AFDG-AI
LFLSQKLE----EKVTELSSETQ-RGETIKMTITLKRELP-------------SSSPVCI
QVFNIIFRKILKKLSMYQIGRNFYN-----PSEPMEIPQH--KLSLWPGFAISVSYFERK
LLFSADVSYKVL-RNETVLEFMTALCQRTGLS----CFTQ----TCEKQLIGLIVLTRYN
N---RTYSIDDIDWSVKPTHTFQ-KRDGT---EITYVDYYKQQYDITVSDLNQPMLVSLL
KKKRNDNS----E-AQLAHLIPELCFLTGLTDQAT--SDFQLMKAVAEKTRLSPSGRQQR
LARLVDNIQRNTNARFELETWGLHFGSQ-ISLTGRIVPSEKIL-----------------
MQDHICQPVSAADWSKDIRTCKILNAQS--LNTWLI--LCSDRTEYVA--ESFLNCLRRV
AGSMGFN-VDYPKIIKV---QENPAAFVRAIQQYVDP--DVQL---------VMCILPSN
QKTYYDSIKKYLSSDC----PVPSQCVLARTL----NKQGMMMSIATKIAMQMTCKLGG-
-ELWAVEIP----LKSLMVVGIDVCKDAL--SKDVMVVGCVASVN-PRITRWFSRCILQR
TMTDVADCLKVFMT------GALNKWYKYNHDLPARIIVYRAGVGDGQLKTLIEYEVPQL
LSSVA-ES---SSNTSSRLSVIVVRKKCMPRFFT---E-MNRTVQNPPLGTVVDSEATRN
EWYDFYLISQVACRGTVSPTYYNVIYDDNGLKPDHMQRLTFKLCHLYYNWPGIVSVPAPC
QYAHK--LTFLV------------------AQSIHKEP---------SLELANHLFYL
>Hsap_Piwil2
MDPFRPSFRGQSPIHPSQCQAVRMPGCWPQASKPLDPALGRGAPAGRGHVFGKP---EEP
STQRGPAQRESVGLVSMFRGLGIETVSKTPLKREMLPSGRGILGRGLSANLVRKDREELS
PTFWDPK-----------VLAAGDSKMAETSVGWSRTLGRGSSDASLLPLGRAAGGISRE
VDKPPCTFSTPSRGPPQLSSPPALPQSPLHSPDRPLVLTVEHKEKELIVKQGSKGTPQSL
GLNLVKIQCHNE-AVYQYHVTFSPNVECKSMRF----GMLKDHQAV-TGNVT-AFDG-SI
LYLPVKLQ-----QVLELKSQRKTDSAEISIKIQMTKILE-------------PCSDLCI
PFYNVVFRRVMKLLDMKLVGRNFYD-----PTSAMVLQQH--RLQIWPGYAASIRRTDGG
LFLLADVSHKVI-RNDCVLDVMHAIYQQNKEH-----FQD----ECTKLLVGNIVITRYN
N---RTYRIDDVDWNKTPKDSFT-MSDGK---EITFLEYYSKNYGITVKEEDQPLLIHRP
SERQDNHGMLL---KGEILLLPELSFMTGIPEKMK--KDFRAMKDLAQQINLSPKQHHSA
LECLLQRIAKNEAATNELMRWGLRLQKDVHKIEGRVLPMERIN-----------------
LKNTSFITSQELNWVKEVTRDPSILTIP--MHFWAL--FYPKRAMDQA--RELVNMLEKI
AGPIGMR-MSPPAWVEL--KDDRIETYVRTIQSTLGAEGKIQM---------VVCIIMGP
RDDLYGAIKKLCCVQS----PVPSQVVNVRTI----GQPTRLRSVAQKILLQINCKLGG-
-ELWGVDIP----LKQLMVIGMDVYHDPS--RGMRSVVGFVASIN-LTLTKWYSRVVFQM
PHQEIVDSLKLCLV------GSLKKFYEVNHCLPEKIVVYRDGVSDGQLKTVANYEIPQL
QKCFE-AF----ENYQPKMVVFVVQKKISTNLYL---A-APQNFVTPTPGTVVDHTITSC
EWVDFYLLAHHVRQGCGIPTHYVCVLNTANLSPDHMQRLTFKLCHMYWNWPGTIRVPAPC
KYAHK--LAFLS------------------GHILHHEP---------AIQLCENLFFL
>Hsap_Piwil3
---------------------------MPGRARTRARGRARRRESYQQEAPGG-----PR
APGSATTQEPPQLQST-PRPLQEEVPVVRPLQPRAARGGA--------GGGAQSQGVKEP
GPEAGLH-----------TAPLQE------------RRIGGVFQDLVVNTRQDM------
-------------------------------------------KHVKDSKTGSEGTVVQL
LANHFRVISRPQWVAYKYNVDYKPDIEDGNLRT----ILLDQHRRK-FGERH-IFDG-NS
LLLSRPLK----ERRVEWLSTTK-DKNIVKITVEFSKELT-------------PTSPDCL
RYYNILFRRTFKLLDFEQVGRNYYT-----KKKAIQLYRHGTSLEIWLGYVTSVLQYENS
ITLCADVSHKLL-RIETAYDFIKRTSAQAQTG----NIRE----EVTNKLIGSIVLTKYN
N---KTYRVDDIDWKQNPEDTFN-KSDGS---KITYIDYYRQQHKEIVTVKKQPLLVSQG
RWKKGLTG----TQREPILLIPQLCHMTGLTDEIC--KDYSIVKELAKHTRLSPRRRHHT
LKEFINTLQDNKKVRELLQLWDLKFDTNFLSVPGRVLKNANIV-----------------
QGRRMVKANSQGDWSREIRELPLLNAMP--LHSWLI--LYSRSSHREA--MSLKGHLQSV
TAPMGIT-MKPAEMIEV---DGDANSYIDTLRKYTRP--TLQMGMSCLLVFKVICILPND
DKRRYDSIKRYLCTKC----PIPSQCVVKKTL----EKVQA-RTIVTKIAQQMNCKMGG-
-ALWKVETD----VQRTMFVGIDCFHDIV--NRQKSIAGFVASTN-AELTKWYSQCVIQK
TGEELVKELEICLK------AALDVWCKNESSMPHSVIVYRDGVGDGQLQALLDHEAKKM
STYLKTIS---PNNFT--LAFIVVKKRINTRFFL---K-HGSNFQNPPPGTVIDVELTRN
EWYDFFIVSQSVQDGTVTPTHYNVIYDTIGLSPDTVQRLTYCLCHMYYNLPGIIRVPAPC
HYAHK--LAYLV------------------GQSIHQEP---------NRSLSTRLFYL
>Obim_Piwil1 [106883968]
------------------------------------------------------------
------------------------------------------------MGGNRLMGTFSV
VMFVETK-----------PANLTV------------------------------------
-------------------------------------------------RQGVSGTPVQL
YCNYFEILAMPQYSLHHYHVSFAPEIEGKRIRK----ALLMQHAEKYFGHLH-LFDG-MM
LFLPQKLP-----DKLELVSKCNVTDQIYTITVTWRCKVV-------------RTSPTII
QLLNILYKQILSSLHLVQIGRNYYSIPDEIPRDNKLAQTH--KLTVFDGIQSSILNYEKG
AMLCVDISHKVM-RTDTVADLMRSCRMHVGAS----GWKE----TIMKRLLGKIVLTRYN
N---RTYRVDDIDMDMLPTRTFR--KHNE---DVSFVSYYKTNYGINIRHLDLPMLLSKP
KARDIRRG----Q-NTPIYLVPELVVITGLDDDVR--TNYEIMKDLAQTTRLTPETRVER
LKRFIGSTRRNKEAMDLVEKWKLQLSDNLAAIAGRVLEPEKMY----------------S
STKSLSYQSRDPDWSRDLRDMSQVATMS--VDRWLL--IYPMSCGRMA--KDLESCLQRV
AKPLGIR-YAEPYWCEIQGNDASGQGYISAIKEKVTE--STQL---------VVALVYDN
SKGRYDAIKKFCSIDQPAGKPVPSQVIVQKTL----NRKNVFMSIATKIAIQINCKLGG-
-VPWCVTVP----IKRFMIVGIDHYHDSA--KKGHSVGGIVASMN-NEMTKWYSRTTFQT
AHEELSSKLHIVTQ-------------------------------SEYLELLLLSSLPNF
FCIMVSSF---------RLTVVVVKKRINTRLFS---K-AGVQWMNPLPGTVVDSAIVRN
EWYDFFIVSQSVRQGTVSPTHYNVIYDTSGLKPDHIQKLTYKMCHLYYNWPGTIRVPAPC
QYAHK--LAFLV------------------GQSIHKEP---------AMVLRDKLFYL
>Acal_Piwil1 [XP_012940110]
----------------------------------MGRGLAAMKALLAQQKQGQVGLGRSQ
LQGGSVTSASSRPSSVASASGRSSPPPSPSHSSD--------------PPSERMAGLQVG
GRPRGSQ-----------VGERER------------------------------------
------------------------------------------ERRPTVSMRGERGKPMQL
SANYVRLLCKHD-GVYQYHVHFSPVIDNKRLKI----KLLAEHKAE-LNTGY-SFDG-SI
LYMPKKLQ----SKEVVFTSIRKTDGTAVSLTVTYVKTVP-------------PA--QCV
HLYNVVFRRIMYILDMCQVQRYFFN-----PHTPASIPQR--KLEVWPGYITAAQEQEGG
LMLLLDASHKVL-RTETVHDIMEACAISNPRG-----FQE----EIMRKVVGSVVLTRYN
N---KTYRVDDIVWSKTPLDKFASKSAGE---SITFVEYYKTQHNIDIQNQSQPLLLHKR
KPDKGAPPGEKPD-PEFLCLIPELCYMCGLTDDMR--QDFQVMKDLAVHTRVTPAQRQLA
MKKFVNSVNRSPEACAELATWGLEIEKSTVDIAGRRLAPETIY-----------------
MGKKEFSAGNQADWSREATRNELICPVN--LQNWGI--FFTRRDAAKA--NEFVRHMQSE
TRNMGIR-CQAPFRKEL--VNEKIETLVQELRRSIDD--KVQL---------VVVINPTS
RDDRYSAIKKVCCVEA----PVPSQVIVARTI----SKPEKMRSVVQKIALQINCKLGG-
-ELWAVKIP----LKSLMVVGIDSFHDNA--RGKQSVGGFVCSLN-ATCTRWFSNVCIQR
QGEELVHGLQLCLT------KGLRKFHADNHFLPEKIVIFRDGVGDGQLNTLADHEVKQL
HRCFLSFG----EGYQPLCSTVVVQKRINTRIFS---KEGDGGVDNPGPGTVVDHTVTRR
DRYDYFIVSQHVRQGTVSPTHYIVVDDGLQLKPDHMQALTYKMTHLYYNWPGTVRVPAPC
QYAHK--LAYLV------------------GENIHKEP---------AECLSDRLFFL
>Lsta_Piwil2*
------------------------------------------------------------
------------------------------------------------------------
------------------------------------------------------------
-----------------------------------------------------------L
SANYVRVLCKNV-SVYQYFVAFSPVIDNKRLKM----KLLSEHKDK-FKTVN-SFDG-NT
LYLPYQLP----DQETTVTSTRPTDGAIITIVVTFVKAVP-------------PE--QCC
HLYNVVFRRIMNILEMCQVGRYYYN-----PHTPASVPQH--KLEVWPGYITAIREHEGG
LLLLLDASHRVL-RTETVYDIMEKSLLTNPNG-----FRE----EIIKKVVGCTVLTRYN
N---KTYKVDDILWSKTPLDLFECKATGG---SMSFDEYYRKQHNIVLKNKTQPLLLNKR
KPPRGAPK----LEPEFLCLIPELCYMSGLTDDIR--SQFTVMKDLAAHTRVTPAQRQSA
MRKFINSVNSNLEAKAQLAVWGLELDSSTISISGRLLPMEKIY-----------------
MGKREFTAGPQADWSREACRNELISSVS--LLNWGI--FFTRKDAVRA--NDFIKHLQSE
AKNMGMS-CNVPFRREL--VNEKIDTLIQELRNSINE--QVQL---------VVIINPTN
RDDRYSAIKKFCCVEA----PVPSQVIISKTI----SRPDKLRSVVQKIALQINCKLGG-
-ELWSLSIP----LQKLMVIGIDTYHDAT--KSKQSIGGFVASMN-RTCTRWFSKVCIQR
PGQELVQGLQVCLI------VALKKYHAENHFLPEKIVIFRDGVGDGQLDILIDHEVKQL
QRCFSSFG-----DYTPNCTTVCVQKRINTRIYG-----KDGSLINPPSGTVVDQTVTRR
ERYDFFLVSQHVRQGTVSPTHYIVVDDGIDLKPGQMQRLTYKMTHLYYNWPGTVRVPAPC
QYAHK--LAYLV------------------GESIHKEP---------AECLSDRLFFL
>Raur_Piwil2*
------------------------------------------------------------
------------------------------------------------------------
------------------------------------------------------------
-----------------------------------------------------------L
SANYVRVLCKNV-SVYQYSVAFSPVIDNVRLKM----KLLSEHKDK-FTTVN-SFDG-NI
LYLPKQLP----DKETKVTSTRPTDGALITIVVTFVKAVP-------------PE--QCC
HLYNVVFRRIMNILEMCQVGRYYYN-----PHTPASVPQH--KLEVWPGYVTAIREHEGG
LLLLLDASHRVL-RTETVYDIMEKALLTNPNG-----FRE----EITKRVVGCTVLTRYN
N---KTYKVDDIMWSKSPLDQFECKATGG---SMSFDEYYRKQHNIVIKNKTQPLLLHKR
KPPRGAPPGFKLE-PEFLCLIPELCYMSGLTDDIR--SQFTVMKDLAAHTRVTPAQRQTA
MRKFINSVNSNPEAKAQLAIWGLELDSSTISIYGRTLPMEKIY-----------------
MGKREFTAGPQADWSREACRNELISPVS--LLNWGI--FYTRRDAVRA--NDFIKHLQSE
AKNMGMS-CNVPFRREL--VNEKIDTLIQELRNSITE--QVQL---------VVVINPTN
RDDRYSAIKKFCCVEA----PVPSQVIISKTI----SRPDKLRSVVQKIALQINCKLGG-
-ELWSLSIP----LQKLMVVGIDTYHDAT--KCKQSIGGFVASMN-RTCTRWFSKVCIQR
PGQELVQGLQVCLI------VALKKYHAENHFLPEKIVIFRDGVGDGQLDILVDHEVKQL
QRCFSSFG-----DYTPNCTTVCVQKRINTRIYG---KDKDGSLINPPSGTVVDQTVTRR
ERYDFFLVSQHVRQGTVSPTHYIVVDDGIDLKPGQMQRLTYKMTHLYYNWPGTVRVPAPC
QYAHK--LAYLV------------------GESIHREP---------AECLSDRLFFL
>Bgla_Piwil2 [XP_013092444]
-------------------------------SKPLGRGFAAMKALLQHQQQI-----PMV
GRGMGVSAQTSSTSLYHPTSSQASPALTAPLLANQNNSGS-----------QDIDEISRR
LGQVDVQ-----------EQPRRK------------------------------------
----------------------------------------ERERLPTVTMIGTEGTPLDL
SANYVRVKCTNP-GVYLYSVQFSPPIDNRKLMM----KLLMEHKDK-FPTLN-SFDG-NI
FYLPYKLP----QEEVNLTSTRKTDGSKISIKLSYVKMVP-------------PE--HCC
HLYNVIFRRIMYILQMCQVGKYYYN-----PNTPAVVPQH--KLEVWPGYITAIKEHEGG
LLLLLDASHRVL-RTETVHDI---------------------------------------
------------------------------------------------------------
------------------------------------------------------------
------------------------------------------------------------
------------------------------------------------------------
------------------------------------------------------------
------------------------------------------------------------
------------------------------------------------------------
------------------------------------------------------------
------------------------------------------------------------
------------------------------------------------------------
----------------------------------------------------------
>Obim_Piwil1 [106871663]
---------------------MAIEMNKMENFARGGRGATLLQALKKKQEMQKSADLSRF
GRGLALTRAMEACALK--EQSDSESPFPEPLLPATVPIGRGLAAMQALTNAAKKQPIERP
LGSSLSS-----------NAPAVGKNSSQELSRQSSVSVEDLYSP---------------
------------------------------------------QHDLSESHRGTKGKKIPL
SANYIRIKTRNE-GVFQYHVSFNPEIDSKSVRY----KMLYEHTDV-TGKTR-AFDG-AI
LYLPIKLP----NQETVLASTRLSDGEKITITIKMVKVLK-------------SE--SCI
PLYNIMFRRVMSILQMKQVGRYYYN-----PNTPTSVPQH--KLEIWPGYITAIKEHEGG
LLLMADASHKVL-RKETVLDVLVSLVRQDAAR-----FRD----NAMRTIVGSVVLTRYN
N---KTYRVDDIAWDMSPNNKFVSSGSKE---SISFIEYYRKQYNREISDTNQPLLIHKP
KKKALQHGDGPVK-SELICLIPEFCYMTGLTDDMR--SDFRVMKDIAAHTRVTPMQRQLT
LNRFVESIKSNEDAMQQLTNWGLYFEDASIQIEGRYFQPERII-----------------
MRERDFVASEEADWGRDLSRASVITPVP--LQNWVV--ITCKQDIGKS--KDYISMMMKV
TGPMGID-VSQPKLIET--RDQRTETLIRLLRETIHK--NLQL---------VVIIFPTS
RDDKYSAVKKLCCVEC----PVPSQVIIARTI----SQQQKLRSVTQKIALQINCKLGG-
-DLWALSIP----LSGIMVIGIDVYHDSS--KGHRSIGAFVASTN-NNLTRWFSRVCFQQ
PNQELIDGLKTCLI------GALKKYHEMNHILPKRIVVFRDGVSDSQLSVVSGYEVEQL
SKCFQHFG----DTYSPLLSVIIVQKRVNTRIFI---N-RRNQVDNPAPGTIVDHSITRK
NWYDFFLVSQHVRQGTVTPTHYIVVHDTSAMKVDHVQRLTYKMTHLYYNWPGTIRVPAPC
QYAHK--LAYLV------------------GQNIHKEP---------SHSLADRLYFL
>Lgig_Piwil2*
------------------------------------------------------------
------------------------------------------------------------
------------------------------------------------------------
---------------------------------------------------------LPM
SANYIRVKCKNE-GVYQYHVSYNPQIDSKFIRC----RMINEHKAV-IGETK-AFDG-AL
LFLPKKL---------ILVSKRRSDGADITLTIKLIKVVP-------------PE--FCT
QVYNILLRRVMSILELCQVGRYYYN-----PHTPSSVPQH--KLEVWPGYITAIQEQEGG
LMLLLDASHRVL-RTETVLDVMQAVVRNNPKG-----FKD----EITKLVLGNIVLTRYN
N---KTYKIDDLLWDKSPQSTFPASKTGQ---EISFVDYY--------------------
--------------KEFICLVPELCYMTGLSDAMR--SDFRLMKDIASHTRVTPAQRQMA
MKKFLDAVRNNKEANSQFVNWGLELDCNTIDVSGRLLPVENIH-----------------
FDRYVARDVQNADWGRESSNNRCLVSVE--LKDWVV--LATARDISKA--SGFIEMMSKV
CPKMGIM-IHSPKERKL--VDDRTETFIRTLREVITP--QTQM---------VVIICPTS
RDDRYSAIKKLCCCEQ----PVASQVINAKTI----SQPQKMRSVTTKIALQINCKLGG-
-ELWAVEIP----MKNVMIIGIDVYHDVA--KGKRSIAGFVASMN-KACTRYYSRCYFQG
QNQEIIDGLKICLI------SALRKYH--NHCLPDKIVIYRDGVGDGQLRAVADYEVKQL
HTCFAHF-------YNPNMALVIVQKRINTRLFL---KVGRNEMENPPPGSVMDHSITRR
DRYDFFLVSQHVRQGTVSPTHYIVVHDGTGLTVDRMQRLTYKMTHLYYNWPGTVRVPAPC
QYAHK--LAYLV------------------GQSIHKDF---------SEALSDRLFFL
>Cgig_Piwil2 [EKC29295]
---------------------------MATGFGRGGRGAALLQALSQPVRKPG----EQN
EPAASGDAPAPAPAPAPAVSPAAISVGRGSLGRGAFLQGVLQGATT--SNVARGQPTGAA
QPARSVP-----------VSGGRGVANLQALLQTVGRGGGITGPTVPPPMPQVTPQISQS
-----TATTPKETPAPSVVTQSGAPSQGSSEPPSNRLSRMALDPSPVVHKSGTSGKQISL
SGNYIRINCRNS-GVYQYHVHFSPSIDSKNMRF----KLVNNVRDV-IGFTK-AFDG-FI
LYLPHRLP----EQETVLHSKRPTDGVDVTITIRLTKVIT-------------PE--QCV
ALYNIIFRRIMNILEMVQVGRYYYN-----PRTPSTVPQH--RLEVWPGYITSVSQNEGG
LMLLVDASHRVL-RTETVLQLMKTTVQKNPSG-----FQD----ECTRSLVGTIVLTRYN
N---KTYRIDDILWAKTPQHTFK-TSSGS---ELSFVDYYSNAYHKEISDLEQPLLLHRP
KKKQLPGGKVPEK-SEAICLIPEFCYLTGLTDELR--QDFRVMKDLASHTRVTPEQRVAT
MRKFINAVNGNPEAKKELDNWGLSFADNTIDIDGRLAPQEKII----------------F
GGNFTCMAGPQADWGRDATRNKVLTAVD--LRNWTV--LFSKRDAGKA--SEFINMMQTC
CRQMGIQ-CNKPTCCEL--HDDRVDTLSRSLRDNINP--SVQC---------MVVICPTS
RDDKYNAIKKICCVEM----PVPSQVIIAKTI----ARPDKLRSVTQKIALQINCKLGG-
-ELWGLDIP----MSNLMVVGIDVYHDAS--RNKRSIAGFVASTN-KMCSRWYSKTVLQM
PGQELIDGLKLCLT------SSIRKYHEVNHVFPEKIVVFRDGVGDGDLGYI-DHEVQQL
QQCFGNFG----GEYSPKLSVVIVQKRINARIFL---K-NQRNFDNPPPGTIVDHTITRR
DKFDFFIVSQHVRQGTVSPTHYICVHDSIGMKADHLQRLSYKMTHLYYNWPGTVRVPAPC
QYAHK--LAYLV------------------GQNIHKEP---------SAELSDRLFFL
>Cvir_Piwil1 [111120566]
---------------------------MATGFGRGGRGAALLQALNQPVRKPG----EQD
EKKPASSGDAPAPSPAVPTATNVPTAASAALGRGSVGRGAFLQGLLQGATSSVSRGQPTA
AQPAQAV-----------PASGGRGVANLQALLKTVGRGGGITGPTVPPQMPQVVPPTSS
-----TPKPAPPAASSVSSQSGIAPSRGSTEPPSSRLSRMALDPTPVVHKSGTSGKPTSL
SGNFIRINCKNS-GVYQYHVDFSPSIDSKNMRF----KLVNNVRNV-IGFTK-AFDG-FI
LYLPHRLP----EQETVLKSKRPTDGVDVTITIRLTKVIT-------------PE--QCV
PLYNIIFRRIMNILEMVQVGRYYYN-----PKTPSAVPQH--RLEVWPGYITSVCENEDG
LMMLVDASHRVL-RTETVLQLMKTIVQKNPNG-----FQD----ECTRSLVGTIVLTRYN
N---KTYRIDDILWAKTPQHTFK-TSSGS---ELSFVDYYSNAYHKEITDLEQPLLLHRP
KKKQLPGGKVPEK-SEAICLIPEFCYLTGLTDELR--QDFRVMKELAFHTRVTPQQRVAT
MRKFINAVNGNPEAKKELDNWGLSFADNTIDIDGRVAQQEKII----------------F
GNNYTCMAGPQADWSRDATRNKVLTAVD--LKNWTV--IFVKRDAGKA--SEFINSMQQC
CRQMGIQ-CNKPTCCEL--HDDRVDTLSRSLRDNINP--SVQC---------MVVICPTS
RDDKYNAIKKICCVEM----PVPSQVIIAKTI----AKPDKLRSVTQKIALQINCKLGG-
-ELWGLDIP----MSNLMVVGIDVYHDAA--RNKRSIAGFVASTN-KMCSRWYSKTVLQM
PGQELIDGLKLCMT------SSIRKFHEVNHVFPEKIVVFRDGVGDGDLRYI-DHEVQQL
EQCFGNFG----GEYNPKLCVVIVQKRINARIFL---K-GDRNFENPPPGTIVDHTITRR
DKFDFFIVSQHVRQGTVSPTHYICVHDSIQMKPDHLQRLSYKMTHLYYNWPGTVRVPAPC
QYAHK--LAYLV------------------GQNIHKEP---------SAELSDRLFFL
>Bpla_Piwil2*
------------------------------------------------------------
------------------------------------------------------------
------------------------------------------------------------
---------------------------------------------------------ISL
SGNYIRINCANP-GVYQYHVDFRPMVDSKNIRF----KLLNEHRDV-IGNVK-AFDG-SI
LYLPIRLP----NQETVVKSTRLTDGAEITLTIRLTRVVP-------------PE--SCL
MVYNIIFRRIMHILQMVQVGRYYYN-----PKTPTAVPQH--KLEVWPGYITSVCENEGG
LMLLADASHRVL-RTQTVLEQMNNS-----------GFQD----ECVKKLVGTIVLTRYN
N---KTYRIDDIIWDKTPMHTFPCKNSGE---SMTFVEYYQKAYNKRIVDEEQPLLLHRQ
KGVE--------QQCENICLIPELCYLTGLTDELR--SDFRVMKDLGAHTRVSPAQRKVT
MGKFVESVNSTPEARQELENWGLSFENDTIHVSGRVVPEEKIT-----------------
FRDGDVMAGPQADWGRDVTRKTVITAVD--LRNWIV--LYTKRDSGKV--QEYINMMTKV
CPQMGIQ-CSHPTRFEL--RDDRTETFVKSLRDNINP--QVQM---------VVIIFPTS
RDDRYSAVKKLCCVEC----PVPSQVIIAKTI----GDQKKIRSVTQKIALQINVKLGG-
-ELWALHIP----MVSLMVVGIDVYHDAT--RGKRSIAGFVSSTN-KHCTRWYSRVCFQL
PGQELIDGLKLCMT------SAIRKYHQVNHNFPDKIIVFRDGVGDGQLNVVGGHEVEQL
KQCFHQFG----DHYEPAMSVVVVQKRINARIFM--------KLENPPPGTVVDHDITRR
DRYDFYLVSQHVRQGTVSPTHYIVVYDSSKMSPDHLQRLSYKMTHLYYNWPGTVRVPAPC
QYAHK--LAYLV------------------GQNIHKEP---------STDLSDRLFFL
>Myes_Piwil2 [OWF42401]
--------------------------MASGGYGRGGRGAALLQALNAPARKPGDKEETQH
PAKQSKPGMLQTQSQQPVASQQPPPPMSVARGRGALGLLASAAGRGVLPPKAQPAGPTTG
GASTLETQPRGVEALFRLTSGRGGMMAAAAAANGGRQPGQIQSLQQSPPRQSPRASTSQS
PPTMAPLVQQTTVKAPAPVPGMGQASHTSGEPPTSRFGNMSLDRDEVVHRPGSVGKQLSL
SANYIRLRCLNP-GVYQYHVDFSPQVDSKNMRF----KMMGGLKDI-IGNTK-AFDG-SI
LYLPIKLP----NQETVAHADRLTDNASITITIRLTKVVA-------------PE--ACV
PLYNIIFRKIMRILEMVEVGRYYYN-----PKTPSAVPQH--KLEVWPGYITSVCENEGG
LMLLADASHRVL-RTETVLQMLHSILQRNPQS-----FHD----VCNRTLIGTIILTRYN
N---KTYRVDDILWDKSPQHTFTCASTGE---PMTFIEYYKKAYNKTISDHEQPLLLHRP
KRKTLPGGQE--AKTEAICLIPELCYGTGLTDELR--NDFKVMKDIACHTRVTPNQRNLT
MKKFINSVNGNPEAKKELSNWGLELMSDTLSMEGRQLQPEKII-----------------
YGNYTGSAGPNADWGRDATRQHVITAVP--LKNWVV--LYTKRDGVKA--SNYIKQMLQC
CPQMGIE-CQPPVRFEL--HDDRTETVIRTLRENINP--SIQM---------VVIICPTS
RDDRYSAIKKLCCSEC----PVPSQVIIAKTI----MREDKLRSVTQKIALQINCKMGG-
-ELWALDIP----MKKLMVVGIDVYHDAA--KGKRSIAGFVASTN-PKCTTWYSRVCFQM
PGQELVDGLKLCLI------SAIRKYHEVNHVFPEKIIVFRDGVGDGQLQFVSGHEVEQL
KGCFSQFG----EDYQPRLGVVVVQKRINTRIFL---K-GHRDMENPPSGTVVDHTITRR
EWYDYFLVSQHVRQGTVSPTHYIVVHDNTNLKPDHMQRLSYKMTHLYYNWPGTVRVPAPC
QYAHK--LAYLV------------------GQNIHKEP---------APELSDRLFFL
>Pmar_Piwil2*
------------------------------------------------------------
------------------------------------------------------------
------------------------------------------------------------
---------------------------------------------------------VKL
SGNYIRLKCLNP-GVYQYHVSFQPNIDSKNMRF----KMMTEHVNV-IGSTK-AFDG-AI
LYLPIRLK----DQETKLTSKRLTDGAMITITVRLTKVVP-------------PE--QCV
PLYNILFYRIMHILEMVQVGRYYYN-----PKTPSAVPQH--KLEVWPGYITSVCENEGG
LMLLADASHRVL-RTETVLQMM------NAQG-----FQD----ECTKALVGTVVLTRYN
N---KTYRIDDIVWDKTPLK----------------------------------------
------------ERAEAICLIPELCHLTGLTDELR--KDFRVMKDLAFHTRVTPSQRVVT
MKKFINSVNGNPDAKAELTKWGLELEEKTIDVAG--------------------------
---------DSADWGGAATRNKVITAVD--FRRWVV--LYTKRDQPRA--QNFIQTMMKC
CPQMGIM-CDNPSRCEL--HDDRTETFVKALREQVNP--QVQI---------VVIICPTS
RDDRYSAIKKLCCVDC----PVPSQVIISKTI----GDERKLRSVSQKIALQMNCKLGG-
-ELWAVDIP----MKNLMVVGIDVYHDAA--RHRTSIAGFVASTN-KNCTRWYSKTCFQL
PGQELVDGLKVCMT------SAIRKYH--NHVLPEKIVVFRDGVGDGDL----EHEVAQF
ETCFGHFG----QDYQPRMAVVIVQKRINTRIFS----------DNPAPGTVVDHTLTRR
DRYDFFLVSQHVRQGTVSPTHYICVHDTSSMKPDHMQRLSFKMTHLYYNWPGTVRVPAPC
QYAHK--LAYLV------------------GQNIHKEP---------SAALSDRLFFL
>Acal_Piwil1 [XP_005096149]
---------------------------MSGQQPGQGRARGRGGRGRRPQQP------APP
GQAPEPAAPAPQQPPG-GAGAAPAAPVGRGRSRGARQADP--------GQAQQPVVMPQQ
APVAGLG-----------PEAVTGGRGVQRGGGRERPTAGGNGDGGAPVSQMGQLSLSGK
--------------------------PEYRRRAPYEKYVEKRYKEDTKACVGTIGNKANL
MANYFEVRFWAEKKIFQYHVDFKPPVENHRVKH----ALIASLQNE-TGTVQ-LFDG-GI
LYLCRLLA----KDPMVLYATRTFDNAKIEVTFTSKGEVI-------------PASPQFL
QIANILMKKIQISLGMKQIRDHYYN-----MNQAIQIPRH--KLEVMPGFTTSIHKYDGG
NLLGVDIIHKIL-RMDTFLEGMYNLYDTLEMNRQLSTFQE----VCYKNYVGSIVLTRYN
N---KTYKVDDIAWNMRPKDTFE--KGGE---QISYVQYYQDNWNITIRDKDQPLLVSRP
TERDRRRG----D-EQNLYLLPELCTITGLSDQVR--SDFKVMQDLAVHTRIAPPQRVNT
LETFARQINSNEEAQKVLQPWGMTIAPKVVEMQGRELNAEKLL----------VKNPKEK
ATMEISYDIQYADWSRNMRNIHLLNAVP--MTNWLV--IYPSRCGQVA--GELSDCLIRV
GKGMGMQ-IMQPCGVEI--TSDRNESYLQAIRQNLNP--QVQM---------IVTVVPNN
KKDRYDAIKKSCCIDN----PVPSQVVLQKTL----SKQQGLMSVATKIAIQLNCKMGG-
-EVWGAVIP----VKGMMIIGLDTYHDSA--NKNQSVGAMVASLN-KECTRYYCKTEYHD
KKAEIMQSLGVLVT------GALRKFHETNQANPTRVIVYRDGVGDGQLDAVFQSEKEQI
EQAFRMAG---GESFKPALTMVIVKKRINTRIFK-----RAEKVMNPQPGSVVDTFITKQ
EWYDFFLVSQSVRQGTVSPTSYNVIFDESGLKPDHLQQLTYKMTHLYFNWQGTIRVPAPC
QYAHK--LAFLQ------------------GQSLHREF---------SAHLSDKLFFL
>Raur_Piwil1b*
------------------------------------------------------------
------------------------------------------------------------
------------------------------------------------------------
---------------------------------------------------GTSGTKVAL
KTNYFEVSLDEDLHIYQYHVSFKPEIENVRIKY----SLISQLSAV-VGKTK-CFDG-AI
LYLQTRLH--------------KDDDSQVNVTFTFVCEVH-------------SNNPQFL
QIVNLLFKRYQLCI--------------------IIISKI--RIEIMPGYSTSILRYDYG
NLLVVDTIHKLL-RVDTVWDVLFLLYNSHKVD-----FQT----KALKEL--TFAIYRYN
N---KTYKIDDIDFKASASDVFE--KNGE---VISFTEYY---WNYDIKDPNQPLLISRP
TEKDLRRG----E-RQMVKIVPELCVLTGLGEKLR--SDYKAMKDLAEHTRLGPPARIKQ
IQSLLDRVNSSEKVTEVLEPWHININNTMLTLDGRQLPAERLL-----------------
-LKNISYDIREADWSRSMRNISLLNPVQ--MDNWMI--IHPKQSARSS--YEFSNCLANV
SNQMRMA-VAAP--VEI--SDDRNDSYLQAIRGHLSP--TVKM---------VVCIVSNA
KKDRYDAIKKCCCIDN----PVPSQVILTKTL----EKKNTLMSIATKIAIQMNCKMGG-
-EVWGAEIP----VQGLMVVGIDTYHDSA--QKSQSVGALVASLN-KECTRYYSKTEYHP
TKDELMRHLHPLLT------GALKKYHNVNGTLPRKIILYRDGVGDGQLKTVFKAEFEQF
QAAIKDAG---GPEYRPGLSFIVVKKRINTRLF------------NPSPGTIVDKTITKP
DWFEFFLVSQSVRQGTVSPTNYHVIYDDSGLQPDHIQRLTYKLTHLYFNWQGTIRVPAPC
QYAHK--LAFLQ------------------GQSLHREF---------SGLLADKLFYL
>Raur_Piwil1c*
------------------------------------------------------------
------------------------------------------------------------
------------------------------------------------------------
---------------------------------------------------GTSGFKIAL
KTNYFEVQLDEDLHIYQYHVSFQPEIENVRIKY----ALIHQLTDV-VGKTK-CFDG-SI
LYLQTRLK--------------KDDNSQVNVTFKFVCEVH-------------ANNPQFL
QIVNLLFKRYVLIHKIFLIFKI--------------------RIEIMPGYSTSILRYEYG
NLLGVDTIHKLL-RVDTTF-----------------------------------IIYRYN
N---KTYRIDDIDFKASASDKFE--KNGE---VISYVEYY---WNLEIKDPKQPLLISRP
TEKDLRRG----E-REMVKIVPELCVLTGLGDKLR--ADYKAMKDLAEHTRLGPPARIKQ
IQSLLDRINSSEKVTEILEPWHIKINNTMLEIDGRQLPAEKLL----------------L
KNPRITYDIREADWSRSMRKISLLNPVD--MDLWMI--IHPTQMTRSS--NEFVHCLTNV
CNQMRMK-VDFP--VEI--TDDRNDSYLQAIRNNLSP--KVKM---------VVCVVSNA
KKDRYDAIKKCCCIDN----PVPSQVILSRTL----EKKNSLMSVATKIAIQMSCKMGG-
-EVWGAEIP----VQGLMVVGIDTYHDSA--HKNQSVGALVASLN-KECTRYFSKTEYHP
TKDELMRQLHPLLT------GALRKYHDVNKVLPRKIIIYRDGVGDGQLKTVFNAEFEQF
KAAIQDAG---GPGYEPGLAFIVVKKRINTRLF------------NPSPGTIVDKAITKP
DWFDFFLVSQSVRQGTVSPTNYHVIHDTTGLQPDHIQRLTYKLTHLYFNWQGTIRVPAPC
QYAHK--LAFLQ------------------GQSLHREF---------SGLLADKLFYL
>Lsta_Piwil1b*
------------------------------------------------------------
------------------------------------------------------------
------------------------------------------------------------
--------------------------------------------------LGTSGTKIGL
RSNYFDVCLNEDLHIFQYHVAFKPEIENVRIKY----SLIAQLSNV-LGTTK-CFDG-AI
LYLQTLLP--------------KDDDSKVNVTFTFVCEVY-------------ANTPQFL
QIVNLLFKRCALRHNLK-------------------------RIEVMPGYATSILRYDCG
NLLVVEPIHKLL-RVDTVHDVLLFLYSNYKED-----FKT-------KALKELILLYRYN
N---KTYRIDDIDFRASAIDKFE--KNGE---EISFQEYY---WNLEIRDPKQPLLLSKP
TEKDLRRG----E-RQIVRLVPELCVLTGLGDKVR--SDYKVMKDLAVHTRLDPSSRIKL
IQSLLDRIS-SDKVAEILEPWHIKISNTMMNLDGRQLPAEKLL-----------------
-VKNISYNVKEADWSQGMRNICLLNPVH--MDKWLI--IYPRQSATTS--NEFSNCLFKV
SRQMKMR-IAEP--VEL--PDDRNDAYLQAIKHNLSN--TVQM---------VVCIVPNA
KKDRYDAIKKCCCIDN----PVPSQVVLARTL----DKKKSLMSVATKIAIQMNCKMGG-
-EVWGAEIP----VQGLMVVGVDTYHDSS--HRNQSVGALVASLN-KECTRYYSKTEYHP
TKDELMRHLQIIDL------GALKKYHSVNENLPRKIILFRDGVGDGQLKTVFNAEFEQV
ESALKDAG---GREFRPGLAFIVVKKRINTRLF------------NPSPGTIVDQKITKP
NWYDFFLVSQSVRQGTVSPTSYHVIYDTSGLQPDHMQRLTYKMTHLYFNWQGTIRVPAPC
QYAHK--LAFLQ------------------GQSLHREF---------SGFLADKLFYL
>Lsta_Piwil1c*
------------------------------------------------------------
------------------------------------------------------------
------------------------------------------------------------
--------------------------------------------------LGTSGTKINL
KTNYFEVSLDEDLHIFQYHVAFKPEIENVRIKY----FLIAQLANT-VGKVK-CFDG-GI
LYLQTRLP--------------KDDDSQVNVTFTFVGEVH-------------ANTPQFL
QIVNLLFRRCAVRCNLK-------------------------RVEIMPGYTTSILRYDFG
NLLVVDTIHKIL-RVDTVLDVLYFLYKSNKDD-----FQT----KALKEL--NIPLNRYN
N---KTYRIDDIDFNSTASSTFE--KNGE---VISFQDYY---WTLEITDPDQPLLISRP
TEKDLRRG----E-KQMVRIIPELCVLTGLDDKLR--SNYKAMKDLAEHTRLGPPARIKQ
IQSLLDRVNSSDKVAEVLEPWHINISSTMMSIEGRQLPAEKLL------------VRDIK
AVTNISYDIKEADWSRGMRNISLLNPVH--MDNWMI--IYPRQIAKSS--SEFSNCLTNV
GRQMKMR-IAEP--LEI--SDDRNDSYLQAIRQNLSS--DVQM---------VVCVAPNA
KKDRYDAIKKCCCIDN----PVPSQVILARTL----DKKTSLMSVATKIAIQMNCKMGG-
-EVWGAEIP----VQGLMVVGVDTYHDSA--QKNQSVGALVASLN-KECTRYFSKTEYHP
TKDDLMRNLQPLLTGIIFVLGALKKYHSVNGALPRKIILFRDGVGDGQLKTVFNCEIEQV
QAALKDSG---GQEYRPGFAFIVVKKRINTRLF------------NPSPGTVVDHTITKP
SWFDFFLVSQSVRQGTVSPTSYNVIYDATGLQPDHIQRLTYKMTHLYFNWQGTIRVPAPC
QYAHK--LAFLQ------------------GQSLHREF---------SGYLADKLFYL
>Bgla_Piwil1 [XP_013089248]
---------------------------MSEGGRARGRGGRGKPKEPQTNLPPG----VQA
VQQQVQQQTAPVARGRGRAATRPAAPIEPPSAVQA-------------PPIMQGHPEPQA
VPAYGGG-----------GRGVQRGGGRERPTGPPTDEMGALSLRRSPRSAYDKYVDAVY
-------------------------------------------KASEKCSVGKSGESVAL
YSNYFQVNLATDLKIFQYHVSFKPEVENNRVKF----GLIAALSEV-VGAVK-CFDG-GI
LYLQKLLP----KDPLECVSERSYDKAPITVTFKFVCEVY-------------ANSPQFL
QIVNLMFKRVQITLDMKQIRDHYFN-----IHLATKIPKH--RIEVMPGFTTSILGYDGG
NLLCVDTIHKVL-RIDTFLDVLYQTFHSVRQN--AEEFRR----KATKELVGVIVLTKHN
N---KTYKVDDIAWDARASDCFE--KNGQ---MISYSDYYKEHWNITILDKDQPLLVSRP
TEKDLRRG----D-KKNLFLIPELCIITGLSEQMR--SDFNVMRDLAVHTRVGPGERLKQ
ITRLLQQINETPNAGEVLKPWRIGFSSKPVEIAGRTLPAENLL-----------MRNNRG
EFLKISYEPREADWSRNMRNAGLLTAVN--MDNWII--IFPRASSTLA--SDLSDCLSKV
GRGMSMR-INNPIAIEM--NDDRNESYLQAIRQNLNQ--SIQM---------VVCVVPNQ
KKDRYDAIKKCCCIDN----PVPSQVVVTKTL----QKKQGMMSVATKIAIQLNCKMGG-
-EVWGAEIP----LKGLMVIGIDTYHDSA--HKNQSVGALVASLN-KECTRYFSKTEYHP
SKDELMRNLQPLMT------AALRKYHDVNKALPQKIILYRDGVGDGQLQTVFHSEQEQV
MSALKDTG---GQDYRPGFAFVIVKKRIQTRLFA---K-EGNGINNPCPGTIVDQIITKP
NWYDFFLVSQSVRQGTVTPTSYNVIYDDSGLQPDHIQRLTYKLTHLYFNWQGTIRVPAPC
QYAHK--LAFLQ------------------GQTLHREF---------SAYLSDKLFFL
>Lsta_Piwil1*
------------------------------------------------------------
------------------------------------------------------------
------------------------------------------------------------
--------------------------------------------------IGSYGDKVML
ISNYYSVQLDMDLKIFQYHVSFKPEVENVRVKF----GLISALSEI-VGPVK-CFDG-GI
LYLQRQLP----KDPMECVSTRSYDGASIAVNFKFVCEVH-------------SNTPQFL
QIVNLMFKRVQVALEMKQIRDHYFN-----LNLAVKIPKH--RIEVMPGYTSSILRYDGG
NLLGVDIIHKIL-RMDTYLDALYQLFHAVKKN-------------------------RHN
N---KTYRVDDINWNGRPTDSFE--KKGE---QITYVDYYKQHWNLPITDLEQPLLVSKP
TEKDLRRG----E-EKNLHLIPELCTITGLSEQMR--TDFNIMRDLAVHTRIGPAERLGQ
IQKLLNEIN---------------------------------------------------
--VKISYNIAEADWSRNMRNASLLNPVD--MNNWVL--VFPRQSAQSS--SELADCLSKV
GRGMNMK-ILNPFSVEL--NDDRNDTYLQAIRMNLNP--KVQM---------IVCIVPNN
KKDRYDAIKKCCCIDN----PVPSQVVVTKTL----QKKQGLMSVATKIAIQMNCKMGG-
-EIWGAEIP----VKGLMVIGIDTYHDSA--QKNQSVGALVASLN-RECTRYFSKTEYHP
SKDELMRNLQPLMS------GALKKYHEVNGAMPQKIILYRDGVGDGQLKTVFHSEQEQI
MSALRDAG---GTEFRPGFAFVIVKKRINTRLFS---------PANPNPGTIVDNCITKP
GWYDFFLVSQSVRQGTVTPTSYNVIFDESGLQPDHIQRLTYKLTHLYFNWQGTIRVPAPC
QYAHK--LAFLQ------------------GQSLHREF---------SAYLADKLFYL
>Raur_Piwil1*
------------------------------------------------------------
------------------------------------------------------------
------------------------------------------------------------
---------------------------------------------------GSYGDKVML
VSNYYSVQLDMDMKIYQYHVSFKPEVENVRVKF----GLISGLSEI-VGPVK-CFDG-GI
LYLQRRLP----KDPMECVSTRSYDGANIAVNFKFVCEVH-------------SNTPQFL
QIVNLMFKRVQVALDMKQIRDHYFN-----LNLAVKIPKH--RIEVMPGFTTSILRYDGG
NLLGVDTIHKVL-RMDTYLDALYQLFHAVKKN-------------------------RHN
N---KTYRVDDINWNGRPTDTFE--KGGT---LVTFVDYYKEHWNLPITDLEQPLLVSKP
TERDLRRG----E-QKNLHLIPELCTITGLSEQMR--TDFNIMRDLAVHTRVGPAERLGQ
IQKLLNEIN---------------------------------------------------
--VKISYNIAEADWSRNMRNASLLNPVD--MNNWII--VFPRQSAQPS--SELADCLSKV
GRGMNMK-ILNP--VEL--NDDRNDTYLQAIRMNLNP--KVQM---------VVCVVPNN
KKDRYDAIKKCCCIDN----PVPSQVVVTKTL----QKKQGLMSVATKIAIQLNCKMGG-
-EVWGAEVQ----LKGLMVIGIDTYHDSA--QKNQSVGALVASLN-RECTRYYSKTEYHP
SKDELMRNLQPLMI------GALRKYHEVNGAMPQKIILYRDGVGDGQLKTVFHSEQEQI
MSALRDAG---GSEYRPGFAFVIVKKRINTRLFS---------PANPNPGTIVDSCITKP
NWYDFFLVSQSVRQGTVAPTSYNVIFDDSGLQPDHIQRLTYKLTHLYFNWQGTIRVPAPC
QYAHK--LAFLQ------------------GQSLHREF---------SGHLADKLFYL
>Hsap_Piwil1
---------------------------MTGRARARARGRARGQETAQLVGSTA----SQQ
PGYIQPRPQPPPAEGELFGRGRQRGTAGGTAKSQGLQISAGF------QELSLAERGGRR
RDFHDLG-----------VNTRQN------------------------------------
------------------------------------------LDHVKESKTGSSGIIVRL
STNHFRLTSRPQWALYQYHIDYNPLMEARRLRS----ALLFQHEDL-IGKCH-AFDG-TI
LFLPKRLQ----QKVTEVFSKTR-NGEDVRITITLTNELP-------------PTSPTCL
QFYNIIFRRLLKIMNLQQIGRNYYN-----PNDPIDIPSH--RLVIWPGFTTSILQYENS
IMLCTDVSHKVL-RSETVLDFMFNFYHQTEEH----KFQE----QVSKELIGLVVLTKYN
N---KTYRVDDIDWDQNPKSTFK-KADGS---EVSFLEYYRKQYNQEITDLKQPVLVSQP
KRRRGPGG----TLPGPAMLIPELCYLTGLTDKMR--NDFNVMKDLAVHTRLTPEQRQRE
VGRLIDYIHKNDNVQRELRDWGLSFDSNLLSFSGRILQTEKIH----------------Q
GGKTFDYNPQFADWSKETRGAPLISVKP--LDNWLL--IYTRRNYEAA--NSLIQNLFKV
TPAMGMQ-MRKAIMIEV---DDRTEAYLRVLQQKVTA--DTQI---------VVCLLSSN
RKDKYDAIKKYLCTDC----PTPSQCVVARTL----GKQQTVMAIATKIALQMNCKMGG-
-ELWRVDIP----LKLVMIVGIDCYHDMT--AGRRSIAGFVASIN-EGMTRWFSRCIFQD
RGQELVDGLKVCLQ------AALRAWNSCNEYMPSRIIVYRDGVGDGQLKTLVNYEVPQF
LDCLKSIG----RGYNPRLTVIVVKKRVNTRFFA---Q-SGGRLQNPLPGTVIDVEVTRP
EWYDFFIVSQAVRSGSVSPTHYNVIYDNSGLKPDHIQRLTYKLCHIYYNWPGVIRVPAPC
QYAHK--LAFLV------------------GQSIHREP---------NLSLSNRLYYL
>Bpla_Piwil1b*
------------------------------------------------------------
------------------------------------------------------------
------------------------------------------------------------
------------------------------------------------------------
--------------LYQYHVDFNPEVDNKRVRI----AMIADHREL-LGDTR-AFDG-MT
LFMPRRLS----------------------------------------------------
------------------------------------------QIDIMPGYLTAIQKFEAD
NLLLVDVAHKLV-QTESVLQQMIQL-----------------------------IFYRYN
N---KTYLIDDIDLNTKPTDTFE--RNGD---KITYIVYYKKQYGIIIEDEGQPLLISRP
KKKDVRSG----R-KDPVYLLPELCFVTGLTTDMK--SDRRMTTNIQALTRVAPHDRVKK
MNDFSQQINSNKEVKEEMTGWNLRIANNLLTLQGRSLDKEKVF-----------------
QRNQLDYNQDAADWSRGMRGNILTTPVD--IKDWII--IFYNRNIGET--NDLIHALCRV
GPAMGMN-YRQP--IEL--TDDKNTSYLSALRQNVNP--STQL---------AMLILPTF
REDRYNAIKKLCCVEH----PVPSQVVLKRTI----SRKEQLMSVATKISMQLNCKLGG-
-ELWTTPIP------------------VA--KGQQSVGGFVCSLN-QTCTRYHSSVIFQM
QRQEILDGLVVKMA------GGLKRYHEENNCLPAKIVVYRDGVGDGQLDIVLDHEVSQL
LDSFQ----------------IIVKKRIHQRFFI---R-NGDTYNNPKPGTIVDTGVTKN
EWFDFFLVSQSVRQGTVSPTHYNVIYDTICVGADRLQKLTYKLCHLYYNWQGTIRVPAPC
QYAHK--LAYLV------------------GQNIKKDP---------NPSLTNRLFFL
>Myes_Piwil1 [OWF41593]
---------------------------MSGRARGRSRGRSRGSGTPQEEPLRR----PGE
EQQRAQQPSAAAAAPT-PVGATSVAGSGRASYRGGVAAPR---------PGAGDAPRAPV
EEMAQLR-----------VGTGDA-------------------RQVGKKRADFRYTDVTT
------------------------------------------RPAHITDKRGNSGTPLPL
ATNFFTFDCDEDWSLYQYHVDFNPMIDSRKMKA----GLLFTHAEL-LGATR-VFDG-MI
LYLPRKLP----QEVTEVFSQTRRDNENIRITIKLTNTFH-------------STSPQCL
HLYNVIFKRILNLIEMQQIGRNYYN-----MDLAVDITQH--KLRVVPGFITSILQYENK
AMLCADISHKIM-RIDTVLDMMYALYNSTDRS--GDSFYE----KCTKKFVGSIVLTRYN
N---KTYRVDDIDWDIHPTSSFT--RREG---EITFKEYYKKAYDKDIEDDLQPMLVSRA
KPKEVKMG----R-PETLLLVPELCILTGLSDDVR--SDFSVMRDVASHTRIAPEGRVNT
LSGFMNQINSTPKVVEELRGWRLRFSQNLLQLGGRVLPKEQIF---------------LA
SNAQCNYKQEDADWSRDLRGKQLVTSVP--LQNWVI--CFTRRDSGNA--SDLVNTLCKV
GPPMGMS-IGNPTLCEL--NDDRSSTFLDNMKKFVNQ--NTQL---------VMCILPTN
RKDRYDAIKKACCVDH----PVASQCVVARTL----SKKQMLMSVATKIAIQLNCKLGG-
-EVWRLDIP----LKNLMVIGIDTYHDSA--SKGRSVGGVVCSIN-RNITRFYSRCTFQH
TAQELNDGLKVCVK------DALKKYHEVNNMLPDKIVIFRDGVGDGQLPAVHEHEVPQV
VGTIKECA---GEDYNVKIAVVVVKKRINSRFFA---K-TGRTYTNPVPGTVIDTEVTKP
EWFDFFLVSQSVRQGTVTPTHFNVIFDTTGLKPDHMQRLTYKMTHLYYNWPGTIRVPAPC
QYAHK--LAFLV------------------GQSIHKEP---------ALDLADRLYFL
>Lgig_Piwil1*
------------------------------------------------------------
------------------------------------------------------------
------------------------------------------------------------
------------------------------------------------------------
--------------LYQYQVDFNPSIDSRKLKA----ALLFTHDEM-LGKVK-AFDG-GI
LYLPKKL----------VYSKRNFDDTKIQITITLTNELP-------------QTSPQFL
QVVNIIFRRLLAAIEMKEIGRHYFN-----PSLKVDIPRH--KLSVMPGFATSILQYENA
ILLGADIAHKII-RTDSVLDIMYSLYN---------------------------LIFRYN
N---KTYRVDDIDWEKRPTHKF-------------------KNYEITVNDLDQPLLVSKP
KKKDLNRG----M-KDNIYLLPELCTLTGLSDDVR--ADFSVMKDVATHTRIAPEGRCKK
LTDFIRVMNQ--------------------------------------------------
----LSYRPEDCDWSRDMRGKRLQSVVN--LTDWIA--IATKRDGGSA--GDLVDTLIRV
GGPMGMR-INQP---EL--QNDRNETFLETLRKNLTE--RIQM---------VLIVVPNN
KKDRYDAIKKFCCVEH----PVPSQVVVARTL----SKKQMLMSVATKICIQMNCKLGG-
-EVWTVEIP------VLMVIGIDTYHDSS--QKGKSVGGVIASLN-TNLTRFYSTVTHQT
QHQELIDGLVASLNGL---SGALRKYHEVNGVLPEKIIVYRDGVGDGQLPTVFGHEVPQL
LEALKKGG---GSNYK---------------------K-NNSNVSNPVPGTCVDNEVTKP
EWYDFFLVSQSVRQGTVTPTHYNVIWDQTGLKPDHMQRLSYKLTHLYYNWPGTIRVPAPC
QYAHK--LAFLV------------------GQSLHKDP---------SLDLADKLFFL
>Bpla_Piwil1a*
------------------------------------------------------------
------------------------------------------------------------
------------------------------------------------------------
---------------------------------------------------GASGTQLPL
MSNYFRLESAPDWHLYQYHIDFNPPCDSKRLRI----ALLFNHEEL-LGKTR-AFDG-MV
LFLPKKL----------VYSKKKFDDSQVRITITLTNELP-------------PSSPQCL
QVFNIIFRR---------------------------------RLEVMPGFVTSILKYETQ
TLLCADISHKIL-RSDTVLDIMYEMYN------------------------------RYN
N---KTYRVDDFDWDARPTSTFK--RNGD---EISYQDYYKKNYSIDIGDLNQPLLISRP
KKKDIKVG----R-TEPIYLLPELCCLTGLSEEAR--ADFSVMKDVAAHTRIAPQGRTQT
LTDFIKQIN---------------------------------------------------
----LSYKQEDADWSRDMRGKELLTPVD--LSKWVI--VFTRKNSAMA--QDLVQTLSKV
GPPMGMR-INQP---EI--PDDRNDSFLSALRQQVRE--DTQM---------AVCILPTN
RKDRYDAIKKFCCVDH----PVPSQVVVARTL----SKKQMLMSVATKIAIQLNCKLGG-
-EVWHLEIP----LKNLMVIGIDSYHDSA--KKGRSVGGVVASIN-PALTRYYSRCTFQH
SMQELSDGLEVCMK------GALAKYHEVNGALPERIIVFRDGVGDGQLEAVVEHEIPQM
IECFKKAG---GTEYR-----VVVKKRINTRFFA---K-SGPQLGNPPPGTIIDTEVTKP
EWYDFFLVSQSVRQGTVTPTHYNVVWDTTGLKPDHMQRLTYKMCHLYYNWQGTIRVPAPC
QYAHK--LAFLV------------------GQSIHRDP---------SPALSDRLYFL
>Pmar_Piwil1*
------------------------------------------------------------
------------------------------------------------------------
------------------------------------------------------------
---------------------------------------------------GTAGGQLPL
LTNYFRLESSPDWHLYQYHVDFNPVVDSKKMRM----GLLMSHENL-IGKTR-AFDG-QI
LYL--------------VYSTTKRDNTQIRITITLTNELP-------------PTSPQVI
QVFNIIFRR---------------------------------RLQVMPGFITSILKYEQD
TLLCADISHKIL-RSDTVLDIMYDMYN-------------------------------YN
N---KTYRCDDIDWEKRPSHTF---KSAF---MLELINVLFQSYGIKVNDVNQPLLVSRP
KKKDIRMG----R-TEPIYLLPELCALTGLSDEVR--ADFNVMKDVGAHTRVAPDGRTKT
LQGFINQINT--------------------------------------------------
--LQLSYRQEDADWSRDMRGKQLITAVN--LQDWVI--IFTRRNSAQA--QDLVQTLSRV
GPPMGMR-INGP---EL--PDDRNDTYLKALKEYVTP--TTQL---------ALCVLPTN
RKDRYDAIKKLCCVDH----PVPSQCVVQRTL----SKKQMLMSVATKIAIQLNCKLGG-
-EVWALEIP----LKGLMVVGVDTYHDSA--KKGRSVGGVIASLN-QSLTRYYSRCTFQH
SMQELLDGLKVCMT------GALEKYHEVNNALPERIIVFRDGVGDGQLPAVVEHEVPQL
MECIRKAG---GTQYK-YVYVIVVKKRINTRFFA---K-HGPNLANPPPGTVIDTVVTKP
EWYDFFLVSQSVRQGTVTPTHYNVIWDTSGLKPDHMQRLAYKLCHLYYNWQGTIRVPAPC
QYAHK--LAFLV------------------GQSIHKDP---------SLALCDRLYFL
>Cgig_Piwil1 [EKC35279]
---------------------------MSGRGRARARGRARGASEDQARRPGE-----QP
APQQQPPQPSSAPAPA-PAGGPP-AASGRASYRGGAKEPR--------PGIASGSGDVPA
DALSKMS-----------IGTKDA----------------------GERRDRLFYSDPEC
------------------------------------------KPAWLSDKRGTSGRALPV
VTNYFKLEMTPDWHLYQYDVKFNPPIDSRKMRM----ALLMTHENL-LGRTK-AFDG-MI
LYLPHRLQ----EQVTEVFSVRKTDDVQIRITITLTNELP-------------PSSPQVM
QVYNIIFRRVLAMIEMKQIGRNYFN-----PALSVDIPQH--KLTVMPGFVTAIARYETD
TLLCADISHKII-RSDTLLDLMYELYQQARGD----SFYD----DCVRKFVGSIVLTRYN
N---KTYRVDDFDWDKRPDHSFK-LRNDT---TITIAEYYKKSYNIEVKDMNQPLVVSRP
KKKDIRMG----R-TEPIFLLPELCTVTGLSDEAR--ADFGVMKDVGAHTRVPPEGRNRT
LQGFINQINQNEKVKAEMQGWGLAFSQTLMTLNARVAPQENIY---------------QK
NNAQLSYRQEDADWSRDMRGKQLITPVN--LENWVI--VFTRRNSAQA--QDLVQTLSRV
GPPMGMR-INSPTICEL--QDDRNDSYITALKQYVTP--QTQL---------ALTILPTN
RKDRYDAIKKFCCVDH----PVPSQCVVQRTL----SKKQMLMSVATKIAIQLNCKLGG-
-EVWCLDIP----LKNLMVVGIDSYHDSS--KKGRSVGGVIASMN-QALTRYYSRCTFQH
SMQELMDGLKVCMK------GALEKYHEVNGVLPERIIVFRDGVGDGQLRAVFEHEVPQL
NECFKRSG---GQDYNPKVAIVVVKKRINTRFFA---R-SGPSLNNPCPGTIVDTTVTRP
IWYDFFLVSQSVRQGTVTPTHYNVIWDTTGLKPDHMQRLAYKMCHLYYNWPGTIRVPAPC
QYAHK--LAFLV------------------GQSIHKDP---------HMALSDRLYFL
>Cvir_Piwil1 [111134200]
---------------------------MSGRGRARARGRARGASEDQARRPGE----QQS
APPREPPSAAPAPAPA----AGPPAASGRASYRGGAREPR--------PGIASGSGDVPA
DELSKMS-----------IGTRDA----------------------GQRRDRSFYTDPEC
------------------------------------------KPAWVTDKRGTSGSQLPV
VTNYFKLEMAPDWHLYQYHVDFNPPIDSRKMRM----ALLMSHENL-LGRTK-AFDG-MI
LYLPKRLQ----EKVTEVYSQRKTDDAQIRITITLTNELP-------------PSSPQVM
QVYNIIFRRVLAMIEMKQIGRNYFN-----PALSVNIPQH--KLTVMPGFVTAIAKYESD
TLLCADISHKIM-RSDTLLDLMYDLYGQSRGD----TFYD----DCVRKFVGSIVLTRYN
N---KTYRIDDFDWDKRPDYSFQ-LRNDV---SITLAEYYRKNYNIEIKDMNQPLVVSRP
KKKDIRMG----R-TQPIYLLPELCTVTGLSDEAR--ADFSVMKDVGAHTRVAPEGRNRT
LQDFINQINSNEKVKAEMSGWGLAFSQRLMNVSSRIAPQEKIY---------------QK
GGAELMYRAEDADWSRDMRGKQLITPVN--LENWVI--VFTRRNSAQA--QDLVQNLSRV
GPPMGMR-INSPTICEL--QDDRNDSYITALKQYVTE--KTQL---------ALTILPTN
RKDRYDAIKKFCCVDH----PVPSQCVVQRTL----SKKQMLMSVATKIAIQLNCKLGG-
-EVWCLDIPKGALLKNLMVVGVDTYHDSA--KKGRSVGGVICSLN-QKLTRYYSRTTFQH
TAEELINGLVITLR------GALEKYHEVNGVLPERIIVFRDGVGDGQLGAVYEHEVPQL
NECFKRSG---GQDYNPKVAIVVVKKRINTRFFA---K-AGPSMTNPPPGTIVDTVVTRP
IWYDFFLVSQSVKQGTVTPTHYNVIWDTTGLKPDHMQRLSYKMTHLYYNWPGTIRVPAPC
QYAHK--LAFLV------------------GQSIHKDP---------SMVLSDRLYFL
>Dmel Piwi
--------------------------------MADDQGRGRRRPLNEDD--------SST
SRGSGDGPRVKVFRGSSSGDPRADPRIEASRERGALEEAP-----------RREGGPPER
KPWGDQY-----------DYLNTR------------------------------------
-------------------------------------------PVELVSKKGTDGVPVML
QTNFFRLKTKPEWRIVHYHVEFVPTIENPRVRM----GVLSNHANL-LGSGY-LFDG-LQ
LFTTRKFE-----QEITVLSGKSKLDIEYKISIKFVGFIS-------------CAEPRFL
QVLNLILRRSMKGLNLELVGRNLFD-----PRAKIEIREF--KMELWPGYETSIRQHEKD
ILLGTEITHKVM-RTETIYDIMRRCSHNPARH------QD----EVRVNVLDLIVLTDYN
N---RTYRINDVDFGQTPKSTFS--CKGR---DISFVEYYLTKYNIRIRDHNQPLLISKN
RDKAQKTN----A-SELVVLIPELCRVTGLNAEMR--SNFQLMRAMSSYTRMNPKQRTDR
LRAFNHRLQNTPESVKVLRDWNMELDKNVTEVQGRIIGQQNIV-----------------
FHNGKVPAGENADWQRHFRDQRMLTTPSDGLDRWAV--IAPQRNSHEL--RTLLDSLYRA
ASGMGLR-IRSPQEFII--YDDRTGTYVRAMDDCVRS--DPKL---------ILCLVPND
NAERYSSIKKRGYVDR----AVPTQVVTLKT-----TKNRSLMSIATKIAIQLNCKLGY-
-TPWMIELP----LSGLMTIGFDIAKSTR--DRKRAYGALIASMDLQQNSTYFSTVTECS
AFDVLANTLWPMIA------KALRQYQHEHRKLPSRIVFYRDGVSSGSLKQLFEFEVKDI
IEKLKTEY-ARVQLSPPQLAYIVVTRSMNTRFFL--------NGQNPPPGTIVDDVITLP
ERYDFYLVSQQVRQGTVSPTSYNVLYSSMGLSPEKMQKLTYKMCHLYYNWSGTTRVPAVC
QYAKK--LATLV------------------GTNLHSIP---------QNALEKKFYYL
>Dmel Aub
------------------------MNLPPNPVIARGRGRGRKPNNVEANRGFA----PSL
GQKSDPSHSEGNQASG-GNGGGGDAQVGPSIEKSSLSAVQ--------MHKSXGDPRGSV
RGRRLIT-----------DLVYSR------------------------------------
-------------------------------------------PPGMTSKKGVVGTHITV
QANYFKVLKRPNWTIYQYRVDFTPDVEATRLRR----SFLYEHKGI-LG-GY-IFDG-TN
MFCINQFKAVQDSPYVLELVTKSRAGENIEIKIKAVGSVQ-------------STDAEQF
QVLNLILRRAMEGLDLKLVSRYYYD-----PQAKINLENF--RMQLWPGYQTSIRQHEND
ILLCSEICHKVM-RTETLYNILSDAIRDSDD------YQS----TFKRAVMGMVILTDYN
N---KTYRIDDVDFQSTPLCKFK--TNDG---EISYVDYYKKRYNIIIRDLKQPLVMSRP
TDKNIRGG----N-DQAIMIIPELARATGMTDAMR--ADFRTLRAMSEHTRLNPDRRIER
LRMFNKRLKSCKQSVETLKSWNIELDSALVEIPARVLPPEKIL----------------F
GNQKIFVCDARADWTNEFRTCSMFKNVH--INRWYV--ITPSRNLRET--QEFVQMCIRT
ASSMKMN-ICNPIYEEI--PDDRNGTYSQAIDNAAAN--DPQI---------VMVVMRSP
NEEKYSCIKKRTCVDR----PVPSQVVTLKVIAPRQQKPTGLMSIATKVVIQMNAKLMG-
-APWQVVIP----LHGLMTVGFDVCHSPK--NKNKSYGAFVATMDQKESFRYFSTVNEHI
KGQELSEQMSVNMS------CALRSYQEQHRSLPERILFFRDGVGDGQLYQVVNSEVNTL
KDRLDEIYKSAGKQEGCRMTFIIVSKRINTRYFT--------GHRNPVPGTVVDDVITLP
ERYDFFLVSQAVRIGTVSPTSYNVISDNMGLNADKLQMLSYKMTHMYYNYSGTIRVPAVC
HYAHK--LAFLV------------------AESINRAP---------SAGLQNQLYFL

#
# Curated (GBlocks) MUSCLE alignment of PIWI peptide sequences
#

>D.Ago1
HYDINIQPDKCPRKVNMVHAYNLYTRDPLDVVMRH-LPSMTYTPVGRSFFSSPEGYYHPLGR-EVWFGFHQSVRPSQWKM
MLNIDVSATAFRKYRVCNVTRRPAQMQSFCTVAKYFLDKYRMKLRYPHLPCLLPLEVCNIVAGQRCIKDMQTSTMIKATA
RSAPD-RGVW--DMRGKQFFTGVIRIWAIRTVREDLQKISNDAGMPCFCKYAEVKRVGDTVGMATQCVQAKNVKTSP--Q
TLSNLCLKINVKLGGSILVPSIREPVIFLGADVTHPPASIAAVVGSMDPSRYAATVRVQQHRQEIIQELLIMFYKSTGGY
PHRIILYRDGVSEGQFPHVLQHELTAIREACIKLEYRPGITFIVVQKRHHTRLFNIPAGTTVDVGITHPTEFDFYLCSHQ
GIQGTSRPSHYHVLWDDNHFDSDELQCLTYQLCHTYVRCTRSVSIPAPAYYAHLGEGSHQ--SGCS

>D.Ago3
NYEVRFFPPIDSVHLRYLNDHTLYLPILLNILFDRVMKVLNYVKFDRKQFDPSRPKIIPLAKLEVWPGYVTAVDEYKGGL
MLCCDVSHRILRTYKINDICFDQNPTCQFTSYVEYYKQYHNINIKDVNQPLILIPELCYLTGLRDEVRDNKLMREIATFT
RVSPNQRAEFSKHAVTNEMLKVVLSKWIINYRQAAMKQACESLGMPTMISYAAIKKICCSEPIPSQVINAKTLNDLKIRS
VVQKIVLQMNCKLGGSLWTVKIPKNVMICGIDSYHDPSSVAAFVASINYSQWYSKAVVQTKREEIVNGLLKMYRKRNGKL
PTNIIIYRDGIGDGQLYTCLNYEIPQFEMVCG---NRIKISYIVVQKRINTRIFNPLPGTVVDQHITKSNMYDFFLVSQL
VRQGTVTPTHYVVLRDDCNYGPDIIQKLSYKLCFLYYNWAGTVRIPACCMVSHNSTMITQDTINDF

>H.Piwil4
QYHVTYIPDLASRRLRLLYSHILFLSQKLNIIFRKILKKLSMYQIGRNFYNPSEPMEIPQHKLSLWPGFAISVSYFERKL
LFSADVSYKVLRTYSIDDIDWSVKPTHTFITYVDYYKQQYDITVSDLNQPMLLIPELCFLTGLTDQATDFQLMKAVAEKT
RLSPSGRADWSKDIRTCKILNAQLNTWLIRTEYVALRRVAGSMGFPKIIKYDSIKKYLSSDPVPSQCVLARTLKQGMMMS
IATKIAMQMTCKLGGELWAVEIPKSLMVVGIDVCKDALMVVGCVASVNITRWFSRCILQRTMTDVADCLLNKWYKYNHDL
PARIIVYRAGVGDGQLKTLIEYEVPQLLSSVAESSTSSRLSVIVVRKKCMPRFFNPPLGTVVDSEATRNEWYDFYLISQV
ACRGTVSPTYYNVIYDDNGLKPDHMQRLTFKLCHLYYNWPGIVSVPAPCQYAHKAQSIHKEPSLEL

>H.Piwil2
QYHVTFSPNVECKSMRMLKDHILYLPVKLNVVFRRVMKLLDMKLVGRNFYDPTSAMVLQQHRLQIWPGYAASIRRTDGGL
FLLADVSHKVIRTYRIDDVDWNKTPKDSFITFLEYYSKNYGITVKEEDQPLLLLPELSFMTGIPEKMKDFRAMKDLAQQI
NLSPKQHLNWVKEVTRDPSILTIMHFWALRAMDQALEKIAGPIGMPAWVEYGAIKKLCCVQPVPSQVVNVRTIQPTRLRS
VAQKILLQINCKLGGELWGVDIPKQLMVIGMDVYHDPSSVVGFVASINLTKWYSRVVFQMPHQEIVDSLLKKFYEVNHCL
PEKIVVYRDGVSDGQLKTVANYEIPQLQKCFEAFEYQPKMVVFVVQKKISTNLYTPTPGTVVDHTITSCEWVDFYLLAHH
VRQGCGIPTHYVCVLNTANLSPDHMQRLTFKLCHMYWNWPGTIRVPAPCKYAHKGHILHHEPAIQL

>H.Piwil3
KYNVDYKPDIEDGNLRLLDQHSLLLSRPLNILFRRTFKLLDFEQVGRNYYTKKKAIQLYRHSLEIWLGYVTSVLQYENSI
TLCADVSHKLLKTYRVDDIDWKQNPEDTFITYIDYYRQQHKEIVTVKKQPLLLIPQLCHMTGLTDEICDYSIVKELAKHT
RLSPRRRGDWSREIRELPLLNAMLHSWLISSHREALQSVTAPMGIAEMIEYDSIKRYLCTKPIPSQCVVKKTLKVQA-RT
IVTKIAQQMNCKMGGALWKVETDQRTMFVGIDCFHDIVSIAGFVASTNLTKWYSQCVIQKTGEELVKELLDVWCKNESSM
PHSVIVYRDGVGDGQLQALLDHEAKKMSTYLKTISFT--LAFIVVKKRINTRFFNPPPGTVIDVELTRNEWYDFFIVSQS
VQDGTVTPTHYNVIYDTIGLSPDTVQRLTYCLCHMYYNLPGIIRVPAPCHYAHKGQSIHQEPNRSL

>O83968
HYHVSFAPEIEGKRIRLLMQHMLFLPQKLNILYKQILSSLHLVQIGRNYYSPRDNKLAQTHKLTVFDGIQSSILNYEKGA
MLCVDISHKVMRTYRVDDIDMDMLPTRTFVSFVSYYKTNYGINIRHLDLPMLLVPELVVITGLDDDVRNYEIMKDLAQTT
RLTPETRPDWSRDLRDMSQVATMVDRWLLSCGRMALQRVAKPLGIPYWCEYDAIKKFCSIDPVPSQVIVQKTLRKNVFMS
IATKIAIQINCKLGGVPWCVTVPKRFMIVGIDHYHDSASVGGIVASMNMTKWYSRTTFQTAHEELSSKL-----------
------------SEYLELLLLSSLPNFFCIMVSSF---RLTVVVVKKRINTRLFNPLPGTVVDSAIVRNEWYDFFIVSQS
VRQGTVSPTHYNVIYDTSGLKPDHIQKLTYKMCHLYYNWPGTIRVPAPCQYAHKGQSIHKEPAMVL

>A.P1.XP_01
QYHVHFSPVIDNKRLKLLAEHILYMPKKLNVVFRRIMYILDMCQVQRYFFNPHTPASIPQRKLEVWPGYITAAQEQEGGL
MLLLDASHKVLKTYRVDDIVWSKTPLDKFITFVEYYKTQHNIDIQNQSQPLLLIPELCYMCGLTDDMRDFQVMKDLAVHT
RVTPAQRADWSREATRNELICPVLQNWGIRDAAKAMQSETRNMGIPFRKEYSAIKKVCCVEPVPSQVIVARTIKPEKMRS
VVQKIALQINCKLGGELWAVKIPKSLMVVGIDSFHDNASVGGFVCSLNCTRWFSNVCIQRQGEELVHGLLRKFHADNHFL
PEKIVIFRDGVGDGQLNTLADHEVKQLHRCFLSFGYQPLCSTVVVQKRINTRIFNPGPGTVVDHTVTRRDRYDYFIVSQH
VRQGTVSPTHYIVVDDGLQLKPDHMQALTYKMTHLYYNWPGTVRVPAPCQYAHKGENIHKEPAECL

>Ls.Piwil2
QYFVAFSPVIDNKRLKLLSEHTLYLPYQLNVVFRRIMNILEMCQVGRYYYNPHTPASVPQHKLEVWPGYITAIREHEGGL
LLLLDASHRVLKTYKVDDILWSKTPLDLFMSFDEYYRKQHNIVLKNKTQPLLLIPELCYMSGLTDDIRQFTVMKDLAAHT
RVTPAQRADWSREACRNELISSVLLNWGIKDAVRALQSEAKNMGMPFRREYSAIKKFCCVEPVPSQVIISKTIRPDKLRS
VVQKIALQINCKLGGELWSLSIPQKLMVIGIDTYHDATSIGGFVASMNCTRWFSKVCIQRPGQELVQGLLKKYHAENHFL
PEKIVIFRDGVGDGQLDILIDHEVKQLQRCFSSFGYTPNCTTVCVQKRINTRIYNPPSGTVVDQTVTRRERYDFFLVSQH
VRQGTVSPTHYIVVDDGIDLKPGQMQRLTYKMTHLYYNWPGTVRVPAPCQYAHKGESIHKEPAECL

>R.Piwil2
QYSVAFSPVIDNVRLKLLSEHILYLPKQLNVVFRRIMNILEMCQVGRYYYNPHTPASVPQHKLEVWPGYVTAIREHEGGL
LLLLDASHRVLKTYKVDDIMWSKSPLDQFMSFDEYYRKQHNIVIKNKTQPLLLIPELCYMSGLTDDIRQFTVMKDLAAHT
RVTPAQRADWSREACRNELISPVLLNWGIRDAVRALQSEAKNMGMPFRREYSAIKKFCCVEPVPSQVIISKTIRPDKLRS
VVQKIALQINCKLGGELWSLSIPQKLMVVGIDTYHDATSIGGFVASMNCTRWFSKVCIQRPGQELVQGLLKKYHAENHFL
PEKIVIFRDGVGDGQLDILVDHEVKQLQRCFSSFGYTPNCTTVCVQKRINTRIYNPPSGTVVDQTVTRRERYDFFLVSQH
VRQGTVSPTHYIVVDDGIDLKPGQMQRLTYKMTHLYYNWPGTVRVPAPCQYAHKGESIHREPAECL

>Bg.P2.XP_0
LYSVQFSPPIDNRKLMLLMEHIFYLPYKLNVIFRRIMYILQMCQVGKYYYNPNTPAVVPQHKLEVWPGYITAIKEHEGGL
LLLLDASHRVL---------------------------------------------------------------------
--------------------------------------------------------------------------------
--------------------------------------------------------------------------------
--------------------------------------------------------------------------------
------------------------------------------------------------------

>O.Piwil1
QYHVSFNPEIDSKSVRMLYEHILYLPIKLNIMFRRVMSILQMKQVGRYYYNPNTPTSVPQHKLEIWPGYITAIKEHEGGL
LLMADASHKVLKTYRVDDIAWDMSPNNKFISFIEYYRKQYNREISDTNQPLLLIPEFCYMTGLTDDMRDFRVMKDIAAHT
RVTPMQRADWGRDLSRASVITPVLQNWVVQDIGKSMMKVTGPMGIPKLIEYSAVKKLCCVEPVPSQVIIARTIQQQKLRS
VTQKIALQINCKLGGDLWALSIPSGIMVIGIDVYHDSSSIGAFVASTNLTRWFSRVCFQQPNQELIDGLLKKYHEMNHIL
PKRIVVFRDGVSDSQLSVVSGYEVEQLSKCFQHFGYSPLLSVIIVQKRVNTRIFNPAPGTIVDHSITRKNWYDFFLVSQH
VRQGTVTPTHYIVVHDTSAMKVDHVQRLTYKMTHLYYNWPGTIRVPAPCQYAHKGQNIHKEPSHSL

>Lg.Piwil2
QYHVSYNPQIDSKFIRMINEHLLFLPKKLNILLRRVMSILELCQVGRYYYNPHTPSSVPQHKLEVWPGYITAIQEQEGGL
MLLLDASHRVLKTYKIDDLLWDKSPQSTFISFVDYY----------------LVPELCYMTGLSDAMRDFRLMKDIASHT
RVTPAQRADWGRESSNNRCLVSVLKDWVVRDISKAMSKVCPKMGIPKERKYSAIKKLCCCEPVASQVINAKTIQPQKMRS
VTTKIALQINCKLGGELWAVEIPKNVMIIGIDVYHDVASIAGFVASMNCTRYYSRCYFQGQNQEIIDGLLRKYH--NHCL
PDKIVIYRDGVGDGQLRAVADYEVKQLHTCFAHF-YNPNMALVIVQKRINTRLFNPPPGSVMDHSITRRDRYDFFLVSQH
VRQGTVSPTHYIVVHDGTGLTVDRMQRLTYKMTHLYYNWPGTVRVPAPCQYAHKGQSIHKDFSEAL

>Cg.P2.EKC2
QYHVHFSPSIDSKNMRLVNNVILYLPHRLNIIFRRIMNILEMVQVGRYYYNPRTPSTVPQHRLEVWPGYITSVSQNEGGL
MLLVDASHRVLKTYRIDDILWAKTPQHTFLSFVDYYSNAYHKEISDLEQPLLLIPEFCYLTGLTDELRDFRVMKDLASHT
RVTPEQRADWGRDATRNKVLTAVLRNWTVRDAGKAMQTCCRQMGIPTCCEYNAIKKICCVEPVPSQVIIAKTIRPDKLRS
VTQKIALQINCKLGGELWGLDIPSNLMVVGIDVYHDASSIAGFVASTNCSRWYSKTVLQMPGQELIDGLIRKYHEVNHVF
PEKIVVFRDGVGDGDLGYID-HEVQQLQQCFGNFGYSPKLSVVIVQKRINARIFNPPPGTIVDHTITRRDKFDFFIVSQH
VRQGTVSPTHYICVHDSIGMKADHLQRLSYKMTHLYYNWPGTVRVPAPCQYAHKGQNIHKEPSAEL

>Cv20566
QYHVDFSPSIDSKNMRLVNNVILYLPHRLNIIFRRIMNILEMVQVGRYYYNPKTPSAVPQHRLEVWPGYITSVCENEDGL
MMLVDASHRVLKTYRIDDILWAKTPQHTFLSFVDYYSNAYHKEITDLEQPLLLIPEFCYLTGLTDELRDFRVMKELAFHT
RVTPQQRADWSRDATRNKVLTAVLKNWTVRDAGKAMQQCCRQMGIPTCCEYNAIKKICCVEPVPSQVIIAKTIKPDKLRS
VTQKIALQINCKLGGELWGLDIPSNLMVVGIDVYHDAASIAGFVASTNCSRWYSKTVLQMPGQELIDGLIRKFHEVNHVF
PEKIVVFRDGVGDGDLRYI-DHEVQQLEQCFGNFGYNPKLCVVIVQKRINARIFNPPPGTIVDHTITRRDKFDFFIVSQH
VRQGTVSPTHYICVHDSIQMKPDHLQRLSYKMTHLYYNWPGTVRVPAPCQYAHKGQNIHKEPSAEL

>Bp.Piwil2
QYHVDFRPMVDSKNIRLLNEHILYLPIRLNIIFRRIMHILQMVQVGRYYYNPKTPTAVPQHKLEVWPGYITSVCENEGGL
MLLADASHRVLKTYRIDDIIWDKTPMHTFMTFVEYYQKAYNKRIVDEEQPLLLIPELCYLTGLTDELRDFRVMKDLGAHT
RVSPAQRADWGRDVTRKTVITAVLRNWIVRDSGKVMTKVCPQMGIPTRFEYSAVKKLCCVEPVPSQVIIAKTIDQKKIRS
VTQKIALQINVKLGGELWALHIPVSLMVVGIDVYHDATSIAGFVSSTNCTRWYSRVCFQLPGQELIDGLIRKYHQVNHNF
PDKIIVFRDGVGDGQLNVVGGHEVEQLKQCFHQFGYEPAMSVVVVQKRINARIFNPPPGTVVDHDITRRDRYDFYLVSQH
VRQGTVSPTHYIVVYDSSKMSPDHLQRLSYKMTHLYYNWPGTVRVPAPCQYAHKGQNIHKEPSTDL

>M.P2.OWF42
QYHVDFSPQVDSKNMRMMGGLILYLPIKLNIIFRKIMRILEMVEVGRYYYNPKTPSAVPQHKLEVWPGYITSVCENEGGL
MLLADASHRVLKTYRVDDILWDKSPQHTFMTFIEYYKKAYNKTISDHEQPLLLIPELCYGTGLTDELRDFKVMKDIACHT
RVTPNQRADWGRDATRQHVITAVLKNWVVRDGVKAMLQCCPQMGIPVRFEYSAIKKLCCSEPVPSQVIIAKTIREDKLRS
VTQKIALQINCKMGGELWALDIPKKLMVVGIDVYHDAASIAGFVASTNCTTWYSRVCFQMPGQELVDGLIRKYHEVNHVF
PEKIIVFRDGVGDGQLQFVSGHEVEQLKGCFSQFGYQPRLGVVVVQKRINTRIFNPPSGTVVDHTITRREWYDYFLVSQH
VRQGTVSPTHYIVVHDNTNLKPDHMQRLSYKMTHLYYNWPGTVRVPAPCQYAHKGQNIHKEPAPEL

>P.Piwil2
QYHVSFQPNIDSKNMRMMTEHILYLPIRLNILFYRIMHILEMVQVGRYYYNPKTPSAVPQHKLEVWPGYITSVCENEGGL
MLLADASHRVLKTYRIDDIVWDKTPLK-------------------------LIPELCHLTGLTDELRDFRVMKDLAFHT
RVTPSQRADWGGAATRNKVITAVFRRWVVRDQPRAMMKCCPQMGIPSRCEYSAIKKLCCVDPVPSQVIISKTIDERKLRS
VSQKIALQMNCKLGGELWAVDIPKNLMVVGIDVYHDAASIAGFVASTNCTRWYSKTCFQLPGQELVDGLIRKYH--NHVL
PEKIVVFRDGVGDGDL----EHEVAQFETCFGHFGYQPRMAVVIVQKRINTRIFNPAPGTVVDHTLTRRDRYDFFLVSQH
VRQGTVSPTHYICVHDTSSMKPDHMQRLSFKMTHLYYNWPGTVRVPAPCQYAHKGQNIHKEPSAAL

>A.P1.XP_00
QYHVDFKPPVENHRVKLIASLILYLCRLLNILMKKIQISLGMKQIRDHYYNMNQAIQIPRHKLEVMPGFTTSIHKYDGGN
LLGVDIIHKILKTYKVDDIAWNMRPKDTFISYVQYYQDNWNITIRDKDQPLLLLPELCTITGLSDQVRDFKVMQDLAVHT
RIAPPQRADWSRNMRNIHLLNAVMTNWLVRCGQVALIRVGKGMGMPCGVEYDAIKKSCCIDPVPSQVVLQKTLKQQGLMS
VATKIAIQLNCKMGGEVWGAVIPKGMMIIGLDTYHDSASVGAMVASLNCTRYYCKTEYHDKKAEIMQSLLRKFHETNQAN
PTRVIVYRDGVGDGQLDAVFQSEKEQIEQAFRMAGFKPALTMVIVKKRINTRIFNPQPGSVVDTFITKQEWYDFFLVSQS
VRQGTVSPTSYNVIFDESGLKPDHLQQLTYKMTHLYFNWQGTIRVPAPCQYAHKGQSLHREFSAHL

>R.Piwil1b
QYHVSFKPEIENVRIKLISQLILYLQTRLNLLFKR--YQLCIIIISKI-------------RIEIMPGYSTSILRYDYGN
LLVVDTIHKLLKTYKIDDIDFKASASDVFISFTEYY---WNYDIKDPNQPLLIVPELCVLTGLGEKLRDYKAMKDLAEHT
RLGPPARADWSRSMRNISLLNPVMDNWMIQSARSSLANVSNQMRMP--VEYDAIKKCCCIDPVPSQVILTKTLKKNTLMS
IATKIAIQMNCKMGGEVWGAEIPQGLMVVGIDTYHDSASVGALVASLNCTRYYSKTEYHPTKDELMRHLLKKYHNVNGTL
PRKIILYRDGVGDGQLKTVFKAEFEQFQAAIKDAGYRPGLSFIVVKKRINTRLFNPSPGTIVDKTITKPDWFEFFLVSQS
VRQGTVSPTNYHVIYDDSGLQPDHIQRLTYKLTHLYFNWQGTIRVPAPCQYAHKGQSLHREFSGLL

>R.Piwil1c
QYHVSFQPEIENVRIKLIHQLILYLQTRLNLLFKRYVLIHKIFLIFKI-------------RIEIMPGYSTSILRYEYGN
LLGVDTIHKLLKTYRIDDIDFKASASDKFISYVEYY---WNLEIKDPKQPLLIVPELCVLTGLGDKLRDYKAMKDLAEHT
RLGPPARADWSRSMRKISLLNPVMDLWMIQMTRSSLTNVCNQMRMP--VEYDAIKKCCCIDPVPSQVILSRTLKKNSLMS
VATKIAIQMSCKMGGEVWGAEIPQGLMVVGIDTYHDSASVGALVASLNCTRYFSKTEYHPTKDELMRQLLRKYHDVNKVL
PRKIIIYRDGVGDGQLKTVFNAEFEQFKAAIQDAGYEPGLAFIVVKKRINTRLFNPSPGTIVDKAITKPDWFDFFLVSQS
VRQGTVSPTNYHVIHDTTGLQPDHIQRLTYKLTHLYFNWQGTIRVPAPCQYAHKGQSLHREFSGLL

>Ls.Piwil1b
QYHVAFKPEIENVRIKLIAQLILYLQTLLNLLFKRCALRHNLK------------------RIEVMPGYATSILRYDCGN
LLVVEPIHKLLKTYRIDDIDFRASAIDKFISFQEYY---WNLEIRDPKQPLLLVPELCVLTGLGDKVRDYKVMKDLAVHT
RLDPSSRADWSQGMRNICLLNPVMDKWLIQSATTSLFKVSRQMKMP--VEYDAIKKCCCIDPVPSQVVLARTLKKKSLMS
VATKIAIQMNCKMGGEVWGAEIPQGLMVVGVDTYHDSSSVGALVASLNCTRYYSKTEYHPTKDELMRHLLKKYHSVNENL
PRKIILFRDGVGDGQLKTVFNAEFEQVESALKDAGFRPGLAFIVVKKRINTRLFNPSPGTIVDQKITKPNWYDFFLVSQS
VRQGTVSPTSYHVIYDTSGLQPDHMQRLTYKMTHLYFNWQGTIRVPAPCQYAHKGQSLHREFSGFL

>Ls.Piwil1c
QYHVAFKPEIENVRIKLIAQLILYLQTRLNLLFRRCAVRCNLK------------------RVEIMPGYTTSILRYDFGN
LLVVDTIHKILKTYRIDDIDFNSTASSTFISFQDYY---WTLEITDPDQPLLIIPELCVLTGLDDKLRNYKAMKDLAEHT
RLGPPARADWSRGMRNISLLNPVMDNWMIQIAKSSLTNVGRQMKMP--LEYDAIKKCCCIDPVPSQVILARTLKKTSLMS
VATKIAIQMNCKMGGEVWGAEIPQGLMVVGVDTYHDSASVGALVASLNCTRYFSKTEYHPTKDDLMRNLLKKYHSVNGAL
PRKIILFRDGVGDGQLKTVFNCEIEQVQAALKDSGYRPGFAFIVVKKRINTRLFNPSPGTVVDHTITKPSWFDFFLVSQS
VRQGTVSPTSYNVIYDATGLQPDHIQRLTYKMTHLYFNWQGTIRVPAPCQYAHKGQSLHREFSGYL

>Bg.P1.XP_0
QYHVSFKPEVENNRVKLIAALILYLQKLLNLMFKRVQITLDMKQIRDHYFNIHLATKIPKHRIEVMPGFTTSILGYDGGN
LLCVDTIHKVLKTYKVDDIAWDARASDCFISYSDYYKEHWNITILDKDQPLLLIPELCIITGLSEQMRDFNVMRDLAVHT
RVGPGERADWSRNMRNAGLLTAVMDNWIIASSTLALSKVGRGMSMPIAIEYDAIKKCCCIDPVPSQVVVTKTLKKQGMMS
VATKIAIQLNCKMGGEVWGAEIPKGLMVIGIDTYHDSASVGALVASLNCTRYFSKTEYHPSKDELMRNLLRKYHDVNKAL
PQKIILYRDGVGDGQLQTVFHSEQEQVMSALKDTGYRPGFAFVIVKKRIQTRLFNPCPGTIVDQIITKPNWYDFFLVSQS
VRQGTVTPTSYNVIYDDSGLQPDHIQRLTYKLTHLYFNWQGTIRVPAPCQYAHKGQTLHREFSAYL

>Ls.Piwil1
QYHVSFKPEVENVRVKLISALILYLQRQLNLMFKRVQVALEMKQIRDHYFNLNLAVKIPKHRIEVMPGYTSSILRYDGGN
LLGVDIIHKILKTYRVDDINWNGRPTDSFITYVDYYKQHWNLPITDLEQPLLLIPELCTITGLSEQMRDFNIMRDLAVHT
RIGPAERADWSRNMRNASLLNPVMNNWVLQSAQSSLSKVGRGMNMPFSVEYDAIKKCCCIDPVPSQVVVTKTLKKQGLMS
VATKIAIQMNCKMGGEIWGAEIPKGLMVIGIDTYHDSASVGALVASLNCTRYFSKTEYHPSKDELMRNLLKKYHEVNGAM
PQKIILYRDGVGDGQLKTVFHSEQEQIMSALRDAGFRPGFAFVIVKKRINTRLFNPNPGTIVDNCITKPGWYDFFLVSQS
VRQGTVTPTSYNVIFDESGLQPDHIQRLTYKLTHLYFNWQGTIRVPAPCQYAHKGQSLHREFSAYL

>R.Piwil1
QYHVSFKPEVENVRVKLISGLILYLQRRLNLMFKRVQVALDMKQIRDHYFNLNLAVKIPKHRIEVMPGFTTSILRYDGGN
LLGVDTIHKVLKTYRVDDINWNGRPTDTFVTFVDYYKEHWNLPITDLEQPLLLIPELCTITGLSEQMRDFNIMRDLAVHT
RVGPAERADWSRNMRNASLLNPVMNNWIIQSAQPSLSKVGRGMNMP--VEYDAIKKCCCIDPVPSQVVVTKTLKKQGLMS
VATKIAIQLNCKMGGEVWGAEVQKGLMVIGIDTYHDSASVGALVASLNCTRYYSKTEYHPSKDELMRNLLRKYHEVNGAM
PQKIILYRDGVGDGQLKTVFHSEQEQIMSALRDAGYRPGFAFVIVKKRINTRLFNPNPGTIVDSCITKPNWYDFFLVSQS
VRQGTVAPTSYNVIFDDSGLQPDHIQRLTYKLTHLYFNWQGTIRVPAPCQYAHKGQSLHREFSGHL

>H.Piwil1
QYHIDYNPLMEARRLRLLFQHILFLPKRLNIIFRRLLKIMNLQQIGRNYYNPNDPIDIPSHRLVIWPGFTTSILQYENSI
MLCTDVSHKVLKTYRVDDIDWDQNPKSTFVSFLEYYRKQYNQEITDLKQPVLLIPELCYLTGLTDKMRDFNVMKDLAVHT
RLTPEQRADWSKETRGAPLISVKLDNWLLRNYEAALFKVTPAMGMAIMIEYDAIKKYLCTDPTPSQCVVARTLKQQTVMA
IATKIALQMNCKMGGELWRVDIPKLVMIVGIDCYHDMTSIAGFVASINMTRWFSRCIFQDRGQELVDGLLRAWNSCNEYM
PSRIIVYRDGVGDGQLKTLVNYEVPQFLDCLKSIGYNPRLTVIVVKKRVNTRFFNPLPGTVIDVEVTRPEWYDFFIVSQA
VRSGSVSPTHYNVIYDNSGLKPDHIQRLTYKLCHIYYNWPGVIRVPAPCQYAHKGQSIHREPNLSL

>Bp.Piwil1b
QYHVDFNPEVDNKRVRMIADHTLFMPRRL--------------------------------QIDIMPGYLTAIQKFEADN
LLLVDVAHKLVKTYLIDDIDLNTKPTDTFITYIVYYKKQYGIIIEDEGQPLLLLPELCFVTGLTTDMKDRRMTTNIQALT
RVAPHDRADWSRGMRGNILTTPVIKDWIIRNIGETLCRVGPAMGMP--IEYNAIKKLCCVEPVPSQVVLKRTIRKEQLMS
VATKISMQLNCKLGGELWTTPIP-------------VASVGGFVCSLNCTRYHSSVIFQMQRQEILDGLLKRYHEENNCL
PAKIVVYRDGVGDGQLDIVLDHEVSQLLDSFQ----------IIVKKRIHQRFFNPKPGTIVDTGVTKNEWFDFFLVSQS
VRQGTVSPTHYNVIYDTICVGADRLQKLTYKLCHLYYNWQGTIRVPAPCQYAHKGQNIKKDPNPSL

>M.P1.OWF41
QYHVDFNPMIDSRKMKLLFTHILYLPRKLNVIFKRILNLIEMQQIGRNYYNMDLAVDITQHKLRVVPGFITSILQYENKA
MLCADISHKIMKTYRVDDIDWDIHPTSSFITFKEYYKKAYDKDIEDDLQPMLLVPELCILTGLSDDVRDFSVMRDVASHT
RIAPEGRADWSRDLRGKQLVTSVLQNWVIRDSGNALCKVGPPMGMPTLCEYDAIKKACCVDPVASQCVVARTLKKQMLMS
VATKIAIQLNCKLGGEVWRLDIPKNLMVIGIDTYHDSASVGGVVCSINITRFYSRCTFQHTAQELNDGLLKKYHEVNNML
PDKIVIFRDGVGDGQLPAVHEHEVPQVVGTIKECAYNVKIAVVVVKKRINSRFFNPVPGTVIDTEVTKPEWFDFFLVSQS
VRQGTVTPTHFNVIFDTTGLKPDHMQRLTYKMTHLYYNWPGTIRVPAPCQYAHKGQSIHKEPALDL

>Lg.Piwil1
QYQVDFNPSIDSRKLKLLFTHILYLPKKLNIIFRRLLAAIEMKEIGRHYFNPSLKVDIPRHKLSVMPGFATSILQYENAI
LLGADIAHKIIKTYRVDDIDWEKRPTHKF---------NYEITVNDLDQPLLLLPELCTLTGLSDDVRDFSVMKDVATHT
RIAPEGRCDWSRDMRGKRLQSVVLTDWIARDGGSALIRVGGPMGMP---EYDAIKKFCCVEPVPSQVVVARTLKKQMLMS
VATKICIQMNCKLGGEVWTVEIP-VLMVIGIDTYHDSSSVGGVIASLNLTRFYSTVTHQTQHQELIDGLLRKYHEVNGVL
PEKIIVYRDGVGDGQLPTVFGHEVPQLLEALKKGGYKK----------------NPVPGTCVDNEVTKPEWYDFFLVSQS
VRQGTVTPTHYNVIWDQTGLKPDHMQRLSYKLTHLYYNWPGTIRVPAPCQYAHKGQSLHKDPSLDL

>Bp.Piwil1a
QYHIDFNPPCDSKRLRLLFNHVLFLPKKLNIIFRR--------------------------RLEVMPGFVTSILKYETQT
LLCADISHKILKTYRVDDFDWDARPTSTFISYQDYYKKNYSIDIGDLNQPLLLLPELCCLTGLSEEARDFSVMKDVAAHT
RIAPQGRADWSRDMRGKELLTPVLSKWVIKNSAMALSKVGPPMGMP---EYDAIKKFCCVDPVPSQVVVARTLKKQMLMS
VATKIAIQLNCKLGGEVWHLEIPKNLMVIGIDSYHDSASVGGVVASINLTRYYSRCTFQHSMQELSDGLLAKYHEVNGAL
PERIIVFRDGVGDGQLEAVVEHEIPQMIECFKKAGYR-----VVVKKRINTRFFNPPPGTIIDTEVTKPEWYDFFLVSQS
VRQGTVTPTHYNVVWDTTGLKPDHMQRLTYKMCHLYYNWQGTIRVPAPCQYAHKGQSIHRDPSPAL

>P.Piwil1
QYHVDFNPVVDSKKMRLLMSHILYL----NIIFRR--------------------------RLQVMPGFITSILKYEQDT
LLCADISHKILKTYRCDDIDWEKRPSHTFLELINVLFQSYGIKVNDVNQPLLLLPELCALTGLSDEVRDFNVMKDVGAHT
RVAPDGRADWSRDMRGKQLITAVLQDWVIRNSAQALSRVGPPMGMP---EYDAIKKLCCVDPVPSQCVVQRTLKKQMLMS
VATKIAIQLNCKLGGEVWALEIPKGLMVVGVDTYHDSASVGGVIASLNLTRYYSRCTFQHSMQELLDGLLEKYHEVNNAL
PERIIVFRDGVGDGQLPAVVEHEVPQLMECIRKAGYK-YVYVIVVKKRINTRFFNPPPGTVIDTVVTKPEWYDFFLVSQS
VRQGTVTPTHYNVIWDTSGLKPDHMQRLAYKLCHLYYNWQGTIRVPAPCQYAHKGQSIHKDPSLAL

>Cg.P1.EKC3
QYDVKFNPPIDSRKMRLLMTHILYLPHRLNIIFRRVLAMIEMKQIGRNYFNPALSVDIPQHKLTVMPGFVTAIARYETDT
LLCADISHKIIKTYRVDDFDWDKRPDHSFITIAEYYKKSYNIEVKDMNQPLVLLPELCTVTGLSDEARDFGVMKDVGAHT
RVPPEGRADWSRDMRGKQLITPVLENWVIRNSAQALSRVGPPMGMPTICEYDAIKKFCCVDPVPSQCVVQRTLKKQMLMS
VATKIAIQLNCKLGGEVWCLDIPKNLMVVGIDSYHDSSSVGGVIASMNLTRYYSRCTFQHSMQELMDGLLEKYHEVNGVL
PERIIVFRDGVGDGQLRAVFEHEVPQLNECFKRSGYNPKVAIVVVKKRINTRFFNPCPGTIVDTTVTRPIWYDFFLVSQS
VRQGTVTPTHYNVIWDTTGLKPDHMQRLAYKMCHLYYNWPGTIRVPAPCQYAHKGQSIHKDPHMAL

>Cv.Piwil1
QYHVDFNPPIDSRKMRLLMSHILYLPKRLNIIFRRVLAMIEMKQIGRNYFNPALSVNIPQHKLTVMPGFVTAIAKYESDT
LLCADISHKIMKTYRIDDFDWDKRPDYSFITLAEYYRKNYNIEIKDMNQPLVLLPELCTVTGLSDEARDFSVMKDVGAHT
RVAPEGRADWSRDMRGKQLITPVLENWVIRNSAQALSRVGPPMGMPTICEYDAIKKFCCVDPVPSQCVVQRTLKKQMLMS
VATKIAIQLNCKLGGEVWCLDIPKNLMVVGVDTYHDSASVGGVICSLNLTRYYSRTTFQHTAEELINGLLEKYHEVNGVL
PERIIVFRDGVGDGQLGAVYEHEVPQLNECFKRSGYNPKVAIVVVKKRINTRFFNPPPGTIVDTVVTRPIWYDFFLVSQS
VKQGTVTPTHYNVIWDTTGLKPDHMQRLSYKMTHLYYNWPGTIRVPAPCQYAHKGQSIHKDPSMVL

>D.Piwi
HYHVEFVPTIENPRVRVLSNHQLFTTRKFNLILRRSMKGLNLELVGRNLFDPRAKIEIREFKMELWPGYETSIRQHEKDI
LLGTEITHKVMRTYRINDVDFGQTPKSTFISFVEYYLTKYNIRIRDHNQPLLLIPELCRVTGLNAEMRNFQLMRAMSSYT
RMNPKQRADWQRHFRDQRMLTTPLDRWAVRNSHELLYRAASGMGLPQEFIYSSIKKRGYVDAVPTQVVTLKT-KNRSLMS
IATKIAIQLNCKLGYTPWMIELPSGLMTIGFDIAKSTRAYGALIASMDNSTYFSTVTECSAFDVLANTLLRQYQHEHRKL
PSRIVFYRDGVSSGSLKQLFEFEVKDIIEKLKTEYSPPQLAYIVVTRSMNTRFFNPPPGTIVDDVITLPERYDFYLVSQQ
VRQGTVSPTSYNVLYSSMGLSPEKMQKLTYKMCHLYYNWSGTTRVPAVCQYAKKGTNLHSIPQNAL

>D.Aub
QYRVDFTPDVEATRLRFLYEHNMFCINQFNLILRRAMEGLDLKLVSRYYYDPQAKINLENFRMQLWPGYQTSIRQHENDI
LLCSEICHKVMKTYRIDDVDFQSTPLCKFISYVDYYKKRYNIIIRDLKQPLVIIPELARATGMTDAMRDFRTLRAMSEHT
RLNPDRRADWTNEFRTCSMFKNVINRWYVRNLRETCIRTASSMKMPIYEEYSCIKKRTCVDPVPSQVVTLKVIKPTGLMS
IATKVVIQMNAKLMGAPWQVVIPHGLMTVGFDVCHSPKSYGAFVATMDSFRYFSTVNEHIKGQELSEQMLRSYQEQHRSL
PERILFFRDGVGDGQLYQVVNSEVNTLKDRLDEIYEGCRMTFIIVSKRINTRYFNPVPGTVVDDVITLPERYDFFLVSQA
VRIGTVSPTSYNVISDNMGLNADKLQMLSYKMTHMYYNYSGTIRVPAVCHYAHKAESINRAPSAGL

#
# Gene tree reconstruction based on PIWI peptide sequences
#

(D.Ago1:2.79699,((D.Piwi:0.9323,D.Aub:0.85457)100:0.65470,((D.Ago3:1.59071,
(H.Piwil2:1.11765,(O.Piwil1:0.58012,(((((Cv20566:0.07663,Cg.P2.EKC2:0.0716)
100:0.27619,P.Piwil2:0.21733)55:0.04128,M.P2.OWF42:0.33759)27:0.02801,
Bp.Piwil2:0.2696)100:0.1511,(Lg.Piwil2:0.40292,(A.P1.XP_01:0.28506,
((Ls.Piwil2:0.03799,R.Piwil2:0.02310)82:0.10339,Bg.P2.XP_0:0.40614)98:0.12646)
100:0.41861)83:0.08969)69:0.10061)94:0.16521)72:0.09647)96:0.21798,
((H.Piwil4:0.96917,(H.Piwil3:1.08433,H.Piwil1:0.36566)100:0.20076)98:0.24153,
(Bp.Piwil1b:0.85381,((((((Cv.Piwil1:0.08787,Cg.P1.EKC3:0.05807)100:0.13070,
P.Piwil1:0.19248)95:0.08641,Bp.Piwil1a:0.17428)46:0.06961,M.P1.OWF41:0.47361)
65:0.06391,Lg.Piwil1:0.42778)41:0.10155,(O83968:1.14157,(A.P1.XP_00:0.47424,
((Bg.P1.XP_0:0.21894,(Ls.Piwil1:0.04740,R.Piwil1:0.04152)100:0.12978)76:0.08766,
(Ls.Piwil1c:0.07666,(Ls.Piwil1b:0.18249,(R.Piwil1b:0.0769,R.Piwil1c:0.1494)
100:0.10621)82:0.05927)100:0.3426)98:0.1875)100:0.51849)28:0.18577)17:0.07632)
28:0.12395)32:0.11630)54:0.24658):0.68458);
