# Supplementary material for: PIWI genes and piRNAs are ubiquitously expressed in mollusks and show patterns of lineage-specific adaptation
Source: Commun Biol. 2018 Sep 7;1:137. doi: 10.1038/s42003-018-0141-4 (PMC6128900; doi:10.1038/s42003-018-0141-4)
Supplement: Supplementary file 5 — Supplementary Data 4 [file 42003_2018_141_MOESM5_ESM.txt]

gLs.1.0.scaf20691	maker	gene	4086	4883	.	+	.	ID=maker-gLs.1.0.scaf20691-exonerate_protein2genome-gene-0.0;Name=maker-gLs.1.0.scaf20691-exonerate_protein2genome-gene-0.0
gLs.1.0.scaf20691	maker	mRNA	4086	4883	798	+	.	ID=maker-gLs.1.0.scaf20691-exonerate_protein2genome-gene-0.0-mRNA-1;Parent=maker-gLs.1.0.scaf20691-exonerate_protein2genome-gene-0.0;Name=maker-gLs.1.0.scaf20691-exonerate_protein2genome-gene-0.0-mRNA-1;_AED=0.26;_eAED=0.36;_QI=0|-1|0|1|-1|0|1|0|265
gLs.1.0.scaf20691	maker	exon	4086	4883	.	+	.	ID=maker-gLs.1.0.scaf20691-exonerate_protein2genome-gene-0.0-mRNA-1:exon:6289;Parent=maker-gLs.1.0.scaf20691-exonerate_protein2genome-gene-0.0-mRNA-1
gLs.1.0.scaf20691	maker	CDS	4086	4883	.	+	0	ID=maker-gLs.1.0.scaf20691-exonerate_protein2genome-gene-0.0-mRNA-1:cds;Parent=maker-gLs.1.0.scaf20691-exonerate_protein2genome-gene-0.0-mRNA-1
gLs.1.0.scaf02571	maker	gene	36326	49677	.	+	.	ID=maker-gLs.1.0.scaf02571-exonerate_est2genome-gene-0.6;Name=maker-gLs.1.0.scaf02571-exonerate_est2genome-gene-0.6
gLs.1.0.scaf02571	maker	mRNA	36326	49677	858	+	.	ID=maker-gLs.1.0.scaf02571-exonerate_est2genome-gene-0.6-mRNA-1;Parent=maker-gLs.1.0.scaf02571-exonerate_est2genome-gene-0.6;Name=maker-gLs.1.0.scaf02571-exonerate_est2genome-gene-0.6-mRNA-1;_AED=0.12;_eAED=0.12;_QI=74|1|1|1|0|0|7|64|239
gLs.1.0.scaf02571	maker	exon	36326	36580	.	+	.	ID=maker-gLs.1.0.scaf02571-exonerate_est2genome-gene-0.6-mRNA-1:exon:3800;Parent=maker-gLs.1.0.scaf02571-exonerate_est2genome-gene-0.6-mRNA-1
gLs.1.0.scaf02571	maker	exon	39726	39772	.	+	.	ID=maker-gLs.1.0.scaf02571-exonerate_est2genome-gene-0.6-mRNA-1:exon:3801;Parent=maker-gLs.1.0.scaf02571-exonerate_est2genome-gene-0.6-mRNA-1
gLs.1.0.scaf02571	maker	exon	42202	42277	.	+	.	ID=maker-gLs.1.0.scaf02571-exonerate_est2genome-gene-0.6-mRNA-1:exon:3802;Parent=maker-gLs.1.0.scaf02571-exonerate_est2genome-gene-0.6-mRNA-1
gLs.1.0.scaf02571	maker	exon	44673	44842	.	+	.	ID=maker-gLs.1.0.scaf02571-exonerate_est2genome-gene-0.6-mRNA-1:exon:3803;Parent=maker-gLs.1.0.scaf02571-exonerate_est2genome-gene-0.6-mRNA-1
gLs.1.0.scaf02571	maker	exon	48827	48871	.	+	.	ID=maker-gLs.1.0.scaf02571-exonerate_est2genome-gene-0.6-mRNA-1:exon:3804;Parent=maker-gLs.1.0.scaf02571-exonerate_est2genome-gene-0.6-mRNA-1
gLs.1.0.scaf02571	maker	exon	49142	49258	.	+	.	ID=maker-gLs.1.0.scaf02571-exonerate_est2genome-gene-0.6-mRNA-1:exon:3805;Parent=maker-gLs.1.0.scaf02571-exonerate_est2genome-gene-0.6-mRNA-1
gLs.1.0.scaf02571	maker	exon	49530	49677	.	+	.	ID=maker-gLs.1.0.scaf02571-exonerate_est2genome-gene-0.6-mRNA-1:exon:3806;Parent=maker-gLs.1.0.scaf02571-exonerate_est2genome-gene-0.6-mRNA-1
gLs.1.0.scaf02571	maker	five_prime_UTR	36326	36399	.	+	.	ID=maker-gLs.1.0.scaf02571-exonerate_est2genome-gene-0.6-mRNA-1:five_prime_utr;Parent=maker-gLs.1.0.scaf02571-exonerate_est2genome-gene-0.6-mRNA-1
gLs.1.0.scaf02571	maker	CDS	36400	36580	.	+	0	ID=maker-gLs.1.0.scaf02571-exonerate_est2genome-gene-0.6-mRNA-1:cds;Parent=maker-gLs.1.0.scaf02571-exonerate_est2genome-gene-0.6-mRNA-1
gLs.1.0.scaf02571	maker	CDS	39726	39772	.	+	2	ID=maker-gLs.1.0.scaf02571-exonerate_est2genome-gene-0.6-mRNA-1:cds;Parent=maker-gLs.1.0.scaf02571-exonerate_est2genome-gene-0.6-mRNA-1
gLs.1.0.scaf02571	maker	CDS	42202	42277	.	+	0	ID=maker-gLs.1.0.scaf02571-exonerate_est2genome-gene-0.6-mRNA-1:cds;Parent=maker-gLs.1.0.scaf02571-exonerate_est2genome-gene-0.6-mRNA-1
gLs.1.0.scaf02571	maker	CDS	44673	44842	.	+	2	ID=maker-gLs.1.0.scaf02571-exonerate_est2genome-gene-0.6-mRNA-1:cds;Parent=maker-gLs.1.0.scaf02571-exonerate_est2genome-gene-0.6-mRNA-1
gLs.1.0.scaf02571	maker	CDS	48827	48871	.	+	0	ID=maker-gLs.1.0.scaf02571-exonerate_est2genome-gene-0.6-mRNA-1:cds;Parent=maker-gLs.1.0.scaf02571-exonerate_est2genome-gene-0.6-mRNA-1
gLs.1.0.scaf02571	maker	CDS	49142	49258	.	+	0	ID=maker-gLs.1.0.scaf02571-exonerate_est2genome-gene-0.6-mRNA-1:cds;Parent=maker-gLs.1.0.scaf02571-exonerate_est2genome-gene-0.6-mRNA-1
gLs.1.0.scaf02571	maker	CDS	49530	49613	.	+	0	ID=maker-gLs.1.0.scaf02571-exonerate_est2genome-gene-0.6-mRNA-1:cds;Parent=maker-gLs.1.0.scaf02571-exonerate_est2genome-gene-0.6-mRNA-1
gLs.1.0.scaf02571	maker	three_prime_UTR	49614	49677	.	+	.	ID=maker-gLs.1.0.scaf02571-exonerate_est2genome-gene-0.6-mRNA-1:three_prime_utr;Parent=maker-gLs.1.0.scaf02571-exonerate_est2genome-gene-0.6-mRNA-1
gLs.1.0.scaf02571	maker	gene	17097	17429	.	-	.	ID=maker-gLs.1.0.scaf02571-exonerate_protein2genome-gene-0.5;Name=maker-gLs.1.0.scaf02571-exonerate_protein2genome-gene-0.5
gLs.1.0.scaf02571	maker	mRNA	17097	17429	333	-	.	ID=maker-gLs.1.0.scaf02571-exonerate_protein2genome-gene-0.5-mRNA-1;Parent=maker-gLs.1.0.scaf02571-exonerate_protein2genome-gene-0.5;Name=maker-gLs.1.0.scaf02571-exonerate_protein2genome-gene-0.5-mRNA-1;_AED=0.19;_eAED=0.19;_QI=0|-1|0|1|-1|0|1|0|110
gLs.1.0.scaf02571	maker	exon	17097	17429	.	-	.	ID=maker-gLs.1.0.scaf02571-exonerate_protein2genome-gene-0.5-mRNA-1:exon:3807;Parent=maker-gLs.1.0.scaf02571-exonerate_protein2genome-gene-0.5-mRNA-1
gLs.1.0.scaf02571	maker	CDS	17097	17429	.	-	0	ID=maker-gLs.1.0.scaf02571-exonerate_protein2genome-gene-0.5-mRNA-1:cds;Parent=maker-gLs.1.0.scaf02571-exonerate_protein2genome-gene-0.5-mRNA-1
gLs.1.0.scaf02571	maker	gene	28095	28202	.	+	.	ID=maker-gLs.1.0.scaf02571-exonerate_protein2genome-gene-0.0;Name=maker-gLs.1.0.scaf02571-exonerate_protein2genome-gene-0.0
gLs.1.0.scaf02571	maker	mRNA	28095	28202	108	+	.	ID=maker-gLs.1.0.scaf02571-exonerate_protein2genome-gene-0.0-mRNA-1;Parent=maker-gLs.1.0.scaf02571-exonerate_protein2genome-gene-0.0;Name=maker-gLs.1.0.scaf02571-exonerate_protein2genome-gene-0.0-mRNA-1;_AED=0.38;_eAED=0.38;_QI=0|-1|0|1|-1|0|1|0|35
gLs.1.0.scaf02571	maker	exon	28095	28202	.	+	.	ID=maker-gLs.1.0.scaf02571-exonerate_protein2genome-gene-0.0-mRNA-1:exon:3808;Parent=maker-gLs.1.0.scaf02571-exonerate_protein2genome-gene-0.0-mRNA-1
gLs.1.0.scaf02571	maker	CDS	28095	28202	.	+	0	ID=maker-gLs.1.0.scaf02571-exonerate_protein2genome-gene-0.0-mRNA-1:cds;Parent=maker-gLs.1.0.scaf02571-exonerate_protein2genome-gene-0.0-mRNA-1
gLs.1.0.scaf01511	maker	gene	4344	4922	.	-	.	ID=maker-gLs.1.0.scaf01511-exonerate_protein2genome-gene-0.0;Name=maker-gLs.1.0.scaf01511-exonerate_protein2genome-gene-0.0
gLs.1.0.scaf01511	maker	mRNA	4344	4922	579	-	.	ID=maker-gLs.1.0.scaf01511-exonerate_protein2genome-gene-0.0-mRNA-1;Parent=maker-gLs.1.0.scaf01511-exonerate_protein2genome-gene-0.0;Name=maker-gLs.1.0.scaf01511-exonerate_protein2genome-gene-0.0-mRNA-1;_AED=0.09;_eAED=0.25;_QI=0|-1|0|1|-1|0|1|0|192
gLs.1.0.scaf01511	maker	exon	4344	4922	.	-	.	ID=maker-gLs.1.0.scaf01511-exonerate_protein2genome-gene-0.0-mRNA-1:exon:3173;Parent=maker-gLs.1.0.scaf01511-exonerate_protein2genome-gene-0.0-mRNA-1
gLs.1.0.scaf01511	maker	CDS	4344	4922	.	-	0	ID=maker-gLs.1.0.scaf01511-exonerate_protein2genome-gene-0.0-mRNA-1:cds;Parent=maker-gLs.1.0.scaf01511-exonerate_protein2genome-gene-0.0-mRNA-1
gLs.1.0.scaf21442	maker	gene	2783	3343	.	-	.	ID=maker-gLs.1.0.scaf21442-exonerate_protein2genome-gene-0.0;Name=maker-gLs.1.0.scaf21442-exonerate_protein2genome-gene-0.0
gLs.1.0.scaf21442	maker	mRNA	2783	3343	429	-	.	ID=maker-gLs.1.0.scaf21442-exonerate_protein2genome-gene-0.0-mRNA-1;Parent=maker-gLs.1.0.scaf21442-exonerate_protein2genome-gene-0.0;Name=maker-gLs.1.0.scaf21442-exonerate_protein2genome-gene-0.0-mRNA-1;_AED=0.19;_eAED=0.19;_QI=0|0|0|1|0|0|2|0|142
gLs.1.0.scaf21442	maker	exon	2783	3037	.	-	.	ID=maker-gLs.1.0.scaf21442-exonerate_protein2genome-gene-0.0-mRNA-1:exon:6545;Parent=maker-gLs.1.0.scaf21442-exonerate_protein2genome-gene-0.0-mRNA-1
gLs.1.0.scaf21442	maker	exon	3170	3343	.	-	.	ID=maker-gLs.1.0.scaf21442-exonerate_protein2genome-gene-0.0-mRNA-1:exon:6544;Parent=maker-gLs.1.0.scaf21442-exonerate_protein2genome-gene-0.0-mRNA-1
gLs.1.0.scaf21442	maker	CDS	3170	3343	.	-	0	ID=maker-gLs.1.0.scaf21442-exonerate_protein2genome-gene-0.0-mRNA-1:cds;Parent=maker-gLs.1.0.scaf21442-exonerate_protein2genome-gene-0.0-mRNA-1
gLs.1.0.scaf21442	maker	CDS	2783	3037	.	-	0	ID=maker-gLs.1.0.scaf21442-exonerate_protein2genome-gene-0.0-mRNA-1:cds;Parent=maker-gLs.1.0.scaf21442-exonerate_protein2genome-gene-0.0-mRNA-1
gLs.1.0.scaf02817	maker	gene	31245	33567	.	+	.	ID=maker-gLs.1.0.scaf02817-exonerate_protein2genome-gene-0.0;Name=maker-gLs.1.0.scaf02817-exonerate_protein2genome-gene-0.0
gLs.1.0.scaf02817	maker	mRNA	31245	33567	351	+	.	ID=maker-gLs.1.0.scaf02817-exonerate_protein2genome-gene-0.0-mRNA-1;Parent=maker-gLs.1.0.scaf02817-exonerate_protein2genome-gene-0.0;Name=maker-gLs.1.0.scaf02817-exonerate_protein2genome-gene-0.0-mRNA-1;_AED=0.40;_eAED=0.40;_QI=0|0|0|1|0|0|2|0|116
gLs.1.0.scaf02817	maker	exon	31245	31357	.	+	.	ID=maker-gLs.1.0.scaf02817-exonerate_protein2genome-gene-0.0-mRNA-1:exon:3649;Parent=maker-gLs.1.0.scaf02817-exonerate_protein2genome-gene-0.0-mRNA-1
gLs.1.0.scaf02817	maker	exon	33330	33567	.	+	.	ID=maker-gLs.1.0.scaf02817-exonerate_protein2genome-gene-0.0-mRNA-1:exon:3650;Parent=maker-gLs.1.0.scaf02817-exonerate_protein2genome-gene-0.0-mRNA-1
gLs.1.0.scaf02817	maker	CDS	31245	31357	.	+	0	ID=maker-gLs.1.0.scaf02817-exonerate_protein2genome-gene-0.0-mRNA-1:cds;Parent=maker-gLs.1.0.scaf02817-exonerate_protein2genome-gene-0.0-mRNA-1
gLs.1.0.scaf02817	maker	CDS	33330	33567	.	+	1	ID=maker-gLs.1.0.scaf02817-exonerate_protein2genome-gene-0.0-mRNA-1:cds;Parent=maker-gLs.1.0.scaf02817-exonerate_protein2genome-gene-0.0-mRNA-1
gLs.1.0.scaf02817	maker	gene	69541	69633	.	+	.	ID=maker-gLs.1.0.scaf02817-exonerate_protein2genome-gene-0.3;Name=maker-gLs.1.0.scaf02817-exonerate_protein2genome-gene-0.3
gLs.1.0.scaf02817	maker	mRNA	69541	69633	93	+	.	ID=maker-gLs.1.0.scaf02817-exonerate_protein2genome-gene-0.3-mRNA-1;Parent=maker-gLs.1.0.scaf02817-exonerate_protein2genome-gene-0.3;Name=maker-gLs.1.0.scaf02817-exonerate_protein2genome-gene-0.3-mRNA-1;_AED=0.28;_eAED=1.00;_QI=0|-1|0|1|-1|0|1|0|31
gLs.1.0.scaf02817	maker	exon	69541	69633	.	+	.	ID=maker-gLs.1.0.scaf02817-exonerate_protein2genome-gene-0.3-mRNA-1:exon:3651;Parent=maker-gLs.1.0.scaf02817-exonerate_protein2genome-gene-0.3-mRNA-1
gLs.1.0.scaf02817	maker	CDS	69541	69633	.	+	0	ID=maker-gLs.1.0.scaf02817-exonerate_protein2genome-gene-0.3-mRNA-1:cds;Parent=maker-gLs.1.0.scaf02817-exonerate_protein2genome-gene-0.3-mRNA-1
gLs.1.0.scaf30414	maker	gene	3848	4207	.	+	.	ID=maker-gLs.1.0.scaf30414-exonerate_protein2genome-gene-0.0;Name=maker-gLs.1.0.scaf30414-exonerate_protein2genome-gene-0.0
gLs.1.0.scaf30414	maker	mRNA	3848	4207	360	+	.	ID=maker-gLs.1.0.scaf30414-exonerate_protein2genome-gene-0.0-mRNA-1;Parent=maker-gLs.1.0.scaf30414-exonerate_protein2genome-gene-0.0;Name=maker-gLs.1.0.scaf30414-exonerate_protein2genome-gene-0.0-mRNA-1;_AED=0.45;_eAED=0.46;_QI=0|-1|0|1|-1|0|1|0|119
gLs.1.0.scaf30414	maker	exon	3848	4207	.	+	.	ID=maker-gLs.1.0.scaf30414-exonerate_protein2genome-gene-0.0-mRNA-1:exon:6707;Parent=maker-gLs.1.0.scaf30414-exonerate_protein2genome-gene-0.0-mRNA-1
gLs.1.0.scaf30414	maker	CDS	3848	4207	.	+	0	ID=maker-gLs.1.0.scaf30414-exonerate_protein2genome-gene-0.0-mRNA-1:cds;Parent=maker-gLs.1.0.scaf30414-exonerate_protein2genome-gene-0.0-mRNA-1
gLs.1.0.scaf13708	maker	gene	2720	3442	.	-	.	ID=maker-gLs.1.0.scaf13708-exonerate_protein2genome-gene-0.0;Name=maker-gLs.1.0.scaf13708-exonerate_protein2genome-gene-0.0
gLs.1.0.scaf13708	maker	mRNA	2720	3442	723	-	.	ID=maker-gLs.1.0.scaf13708-exonerate_protein2genome-gene-0.0-mRNA-1;Parent=maker-gLs.1.0.scaf13708-exonerate_protein2genome-gene-0.0;Name=maker-gLs.1.0.scaf13708-exonerate_protein2genome-gene-0.0-mRNA-1;_AED=0.36;_eAED=0.36;_QI=0|-1|0|1|-1|0|1|0|240
gLs.1.0.scaf13708	maker	exon	2720	3442	.	-	.	ID=maker-gLs.1.0.scaf13708-exonerate_protein2genome-gene-0.0-mRNA-1:exon:6171;Parent=maker-gLs.1.0.scaf13708-exonerate_protein2genome-gene-0.0-mRNA-1
gLs.1.0.scaf13708	maker	CDS	2720	3442	.	-	0	ID=maker-gLs.1.0.scaf13708-exonerate_protein2genome-gene-0.0-mRNA-1:cds;Parent=maker-gLs.1.0.scaf13708-exonerate_protein2genome-gene-0.0-mRNA-1
gLs.1.0.scaf03814	maker	gene	3889	4305	.	-	.	ID=maker-gLs.1.0.scaf03814-exonerate_protein2genome-gene-0.0;Name=maker-gLs.1.0.scaf03814-exonerate_protein2genome-gene-0.0
gLs.1.0.scaf03814	maker	mRNA	3889	4305	384	-	.	ID=maker-gLs.1.0.scaf03814-exonerate_protein2genome-gene-0.0-mRNA-1;Parent=maker-gLs.1.0.scaf03814-exonerate_protein2genome-gene-0.0;Name=maker-gLs.1.0.scaf03814-exonerate_protein2genome-gene-0.0-mRNA-1;_AED=0.10;_eAED=0.10;_QI=0|0|0|1|0|0|2|0|127
gLs.1.0.scaf03814	maker	exon	3889	4046	.	-	.	ID=maker-gLs.1.0.scaf03814-exonerate_protein2genome-gene-0.0-mRNA-1:exon:4646;Parent=maker-gLs.1.0.scaf03814-exonerate_protein2genome-gene-0.0-mRNA-1
gLs.1.0.scaf03814	maker	exon	4080	4305	.	-	.	ID=maker-gLs.1.0.scaf03814-exonerate_protein2genome-gene-0.0-mRNA-1:exon:4645;Parent=maker-gLs.1.0.scaf03814-exonerate_protein2genome-gene-0.0-mRNA-1
gLs.1.0.scaf03814	maker	CDS	4080	4305	.	-	0	ID=maker-gLs.1.0.scaf03814-exonerate_protein2genome-gene-0.0-mRNA-1:cds;Parent=maker-gLs.1.0.scaf03814-exonerate_protein2genome-gene-0.0-mRNA-1
gLs.1.0.scaf03814	maker	CDS	3889	4046	.	-	2	ID=maker-gLs.1.0.scaf03814-exonerate_protein2genome-gene-0.0-mRNA-1:cds;Parent=maker-gLs.1.0.scaf03814-exonerate_protein2genome-gene-0.0-mRNA-1
gLs.1.0.scaf14827	maker	gene	4342	5433	.	+	.	ID=maker-gLs.1.0.scaf14827-exonerate_protein2genome-gene-0.0;Name=maker-gLs.1.0.scaf14827-exonerate_protein2genome-gene-0.0
gLs.1.0.scaf14827	maker	mRNA	4342	5433	315	+	.	ID=maker-gLs.1.0.scaf14827-exonerate_protein2genome-gene-0.0-mRNA-1;Parent=maker-gLs.1.0.scaf14827-exonerate_protein2genome-gene-0.0;Name=maker-gLs.1.0.scaf14827-exonerate_protein2genome-gene-0.0-mRNA-1;_AED=0.11;_eAED=0.11;_QI=0|0|0|1|0|0|2|0|104
gLs.1.0.scaf14827	maker	exon	4342	4518	.	+	.	ID=maker-gLs.1.0.scaf14827-exonerate_protein2genome-gene-0.0-mRNA-1:exon:5891;Parent=maker-gLs.1.0.scaf14827-exonerate_protein2genome-gene-0.0-mRNA-1
gLs.1.0.scaf14827	maker	exon	5296	5433	.	+	.	ID=maker-gLs.1.0.scaf14827-exonerate_protein2genome-gene-0.0-mRNA-1:exon:5892;Parent=maker-gLs.1.0.scaf14827-exonerate_protein2genome-gene-0.0-mRNA-1
gLs.1.0.scaf14827	maker	CDS	4342	4518	.	+	0	ID=maker-gLs.1.0.scaf14827-exonerate_protein2genome-gene-0.0-mRNA-1:cds;Parent=maker-gLs.1.0.scaf14827-exonerate_protein2genome-gene-0.0-mRNA-1
gLs.1.0.scaf14827	maker	CDS	5296	5433	.	+	0	ID=maker-gLs.1.0.scaf14827-exonerate_protein2genome-gene-0.0-mRNA-1:cds;Parent=maker-gLs.1.0.scaf14827-exonerate_protein2genome-gene-0.0-mRNA-1
gLs.1.0.scaf00785	maker	gene	34708	35184	.	-	.	ID=maker-gLs.1.0.scaf00785-exonerate_protein2genome-gene-0.2;Name=maker-gLs.1.0.scaf00785-exonerate_protein2genome-gene-0.2
gLs.1.0.scaf00785	maker	mRNA	34708	35184	477	-	.	ID=maker-gLs.1.0.scaf00785-exonerate_protein2genome-gene-0.2-mRNA-1;Parent=maker-gLs.1.0.scaf00785-exonerate_protein2genome-gene-0.2;Name=maker-gLs.1.0.scaf00785-exonerate_protein2genome-gene-0.2-mRNA-1;_AED=0.07;_eAED=0.13;_QI=0|-1|0|1|-1|0|1|0|158
gLs.1.0.scaf00785	maker	exon	34708	35184	.	-	.	ID=maker-gLs.1.0.scaf00785-exonerate_protein2genome-gene-0.2-mRNA-1:exon:1969;Parent=maker-gLs.1.0.scaf00785-exonerate_protein2genome-gene-0.2-mRNA-1
gLs.1.0.scaf00785	maker	CDS	34708	35184	.	-	0	ID=maker-gLs.1.0.scaf00785-exonerate_protein2genome-gene-0.2-mRNA-1:cds;Parent=maker-gLs.1.0.scaf00785-exonerate_protein2genome-gene-0.2-mRNA-1
gLs.1.0.scaf00785	maker	gene	150569	150907	.	-	.	ID=maker-gLs.1.0.scaf00785-exonerate_protein2genome-gene-0.5;Name=maker-gLs.1.0.scaf00785-exonerate_protein2genome-gene-0.5
gLs.1.0.scaf00785	maker	mRNA	150569	150907	339	-	.	ID=maker-gLs.1.0.scaf00785-exonerate_protein2genome-gene-0.5-mRNA-1;Parent=maker-gLs.1.0.scaf00785-exonerate_protein2genome-gene-0.5;Name=maker-gLs.1.0.scaf00785-exonerate_protein2genome-gene-0.5-mRNA-1;_AED=0.16;_eAED=0.16;_QI=0|-1|0|1|-1|0|1|0|112
gLs.1.0.scaf00785	maker	exon	150569	150907	.	-	.	ID=maker-gLs.1.0.scaf00785-exonerate_protein2genome-gene-0.5-mRNA-1:exon:1970;Parent=maker-gLs.1.0.scaf00785-exonerate_protein2genome-gene-0.5-mRNA-1
gLs.1.0.scaf00785	maker	CDS	150569	150907	.	-	0	ID=maker-gLs.1.0.scaf00785-exonerate_protein2genome-gene-0.5-mRNA-1:cds;Parent=maker-gLs.1.0.scaf00785-exonerate_protein2genome-gene-0.5-mRNA-1
gLs.1.0.scaf00785	maker	gene	55680	56157	.	-	.	ID=maker-gLs.1.0.scaf00785-exonerate_protein2genome-gene-0.3;Name=maker-gLs.1.0.scaf00785-exonerate_protein2genome-gene-0.3
gLs.1.0.scaf00785	maker	mRNA	55680	56157	183	-	.	ID=maker-gLs.1.0.scaf00785-exonerate_protein2genome-gene-0.3-mRNA-1;Parent=maker-gLs.1.0.scaf00785-exonerate_protein2genome-gene-0.3;Name=maker-gLs.1.0.scaf00785-exonerate_protein2genome-gene-0.3-mRNA-1;_AED=0.37;_eAED=0.41;_QI=0|0|0|1|0|0|2|0|60
gLs.1.0.scaf00785	maker	exon	55680	55839	.	-	.	ID=maker-gLs.1.0.scaf00785-exonerate_protein2genome-gene-0.3-mRNA-1:exon:1972;Parent=maker-gLs.1.0.scaf00785-exonerate_protein2genome-gene-0.3-mRNA-1
gLs.1.0.scaf00785	maker	exon	56135	56157	.	-	.	ID=maker-gLs.1.0.scaf00785-exonerate_protein2genome-gene-0.3-mRNA-1:exon:1971;Parent=maker-gLs.1.0.scaf00785-exonerate_protein2genome-gene-0.3-mRNA-1
gLs.1.0.scaf00785	maker	CDS	56135	56157	.	-	0	ID=maker-gLs.1.0.scaf00785-exonerate_protein2genome-gene-0.3-mRNA-1:cds;Parent=maker-gLs.1.0.scaf00785-exonerate_protein2genome-gene-0.3-mRNA-1
gLs.1.0.scaf00785	maker	CDS	55680	55839	.	-	1	ID=maker-gLs.1.0.scaf00785-exonerate_protein2genome-gene-0.3-mRNA-1:cds;Parent=maker-gLs.1.0.scaf00785-exonerate_protein2genome-gene-0.3-mRNA-1
gLs.1.0.scaf00785	maker	gene	77158	77328	.	+	.	ID=maker-gLs.1.0.scaf00785-exonerate_protein2genome-gene-0.0;Name=maker-gLs.1.0.scaf00785-exonerate_protein2genome-gene-0.0
gLs.1.0.scaf00785	maker	mRNA	77158	77328	171	+	.	ID=maker-gLs.1.0.scaf00785-exonerate_protein2genome-gene-0.0-mRNA-1;Parent=maker-gLs.1.0.scaf00785-exonerate_protein2genome-gene-0.0;Name=maker-gLs.1.0.scaf00785-exonerate_protein2genome-gene-0.0-mRNA-1;_AED=0.27;_eAED=0.27;_QI=0|-1|0|1|-1|0|1|0|56
gLs.1.0.scaf00785	maker	exon	77158	77328	.	+	.	ID=maker-gLs.1.0.scaf00785-exonerate_protein2genome-gene-0.0-mRNA-1:exon:1973;Parent=maker-gLs.1.0.scaf00785-exonerate_protein2genome-gene-0.0-mRNA-1
gLs.1.0.scaf00785	maker	CDS	77158	77328	.	+	0	ID=maker-gLs.1.0.scaf00785-exonerate_protein2genome-gene-0.0-mRNA-1:cds;Parent=maker-gLs.1.0.scaf00785-exonerate_protein2genome-gene-0.0-mRNA-1
gLs.1.0.scaf00785	maker	gene	71294	71452	.	-	.	ID=maker-gLs.1.0.scaf00785-exonerate_protein2genome-gene-0.4;Name=maker-gLs.1.0.scaf00785-exonerate_protein2genome-gene-0.4
gLs.1.0.scaf00785	maker	mRNA	71294	71452	159	-	.	ID=maker-gLs.1.0.scaf00785-exonerate_protein2genome-gene-0.4-mRNA-1;Parent=maker-gLs.1.0.scaf00785-exonerate_protein2genome-gene-0.4;Name=maker-gLs.1.0.scaf00785-exonerate_protein2genome-gene-0.4-mRNA-1;_AED=0.30;_eAED=1.00;_QI=0|-1|0|1|-1|0|1|0|52
gLs.1.0.scaf00785	maker	exon	71294	71452	.	-	.	ID=maker-gLs.1.0.scaf00785-exonerate_protein2genome-gene-0.4-mRNA-1:exon:1974;Parent=maker-gLs.1.0.scaf00785-exonerate_protein2genome-gene-0.4-mRNA-1
gLs.1.0.scaf00785	maker	CDS	71294	71452	.	-	0	ID=maker-gLs.1.0.scaf00785-exonerate_protein2genome-gene-0.4-mRNA-1:cds;Parent=maker-gLs.1.0.scaf00785-exonerate_protein2genome-gene-0.4-mRNA-1
gLs.1.0.scaf00785	maker	gene	33588	33701	.	-	.	ID=maker-gLs.1.0.scaf00785-exonerate_protein2genome-gene-0.1;Name=maker-gLs.1.0.scaf00785-exonerate_protein2genome-gene-0.1
gLs.1.0.scaf00785	maker	mRNA	33588	33701	114	-	.	ID=maker-gLs.1.0.scaf00785-exonerate_protein2genome-gene-0.1-mRNA-1;Parent=maker-gLs.1.0.scaf00785-exonerate_protein2genome-gene-0.1;Name=maker-gLs.1.0.scaf00785-exonerate_protein2genome-gene-0.1-mRNA-1;_AED=0.34;_eAED=1.00;_QI=0|-1|0|1|-1|0|1|0|37
gLs.1.0.scaf00785	maker	exon	33588	33701	.	-	.	ID=maker-gLs.1.0.scaf00785-exonerate_protein2genome-gene-0.1-mRNA-1:exon:1975;Parent=maker-gLs.1.0.scaf00785-exonerate_protein2genome-gene-0.1-mRNA-1
gLs.1.0.scaf00785	maker	CDS	33588	33701	.	-	0	ID=maker-gLs.1.0.scaf00785-exonerate_protein2genome-gene-0.1-mRNA-1:cds;Parent=maker-gLs.1.0.scaf00785-exonerate_protein2genome-gene-0.1-mRNA-1
gLs.1.0.scaf00785	maker	gene	150925	150930	.	-	.	ID=maker-gLs.1.0.scaf00785-exonerate_protein2genome-gene-0.6;Name=maker-gLs.1.0.scaf00785-exonerate_protein2genome-gene-0.6
gLs.1.0.scaf00785	maker	mRNA	150925	150930	6	-	.	ID=maker-gLs.1.0.scaf00785-exonerate_protein2genome-gene-0.6-mRNA-1;Parent=maker-gLs.1.0.scaf00785-exonerate_protein2genome-gene-0.6;Name=maker-gLs.1.0.scaf00785-exonerate_protein2genome-gene-0.6-mRNA-1;_AED=0.49;_eAED=1.00;_QI=0|-1|0|1|-1|0|1|0|1
gLs.1.0.scaf00785	maker	exon	150925	150930	.	-	.	ID=maker-gLs.1.0.scaf00785-exonerate_protein2genome-gene-0.6-mRNA-1:exon:1976;Parent=maker-gLs.1.0.scaf00785-exonerate_protein2genome-gene-0.6-mRNA-1
gLs.1.0.scaf00785	maker	CDS	150925	150930	.	-	0	ID=maker-gLs.1.0.scaf00785-exonerate_protein2genome-gene-0.6-mRNA-1:cds;Parent=maker-gLs.1.0.scaf00785-exonerate_protein2genome-gene-0.6-mRNA-1
gLs.1.0.scaf25126	maker	gene	3124	3381	.	+	.	ID=maker-gLs.1.0.scaf25126-exonerate_protein2genome-gene-0.0;Name=maker-gLs.1.0.scaf25126-exonerate_protein2genome-gene-0.0
gLs.1.0.scaf25126	maker	mRNA	3124	3381	258	+	.	ID=maker-gLs.1.0.scaf25126-exonerate_protein2genome-gene-0.0-mRNA-1;Parent=maker-gLs.1.0.scaf25126-exonerate_protein2genome-gene-0.0;Name=maker-gLs.1.0.scaf25126-exonerate_protein2genome-gene-0.0-mRNA-1;_AED=0.13;_eAED=0.52;_QI=0|-1|0|1|-1|0|1|0|85
gLs.1.0.scaf25126	maker	exon	3124	3381	.	+	.	ID=maker-gLs.1.0.scaf25126-exonerate_protein2genome-gene-0.0-mRNA-1:exon:6580;Parent=maker-gLs.1.0.scaf25126-exonerate_protein2genome-gene-0.0-mRNA-1
gLs.1.0.scaf25126	maker	CDS	3124	3381	.	+	0	ID=maker-gLs.1.0.scaf25126-exonerate_protein2genome-gene-0.0-mRNA-1:cds;Parent=maker-gLs.1.0.scaf25126-exonerate_protein2genome-gene-0.0-mRNA-1
gLs.1.0.scaf25126	maker	gene	929	1245	.	-	.	ID=maker-gLs.1.0.scaf25126-exonerate_protein2genome-gene-0.1;Name=maker-gLs.1.0.scaf25126-exonerate_protein2genome-gene-0.1
gLs.1.0.scaf25126	maker	mRNA	929	1245	240	-	.	ID=maker-gLs.1.0.scaf25126-exonerate_protein2genome-gene-0.1-mRNA-1;Parent=maker-gLs.1.0.scaf25126-exonerate_protein2genome-gene-0.1;Name=maker-gLs.1.0.scaf25126-exonerate_protein2genome-gene-0.1-mRNA-1;_AED=0.40;_eAED=0.40;_QI=0|0|0|1|0|0|2|0|79
gLs.1.0.scaf25126	maker	exon	929	1007	.	-	.	ID=maker-gLs.1.0.scaf25126-exonerate_protein2genome-gene-0.1-mRNA-1:exon:6582;Parent=maker-gLs.1.0.scaf25126-exonerate_protein2genome-gene-0.1-mRNA-1
gLs.1.0.scaf25126	maker	exon	1085	1245	.	-	.	ID=maker-gLs.1.0.scaf25126-exonerate_protein2genome-gene-0.1-mRNA-1:exon:6581;Parent=maker-gLs.1.0.scaf25126-exonerate_protein2genome-gene-0.1-mRNA-1
gLs.1.0.scaf25126	maker	CDS	1085	1245	.	-	0	ID=maker-gLs.1.0.scaf25126-exonerate_protein2genome-gene-0.1-mRNA-1:cds;Parent=maker-gLs.1.0.scaf25126-exonerate_protein2genome-gene-0.1-mRNA-1
gLs.1.0.scaf25126	maker	CDS	929	1007	.	-	1	ID=maker-gLs.1.0.scaf25126-exonerate_protein2genome-gene-0.1-mRNA-1:cds;Parent=maker-gLs.1.0.scaf25126-exonerate_protein2genome-gene-0.1-mRNA-1
gLs.1.0.scaf53664	maker	gene	1266	1538	.	-	.	ID=maker-gLs.1.0.scaf53664-exonerate_protein2genome-gene-0.0;Name=maker-gLs.1.0.scaf53664-exonerate_protein2genome-gene-0.0
gLs.1.0.scaf53664	maker	mRNA	1266	1538	243	-	.	ID=maker-gLs.1.0.scaf53664-exonerate_protein2genome-gene-0.0-mRNA-1;Parent=maker-gLs.1.0.scaf53664-exonerate_protein2genome-gene-0.0;Name=maker-gLs.1.0.scaf53664-exonerate_protein2genome-gene-0.0-mRNA-1;_AED=0.06;_eAED=0.06;_QI=0|0|0|1|0|0|2|0|80
gLs.1.0.scaf53664	maker	exon	1266	1372	.	-	.	ID=maker-gLs.1.0.scaf53664-exonerate_protein2genome-gene-0.0-mRNA-1:exon:7345;Parent=maker-gLs.1.0.scaf53664-exonerate_protein2genome-gene-0.0-mRNA-1
gLs.1.0.scaf53664	maker	exon	1403	1538	.	-	.	ID=maker-gLs.1.0.scaf53664-exonerate_protein2genome-gene-0.0-mRNA-1:exon:7344;Parent=maker-gLs.1.0.scaf53664-exonerate_protein2genome-gene-0.0-mRNA-1
gLs.1.0.scaf53664	maker	CDS	1403	1538	.	-	0	ID=maker-gLs.1.0.scaf53664-exonerate_protein2genome-gene-0.0-mRNA-1:cds;Parent=maker-gLs.1.0.scaf53664-exonerate_protein2genome-gene-0.0-mRNA-1
gLs.1.0.scaf53664	maker	CDS	1266	1372	.	-	2	ID=maker-gLs.1.0.scaf53664-exonerate_protein2genome-gene-0.0-mRNA-1:cds;Parent=maker-gLs.1.0.scaf53664-exonerate_protein2genome-gene-0.0-mRNA-1
gLs.1.0.scaf14124	maker	gene	10915	11532	.	+	.	ID=maker-gLs.1.0.scaf14124-exonerate_protein2genome-gene-0.0;Name=maker-gLs.1.0.scaf14124-exonerate_protein2genome-gene-0.0
gLs.1.0.scaf14124	maker	mRNA	10915	11532	618	+	.	ID=maker-gLs.1.0.scaf14124-exonerate_protein2genome-gene-0.0-mRNA-1;Parent=maker-gLs.1.0.scaf14124-exonerate_protein2genome-gene-0.0;Name=maker-gLs.1.0.scaf14124-exonerate_protein2genome-gene-0.0-mRNA-1;_AED=0.26;_eAED=0.26;_QI=0|-1|0|1|-1|0|1|0|205
gLs.1.0.scaf14124	maker	exon	10915	11532	.	+	.	ID=maker-gLs.1.0.scaf14124-exonerate_protein2genome-gene-0.0-mRNA-1:exon:6172;Parent=maker-gLs.1.0.scaf14124-exonerate_protein2genome-gene-0.0-mRNA-1
gLs.1.0.scaf14124	maker	CDS	10915	11532	.	+	0	ID=maker-gLs.1.0.scaf14124-exonerate_protein2genome-gene-0.0-mRNA-1:cds;Parent=maker-gLs.1.0.scaf14124-exonerate_protein2genome-gene-0.0-mRNA-1
gLs.1.0.scaf14420	maker	gene	4384	5564	.	+	.	ID=maker-gLs.1.0.scaf14420-exonerate_protein2genome-gene-0.0;Name=maker-gLs.1.0.scaf14420-exonerate_protein2genome-gene-0.0
gLs.1.0.scaf14420	maker	mRNA	4384	5564	375	+	.	ID=maker-gLs.1.0.scaf14420-exonerate_protein2genome-gene-0.0-mRNA-1;Parent=maker-gLs.1.0.scaf14420-exonerate_protein2genome-gene-0.0;Name=maker-gLs.1.0.scaf14420-exonerate_protein2genome-gene-0.0-mRNA-1;_AED=0.09;_eAED=0.09;_QI=0|0|0|1|0|0|2|0|124
gLs.1.0.scaf14420	maker	exon	4384	4569	.	+	.	ID=maker-gLs.1.0.scaf14420-exonerate_protein2genome-gene-0.0-mRNA-1:exon:6352;Parent=maker-gLs.1.0.scaf14420-exonerate_protein2genome-gene-0.0-mRNA-1
gLs.1.0.scaf14420	maker	exon	5376	5564	.	+	.	ID=maker-gLs.1.0.scaf14420-exonerate_protein2genome-gene-0.0-mRNA-1:exon:6353;Parent=maker-gLs.1.0.scaf14420-exonerate_protein2genome-gene-0.0-mRNA-1
gLs.1.0.scaf14420	maker	CDS	4384	4569	.	+	0	ID=maker-gLs.1.0.scaf14420-exonerate_protein2genome-gene-0.0-mRNA-1:cds;Parent=maker-gLs.1.0.scaf14420-exonerate_protein2genome-gene-0.0-mRNA-1
gLs.1.0.scaf14420	maker	CDS	5376	5564	.	+	0	ID=maker-gLs.1.0.scaf14420-exonerate_protein2genome-gene-0.0-mRNA-1:cds;Parent=maker-gLs.1.0.scaf14420-exonerate_protein2genome-gene-0.0-mRNA-1
gLs.1.0.scaf03867	maker	gene	9287	20357	.	+	.	ID=maker-gLs.1.0.scaf03867-exonerate_protein2genome-gene-0.0;Name=maker-gLs.1.0.scaf03867-exonerate_protein2genome-gene-0.0
gLs.1.0.scaf03867	maker	mRNA	9287	20357	1542	+	.	ID=maker-gLs.1.0.scaf03867-exonerate_protein2genome-gene-0.0-mRNA-1;Parent=maker-gLs.1.0.scaf03867-exonerate_protein2genome-gene-0.0;Name=maker-gLs.1.0.scaf03867-exonerate_protein2genome-gene-0.0-mRNA-1;_AED=0.14;_eAED=0.14;_QI=0|0|0|1|0|0|13|0|513
gLs.1.0.scaf03867	maker	exon	9287	9453	.	+	.	ID=maker-gLs.1.0.scaf03867-exonerate_protein2genome-gene-0.0-mRNA-1:exon:4650;Parent=maker-gLs.1.0.scaf03867-exonerate_protein2genome-gene-0.0-mRNA-1
gLs.1.0.scaf03867	maker	exon	10011	10083	.	+	.	ID=maker-gLs.1.0.scaf03867-exonerate_protein2genome-gene-0.0-mRNA-1:exon:4651;Parent=maker-gLs.1.0.scaf03867-exonerate_protein2genome-gene-0.0-mRNA-1
gLs.1.0.scaf03867	maker	exon	12812	12913	.	+	.	ID=maker-gLs.1.0.scaf03867-exonerate_protein2genome-gene-0.0-mRNA-1:exon:4652;Parent=maker-gLs.1.0.scaf03867-exonerate_protein2genome-gene-0.0-mRNA-1
gLs.1.0.scaf03867	maker	exon	13120	13221	.	+	.	ID=maker-gLs.1.0.scaf03867-exonerate_protein2genome-gene-0.0-mRNA-1:exon:4653;Parent=maker-gLs.1.0.scaf03867-exonerate_protein2genome-gene-0.0-mRNA-1
gLs.1.0.scaf03867	maker	exon	14449	14583	.	+	.	ID=maker-gLs.1.0.scaf03867-exonerate_protein2genome-gene-0.0-mRNA-1:exon:4654;Parent=maker-gLs.1.0.scaf03867-exonerate_protein2genome-gene-0.0-mRNA-1
gLs.1.0.scaf03867	maker	exon	14832	14931	.	+	.	ID=maker-gLs.1.0.scaf03867-exonerate_protein2genome-gene-0.0-mRNA-1:exon:4655;Parent=maker-gLs.1.0.scaf03867-exonerate_protein2genome-gene-0.0-mRNA-1
gLs.1.0.scaf03867	maker	exon	15393	15550	.	+	.	ID=maker-gLs.1.0.scaf03867-exonerate_protein2genome-gene-0.0-mRNA-1:exon:4656;Parent=maker-gLs.1.0.scaf03867-exonerate_protein2genome-gene-0.0-mRNA-1
gLs.1.0.scaf03867	maker	exon	16424	16549	.	+	.	ID=maker-gLs.1.0.scaf03867-exonerate_protein2genome-gene-0.0-mRNA-1:exon:4657;Parent=maker-gLs.1.0.scaf03867-exonerate_protein2genome-gene-0.0-mRNA-1
gLs.1.0.scaf03867	maker	exon	16745	16876	.	+	.	ID=maker-gLs.1.0.scaf03867-exonerate_protein2genome-gene-0.0-mRNA-1:exon:4658;Parent=maker-gLs.1.0.scaf03867-exonerate_protein2genome-gene-0.0-mRNA-1
gLs.1.0.scaf03867	maker	exon	17280	17436	.	+	.	ID=maker-gLs.1.0.scaf03867-exonerate_protein2genome-gene-0.0-mRNA-1:exon:4659;Parent=maker-gLs.1.0.scaf03867-exonerate_protein2genome-gene-0.0-mRNA-1
gLs.1.0.scaf03867	maker	exon	17903	18000	.	+	.	ID=maker-gLs.1.0.scaf03867-exonerate_protein2genome-gene-0.0-mRNA-1:exon:4660;Parent=maker-gLs.1.0.scaf03867-exonerate_protein2genome-gene-0.0-mRNA-1
gLs.1.0.scaf03867	maker	exon	19113	19205	.	+	.	ID=maker-gLs.1.0.scaf03867-exonerate_protein2genome-gene-0.0-mRNA-1:exon:4661;Parent=maker-gLs.1.0.scaf03867-exonerate_protein2genome-gene-0.0-mRNA-1
gLs.1.0.scaf03867	maker	exon	20259	20357	.	+	.	ID=maker-gLs.1.0.scaf03867-exonerate_protein2genome-gene-0.0-mRNA-1:exon:4662;Parent=maker-gLs.1.0.scaf03867-exonerate_protein2genome-gene-0.0-mRNA-1
gLs.1.0.scaf03867	maker	CDS	9287	9453	.	+	0	ID=maker-gLs.1.0.scaf03867-exonerate_protein2genome-gene-0.0-mRNA-1:cds;Parent=maker-gLs.1.0.scaf03867-exonerate_protein2genome-gene-0.0-mRNA-1
gLs.1.0.scaf03867	maker	CDS	10011	10083	.	+	1	ID=maker-gLs.1.0.scaf03867-exonerate_protein2genome-gene-0.0-mRNA-1:cds;Parent=maker-gLs.1.0.scaf03867-exonerate_protein2genome-gene-0.0-mRNA-1
gLs.1.0.scaf03867	maker	CDS	12812	12913	.	+	0	ID=maker-gLs.1.0.scaf03867-exonerate_protein2genome-gene-0.0-mRNA-1:cds;Parent=maker-gLs.1.0.scaf03867-exonerate_protein2genome-gene-0.0-mRNA-1
gLs.1.0.scaf03867	maker	CDS	13120	13221	.	+	0	ID=maker-gLs.1.0.scaf03867-exonerate_protein2genome-gene-0.0-mRNA-1:cds;Parent=maker-gLs.1.0.scaf03867-exonerate_protein2genome-gene-0.0-mRNA-1
gLs.1.0.scaf03867	maker	CDS	14449	14583	.	+	0	ID=maker-gLs.1.0.scaf03867-exonerate_protein2genome-gene-0.0-mRNA-1:cds;Parent=maker-gLs.1.0.scaf03867-exonerate_protein2genome-gene-0.0-mRNA-1
gLs.1.0.scaf03867	maker	CDS	14832	14931	.	+	0	ID=maker-gLs.1.0.scaf03867-exonerate_protein2genome-gene-0.0-mRNA-1:cds;Parent=maker-gLs.1.0.scaf03867-exonerate_protein2genome-gene-0.0-mRNA-1
gLs.1.0.scaf03867	maker	CDS	15393	15550	.	+	2	ID=maker-gLs.1.0.scaf03867-exonerate_protein2genome-gene-0.0-mRNA-1:cds;Parent=maker-gLs.1.0.scaf03867-exonerate_protein2genome-gene-0.0-mRNA-1
gLs.1.0.scaf03867	maker	CDS	16424	16549	.	+	0	ID=maker-gLs.1.0.scaf03867-exonerate_protein2genome-gene-0.0-mRNA-1:cds;Parent=maker-gLs.1.0.scaf03867-exonerate_protein2genome-gene-0.0-mRNA-1
gLs.1.0.scaf03867	maker	CDS	16745	16876	.	+	0	ID=maker-gLs.1.0.scaf03867-exonerate_protein2genome-gene-0.0-mRNA-1:cds;Parent=maker-gLs.1.0.scaf03867-exonerate_protein2genome-gene-0.0-mRNA-1
gLs.1.0.scaf03867	maker	CDS	17280	17436	.	+	0	ID=maker-gLs.1.0.scaf03867-exonerate_protein2genome-gene-0.0-mRNA-1:cds;Parent=maker-gLs.1.0.scaf03867-exonerate_protein2genome-gene-0.0-mRNA-1
gLs.1.0.scaf03867	maker	CDS	17903	18000	.	+	2	ID=maker-gLs.1.0.scaf03867-exonerate_protein2genome-gene-0.0-mRNA-1:cds;Parent=maker-gLs.1.0.scaf03867-exonerate_protein2genome-gene-0.0-mRNA-1
gLs.1.0.scaf03867	maker	CDS	19113	19205	.	+	0	ID=maker-gLs.1.0.scaf03867-exonerate_protein2genome-gene-0.0-mRNA-1:cds;Parent=maker-gLs.1.0.scaf03867-exonerate_protein2genome-gene-0.0-mRNA-1
gLs.1.0.scaf03867	maker	CDS	20259	20357	.	+	0	ID=maker-gLs.1.0.scaf03867-exonerate_protein2genome-gene-0.0-mRNA-1:cds;Parent=maker-gLs.1.0.scaf03867-exonerate_protein2genome-gene-0.0-mRNA-1
gLs.1.0.scaf03867	maker	gene	50558	51145	.	-	.	ID=maker-gLs.1.0.scaf03867-exonerate_protein2genome-gene-0.3;Name=maker-gLs.1.0.scaf03867-exonerate_protein2genome-gene-0.3
gLs.1.0.scaf03867	maker	mRNA	50558	51145	525	-	.	ID=maker-gLs.1.0.scaf03867-exonerate_protein2genome-gene-0.3-mRNA-1;Parent=maker-gLs.1.0.scaf03867-exonerate_protein2genome-gene-0.3;Name=maker-gLs.1.0.scaf03867-exonerate_protein2genome-gene-0.3-mRNA-1;_AED=0.33;_eAED=0.33;_QI=0|0|0|1|0|0|2|0|174
gLs.1.0.scaf03867	maker	exon	50558	50902	.	-	.	ID=maker-gLs.1.0.scaf03867-exonerate_protein2genome-gene-0.3-mRNA-1:exon:4664;Parent=maker-gLs.1.0.scaf03867-exonerate_protein2genome-gene-0.3-mRNA-1
gLs.1.0.scaf03867	maker	exon	50966	51145	.	-	.	ID=maker-gLs.1.0.scaf03867-exonerate_protein2genome-gene-0.3-mRNA-1:exon:4663;Parent=maker-gLs.1.0.scaf03867-exonerate_protein2genome-gene-0.3-mRNA-1
gLs.1.0.scaf03867	maker	CDS	50966	51145	.	-	0	ID=maker-gLs.1.0.scaf03867-exonerate_protein2genome-gene-0.3-mRNA-1:cds;Parent=maker-gLs.1.0.scaf03867-exonerate_protein2genome-gene-0.3-mRNA-1
gLs.1.0.scaf03867	maker	CDS	50558	50902	.	-	0	ID=maker-gLs.1.0.scaf03867-exonerate_protein2genome-gene-0.3-mRNA-1:cds;Parent=maker-gLs.1.0.scaf03867-exonerate_protein2genome-gene-0.3-mRNA-1
gLs.1.0.scaf08535	maker	gene	11098	12972	.	-	.	ID=maker-gLs.1.0.scaf08535-exonerate_protein2genome-gene-0.1;Name=maker-gLs.1.0.scaf08535-exonerate_protein2genome-gene-0.1
gLs.1.0.scaf08535	maker	mRNA	11098	12972	1569	-	.	ID=maker-gLs.1.0.scaf08535-exonerate_protein2genome-gene-0.1-mRNA-1;Parent=maker-gLs.1.0.scaf08535-exonerate_protein2genome-gene-0.1;Name=maker-gLs.1.0.scaf08535-exonerate_protein2genome-gene-0.1-mRNA-1;_AED=0.37;_eAED=0.37;_QI=0|0|0|1|0|0|3|0|522
gLs.1.0.scaf08535	maker	exon	11098	11293	.	-	.	ID=maker-gLs.1.0.scaf08535-exonerate_protein2genome-gene-0.1-mRNA-1:exon:6042;Parent=maker-gLs.1.0.scaf08535-exonerate_protein2genome-gene-0.1-mRNA-1
gLs.1.0.scaf08535	maker	exon	11372	11805	.	-	.	ID=maker-gLs.1.0.scaf08535-exonerate_protein2genome-gene-0.1-mRNA-1:exon:6041;Parent=maker-gLs.1.0.scaf08535-exonerate_protein2genome-gene-0.1-mRNA-1
gLs.1.0.scaf08535	maker	exon	12034	12972	.	-	.	ID=maker-gLs.1.0.scaf08535-exonerate_protein2genome-gene-0.1-mRNA-1:exon:6040;Parent=maker-gLs.1.0.scaf08535-exonerate_protein2genome-gene-0.1-mRNA-1
gLs.1.0.scaf08535	maker	CDS	12034	12972	.	-	0	ID=maker-gLs.1.0.scaf08535-exonerate_protein2genome-gene-0.1-mRNA-1:cds;Parent=maker-gLs.1.0.scaf08535-exonerate_protein2genome-gene-0.1-mRNA-1
gLs.1.0.scaf08535	maker	CDS	11372	11805	.	-	0	ID=maker-gLs.1.0.scaf08535-exonerate_protein2genome-gene-0.1-mRNA-1:cds;Parent=maker-gLs.1.0.scaf08535-exonerate_protein2genome-gene-0.1-mRNA-1
gLs.1.0.scaf08535	maker	CDS	11098	11293	.	-	1	ID=maker-gLs.1.0.scaf08535-exonerate_protein2genome-gene-0.1-mRNA-1:cds;Parent=maker-gLs.1.0.scaf08535-exonerate_protein2genome-gene-0.1-mRNA-1
gLs.1.0.scaf08535	maker	gene	22104	22673	.	-	.	ID=maker-gLs.1.0.scaf08535-exonerate_protein2genome-gene-0.21;Name=maker-gLs.1.0.scaf08535-exonerate_protein2genome-gene-0.21
gLs.1.0.scaf08535	maker	mRNA	22104	22673	570	-	.	ID=maker-gLs.1.0.scaf08535-exonerate_protein2genome-gene-0.21-mRNA-1;Parent=maker-gLs.1.0.scaf08535-exonerate_protein2genome-gene-0.21;Name=maker-gLs.1.0.scaf08535-exonerate_protein2genome-gene-0.21-mRNA-1;_AED=0.44;_eAED=0.44;_QI=0|-1|0|1|-1|0|1|0|189
gLs.1.0.scaf08535	maker	exon	22104	22673	.	-	.	ID=maker-gLs.1.0.scaf08535-exonerate_protein2genome-gene-0.21-mRNA-1:exon:6043;Parent=maker-gLs.1.0.scaf08535-exonerate_protein2genome-gene-0.21-mRNA-1
gLs.1.0.scaf08535	maker	CDS	22104	22673	.	-	0	ID=maker-gLs.1.0.scaf08535-exonerate_protein2genome-gene-0.21-mRNA-1:cds;Parent=maker-gLs.1.0.scaf08535-exonerate_protein2genome-gene-0.21-mRNA-1
gLs.1.0.scaf08535	maker	gene	5316	5462	.	+	.	ID=maker-gLs.1.0.scaf08535-exonerate_protein2genome-gene-0.0;Name=maker-gLs.1.0.scaf08535-exonerate_protein2genome-gene-0.0
gLs.1.0.scaf08535	maker	mRNA	5316	5462	147	+	.	ID=maker-gLs.1.0.scaf08535-exonerate_protein2genome-gene-0.0-mRNA-1;Parent=maker-gLs.1.0.scaf08535-exonerate_protein2genome-gene-0.0;Name=maker-gLs.1.0.scaf08535-exonerate_protein2genome-gene-0.0-mRNA-1;_AED=0.14;_eAED=0.14;_QI=0|-1|0|1|-1|0|1|0|48
gLs.1.0.scaf08535	maker	exon	5316	5462	.	+	.	ID=maker-gLs.1.0.scaf08535-exonerate_protein2genome-gene-0.0-mRNA-1:exon:6044;Parent=maker-gLs.1.0.scaf08535-exonerate_protein2genome-gene-0.0-mRNA-1
gLs.1.0.scaf08535	maker	CDS	5316	5462	.	+	0	ID=maker-gLs.1.0.scaf08535-exonerate_protein2genome-gene-0.0-mRNA-1:cds;Parent=maker-gLs.1.0.scaf08535-exonerate_protein2genome-gene-0.0-mRNA-1
gLs.1.0.scaf14680	maker	gene	3439	3759	.	-	.	ID=maker-gLs.1.0.scaf14680-exonerate_protein2genome-gene-0.13;Name=maker-gLs.1.0.scaf14680-exonerate_protein2genome-gene-0.13
gLs.1.0.scaf14680	maker	mRNA	3439	3759	321	-	.	ID=maker-gLs.1.0.scaf14680-exonerate_protein2genome-gene-0.13-mRNA-1;Parent=maker-gLs.1.0.scaf14680-exonerate_protein2genome-gene-0.13;Name=maker-gLs.1.0.scaf14680-exonerate_protein2genome-gene-0.13-mRNA-1;_AED=0.20;_eAED=1.00;_QI=0|-1|0|1|-1|0|1|0|107
gLs.1.0.scaf14680	maker	exon	3439	3759	.	-	.	ID=maker-gLs.1.0.scaf14680-exonerate_protein2genome-gene-0.13-mRNA-1:exon:6228;Parent=maker-gLs.1.0.scaf14680-exonerate_protein2genome-gene-0.13-mRNA-1
gLs.1.0.scaf14680	maker	CDS	3439	3759	.	-	0	ID=maker-gLs.1.0.scaf14680-exonerate_protein2genome-gene-0.13-mRNA-1:cds;Parent=maker-gLs.1.0.scaf14680-exonerate_protein2genome-gene-0.13-mRNA-1
gLs.1.0.scaf14680	maker	gene	10800	11012	.	-	.	ID=maker-gLs.1.0.scaf14680-exonerate_protein2genome-gene-0.14;Name=maker-gLs.1.0.scaf14680-exonerate_protein2genome-gene-0.14
gLs.1.0.scaf14680	maker	mRNA	10800	11012	213	-	.	ID=maker-gLs.1.0.scaf14680-exonerate_protein2genome-gene-0.14-mRNA-1;Parent=maker-gLs.1.0.scaf14680-exonerate_protein2genome-gene-0.14;Name=maker-gLs.1.0.scaf14680-exonerate_protein2genome-gene-0.14-mRNA-1;_AED=0.36;_eAED=0.36;_QI=0|-1|0|1|-1|0|1|0|70
gLs.1.0.scaf14680	maker	exon	10800	11012	.	-	.	ID=maker-gLs.1.0.scaf14680-exonerate_protein2genome-gene-0.14-mRNA-1:exon:6229;Parent=maker-gLs.1.0.scaf14680-exonerate_protein2genome-gene-0.14-mRNA-1
gLs.1.0.scaf14680	maker	CDS	10800	11012	.	-	0	ID=maker-gLs.1.0.scaf14680-exonerate_protein2genome-gene-0.14-mRNA-1:cds;Parent=maker-gLs.1.0.scaf14680-exonerate_protein2genome-gene-0.14-mRNA-1
gLs.1.0.scaf14680	maker	gene	7714	7911	.	+	.	ID=maker-gLs.1.0.scaf14680-exonerate_protein2genome-gene-0.1;Name=maker-gLs.1.0.scaf14680-exonerate_protein2genome-gene-0.1
gLs.1.0.scaf14680	maker	mRNA	7714	7911	198	+	.	ID=maker-gLs.1.0.scaf14680-exonerate_protein2genome-gene-0.1-mRNA-1;Parent=maker-gLs.1.0.scaf14680-exonerate_protein2genome-gene-0.1;Name=maker-gLs.1.0.scaf14680-exonerate_protein2genome-gene-0.1-mRNA-1;_AED=0.37;_eAED=0.37;_QI=0|-1|0|1|-1|0|1|0|65
gLs.1.0.scaf14680	maker	exon	7714	7911	.	+	.	ID=maker-gLs.1.0.scaf14680-exonerate_protein2genome-gene-0.1-mRNA-1:exon:6230;Parent=maker-gLs.1.0.scaf14680-exonerate_protein2genome-gene-0.1-mRNA-1
gLs.1.0.scaf14680	maker	CDS	7714	7911	.	+	0	ID=maker-gLs.1.0.scaf14680-exonerate_protein2genome-gene-0.1-mRNA-1:cds;Parent=maker-gLs.1.0.scaf14680-exonerate_protein2genome-gene-0.1-mRNA-1
gLs.1.0.scaf14680	maker	gene	7544	7687	.	+	.	ID=maker-gLs.1.0.scaf14680-exonerate_protein2genome-gene-0.0;Name=maker-gLs.1.0.scaf14680-exonerate_protein2genome-gene-0.0
gLs.1.0.scaf14680	maker	mRNA	7544	7687	144	+	.	ID=maker-gLs.1.0.scaf14680-exonerate_protein2genome-gene-0.0-mRNA-1;Parent=maker-gLs.1.0.scaf14680-exonerate_protein2genome-gene-0.0;Name=maker-gLs.1.0.scaf14680-exonerate_protein2genome-gene-0.0-mRNA-1;_AED=0.41;_eAED=0.41;_QI=0|-1|0|1|-1|0|1|0|47
gLs.1.0.scaf14680	maker	exon	7544	7687	.	+	.	ID=maker-gLs.1.0.scaf14680-exonerate_protein2genome-gene-0.0-mRNA-1:exon:6231;Parent=maker-gLs.1.0.scaf14680-exonerate_protein2genome-gene-0.0-mRNA-1
gLs.1.0.scaf14680	maker	CDS	7544	7687	.	+	0	ID=maker-gLs.1.0.scaf14680-exonerate_protein2genome-gene-0.0-mRNA-1:cds;Parent=maker-gLs.1.0.scaf14680-exonerate_protein2genome-gene-0.0-mRNA-1
gLs.1.0.scaf10540	maker	gene	17134	18493	.	+	.	ID=maker-gLs.1.0.scaf10540-exonerate_protein2genome-gene-0.0;Name=maker-gLs.1.0.scaf10540-exonerate_protein2genome-gene-0.0
gLs.1.0.scaf10540	maker	mRNA	17134	18493	690	+	.	ID=maker-gLs.1.0.scaf10540-exonerate_protein2genome-gene-0.0-mRNA-1;Parent=maker-gLs.1.0.scaf10540-exonerate_protein2genome-gene-0.0;Name=maker-gLs.1.0.scaf10540-exonerate_protein2genome-gene-0.0-mRNA-1;_AED=0.25;_eAED=0.25;_QI=0|0|0|1|0|0|2|0|229
gLs.1.0.scaf10540	maker	exon	17134	17445	.	+	.	ID=maker-gLs.1.0.scaf10540-exonerate_protein2genome-gene-0.0-mRNA-1:exon:5422;Parent=maker-gLs.1.0.scaf10540-exonerate_protein2genome-gene-0.0-mRNA-1
gLs.1.0.scaf10540	maker	exon	18116	18493	.	+	.	ID=maker-gLs.1.0.scaf10540-exonerate_protein2genome-gene-0.0-mRNA-1:exon:5423;Parent=maker-gLs.1.0.scaf10540-exonerate_protein2genome-gene-0.0-mRNA-1
gLs.1.0.scaf10540	maker	CDS	17134	17445	.	+	0	ID=maker-gLs.1.0.scaf10540-exonerate_protein2genome-gene-0.0-mRNA-1:cds;Parent=maker-gLs.1.0.scaf10540-exonerate_protein2genome-gene-0.0-mRNA-1
gLs.1.0.scaf10540	maker	CDS	18116	18493	.	+	0	ID=maker-gLs.1.0.scaf10540-exonerate_protein2genome-gene-0.0-mRNA-1:cds;Parent=maker-gLs.1.0.scaf10540-exonerate_protein2genome-gene-0.0-mRNA-1
gLs.1.0.scaf13143	maker	gene	1850	2239	.	-	.	ID=maker-gLs.1.0.scaf13143-exonerate_protein2genome-gene-0.0;Name=maker-gLs.1.0.scaf13143-exonerate_protein2genome-gene-0.0
gLs.1.0.scaf13143	maker	mRNA	1850	2239	390	-	.	ID=maker-gLs.1.0.scaf13143-exonerate_protein2genome-gene-0.0-mRNA-1;Parent=maker-gLs.1.0.scaf13143-exonerate_protein2genome-gene-0.0;Name=maker-gLs.1.0.scaf13143-exonerate_protein2genome-gene-0.0-mRNA-1;_AED=0.27;_eAED=0.27;_QI=0|-1|0|1|-1|0|1|0|129
gLs.1.0.scaf13143	maker	exon	1850	2239	.	-	.	ID=maker-gLs.1.0.scaf13143-exonerate_protein2genome-gene-0.0-mRNA-1:exon:6278;Parent=maker-gLs.1.0.scaf13143-exonerate_protein2genome-gene-0.0-mRNA-1
gLs.1.0.scaf13143	maker	CDS	1850	2239	.	-	0	ID=maker-gLs.1.0.scaf13143-exonerate_protein2genome-gene-0.0-mRNA-1:cds;Parent=maker-gLs.1.0.scaf13143-exonerate_protein2genome-gene-0.0-mRNA-1
gLs.1.0.scaf57654	maker	gene	74	454	.	+	.	ID=maker-gLs.1.0.scaf57654-exonerate_protein2genome-gene-0.0;Name=maker-gLs.1.0.scaf57654-exonerate_protein2genome-gene-0.0
gLs.1.0.scaf57654	maker	mRNA	74	454	333	+	.	ID=maker-gLs.1.0.scaf57654-exonerate_protein2genome-gene-0.0-mRNA-1;Parent=maker-gLs.1.0.scaf57654-exonerate_protein2genome-gene-0.0;Name=maker-gLs.1.0.scaf57654-exonerate_protein2genome-gene-0.0-mRNA-1;_AED=0.15;_eAED=0.15;_QI=0|0|0|1|0|0|2|0|110
gLs.1.0.scaf57654	maker	exon	74	228	.	+	.	ID=maker-gLs.1.0.scaf57654-exonerate_protein2genome-gene-0.0-mRNA-1:exon:6783;Parent=maker-gLs.1.0.scaf57654-exonerate_protein2genome-gene-0.0-mRNA-1
gLs.1.0.scaf57654	maker	exon	277	454	.	+	.	ID=maker-gLs.1.0.scaf57654-exonerate_protein2genome-gene-0.0-mRNA-1:exon:6784;Parent=maker-gLs.1.0.scaf57654-exonerate_protein2genome-gene-0.0-mRNA-1
gLs.1.0.scaf57654	maker	CDS	74	228	.	+	0	ID=maker-gLs.1.0.scaf57654-exonerate_protein2genome-gene-0.0-mRNA-1:cds;Parent=maker-gLs.1.0.scaf57654-exonerate_protein2genome-gene-0.0-mRNA-1
gLs.1.0.scaf57654	maker	CDS	277	454	.	+	1	ID=maker-gLs.1.0.scaf57654-exonerate_protein2genome-gene-0.0-mRNA-1:cds;Parent=maker-gLs.1.0.scaf57654-exonerate_protein2genome-gene-0.0-mRNA-1
gLs.1.0.scaf24927	maker	gene	3313	5036	.	-	.	ID=maker-gLs.1.0.scaf24927-exonerate_protein2genome-gene-0.0;Name=maker-gLs.1.0.scaf24927-exonerate_protein2genome-gene-0.0
gLs.1.0.scaf24927	maker	mRNA	3313	5036	315	-	.	ID=maker-gLs.1.0.scaf24927-exonerate_protein2genome-gene-0.0-mRNA-1;Parent=maker-gLs.1.0.scaf24927-exonerate_protein2genome-gene-0.0;Name=maker-gLs.1.0.scaf24927-exonerate_protein2genome-gene-0.0-mRNA-1;_AED=0.27;_eAED=0.27;_QI=0|0|0|1|0|0|3|0|104
gLs.1.0.scaf24927	maker	exon	3313	3467	.	-	.	ID=maker-gLs.1.0.scaf24927-exonerate_protein2genome-gene-0.0-mRNA-1:exon:6150;Parent=maker-gLs.1.0.scaf24927-exonerate_protein2genome-gene-0.0-mRNA-1
gLs.1.0.scaf24927	maker	exon	4573	4705	.	-	.	ID=maker-gLs.1.0.scaf24927-exonerate_protein2genome-gene-0.0-mRNA-1:exon:6149;Parent=maker-gLs.1.0.scaf24927-exonerate_protein2genome-gene-0.0-mRNA-1
gLs.1.0.scaf24927	maker	exon	5010	5036	.	-	.	ID=maker-gLs.1.0.scaf24927-exonerate_protein2genome-gene-0.0-mRNA-1:exon:6148;Parent=maker-gLs.1.0.scaf24927-exonerate_protein2genome-gene-0.0-mRNA-1
gLs.1.0.scaf24927	maker	CDS	5010	5036	.	-	0	ID=maker-gLs.1.0.scaf24927-exonerate_protein2genome-gene-0.0-mRNA-1:cds;Parent=maker-gLs.1.0.scaf24927-exonerate_protein2genome-gene-0.0-mRNA-1
gLs.1.0.scaf24927	maker	CDS	4573	4705	.	-	0	ID=maker-gLs.1.0.scaf24927-exonerate_protein2genome-gene-0.0-mRNA-1:cds;Parent=maker-gLs.1.0.scaf24927-exonerate_protein2genome-gene-0.0-mRNA-1
gLs.1.0.scaf24927	maker	CDS	3313	3467	.	-	2	ID=maker-gLs.1.0.scaf24927-exonerate_protein2genome-gene-0.0-mRNA-1:cds;Parent=maker-gLs.1.0.scaf24927-exonerate_protein2genome-gene-0.0-mRNA-1
gLs.1.0.scaf03850	maker	gene	46847	47146	.	-	.	ID=maker-gLs.1.0.scaf03850-exonerate_protein2genome-gene-0.1;Name=maker-gLs.1.0.scaf03850-exonerate_protein2genome-gene-0.1
gLs.1.0.scaf03850	maker	mRNA	46847	47146	300	-	.	ID=maker-gLs.1.0.scaf03850-exonerate_protein2genome-gene-0.1-mRNA-1;Parent=maker-gLs.1.0.scaf03850-exonerate_protein2genome-gene-0.1;Name=maker-gLs.1.0.scaf03850-exonerate_protein2genome-gene-0.1-mRNA-1;_AED=0.55;_eAED=0.55;_QI=0|-1|0|1|-1|0|1|0|99
gLs.1.0.scaf03850	maker	exon	46847	47146	.	-	.	ID=maker-gLs.1.0.scaf03850-exonerate_protein2genome-gene-0.1-mRNA-1:exon:4545;Parent=maker-gLs.1.0.scaf03850-exonerate_protein2genome-gene-0.1-mRNA-1
gLs.1.0.scaf03850	maker	CDS	46847	47146	.	-	0	ID=maker-gLs.1.0.scaf03850-exonerate_protein2genome-gene-0.1-mRNA-1:cds;Parent=maker-gLs.1.0.scaf03850-exonerate_protein2genome-gene-0.1-mRNA-1
gLs.1.0.scaf03850	maker	gene	43784	43957	.	+	.	ID=maker-gLs.1.0.scaf03850-exonerate_protein2genome-gene-0.0;Name=maker-gLs.1.0.scaf03850-exonerate_protein2genome-gene-0.0
gLs.1.0.scaf03850	maker	mRNA	43784	43957	174	+	.	ID=maker-gLs.1.0.scaf03850-exonerate_protein2genome-gene-0.0-mRNA-1;Parent=maker-gLs.1.0.scaf03850-exonerate_protein2genome-gene-0.0;Name=maker-gLs.1.0.scaf03850-exonerate_protein2genome-gene-0.0-mRNA-1;_AED=0.38;_eAED=1.00;_QI=0|-1|0|1|-1|0|1|0|57
gLs.1.0.scaf03850	maker	exon	43784	43957	.	+	.	ID=maker-gLs.1.0.scaf03850-exonerate_protein2genome-gene-0.0-mRNA-1:exon:4546;Parent=maker-gLs.1.0.scaf03850-exonerate_protein2genome-gene-0.0-mRNA-1
gLs.1.0.scaf03850	maker	CDS	43784	43957	.	+	0	ID=maker-gLs.1.0.scaf03850-exonerate_protein2genome-gene-0.0-mRNA-1:cds;Parent=maker-gLs.1.0.scaf03850-exonerate_protein2genome-gene-0.0-mRNA-1
gLs.1.0.scaf11234	maker	gene	3231	3551	.	+	.	ID=maker-gLs.1.0.scaf11234-exonerate_protein2genome-gene-0.0;Name=maker-gLs.1.0.scaf11234-exonerate_protein2genome-gene-0.0
gLs.1.0.scaf11234	maker	mRNA	3231	3551	321	+	.	ID=maker-gLs.1.0.scaf11234-exonerate_protein2genome-gene-0.0-mRNA-1;Parent=maker-gLs.1.0.scaf11234-exonerate_protein2genome-gene-0.0;Name=maker-gLs.1.0.scaf11234-exonerate_protein2genome-gene-0.0-mRNA-1;_AED=0.30;_eAED=0.38;_QI=0|-1|0|1|-1|0|1|0|106
gLs.1.0.scaf11234	maker	exon	3231	3551	.	+	.	ID=maker-gLs.1.0.scaf11234-exonerate_protein2genome-gene-0.0-mRNA-1:exon:5501;Parent=maker-gLs.1.0.scaf11234-exonerate_protein2genome-gene-0.0-mRNA-1
gLs.1.0.scaf11234	maker	CDS	3231	3551	.	+	0	ID=maker-gLs.1.0.scaf11234-exonerate_protein2genome-gene-0.0-mRNA-1:cds;Parent=maker-gLs.1.0.scaf11234-exonerate_protein2genome-gene-0.0-mRNA-1
gLs.1.0.scaf21855	maker	gene	2143	4459	.	-	.	ID=maker-gLs.1.0.scaf21855-exonerate_est2genome-gene-0.0;Name=maker-gLs.1.0.scaf21855-exonerate_est2genome-gene-0.0
gLs.1.0.scaf21855	maker	mRNA	2143	4459	579	-	.	ID=maker-gLs.1.0.scaf21855-exonerate_est2genome-gene-0.0-mRNA-1;Parent=maker-gLs.1.0.scaf21855-exonerate_est2genome-gene-0.0;Name=maker-gLs.1.0.scaf21855-exonerate_est2genome-gene-0.0-mRNA-1;_AED=0.00;_eAED=0.00;_QI=0|1|0.75|1|0|0|4|90|162
gLs.1.0.scaf21855	maker	exon	2143	2349	.	-	.	ID=maker-gLs.1.0.scaf21855-exonerate_est2genome-gene-0.0-mRNA-1:exon:6563;Parent=maker-gLs.1.0.scaf21855-exonerate_est2genome-gene-0.0-mRNA-1
gLs.1.0.scaf21855	maker	exon	3200	3291	.	-	.	ID=maker-gLs.1.0.scaf21855-exonerate_est2genome-gene-0.0-mRNA-1:exon:6562;Parent=maker-gLs.1.0.scaf21855-exonerate_est2genome-gene-0.0-mRNA-1
gLs.1.0.scaf21855	maker	exon	3613	3776	.	-	.	ID=maker-gLs.1.0.scaf21855-exonerate_est2genome-gene-0.0-mRNA-1:exon:6561;Parent=maker-gLs.1.0.scaf21855-exonerate_est2genome-gene-0.0-mRNA-1
gLs.1.0.scaf21855	maker	exon	4344	4459	.	-	.	ID=maker-gLs.1.0.scaf21855-exonerate_est2genome-gene-0.0-mRNA-1:exon:6560;Parent=maker-gLs.1.0.scaf21855-exonerate_est2genome-gene-0.0-mRNA-1
gLs.1.0.scaf21855	maker	CDS	4344	4459	.	-	0	ID=maker-gLs.1.0.scaf21855-exonerate_est2genome-gene-0.0-mRNA-1:cds;Parent=maker-gLs.1.0.scaf21855-exonerate_est2genome-gene-0.0-mRNA-1
gLs.1.0.scaf21855	maker	CDS	3613	3776	.	-	1	ID=maker-gLs.1.0.scaf21855-exonerate_est2genome-gene-0.0-mRNA-1:cds;Parent=maker-gLs.1.0.scaf21855-exonerate_est2genome-gene-0.0-mRNA-1
gLs.1.0.scaf21855	maker	CDS	3200	3291	.	-	2	ID=maker-gLs.1.0.scaf21855-exonerate_est2genome-gene-0.0-mRNA-1:cds;Parent=maker-gLs.1.0.scaf21855-exonerate_est2genome-gene-0.0-mRNA-1
gLs.1.0.scaf21855	maker	CDS	2233	2349	.	-	0	ID=maker-gLs.1.0.scaf21855-exonerate_est2genome-gene-0.0-mRNA-1:cds;Parent=maker-gLs.1.0.scaf21855-exonerate_est2genome-gene-0.0-mRNA-1
gLs.1.0.scaf21855	maker	three_prime_UTR	2143	2232	.	-	.	ID=maker-gLs.1.0.scaf21855-exonerate_est2genome-gene-0.0-mRNA-1:three_prime_utr;Parent=maker-gLs.1.0.scaf21855-exonerate_est2genome-gene-0.0-mRNA-1
gLs.1.0.scaf33857	maker	gene	1850	2017	.	+	.	ID=maker-gLs.1.0.scaf33857-exonerate_protein2genome-gene-0.0;Name=maker-gLs.1.0.scaf33857-exonerate_protein2genome-gene-0.0
gLs.1.0.scaf33857	maker	mRNA	1850	2017	168	+	.	ID=maker-gLs.1.0.scaf33857-exonerate_protein2genome-gene-0.0-mRNA-1;Parent=maker-gLs.1.0.scaf33857-exonerate_protein2genome-gene-0.0;Name=maker-gLs.1.0.scaf33857-exonerate_protein2genome-gene-0.0-mRNA-1;_AED=0.15;_eAED=0.15;_QI=0|-1|0|1|-1|0|1|0|55
gLs.1.0.scaf33857	maker	exon	1850	2017	.	+	.	ID=maker-gLs.1.0.scaf33857-exonerate_protein2genome-gene-0.0-mRNA-1:exon:6719;Parent=maker-gLs.1.0.scaf33857-exonerate_protein2genome-gene-0.0-mRNA-1
gLs.1.0.scaf33857	maker	CDS	1850	2017	.	+	0	ID=maker-gLs.1.0.scaf33857-exonerate_protein2genome-gene-0.0-mRNA-1:cds;Parent=maker-gLs.1.0.scaf33857-exonerate_protein2genome-gene-0.0-mRNA-1
gLs.1.0.scaf23639	maker	gene	4421	6178	.	-	.	ID=maker-gLs.1.0.scaf23639-exonerate_protein2genome-gene-0.0;Name=maker-gLs.1.0.scaf23639-exonerate_protein2genome-gene-0.0
gLs.1.0.scaf23639	maker	mRNA	4421	6178	327	-	.	ID=maker-gLs.1.0.scaf23639-exonerate_protein2genome-gene-0.0-mRNA-1;Parent=maker-gLs.1.0.scaf23639-exonerate_protein2genome-gene-0.0;Name=maker-gLs.1.0.scaf23639-exonerate_protein2genome-gene-0.0-mRNA-1;_AED=0.03;_eAED=0.03;_QI=0|0|0|1|0|0|2|0|108
gLs.1.0.scaf23639	maker	exon	4421	4635	.	-	.	ID=maker-gLs.1.0.scaf23639-exonerate_protein2genome-gene-0.0-mRNA-1:exon:6542;Parent=maker-gLs.1.0.scaf23639-exonerate_protein2genome-gene-0.0-mRNA-1
gLs.1.0.scaf23639	maker	exon	6067	6178	.	-	.	ID=maker-gLs.1.0.scaf23639-exonerate_protein2genome-gene-0.0-mRNA-1:exon:6541;Parent=maker-gLs.1.0.scaf23639-exonerate_protein2genome-gene-0.0-mRNA-1
gLs.1.0.scaf23639	maker	CDS	6067	6178	.	-	0	ID=maker-gLs.1.0.scaf23639-exonerate_protein2genome-gene-0.0-mRNA-1:cds;Parent=maker-gLs.1.0.scaf23639-exonerate_protein2genome-gene-0.0-mRNA-1
gLs.1.0.scaf23639	maker	CDS	4421	4635	.	-	2	ID=maker-gLs.1.0.scaf23639-exonerate_protein2genome-gene-0.0-mRNA-1:cds;Parent=maker-gLs.1.0.scaf23639-exonerate_protein2genome-gene-0.0-mRNA-1
gLs.1.0.scaf08302	maker	gene	22886	23200	.	-	.	ID=maker-gLs.1.0.scaf08302-exonerate_protein2genome-gene-0.0;Name=maker-gLs.1.0.scaf08302-exonerate_protein2genome-gene-0.0
gLs.1.0.scaf08302	maker	mRNA	22886	23200	315	-	.	ID=maker-gLs.1.0.scaf08302-exonerate_protein2genome-gene-0.0-mRNA-1;Parent=maker-gLs.1.0.scaf08302-exonerate_protein2genome-gene-0.0;Name=maker-gLs.1.0.scaf08302-exonerate_protein2genome-gene-0.0-mRNA-1;_AED=0.36;_eAED=0.60;_QI=0|-1|0|1|-1|0|1|0|104
gLs.1.0.scaf08302	maker	exon	22886	23200	.	-	.	ID=maker-gLs.1.0.scaf08302-exonerate_protein2genome-gene-0.0-mRNA-1:exon:5332;Parent=maker-gLs.1.0.scaf08302-exonerate_protein2genome-gene-0.0-mRNA-1
gLs.1.0.scaf08302	maker	CDS	22886	23200	.	-	0	ID=maker-gLs.1.0.scaf08302-exonerate_protein2genome-gene-0.0-mRNA-1:cds;Parent=maker-gLs.1.0.scaf08302-exonerate_protein2genome-gene-0.0-mRNA-1
gLs.1.0.scaf02915	maker	gene	52746	57655	.	-	.	ID=maker-gLs.1.0.scaf02915-exonerate_protein2genome-gene-0.17;Name=maker-gLs.1.0.scaf02915-exonerate_protein2genome-gene-0.17
gLs.1.0.scaf02915	maker	mRNA	52746	57655	1164	-	.	ID=maker-gLs.1.0.scaf02915-exonerate_protein2genome-gene-0.17-mRNA-1;Parent=maker-gLs.1.0.scaf02915-exonerate_protein2genome-gene-0.17;Name=maker-gLs.1.0.scaf02915-exonerate_protein2genome-gene-0.17-mRNA-1;_AED=0.26;_eAED=0.27;_QI=0|0|0|1|0|0|5|0|387
gLs.1.0.scaf02915	maker	exon	52746	53458	.	-	.	ID=maker-gLs.1.0.scaf02915-exonerate_protein2genome-gene-0.17-mRNA-1:exon:4082;Parent=maker-gLs.1.0.scaf02915-exonerate_protein2genome-gene-0.17-mRNA-1
gLs.1.0.scaf02915	maker	exon	53788	53948	.	-	.	ID=maker-gLs.1.0.scaf02915-exonerate_protein2genome-gene-0.17-mRNA-1:exon:4081;Parent=maker-gLs.1.0.scaf02915-exonerate_protein2genome-gene-0.17-mRNA-1
gLs.1.0.scaf02915	maker	exon	54569	54659	.	-	.	ID=maker-gLs.1.0.scaf02915-exonerate_protein2genome-gene-0.17-mRNA-1:exon:4080;Parent=maker-gLs.1.0.scaf02915-exonerate_protein2genome-gene-0.17-mRNA-1
gLs.1.0.scaf02915	maker	exon	56043	56099	.	-	.	ID=maker-gLs.1.0.scaf02915-exonerate_protein2genome-gene-0.17-mRNA-1:exon:4079;Parent=maker-gLs.1.0.scaf02915-exonerate_protein2genome-gene-0.17-mRNA-1
gLs.1.0.scaf02915	maker	exon	57514	57655	.	-	.	ID=maker-gLs.1.0.scaf02915-exonerate_protein2genome-gene-0.17-mRNA-1:exon:4078;Parent=maker-gLs.1.0.scaf02915-exonerate_protein2genome-gene-0.17-mRNA-1
gLs.1.0.scaf02915	maker	CDS	57514	57655	.	-	0	ID=maker-gLs.1.0.scaf02915-exonerate_protein2genome-gene-0.17-mRNA-1:cds;Parent=maker-gLs.1.0.scaf02915-exonerate_protein2genome-gene-0.17-mRNA-1
gLs.1.0.scaf02915	maker	CDS	56043	56099	.	-	2	ID=maker-gLs.1.0.scaf02915-exonerate_protein2genome-gene-0.17-mRNA-1:cds;Parent=maker-gLs.1.0.scaf02915-exonerate_protein2genome-gene-0.17-mRNA-1
gLs.1.0.scaf02915	maker	CDS	54569	54659	.	-	2	ID=maker-gLs.1.0.scaf02915-exonerate_protein2genome-gene-0.17-mRNA-1:cds;Parent=maker-gLs.1.0.scaf02915-exonerate_protein2genome-gene-0.17-mRNA-1
gLs.1.0.scaf02915	maker	CDS	53788	53948	.	-	1	ID=maker-gLs.1.0.scaf02915-exonerate_protein2genome-gene-0.17-mRNA-1:cds;Parent=maker-gLs.1.0.scaf02915-exonerate_protein2genome-gene-0.17-mRNA-1
gLs.1.0.scaf02915	maker	CDS	52746	53458	.	-	2	ID=maker-gLs.1.0.scaf02915-exonerate_protein2genome-gene-0.17-mRNA-1:cds;Parent=maker-gLs.1.0.scaf02915-exonerate_protein2genome-gene-0.17-mRNA-1
gLs.1.0.scaf02915	maker	gene	25075	25428	.	-	.	ID=maker-gLs.1.0.scaf02915-exonerate_protein2genome-gene-0.14;Name=maker-gLs.1.0.scaf02915-exonerate_protein2genome-gene-0.14
gLs.1.0.scaf02915	maker	mRNA	25075	25428	354	-	.	ID=maker-gLs.1.0.scaf02915-exonerate_protein2genome-gene-0.14-mRNA-1;Parent=maker-gLs.1.0.scaf02915-exonerate_protein2genome-gene-0.14;Name=maker-gLs.1.0.scaf02915-exonerate_protein2genome-gene-0.14-mRNA-1;_AED=0.02;_eAED=0.02;_QI=0|-1|0|1|-1|0|1|0|117
gLs.1.0.scaf02915	maker	exon	25075	25428	.	-	.	ID=maker-gLs.1.0.scaf02915-exonerate_protein2genome-gene-0.14-mRNA-1:exon:4083;Parent=maker-gLs.1.0.scaf02915-exonerate_protein2genome-gene-0.14-mRNA-1
gLs.1.0.scaf02915	maker	CDS	25075	25428	.	-	0	ID=maker-gLs.1.0.scaf02915-exonerate_protein2genome-gene-0.14-mRNA-1:cds;Parent=maker-gLs.1.0.scaf02915-exonerate_protein2genome-gene-0.14-mRNA-1
gLs.1.0.scaf02915	maker	gene	1507	1794	.	+	.	ID=maker-gLs.1.0.scaf02915-exonerate_protein2genome-gene-0.0;Name=maker-gLs.1.0.scaf02915-exonerate_protein2genome-gene-0.0
gLs.1.0.scaf02915	maker	mRNA	1507	1794	288	+	.	ID=maker-gLs.1.0.scaf02915-exonerate_protein2genome-gene-0.0-mRNA-1;Parent=maker-gLs.1.0.scaf02915-exonerate_protein2genome-gene-0.0;Name=maker-gLs.1.0.scaf02915-exonerate_protein2genome-gene-0.0-mRNA-1;_AED=0.18;_eAED=0.22;_QI=0|-1|0|1|-1|0|1|0|95
gLs.1.0.scaf02915	maker	exon	1507	1794	.	+	.	ID=maker-gLs.1.0.scaf02915-exonerate_protein2genome-gene-0.0-mRNA-1:exon:4084;Parent=maker-gLs.1.0.scaf02915-exonerate_protein2genome-gene-0.0-mRNA-1
gLs.1.0.scaf02915	maker	CDS	1507	1794	.	+	0	ID=maker-gLs.1.0.scaf02915-exonerate_protein2genome-gene-0.0-mRNA-1:cds;Parent=maker-gLs.1.0.scaf02915-exonerate_protein2genome-gene-0.0-mRNA-1
gLs.1.0.scaf47753	maker	gene	63	1222	.	+	.	ID=maker-gLs.1.0.scaf47753-exonerate_protein2genome-gene-0.0;Name=maker-gLs.1.0.scaf47753-exonerate_protein2genome-gene-0.0
gLs.1.0.scaf47753	maker	mRNA	63	1222	651	+	.	ID=maker-gLs.1.0.scaf47753-exonerate_protein2genome-gene-0.0-mRNA-1;Parent=maker-gLs.1.0.scaf47753-exonerate_protein2genome-gene-0.0;Name=maker-gLs.1.0.scaf47753-exonerate_protein2genome-gene-0.0-mRNA-1;_AED=0.04;_eAED=0.04;_QI=0|0|0|1|0|0|2|0|216
gLs.1.0.scaf47753	maker	exon	63	265	.	+	.	ID=maker-gLs.1.0.scaf47753-exonerate_protein2genome-gene-0.0-mRNA-1:exon:6948;Parent=maker-gLs.1.0.scaf47753-exonerate_protein2genome-gene-0.0-mRNA-1
gLs.1.0.scaf47753	maker	exon	775	1222	.	+	.	ID=maker-gLs.1.0.scaf47753-exonerate_protein2genome-gene-0.0-mRNA-1:exon:6949;Parent=maker-gLs.1.0.scaf47753-exonerate_protein2genome-gene-0.0-mRNA-1
gLs.1.0.scaf47753	maker	CDS	63	265	.	+	0	ID=maker-gLs.1.0.scaf47753-exonerate_protein2genome-gene-0.0-mRNA-1:cds;Parent=maker-gLs.1.0.scaf47753-exonerate_protein2genome-gene-0.0-mRNA-1
gLs.1.0.scaf47753	maker	CDS	775	1222	.	+	1	ID=maker-gLs.1.0.scaf47753-exonerate_protein2genome-gene-0.0-mRNA-1:cds;Parent=maker-gLs.1.0.scaf47753-exonerate_protein2genome-gene-0.0-mRNA-1
gLs.1.0.scaf01457	maker	gene	43314	44549	.	+	.	ID=maker-gLs.1.0.scaf01457-exonerate_protein2genome-gene-0.6;Name=maker-gLs.1.0.scaf01457-exonerate_protein2genome-gene-0.6
gLs.1.0.scaf01457	maker	mRNA	43314	44549	1134	+	.	ID=maker-gLs.1.0.scaf01457-exonerate_protein2genome-gene-0.6-mRNA-1;Parent=maker-gLs.1.0.scaf01457-exonerate_protein2genome-gene-0.6;Name=maker-gLs.1.0.scaf01457-exonerate_protein2genome-gene-0.6-mRNA-1;_AED=0.31;_eAED=0.31;_QI=0|0|0|1|0|0|2|0|377
gLs.1.0.scaf01457	maker	exon	43314	43443	.	+	.	ID=maker-gLs.1.0.scaf01457-exonerate_protein2genome-gene-0.6-mRNA-1:exon:2674;Parent=maker-gLs.1.0.scaf01457-exonerate_protein2genome-gene-0.6-mRNA-1
gLs.1.0.scaf01457	maker	exon	43546	44549	.	+	.	ID=maker-gLs.1.0.scaf01457-exonerate_protein2genome-gene-0.6-mRNA-1:exon:2675;Parent=maker-gLs.1.0.scaf01457-exonerate_protein2genome-gene-0.6-mRNA-1
gLs.1.0.scaf01457	maker	CDS	43314	43443	.	+	0	ID=maker-gLs.1.0.scaf01457-exonerate_protein2genome-gene-0.6-mRNA-1:cds;Parent=maker-gLs.1.0.scaf01457-exonerate_protein2genome-gene-0.6-mRNA-1
gLs.1.0.scaf01457	maker	CDS	43546	44549	.	+	2	ID=maker-gLs.1.0.scaf01457-exonerate_protein2genome-gene-0.6-mRNA-1:cds;Parent=maker-gLs.1.0.scaf01457-exonerate_protein2genome-gene-0.6-mRNA-1
gLs.1.0.scaf01457	maker	gene	10357	12097	.	+	.	ID=maker-gLs.1.0.scaf01457-exonerate_protein2genome-gene-0.0;Name=maker-gLs.1.0.scaf01457-exonerate_protein2genome-gene-0.0
gLs.1.0.scaf01457	maker	mRNA	10357	12097	435	+	.	ID=maker-gLs.1.0.scaf01457-exonerate_protein2genome-gene-0.0-mRNA-1;Parent=maker-gLs.1.0.scaf01457-exonerate_protein2genome-gene-0.0;Name=maker-gLs.1.0.scaf01457-exonerate_protein2genome-gene-0.0-mRNA-1;_AED=0.11;_eAED=0.12;_QI=0|0|0|1|0|0|4|0|144
gLs.1.0.scaf01457	maker	exon	10357	10467	.	+	.	ID=maker-gLs.1.0.scaf01457-exonerate_protein2genome-gene-0.0-mRNA-1:exon:2676;Parent=maker-gLs.1.0.scaf01457-exonerate_protein2genome-gene-0.0-mRNA-1
gLs.1.0.scaf01457	maker	exon	11157	11253	.	+	.	ID=maker-gLs.1.0.scaf01457-exonerate_protein2genome-gene-0.0-mRNA-1:exon:2677;Parent=maker-gLs.1.0.scaf01457-exonerate_protein2genome-gene-0.0-mRNA-1
gLs.1.0.scaf01457	maker	exon	11661	11747	.	+	.	ID=maker-gLs.1.0.scaf01457-exonerate_protein2genome-gene-0.0-mRNA-1:exon:2678;Parent=maker-gLs.1.0.scaf01457-exonerate_protein2genome-gene-0.0-mRNA-1
gLs.1.0.scaf01457	maker	exon	11958	12097	.	+	.	ID=maker-gLs.1.0.scaf01457-exonerate_protein2genome-gene-0.0-mRNA-1:exon:2679;Parent=maker-gLs.1.0.scaf01457-exonerate_protein2genome-gene-0.0-mRNA-1
gLs.1.0.scaf01457	maker	CDS	10357	10467	.	+	0	ID=maker-gLs.1.0.scaf01457-exonerate_protein2genome-gene-0.0-mRNA-1:cds;Parent=maker-gLs.1.0.scaf01457-exonerate_protein2genome-gene-0.0-mRNA-1
gLs.1.0.scaf01457	maker	CDS	11157	11253	.	+	0	ID=maker-gLs.1.0.scaf01457-exonerate_protein2genome-gene-0.0-mRNA-1:cds;Parent=maker-gLs.1.0.scaf01457-exonerate_protein2genome-gene-0.0-mRNA-1
gLs.1.0.scaf01457	maker	CDS	11661	11747	.	+	2	ID=maker-gLs.1.0.scaf01457-exonerate_protein2genome-gene-0.0-mRNA-1:cds;Parent=maker-gLs.1.0.scaf01457-exonerate_protein2genome-gene-0.0-mRNA-1
gLs.1.0.scaf01457	maker	CDS	11958	12097	.	+	2	ID=maker-gLs.1.0.scaf01457-exonerate_protein2genome-gene-0.0-mRNA-1:cds;Parent=maker-gLs.1.0.scaf01457-exonerate_protein2genome-gene-0.0-mRNA-1
gLs.1.0.scaf01457	maker	gene	28490	28690	.	+	.	ID=maker-gLs.1.0.scaf01457-exonerate_protein2genome-gene-0.3;Name=maker-gLs.1.0.scaf01457-exonerate_protein2genome-gene-0.3
gLs.1.0.scaf01457	maker	mRNA	28490	28690	201	+	.	ID=maker-gLs.1.0.scaf01457-exonerate_protein2genome-gene-0.3-mRNA-1;Parent=maker-gLs.1.0.scaf01457-exonerate_protein2genome-gene-0.3;Name=maker-gLs.1.0.scaf01457-exonerate_protein2genome-gene-0.3-mRNA-1;_AED=0.32;_eAED=0.32;_QI=0|-1|0|1|-1|0|1|0|66
gLs.1.0.scaf01457	maker	exon	28490	28690	.	+	.	ID=maker-gLs.1.0.scaf01457-exonerate_protein2genome-gene-0.3-mRNA-1:exon:2680;Parent=maker-gLs.1.0.scaf01457-exonerate_protein2genome-gene-0.3-mRNA-1
gLs.1.0.scaf01457	maker	CDS	28490	28690	.	+	0	ID=maker-gLs.1.0.scaf01457-exonerate_protein2genome-gene-0.3-mRNA-1:cds;Parent=maker-gLs.1.0.scaf01457-exonerate_protein2genome-gene-0.3-mRNA-1
gLs.1.0.scaf08441	maker	gene	19277	24775	.	+	.	ID=maker-gLs.1.0.scaf08441-exonerate_protein2genome-gene-0.9;Name=maker-gLs.1.0.scaf08441-exonerate_protein2genome-gene-0.9
gLs.1.0.scaf08441	maker	mRNA	19277	24775	2454	+	.	ID=maker-gLs.1.0.scaf08441-exonerate_protein2genome-gene-0.9-mRNA-1;Parent=maker-gLs.1.0.scaf08441-exonerate_protein2genome-gene-0.9;Name=maker-gLs.1.0.scaf08441-exonerate_protein2genome-gene-0.9-mRNA-1;_AED=0.26;_eAED=0.26;_QI=0|0|0|1|0|0|2|0|817
gLs.1.0.scaf08441	maker	exon	19277	19543	.	+	.	ID=maker-gLs.1.0.scaf08441-exonerate_protein2genome-gene-0.9-mRNA-1:exon:5543;Parent=maker-gLs.1.0.scaf08441-exonerate_protein2genome-gene-0.9-mRNA-1
gLs.1.0.scaf08441	maker	exon	22589	24775	.	+	.	ID=maker-gLs.1.0.scaf08441-exonerate_protein2genome-gene-0.9-mRNA-1:exon:5544;Parent=maker-gLs.1.0.scaf08441-exonerate_protein2genome-gene-0.9-mRNA-1
gLs.1.0.scaf08441	maker	CDS	19277	19543	.	+	0	ID=maker-gLs.1.0.scaf08441-exonerate_protein2genome-gene-0.9-mRNA-1:cds;Parent=maker-gLs.1.0.scaf08441-exonerate_protein2genome-gene-0.9-mRNA-1
gLs.1.0.scaf08441	maker	CDS	22589	24775	.	+	0	ID=maker-gLs.1.0.scaf08441-exonerate_protein2genome-gene-0.9-mRNA-1:cds;Parent=maker-gLs.1.0.scaf08441-exonerate_protein2genome-gene-0.9-mRNA-1
gLs.1.0.scaf08441	maker	gene	5968	7555	.	+	.	ID=maker-gLs.1.0.scaf08441-exonerate_protein2genome-gene-0.0;Name=maker-gLs.1.0.scaf08441-exonerate_protein2genome-gene-0.0
gLs.1.0.scaf08441	maker	mRNA	5968	7555	588	+	.	ID=maker-gLs.1.0.scaf08441-exonerate_protein2genome-gene-0.0-mRNA-1;Parent=maker-gLs.1.0.scaf08441-exonerate_protein2genome-gene-0.0;Name=maker-gLs.1.0.scaf08441-exonerate_protein2genome-gene-0.0-mRNA-1;_AED=0.45;_eAED=0.45;_QI=0|0|0|1|0|0|2|0|195
gLs.1.0.scaf08441	maker	exon	5968	6030	.	+	.	ID=maker-gLs.1.0.scaf08441-exonerate_protein2genome-gene-0.0-mRNA-1:exon:5545;Parent=maker-gLs.1.0.scaf08441-exonerate_protein2genome-gene-0.0-mRNA-1
gLs.1.0.scaf08441	maker	exon	7031	7555	.	+	.	ID=maker-gLs.1.0.scaf08441-exonerate_protein2genome-gene-0.0-mRNA-1:exon:5546;Parent=maker-gLs.1.0.scaf08441-exonerate_protein2genome-gene-0.0-mRNA-1
gLs.1.0.scaf08441	maker	CDS	5968	6030	.	+	0	ID=maker-gLs.1.0.scaf08441-exonerate_protein2genome-gene-0.0-mRNA-1:cds;Parent=maker-gLs.1.0.scaf08441-exonerate_protein2genome-gene-0.0-mRNA-1
gLs.1.0.scaf08441	maker	CDS	7031	7555	.	+	0	ID=maker-gLs.1.0.scaf08441-exonerate_protein2genome-gene-0.0-mRNA-1:cds;Parent=maker-gLs.1.0.scaf08441-exonerate_protein2genome-gene-0.0-mRNA-1
gLs.1.0.scaf08441	maker	gene	8754	9161	.	+	.	ID=maker-gLs.1.0.scaf08441-exonerate_protein2genome-gene-0.5;Name=maker-gLs.1.0.scaf08441-exonerate_protein2genome-gene-0.5
gLs.1.0.scaf08441	maker	mRNA	8754	9161	408	+	.	ID=maker-gLs.1.0.scaf08441-exonerate_protein2genome-gene-0.5-mRNA-1;Parent=maker-gLs.1.0.scaf08441-exonerate_protein2genome-gene-0.5;Name=maker-gLs.1.0.scaf08441-exonerate_protein2genome-gene-0.5-mRNA-1;_AED=0.48;_eAED=0.48;_QI=0|-1|0|1|-1|0|1|0|135
gLs.1.0.scaf08441	maker	exon	8754	9161	.	+	.	ID=maker-gLs.1.0.scaf08441-exonerate_protein2genome-gene-0.5-mRNA-1:exon:5547;Parent=maker-gLs.1.0.scaf08441-exonerate_protein2genome-gene-0.5-mRNA-1
gLs.1.0.scaf08441	maker	CDS	8754	9161	.	+	0	ID=maker-gLs.1.0.scaf08441-exonerate_protein2genome-gene-0.5-mRNA-1:cds;Parent=maker-gLs.1.0.scaf08441-exonerate_protein2genome-gene-0.5-mRNA-1
gLs.1.0.scaf21281	maker	gene	3526	7635	.	-	.	ID=maker-gLs.1.0.scaf21281-exonerate_protein2genome-gene-0.0;Name=maker-gLs.1.0.scaf21281-exonerate_protein2genome-gene-0.0
gLs.1.0.scaf21281	maker	mRNA	3526	7635	1110	-	.	ID=maker-gLs.1.0.scaf21281-exonerate_protein2genome-gene-0.0-mRNA-1;Parent=maker-gLs.1.0.scaf21281-exonerate_protein2genome-gene-0.0;Name=maker-gLs.1.0.scaf21281-exonerate_protein2genome-gene-0.0-mRNA-1;_AED=0.25;_eAED=0.25;_QI=0|0|0|1|0|0|4|0|369
gLs.1.0.scaf21281	maker	exon	3526	4242	.	-	.	ID=maker-gLs.1.0.scaf21281-exonerate_protein2genome-gene-0.0-mRNA-1:exon:6043;Parent=maker-gLs.1.0.scaf21281-exonerate_protein2genome-gene-0.0-mRNA-1
gLs.1.0.scaf21281	maker	exon	5076	5243	.	-	.	ID=maker-gLs.1.0.scaf21281-exonerate_protein2genome-gene-0.0-mRNA-1:exon:6042;Parent=maker-gLs.1.0.scaf21281-exonerate_protein2genome-gene-0.0-mRNA-1
gLs.1.0.scaf21281	maker	exon	5742	5936	.	-	.	ID=maker-gLs.1.0.scaf21281-exonerate_protein2genome-gene-0.0-mRNA-1:exon:6041;Parent=maker-gLs.1.0.scaf21281-exonerate_protein2genome-gene-0.0-mRNA-1
gLs.1.0.scaf21281	maker	exon	7606	7635	.	-	.	ID=maker-gLs.1.0.scaf21281-exonerate_protein2genome-gene-0.0-mRNA-1:exon:6040;Parent=maker-gLs.1.0.scaf21281-exonerate_protein2genome-gene-0.0-mRNA-1
gLs.1.0.scaf21281	maker	CDS	7606	7635	.	-	0	ID=maker-gLs.1.0.scaf21281-exonerate_protein2genome-gene-0.0-mRNA-1:cds;Parent=maker-gLs.1.0.scaf21281-exonerate_protein2genome-gene-0.0-mRNA-1
gLs.1.0.scaf21281	maker	CDS	5742	5936	.	-	0	ID=maker-gLs.1.0.scaf21281-exonerate_protein2genome-gene-0.0-mRNA-1:cds;Parent=maker-gLs.1.0.scaf21281-exonerate_protein2genome-gene-0.0-mRNA-1
gLs.1.0.scaf21281	maker	CDS	5076	5243	.	-	0	ID=maker-gLs.1.0.scaf21281-exonerate_protein2genome-gene-0.0-mRNA-1:cds;Parent=maker-gLs.1.0.scaf21281-exonerate_protein2genome-gene-0.0-mRNA-1
gLs.1.0.scaf21281	maker	CDS	3526	4242	.	-	0	ID=maker-gLs.1.0.scaf21281-exonerate_protein2genome-gene-0.0-mRNA-1:cds;Parent=maker-gLs.1.0.scaf21281-exonerate_protein2genome-gene-0.0-mRNA-1
gLs.1.0.scaf28319	maker	gene	4621	4806	.	+	.	ID=maker-gLs.1.0.scaf28319-exonerate_protein2genome-gene-0.0;Name=maker-gLs.1.0.scaf28319-exonerate_protein2genome-gene-0.0
gLs.1.0.scaf28319	maker	mRNA	4621	4806	186	+	.	ID=maker-gLs.1.0.scaf28319-exonerate_protein2genome-gene-0.0-mRNA-1;Parent=maker-gLs.1.0.scaf28319-exonerate_protein2genome-gene-0.0;Name=maker-gLs.1.0.scaf28319-exonerate_protein2genome-gene-0.0-mRNA-1;_AED=0.35;_eAED=1.00;_QI=0|-1|0|1|-1|0|1|0|61
gLs.1.0.scaf28319	maker	exon	4621	4806	.	+	.	ID=maker-gLs.1.0.scaf28319-exonerate_protein2genome-gene-0.0-mRNA-1:exon:6690;Parent=maker-gLs.1.0.scaf28319-exonerate_protein2genome-gene-0.0-mRNA-1
gLs.1.0.scaf28319	maker	CDS	4621	4806	.	+	0	ID=maker-gLs.1.0.scaf28319-exonerate_protein2genome-gene-0.0-mRNA-1:cds;Parent=maker-gLs.1.0.scaf28319-exonerate_protein2genome-gene-0.0-mRNA-1
gLs.1.0.scaf28319	maker	gene	4821	4994	.	+	.	ID=maker-gLs.1.0.scaf28319-exonerate_protein2genome-gene-0.1;Name=maker-gLs.1.0.scaf28319-exonerate_protein2genome-gene-0.1
gLs.1.0.scaf28319	maker	mRNA	4821	4994	174	+	.	ID=maker-gLs.1.0.scaf28319-exonerate_protein2genome-gene-0.1-mRNA-1;Parent=maker-gLs.1.0.scaf28319-exonerate_protein2genome-gene-0.1;Name=maker-gLs.1.0.scaf28319-exonerate_protein2genome-gene-0.1-mRNA-1;_AED=0.36;_eAED=0.36;_QI=0|-1|0|1|-1|0|1|0|57
gLs.1.0.scaf28319	maker	exon	4821	4994	.	+	.	ID=maker-gLs.1.0.scaf28319-exonerate_protein2genome-gene-0.1-mRNA-1:exon:6691;Parent=maker-gLs.1.0.scaf28319-exonerate_protein2genome-gene-0.1-mRNA-1
gLs.1.0.scaf28319	maker	CDS	4821	4994	.	+	0	ID=maker-gLs.1.0.scaf28319-exonerate_protein2genome-gene-0.1-mRNA-1:cds;Parent=maker-gLs.1.0.scaf28319-exonerate_protein2genome-gene-0.1-mRNA-1
gLs.1.0.scaf10608	maker	gene	4849	7311	.	+	.	ID=maker-gLs.1.0.scaf10608-exonerate_protein2genome-gene-0.0;Name=maker-gLs.1.0.scaf10608-exonerate_protein2genome-gene-0.0
gLs.1.0.scaf10608	maker	mRNA	4849	7311	2433	+	.	ID=maker-gLs.1.0.scaf10608-exonerate_protein2genome-gene-0.0-mRNA-1;Parent=maker-gLs.1.0.scaf10608-exonerate_protein2genome-gene-0.0;Name=maker-gLs.1.0.scaf10608-exonerate_protein2genome-gene-0.0-mRNA-1;_AED=0.17;_eAED=0.19;_QI=0|0|0|1|0|0|2|0|810
gLs.1.0.scaf10608	maker	exon	4849	5119	.	+	.	ID=maker-gLs.1.0.scaf10608-exonerate_protein2genome-gene-0.0-mRNA-1:exon:5806;Parent=maker-gLs.1.0.scaf10608-exonerate_protein2genome-gene-0.0-mRNA-1
gLs.1.0.scaf10608	maker	exon	5150	7311	.	+	.	ID=maker-gLs.1.0.scaf10608-exonerate_protein2genome-gene-0.0-mRNA-1:exon:5807;Parent=maker-gLs.1.0.scaf10608-exonerate_protein2genome-gene-0.0-mRNA-1
gLs.1.0.scaf10608	maker	CDS	4849	5119	.	+	0	ID=maker-gLs.1.0.scaf10608-exonerate_protein2genome-gene-0.0-mRNA-1:cds;Parent=maker-gLs.1.0.scaf10608-exonerate_protein2genome-gene-0.0-mRNA-1
gLs.1.0.scaf10608	maker	CDS	5150	7311	.	+	2	ID=maker-gLs.1.0.scaf10608-exonerate_protein2genome-gene-0.0-mRNA-1:cds;Parent=maker-gLs.1.0.scaf10608-exonerate_protein2genome-gene-0.0-mRNA-1
gLs.1.0.scaf10608	maker	gene	14348	14389	.	+	.	ID=maker-gLs.1.0.scaf10608-exonerate_protein2genome-gene-0.17;Name=maker-gLs.1.0.scaf10608-exonerate_protein2genome-gene-0.17
gLs.1.0.scaf10608	maker	mRNA	14348	14389	42	+	.	ID=maker-gLs.1.0.scaf10608-exonerate_protein2genome-gene-0.17-mRNA-1;Parent=maker-gLs.1.0.scaf10608-exonerate_protein2genome-gene-0.17;Name=maker-gLs.1.0.scaf10608-exonerate_protein2genome-gene-0.17-mRNA-1;_AED=0.44;_eAED=1.00;_QI=0|-1|0|1|-1|0|1|0|13
gLs.1.0.scaf10608	maker	exon	14348	14389	.	+	.	ID=maker-gLs.1.0.scaf10608-exonerate_protein2genome-gene-0.17-mRNA-1:exon:5808;Parent=maker-gLs.1.0.scaf10608-exonerate_protein2genome-gene-0.17-mRNA-1
gLs.1.0.scaf10608	maker	CDS	14348	14389	.	+	0	ID=maker-gLs.1.0.scaf10608-exonerate_protein2genome-gene-0.17-mRNA-1:cds;Parent=maker-gLs.1.0.scaf10608-exonerate_protein2genome-gene-0.17-mRNA-1
gLs.1.0.scaf10608	maker	gene	16166	16207	.	+	.	ID=maker-gLs.1.0.scaf10608-exonerate_protein2genome-gene-0.18;Name=maker-gLs.1.0.scaf10608-exonerate_protein2genome-gene-0.18
gLs.1.0.scaf10608	maker	mRNA	16166	16207	42	+	.	ID=maker-gLs.1.0.scaf10608-exonerate_protein2genome-gene-0.18-mRNA-1;Parent=maker-gLs.1.0.scaf10608-exonerate_protein2genome-gene-0.18;Name=maker-gLs.1.0.scaf10608-exonerate_protein2genome-gene-0.18-mRNA-1;_AED=0.44;_eAED=1.00;_QI=0|-1|0|1|-1|0|1|0|13
gLs.1.0.scaf10608	maker	exon	16166	16207	.	+	.	ID=maker-gLs.1.0.scaf10608-exonerate_protein2genome-gene-0.18-mRNA-1:exon:5809;Parent=maker-gLs.1.0.scaf10608-exonerate_protein2genome-gene-0.18-mRNA-1
gLs.1.0.scaf10608	maker	CDS	16166	16207	.	+	0	ID=maker-gLs.1.0.scaf10608-exonerate_protein2genome-gene-0.18-mRNA-1:cds;Parent=maker-gLs.1.0.scaf10608-exonerate_protein2genome-gene-0.18-mRNA-1
gLs.1.0.scaf46188	maker	gene	2160	2435	.	+	.	ID=maker-gLs.1.0.scaf46188-exonerate_protein2genome-gene-0.0;Name=maker-gLs.1.0.scaf46188-exonerate_protein2genome-gene-0.0
gLs.1.0.scaf46188	maker	mRNA	2160	2435	276	+	.	ID=maker-gLs.1.0.scaf46188-exonerate_protein2genome-gene-0.0-mRNA-1;Parent=maker-gLs.1.0.scaf46188-exonerate_protein2genome-gene-0.0;Name=maker-gLs.1.0.scaf46188-exonerate_protein2genome-gene-0.0-mRNA-1;_AED=0.18;_eAED=0.18;_QI=0|-1|0|1|-1|0|1|0|91
gLs.1.0.scaf46188	maker	exon	2160	2435	.	+	.	ID=maker-gLs.1.0.scaf46188-exonerate_protein2genome-gene-0.0-mRNA-1:exon:6661;Parent=maker-gLs.1.0.scaf46188-exonerate_protein2genome-gene-0.0-mRNA-1
gLs.1.0.scaf46188	maker	CDS	2160	2435	.	+	0	ID=maker-gLs.1.0.scaf46188-exonerate_protein2genome-gene-0.0-mRNA-1:cds;Parent=maker-gLs.1.0.scaf46188-exonerate_protein2genome-gene-0.0-mRNA-1
gLs.1.0.scaf26933	maker	gene	643	861	.	+	.	ID=maker-gLs.1.0.scaf26933-exonerate_protein2genome-gene-0.0;Name=maker-gLs.1.0.scaf26933-exonerate_protein2genome-gene-0.0
gLs.1.0.scaf26933	maker	mRNA	643	861	219	+	.	ID=maker-gLs.1.0.scaf26933-exonerate_protein2genome-gene-0.0-mRNA-1;Parent=maker-gLs.1.0.scaf26933-exonerate_protein2genome-gene-0.0;Name=maker-gLs.1.0.scaf26933-exonerate_protein2genome-gene-0.0-mRNA-1;_AED=0.31;_eAED=0.31;_QI=0|-1|0|1|-1|0|1|0|72
gLs.1.0.scaf26933	maker	exon	643	861	.	+	.	ID=maker-gLs.1.0.scaf26933-exonerate_protein2genome-gene-0.0-mRNA-1:exon:7012;Parent=maker-gLs.1.0.scaf26933-exonerate_protein2genome-gene-0.0-mRNA-1
gLs.1.0.scaf26933	maker	CDS	643	861	.	+	0	ID=maker-gLs.1.0.scaf26933-exonerate_protein2genome-gene-0.0-mRNA-1:cds;Parent=maker-gLs.1.0.scaf26933-exonerate_protein2genome-gene-0.0-mRNA-1
gLs.1.0.scaf06270	maker	gene	21581	27237	.	-	.	ID=maker-gLs.1.0.scaf06270-exonerate_est2genome-gene-0.0;Name=maker-gLs.1.0.scaf06270-exonerate_est2genome-gene-0.0
gLs.1.0.scaf06270	maker	mRNA	21581	27237	3578	-	.	ID=maker-gLs.1.0.scaf06270-exonerate_est2genome-gene-0.0-mRNA-1;Parent=maker-gLs.1.0.scaf06270-exonerate_est2genome-gene-0.0;Name=maker-gLs.1.0.scaf06270-exonerate_est2genome-gene-0.0-mRNA-1;_AED=0.32;_eAED=0.32;_QI=27|1|1|1|0|0|6|0|237
gLs.1.0.scaf06270	maker	exon	21581	21688	.	-	.	ID=maker-gLs.1.0.scaf06270-exonerate_est2genome-gene-0.0-mRNA-1:exon:5231;Parent=maker-gLs.1.0.scaf06270-exonerate_est2genome-gene-0.0-mRNA-1
gLs.1.0.scaf06270	maker	exon	22497	22642	.	-	.	ID=maker-gLs.1.0.scaf06270-exonerate_est2genome-gene-0.0-mRNA-1:exon:5230;Parent=maker-gLs.1.0.scaf06270-exonerate_est2genome-gene-0.0-mRNA-1
gLs.1.0.scaf06270	maker	exon	23122	23205	.	-	.	ID=maker-gLs.1.0.scaf06270-exonerate_est2genome-gene-0.0-mRNA-1:exon:5229;Parent=maker-gLs.1.0.scaf06270-exonerate_est2genome-gene-0.0-mRNA-1
gLs.1.0.scaf06270	maker	exon	23942	24071	.	-	.	ID=maker-gLs.1.0.scaf06270-exonerate_est2genome-gene-0.0-mRNA-1:exon:5228;Parent=maker-gLs.1.0.scaf06270-exonerate_est2genome-gene-0.0-mRNA-1
gLs.1.0.scaf06270	maker	exon	24377	24463	.	-	.	ID=maker-gLs.1.0.scaf06270-exonerate_est2genome-gene-0.0-mRNA-1:exon:5227;Parent=maker-gLs.1.0.scaf06270-exonerate_est2genome-gene-0.0-mRNA-1
gLs.1.0.scaf06270	maker	exon	27055	27237	.	-	.	ID=maker-gLs.1.0.scaf06270-exonerate_est2genome-gene-0.0-mRNA-1:exon:5226;Parent=maker-gLs.1.0.scaf06270-exonerate_est2genome-gene-0.0-mRNA-1
gLs.1.0.scaf06270	maker	five_prime_UTR	27211	27237	.	-	.	ID=maker-gLs.1.0.scaf06270-exonerate_est2genome-gene-0.0-mRNA-1:five_prime_utr;Parent=maker-gLs.1.0.scaf06270-exonerate_est2genome-gene-0.0-mRNA-1
gLs.1.0.scaf06270	maker	CDS	27055	27210	.	-	0	ID=maker-gLs.1.0.scaf06270-exonerate_est2genome-gene-0.0-mRNA-1:cds;Parent=maker-gLs.1.0.scaf06270-exonerate_est2genome-gene-0.0-mRNA-1
gLs.1.0.scaf06270	maker	CDS	24377	24463	.	-	0	ID=maker-gLs.1.0.scaf06270-exonerate_est2genome-gene-0.0-mRNA-1:cds;Parent=maker-gLs.1.0.scaf06270-exonerate_est2genome-gene-0.0-mRNA-1
gLs.1.0.scaf06270	maker	CDS	23942	24071	.	-	0	ID=maker-gLs.1.0.scaf06270-exonerate_est2genome-gene-0.0-mRNA-1:cds;Parent=maker-gLs.1.0.scaf06270-exonerate_est2genome-gene-0.0-mRNA-1
gLs.1.0.scaf06270	maker	CDS	23122	23205	.	-	2	ID=maker-gLs.1.0.scaf06270-exonerate_est2genome-gene-0.0-mRNA-1:cds;Parent=maker-gLs.1.0.scaf06270-exonerate_est2genome-gene-0.0-mRNA-1
gLs.1.0.scaf06270	maker	CDS	22497	22642	.	-	2	ID=maker-gLs.1.0.scaf06270-exonerate_est2genome-gene-0.0-mRNA-1:cds;Parent=maker-gLs.1.0.scaf06270-exonerate_est2genome-gene-0.0-mRNA-1
gLs.1.0.scaf06270	maker	CDS	21581	21688	.	-	0	ID=maker-gLs.1.0.scaf06270-exonerate_est2genome-gene-0.0-mRNA-1:cds;Parent=maker-gLs.1.0.scaf06270-exonerate_est2genome-gene-0.0-mRNA-1
gLs.1.0.scaf06270	maker	gene	2665	4592	.	+	.	ID=maker-gLs.1.0.scaf06270-exonerate_protein2genome-gene-0.1;Name=maker-gLs.1.0.scaf06270-exonerate_protein2genome-gene-0.1
gLs.1.0.scaf06270	maker	mRNA	2665	4592	726	+	.	ID=maker-gLs.1.0.scaf06270-exonerate_protein2genome-gene-0.1-mRNA-1;Parent=maker-gLs.1.0.scaf06270-exonerate_protein2genome-gene-0.1;Name=maker-gLs.1.0.scaf06270-exonerate_protein2genome-gene-0.1-mRNA-1;_AED=0.14;_eAED=0.14;_QI=0|0|0|1|0|0|4|0|241
gLs.1.0.scaf06270	maker	exon	2665	2819	.	+	.	ID=maker-gLs.1.0.scaf06270-exonerate_protein2genome-gene-0.1-mRNA-1:exon:5232;Parent=maker-gLs.1.0.scaf06270-exonerate_protein2genome-gene-0.1-mRNA-1
gLs.1.0.scaf06270	maker	exon	3178	3226	.	+	.	ID=maker-gLs.1.0.scaf06270-exonerate_protein2genome-gene-0.1-mRNA-1:exon:5233;Parent=maker-gLs.1.0.scaf06270-exonerate_protein2genome-gene-0.1-mRNA-1
gLs.1.0.scaf06270	maker	exon	3669	3892	.	+	.	ID=maker-gLs.1.0.scaf06270-exonerate_protein2genome-gene-0.1-mRNA-1:exon:5234;Parent=maker-gLs.1.0.scaf06270-exonerate_protein2genome-gene-0.1-mRNA-1
gLs.1.0.scaf06270	maker	exon	4295	4592	.	+	.	ID=maker-gLs.1.0.scaf06270-exonerate_protein2genome-gene-0.1-mRNA-1:exon:5235;Parent=maker-gLs.1.0.scaf06270-exonerate_protein2genome-gene-0.1-mRNA-1
gLs.1.0.scaf06270	maker	CDS	2665	2819	.	+	0	ID=maker-gLs.1.0.scaf06270-exonerate_protein2genome-gene-0.1-mRNA-1:cds;Parent=maker-gLs.1.0.scaf06270-exonerate_protein2genome-gene-0.1-mRNA-1
gLs.1.0.scaf06270	maker	CDS	3178	3226	.	+	1	ID=maker-gLs.1.0.scaf06270-exonerate_protein2genome-gene-0.1-mRNA-1:cds;Parent=maker-gLs.1.0.scaf06270-exonerate_protein2genome-gene-0.1-mRNA-1
gLs.1.0.scaf06270	maker	CDS	3669	3892	.	+	0	ID=maker-gLs.1.0.scaf06270-exonerate_protein2genome-gene-0.1-mRNA-1:cds;Parent=maker-gLs.1.0.scaf06270-exonerate_protein2genome-gene-0.1-mRNA-1
gLs.1.0.scaf06270	maker	CDS	4295	4592	.	+	1	ID=maker-gLs.1.0.scaf06270-exonerate_protein2genome-gene-0.1-mRNA-1:cds;Parent=maker-gLs.1.0.scaf06270-exonerate_protein2genome-gene-0.1-mRNA-1
gLs.1.0.scaf02672	maker	gene	11503	14579	.	+	.	ID=maker-gLs.1.0.scaf02672-exonerate_protein2genome-gene-0.0;Name=maker-gLs.1.0.scaf02672-exonerate_protein2genome-gene-0.0
gLs.1.0.scaf02672	maker	mRNA	11503	14579	759	+	.	ID=maker-gLs.1.0.scaf02672-exonerate_protein2genome-gene-0.0-mRNA-1;Parent=maker-gLs.1.0.scaf02672-exonerate_protein2genome-gene-0.0;Name=maker-gLs.1.0.scaf02672-exonerate_protein2genome-gene-0.0-mRNA-1;_AED=0.13;_eAED=0.13;_QI=0|0|0|1|0|0|6|0|252
gLs.1.0.scaf02672	maker	exon	11503	11647	.	+	.	ID=maker-gLs.1.0.scaf02672-exonerate_protein2genome-gene-0.0-mRNA-1:exon:3966;Parent=maker-gLs.1.0.scaf02672-exonerate_protein2genome-gene-0.0-mRNA-1
gLs.1.0.scaf02672	maker	exon	12038	12173	.	+	.	ID=maker-gLs.1.0.scaf02672-exonerate_protein2genome-gene-0.0-mRNA-1:exon:3967;Parent=maker-gLs.1.0.scaf02672-exonerate_protein2genome-gene-0.0-mRNA-1
gLs.1.0.scaf02672	maker	exon	12567	12693	.	+	.	ID=maker-gLs.1.0.scaf02672-exonerate_protein2genome-gene-0.0-mRNA-1:exon:3968;Parent=maker-gLs.1.0.scaf02672-exonerate_protein2genome-gene-0.0-mRNA-1
gLs.1.0.scaf02672	maker	exon	13091	13186	.	+	.	ID=maker-gLs.1.0.scaf02672-exonerate_protein2genome-gene-0.0-mRNA-1:exon:3969;Parent=maker-gLs.1.0.scaf02672-exonerate_protein2genome-gene-0.0-mRNA-1
gLs.1.0.scaf02672	maker	exon	13477	13610	.	+	.	ID=maker-gLs.1.0.scaf02672-exonerate_protein2genome-gene-0.0-mRNA-1:exon:3970;Parent=maker-gLs.1.0.scaf02672-exonerate_protein2genome-gene-0.0-mRNA-1
gLs.1.0.scaf02672	maker	exon	14459	14579	.	+	.	ID=maker-gLs.1.0.scaf02672-exonerate_protein2genome-gene-0.0-mRNA-1:exon:3971;Parent=maker-gLs.1.0.scaf02672-exonerate_protein2genome-gene-0.0-mRNA-1
gLs.1.0.scaf02672	maker	CDS	11503	11647	.	+	0	ID=maker-gLs.1.0.scaf02672-exonerate_protein2genome-gene-0.0-mRNA-1:cds;Parent=maker-gLs.1.0.scaf02672-exonerate_protein2genome-gene-0.0-mRNA-1
gLs.1.0.scaf02672	maker	CDS	12038	12173	.	+	2	ID=maker-gLs.1.0.scaf02672-exonerate_protein2genome-gene-0.0-mRNA-1:cds;Parent=maker-gLs.1.0.scaf02672-exonerate_protein2genome-gene-0.0-mRNA-1
gLs.1.0.scaf02672	maker	CDS	12567	12693	.	+	1	ID=maker-gLs.1.0.scaf02672-exonerate_protein2genome-gene-0.0-mRNA-1:cds;Parent=maker-gLs.1.0.scaf02672-exonerate_protein2genome-gene-0.0-mRNA-1
gLs.1.0.scaf02672	maker	CDS	13091	13186	.	+	0	ID=maker-gLs.1.0.scaf02672-exonerate_protein2genome-gene-0.0-mRNA-1:cds;Parent=maker-gLs.1.0.scaf02672-exonerate_protein2genome-gene-0.0-mRNA-1
gLs.1.0.scaf02672	maker	CDS	13477	13610	.	+	0	ID=maker-gLs.1.0.scaf02672-exonerate_protein2genome-gene-0.0-mRNA-1:cds;Parent=maker-gLs.1.0.scaf02672-exonerate_protein2genome-gene-0.0-mRNA-1
gLs.1.0.scaf02672	maker	CDS	14459	14579	.	+	1	ID=maker-gLs.1.0.scaf02672-exonerate_protein2genome-gene-0.0-mRNA-1:cds;Parent=maker-gLs.1.0.scaf02672-exonerate_protein2genome-gene-0.0-mRNA-1
gLs.1.0.scaf02672	maker	gene	29758	34969	.	+	.	ID=maker-gLs.1.0.scaf02672-exonerate_protein2genome-gene-0.3;Name=maker-gLs.1.0.scaf02672-exonerate_protein2genome-gene-0.3
gLs.1.0.scaf02672	maker	mRNA	29758	34969	576	+	.	ID=maker-gLs.1.0.scaf02672-exonerate_protein2genome-gene-0.3-mRNA-1;Parent=maker-gLs.1.0.scaf02672-exonerate_protein2genome-gene-0.3;Name=maker-gLs.1.0.scaf02672-exonerate_protein2genome-gene-0.3-mRNA-1;_AED=0.19;_eAED=0.19;_QI=0|0|0|1|0|0|2|0|191
gLs.1.0.scaf02672	maker	exon	29758	29846	.	+	.	ID=maker-gLs.1.0.scaf02672-exonerate_protein2genome-gene-0.3-mRNA-1:exon:3972;Parent=maker-gLs.1.0.scaf02672-exonerate_protein2genome-gene-0.3-mRNA-1
gLs.1.0.scaf02672	maker	exon	34483	34969	.	+	.	ID=maker-gLs.1.0.scaf02672-exonerate_protein2genome-gene-0.3-mRNA-1:exon:3973;Parent=maker-gLs.1.0.scaf02672-exonerate_protein2genome-gene-0.3-mRNA-1
gLs.1.0.scaf02672	maker	CDS	29758	29846	.	+	0	ID=maker-gLs.1.0.scaf02672-exonerate_protein2genome-gene-0.3-mRNA-1:cds;Parent=maker-gLs.1.0.scaf02672-exonerate_protein2genome-gene-0.3-mRNA-1
gLs.1.0.scaf02672	maker	CDS	34483	34969	.	+	1	ID=maker-gLs.1.0.scaf02672-exonerate_protein2genome-gene-0.3-mRNA-1:cds;Parent=maker-gLs.1.0.scaf02672-exonerate_protein2genome-gene-0.3-mRNA-1
gLs.1.0.scaf25059	maker	gene	2039	4489	.	-	.	ID=maker-gLs.1.0.scaf25059-exonerate_protein2genome-gene-0.0;Name=maker-gLs.1.0.scaf25059-exonerate_protein2genome-gene-0.0
gLs.1.0.scaf25059	maker	mRNA	2039	4489	2451	-	.	ID=maker-gLs.1.0.scaf25059-exonerate_protein2genome-gene-0.0-mRNA-1;Parent=maker-gLs.1.0.scaf25059-exonerate_protein2genome-gene-0.0;Name=maker-gLs.1.0.scaf25059-exonerate_protein2genome-gene-0.0-mRNA-1;_AED=0.08;_eAED=0.08;_QI=0|-1|0|1|-1|0|1|0|816
gLs.1.0.scaf25059	maker	exon	2039	4489	.	-	.	ID=maker-gLs.1.0.scaf25059-exonerate_protein2genome-gene-0.0-mRNA-1:exon:6578;Parent=maker-gLs.1.0.scaf25059-exonerate_protein2genome-gene-0.0-mRNA-1
gLs.1.0.scaf25059	maker	CDS	2039	4489	.	-	0	ID=maker-gLs.1.0.scaf25059-exonerate_protein2genome-gene-0.0-mRNA-1:cds;Parent=maker-gLs.1.0.scaf25059-exonerate_protein2genome-gene-0.0-mRNA-1
gLs.1.0.scaf25090	maker	gene	52	150	.	+	.	ID=maker-gLs.1.0.scaf25090-exonerate_protein2genome-gene-0.0;Name=maker-gLs.1.0.scaf25090-exonerate_protein2genome-gene-0.0
gLs.1.0.scaf25090	maker	mRNA	52	150	99	+	.	ID=maker-gLs.1.0.scaf25090-exonerate_protein2genome-gene-0.0-mRNA-1;Parent=maker-gLs.1.0.scaf25090-exonerate_protein2genome-gene-0.0;Name=maker-gLs.1.0.scaf25090-exonerate_protein2genome-gene-0.0-mRNA-1;_AED=0.38;_eAED=0.38;_QI=0|-1|0|1|-1|0|1|0|32
gLs.1.0.scaf25090	maker	exon	52	150	.	+	.	ID=maker-gLs.1.0.scaf25090-exonerate_protein2genome-gene-0.0-mRNA-1:exon:6262;Parent=maker-gLs.1.0.scaf25090-exonerate_protein2genome-gene-0.0-mRNA-1
gLs.1.0.scaf25090	maker	CDS	52	150	.	+	0	ID=maker-gLs.1.0.scaf25090-exonerate_protein2genome-gene-0.0-mRNA-1:cds;Parent=maker-gLs.1.0.scaf25090-exonerate_protein2genome-gene-0.0-mRNA-1
gLs.1.0.scaf05033	maker	gene	12879	15675	.	-	.	ID=maker-gLs.1.0.scaf05033-exonerate_protein2genome-gene-0.7;Name=maker-gLs.1.0.scaf05033-exonerate_protein2genome-gene-0.7
gLs.1.0.scaf05033	maker	mRNA	12879	15675	1146	-	.	ID=maker-gLs.1.0.scaf05033-exonerate_protein2genome-gene-0.7-mRNA-1;Parent=maker-gLs.1.0.scaf05033-exonerate_protein2genome-gene-0.7;Name=maker-gLs.1.0.scaf05033-exonerate_protein2genome-gene-0.7-mRNA-1;_AED=0.30;_eAED=0.30;_QI=0|0|0|1|0|0|6|0|381
gLs.1.0.scaf05033	maker	exon	12879	13154	.	-	.	ID=maker-gLs.1.0.scaf05033-exonerate_protein2genome-gene-0.7-mRNA-1:exon:4504;Parent=maker-gLs.1.0.scaf05033-exonerate_protein2genome-gene-0.7-mRNA-1
gLs.1.0.scaf05033	maker	exon	13395	13466	.	-	.	ID=maker-gLs.1.0.scaf05033-exonerate_protein2genome-gene-0.7-mRNA-1:exon:4503;Parent=maker-gLs.1.0.scaf05033-exonerate_protein2genome-gene-0.7-mRNA-1
gLs.1.0.scaf05033	maker	exon	13605	13838	.	-	.	ID=maker-gLs.1.0.scaf05033-exonerate_protein2genome-gene-0.7-mRNA-1:exon:4502;Parent=maker-gLs.1.0.scaf05033-exonerate_protein2genome-gene-0.7-mRNA-1
gLs.1.0.scaf05033	maker	exon	14507	14791	.	-	.	ID=maker-gLs.1.0.scaf05033-exonerate_protein2genome-gene-0.7-mRNA-1:exon:4501;Parent=maker-gLs.1.0.scaf05033-exonerate_protein2genome-gene-0.7-mRNA-1
gLs.1.0.scaf05033	maker	exon	15088	15122	.	-	.	ID=maker-gLs.1.0.scaf05033-exonerate_protein2genome-gene-0.7-mRNA-1:exon:4500;Parent=maker-gLs.1.0.scaf05033-exonerate_protein2genome-gene-0.7-mRNA-1
gLs.1.0.scaf05033	maker	exon	15432	15675	.	-	.	ID=maker-gLs.1.0.scaf05033-exonerate_protein2genome-gene-0.7-mRNA-1:exon:4499;Parent=maker-gLs.1.0.scaf05033-exonerate_protein2genome-gene-0.7-mRNA-1
gLs.1.0.scaf05033	maker	CDS	15432	15675	.	-	0	ID=maker-gLs.1.0.scaf05033-exonerate_protein2genome-gene-0.7-mRNA-1:cds;Parent=maker-gLs.1.0.scaf05033-exonerate_protein2genome-gene-0.7-mRNA-1
gLs.1.0.scaf05033	maker	CDS	15088	15122	.	-	2	ID=maker-gLs.1.0.scaf05033-exonerate_protein2genome-gene-0.7-mRNA-1:cds;Parent=maker-gLs.1.0.scaf05033-exonerate_protein2genome-gene-0.7-mRNA-1
gLs.1.0.scaf05033	maker	CDS	14507	14791	.	-	0	ID=maker-gLs.1.0.scaf05033-exonerate_protein2genome-gene-0.7-mRNA-1:cds;Parent=maker-gLs.1.0.scaf05033-exonerate_protein2genome-gene-0.7-mRNA-1
gLs.1.0.scaf05033	maker	CDS	13605	13838	.	-	0	ID=maker-gLs.1.0.scaf05033-exonerate_protein2genome-gene-0.7-mRNA-1:cds;Parent=maker-gLs.1.0.scaf05033-exonerate_protein2genome-gene-0.7-mRNA-1
gLs.1.0.scaf05033	maker	CDS	13395	13466	.	-	0	ID=maker-gLs.1.0.scaf05033-exonerate_protein2genome-gene-0.7-mRNA-1:cds;Parent=maker-gLs.1.0.scaf05033-exonerate_protein2genome-gene-0.7-mRNA-1
gLs.1.0.scaf05033	maker	CDS	12879	13154	.	-	0	ID=maker-gLs.1.0.scaf05033-exonerate_protein2genome-gene-0.7-mRNA-1:cds;Parent=maker-gLs.1.0.scaf05033-exonerate_protein2genome-gene-0.7-mRNA-1
gLs.1.0.scaf05033	maker	gene	19694	25519	.	+	.	ID=maker-gLs.1.0.scaf05033-exonerate_protein2genome-gene-0.5;Name=maker-gLs.1.0.scaf05033-exonerate_protein2genome-gene-0.5
gLs.1.0.scaf05033	maker	mRNA	19694	25519	981	+	.	ID=maker-gLs.1.0.scaf05033-exonerate_protein2genome-gene-0.5-mRNA-1;Parent=maker-gLs.1.0.scaf05033-exonerate_protein2genome-gene-0.5;Name=maker-gLs.1.0.scaf05033-exonerate_protein2genome-gene-0.5-mRNA-1;_AED=0.31;_eAED=0.32;_QI=0|0|0|1|0|0|9|0|326
gLs.1.0.scaf05033	maker	exon	19694	19804	.	+	.	ID=maker-gLs.1.0.scaf05033-exonerate_protein2genome-gene-0.5-mRNA-1:exon:4505;Parent=maker-gLs.1.0.scaf05033-exonerate_protein2genome-gene-0.5-mRNA-1
gLs.1.0.scaf05033	maker	exon	20214	20390	.	+	.	ID=maker-gLs.1.0.scaf05033-exonerate_protein2genome-gene-0.5-mRNA-1:exon:4506;Parent=maker-gLs.1.0.scaf05033-exonerate_protein2genome-gene-0.5-mRNA-1
gLs.1.0.scaf05033	maker	exon	20655	20768	.	+	.	ID=maker-gLs.1.0.scaf05033-exonerate_protein2genome-gene-0.5-mRNA-1:exon:4507;Parent=maker-gLs.1.0.scaf05033-exonerate_protein2genome-gene-0.5-mRNA-1
gLs.1.0.scaf05033	maker	exon	21247	21377	.	+	.	ID=maker-gLs.1.0.scaf05033-exonerate_protein2genome-gene-0.5-mRNA-1:exon:4508;Parent=maker-gLs.1.0.scaf05033-exonerate_protein2genome-gene-0.5-mRNA-1
gLs.1.0.scaf05033	maker	exon	21751	21839	.	+	.	ID=maker-gLs.1.0.scaf05033-exonerate_protein2genome-gene-0.5-mRNA-1:exon:4509;Parent=maker-gLs.1.0.scaf05033-exonerate_protein2genome-gene-0.5-mRNA-1
gLs.1.0.scaf05033	maker	exon	22175	22209	.	+	.	ID=maker-gLs.1.0.scaf05033-exonerate_protein2genome-gene-0.5-mRNA-1:exon:4510;Parent=maker-gLs.1.0.scaf05033-exonerate_protein2genome-gene-0.5-mRNA-1
gLs.1.0.scaf05033	maker	exon	22433	22491	.	+	.	ID=maker-gLs.1.0.scaf05033-exonerate_protein2genome-gene-0.5-mRNA-1:exon:4511;Parent=maker-gLs.1.0.scaf05033-exonerate_protein2genome-gene-0.5-mRNA-1
gLs.1.0.scaf05033	maker	exon	23488	23587	.	+	.	ID=maker-gLs.1.0.scaf05033-exonerate_protein2genome-gene-0.5-mRNA-1:exon:4512;Parent=maker-gLs.1.0.scaf05033-exonerate_protein2genome-gene-0.5-mRNA-1
gLs.1.0.scaf05033	maker	exon	25355	25519	.	+	.	ID=maker-gLs.1.0.scaf05033-exonerate_protein2genome-gene-0.5-mRNA-1:exon:4513;Parent=maker-gLs.1.0.scaf05033-exonerate_protein2genome-gene-0.5-mRNA-1
gLs.1.0.scaf05033	maker	CDS	19694	19804	.	+	0	ID=maker-gLs.1.0.scaf05033-exonerate_protein2genome-gene-0.5-mRNA-1:cds;Parent=maker-gLs.1.0.scaf05033-exonerate_protein2genome-gene-0.5-mRNA-1
gLs.1.0.scaf05033	maker	CDS	20214	20390	.	+	0	ID=maker-gLs.1.0.scaf05033-exonerate_protein2genome-gene-0.5-mRNA-1:cds;Parent=maker-gLs.1.0.scaf05033-exonerate_protein2genome-gene-0.5-mRNA-1
gLs.1.0.scaf05033	maker	CDS	20655	20768	.	+	0	ID=maker-gLs.1.0.scaf05033-exonerate_protein2genome-gene-0.5-mRNA-1:cds;Parent=maker-gLs.1.0.scaf05033-exonerate_protein2genome-gene-0.5-mRNA-1
gLs.1.0.scaf05033	maker	CDS	21247	21377	.	+	0	ID=maker-gLs.1.0.scaf05033-exonerate_protein2genome-gene-0.5-mRNA-1:cds;Parent=maker-gLs.1.0.scaf05033-exonerate_protein2genome-gene-0.5-mRNA-1
gLs.1.0.scaf05033	maker	CDS	21751	21839	.	+	1	ID=maker-gLs.1.0.scaf05033-exonerate_protein2genome-gene-0.5-mRNA-1:cds;Parent=maker-gLs.1.0.scaf05033-exonerate_protein2genome-gene-0.5-mRNA-1
gLs.1.0.scaf05033	maker	CDS	22175	22209	.	+	2	ID=maker-gLs.1.0.scaf05033-exonerate_protein2genome-gene-0.5-mRNA-1:cds;Parent=maker-gLs.1.0.scaf05033-exonerate_protein2genome-gene-0.5-mRNA-1
gLs.1.0.scaf05033	maker	CDS	22433	22491	.	+	0	ID=maker-gLs.1.0.scaf05033-exonerate_protein2genome-gene-0.5-mRNA-1:cds;Parent=maker-gLs.1.0.scaf05033-exonerate_protein2genome-gene-0.5-mRNA-1
gLs.1.0.scaf05033	maker	CDS	23488	23587	.	+	1	ID=maker-gLs.1.0.scaf05033-exonerate_protein2genome-gene-0.5-mRNA-1:cds;Parent=maker-gLs.1.0.scaf05033-exonerate_protein2genome-gene-0.5-mRNA-1
gLs.1.0.scaf05033	maker	CDS	25355	25519	.	+	0	ID=maker-gLs.1.0.scaf05033-exonerate_protein2genome-gene-0.5-mRNA-1:cds;Parent=maker-gLs.1.0.scaf05033-exonerate_protein2genome-gene-0.5-mRNA-1
gLs.1.0.scaf05033	maker	gene	1329	1541	.	+	.	ID=maker-gLs.1.0.scaf05033-exonerate_protein2genome-gene-0.0;Name=maker-gLs.1.0.scaf05033-exonerate_protein2genome-gene-0.0
gLs.1.0.scaf05033	maker	mRNA	1329	1541	213	+	.	ID=maker-gLs.1.0.scaf05033-exonerate_protein2genome-gene-0.0-mRNA-1;Parent=maker-gLs.1.0.scaf05033-exonerate_protein2genome-gene-0.0;Name=maker-gLs.1.0.scaf05033-exonerate_protein2genome-gene-0.0-mRNA-1;_AED=0.28;_eAED=1.00;_QI=0|-1|0|1|-1|0|1|0|70
gLs.1.0.scaf05033	maker	exon	1329	1541	.	+	.	ID=maker-gLs.1.0.scaf05033-exonerate_protein2genome-gene-0.0-mRNA-1:exon:4514;Parent=maker-gLs.1.0.scaf05033-exonerate_protein2genome-gene-0.0-mRNA-1
gLs.1.0.scaf05033	maker	CDS	1329	1541	.	+	0	ID=maker-gLs.1.0.scaf05033-exonerate_protein2genome-gene-0.0-mRNA-1:cds;Parent=maker-gLs.1.0.scaf05033-exonerate_protein2genome-gene-0.0-mRNA-1
gLs.1.0.scaf20701	maker	gene	4787	5334	.	+	.	ID=maker-gLs.1.0.scaf20701-exonerate_protein2genome-gene-0.0;Name=maker-gLs.1.0.scaf20701-exonerate_protein2genome-gene-0.0
gLs.1.0.scaf20701	maker	mRNA	4787	5334	420	+	.	ID=maker-gLs.1.0.scaf20701-exonerate_protein2genome-gene-0.0-mRNA-1;Parent=maker-gLs.1.0.scaf20701-exonerate_protein2genome-gene-0.0;Name=maker-gLs.1.0.scaf20701-exonerate_protein2genome-gene-0.0-mRNA-1;_AED=0.14;_eAED=0.14;_QI=0|0|0|1|0|0|2|0|139
gLs.1.0.scaf20701	maker	exon	4787	4822	.	+	.	ID=maker-gLs.1.0.scaf20701-exonerate_protein2genome-gene-0.0-mRNA-1:exon:6033;Parent=maker-gLs.1.0.scaf20701-exonerate_protein2genome-gene-0.0-mRNA-1
gLs.1.0.scaf20701	maker	exon	4951	5334	.	+	.	ID=maker-gLs.1.0.scaf20701-exonerate_protein2genome-gene-0.0-mRNA-1:exon:6034;Parent=maker-gLs.1.0.scaf20701-exonerate_protein2genome-gene-0.0-mRNA-1
gLs.1.0.scaf20701	maker	CDS	4787	4822	.	+	0	ID=maker-gLs.1.0.scaf20701-exonerate_protein2genome-gene-0.0-mRNA-1:cds;Parent=maker-gLs.1.0.scaf20701-exonerate_protein2genome-gene-0.0-mRNA-1
gLs.1.0.scaf20701	maker	CDS	4951	5334	.	+	0	ID=maker-gLs.1.0.scaf20701-exonerate_protein2genome-gene-0.0-mRNA-1:cds;Parent=maker-gLs.1.0.scaf20701-exonerate_protein2genome-gene-0.0-mRNA-1
gLs.1.0.scaf21789	maker	gene	2317	2568	.	-	.	ID=maker-gLs.1.0.scaf21789-exonerate_protein2genome-gene-0.0;Name=maker-gLs.1.0.scaf21789-exonerate_protein2genome-gene-0.0
gLs.1.0.scaf21789	maker	mRNA	2317	2568	252	-	.	ID=maker-gLs.1.0.scaf21789-exonerate_protein2genome-gene-0.0-mRNA-1;Parent=maker-gLs.1.0.scaf21789-exonerate_protein2genome-gene-0.0;Name=maker-gLs.1.0.scaf21789-exonerate_protein2genome-gene-0.0-mRNA-1;_AED=0.28;_eAED=0.28;_QI=0|-1|0|1|-1|0|1|0|83
gLs.1.0.scaf21789	maker	exon	2317	2568	.	-	.	ID=maker-gLs.1.0.scaf21789-exonerate_protein2genome-gene-0.0-mRNA-1:exon:6794;Parent=maker-gLs.1.0.scaf21789-exonerate_protein2genome-gene-0.0-mRNA-1
gLs.1.0.scaf21789	maker	CDS	2317	2568	.	-	0	ID=maker-gLs.1.0.scaf21789-exonerate_protein2genome-gene-0.0-mRNA-1:cds;Parent=maker-gLs.1.0.scaf21789-exonerate_protein2genome-gene-0.0-mRNA-1
gLs.1.0.scaf21789	maker	gene	1196	1249	.	-	.	ID=maker-gLs.1.0.scaf21789-exonerate_protein2genome-gene-0.1;Name=maker-gLs.1.0.scaf21789-exonerate_protein2genome-gene-0.1
gLs.1.0.scaf21789	maker	mRNA	1196	1249	54	-	.	ID=maker-gLs.1.0.scaf21789-exonerate_protein2genome-gene-0.1-mRNA-1;Parent=maker-gLs.1.0.scaf21789-exonerate_protein2genome-gene-0.1;Name=maker-gLs.1.0.scaf21789-exonerate_protein2genome-gene-0.1-mRNA-1;_AED=0.45;_eAED=1.00;_QI=0|-1|0|1|-1|0|1|0|17
gLs.1.0.scaf21789	maker	exon	1196	1249	.	-	.	ID=maker-gLs.1.0.scaf21789-exonerate_protein2genome-gene-0.1-mRNA-1:exon:6795;Parent=maker-gLs.1.0.scaf21789-exonerate_protein2genome-gene-0.1-mRNA-1
gLs.1.0.scaf21789	maker	CDS	1196	1249	.	-	0	ID=maker-gLs.1.0.scaf21789-exonerate_protein2genome-gene-0.1-mRNA-1:cds;Parent=maker-gLs.1.0.scaf21789-exonerate_protein2genome-gene-0.1-mRNA-1
gLs.1.0.scaf24964	maker	gene	2995	3102	.	+	.	ID=maker-gLs.1.0.scaf24964-exonerate_protein2genome-gene-0.0;Name=maker-gLs.1.0.scaf24964-exonerate_protein2genome-gene-0.0
gLs.1.0.scaf24964	maker	mRNA	2995	3102	108	+	.	ID=maker-gLs.1.0.scaf24964-exonerate_protein2genome-gene-0.0-mRNA-1;Parent=maker-gLs.1.0.scaf24964-exonerate_protein2genome-gene-0.0;Name=maker-gLs.1.0.scaf24964-exonerate_protein2genome-gene-0.0-mRNA-1;_AED=0.31;_eAED=1.00;_QI=0|-1|0|1|-1|0|1|0|35
gLs.1.0.scaf24964	maker	exon	2995	3102	.	+	.	ID=maker-gLs.1.0.scaf24964-exonerate_protein2genome-gene-0.0-mRNA-1:exon:6261;Parent=maker-gLs.1.0.scaf24964-exonerate_protein2genome-gene-0.0-mRNA-1
gLs.1.0.scaf24964	maker	CDS	2995	3102	.	+	0	ID=maker-gLs.1.0.scaf24964-exonerate_protein2genome-gene-0.0-mRNA-1:cds;Parent=maker-gLs.1.0.scaf24964-exonerate_protein2genome-gene-0.0-mRNA-1
gLs.1.0.scaf11031	maker	gene	2973	3338	.	+	.	ID=maker-gLs.1.0.scaf11031-exonerate_protein2genome-gene-0.0;Name=maker-gLs.1.0.scaf11031-exonerate_protein2genome-gene-0.0
gLs.1.0.scaf11031	maker	mRNA	2973	3338	366	+	.	ID=maker-gLs.1.0.scaf11031-exonerate_protein2genome-gene-0.0-mRNA-1;Parent=maker-gLs.1.0.scaf11031-exonerate_protein2genome-gene-0.0;Name=maker-gLs.1.0.scaf11031-exonerate_protein2genome-gene-0.0-mRNA-1;_AED=0.32;_eAED=0.32;_QI=0|-1|0|1|-1|0|1|0|121
gLs.1.0.scaf11031	maker	exon	2973	3338	.	+	.	ID=maker-gLs.1.0.scaf11031-exonerate_protein2genome-gene-0.0-mRNA-1:exon:5941;Parent=maker-gLs.1.0.scaf11031-exonerate_protein2genome-gene-0.0-mRNA-1
gLs.1.0.scaf11031	maker	CDS	2973	3338	.	+	0	ID=maker-gLs.1.0.scaf11031-exonerate_protein2genome-gene-0.0-mRNA-1:cds;Parent=maker-gLs.1.0.scaf11031-exonerate_protein2genome-gene-0.0-mRNA-1
gLs.1.0.scaf69550	maker	gene	36	1010	.	+	.	ID=maker-gLs.1.0.scaf69550-exonerate_protein2genome-gene-0.0;Name=maker-gLs.1.0.scaf69550-exonerate_protein2genome-gene-0.0
gLs.1.0.scaf69550	maker	mRNA	36	1010	768	+	.	ID=maker-gLs.1.0.scaf69550-exonerate_protein2genome-gene-0.0-mRNA-1;Parent=maker-gLs.1.0.scaf69550-exonerate_protein2genome-gene-0.0;Name=maker-gLs.1.0.scaf69550-exonerate_protein2genome-gene-0.0-mRNA-1;_AED=0.06;_eAED=0.06;_QI=0|0|0|1|0|0|2|0|256
gLs.1.0.scaf69550	maker	exon	36	226	.	+	.	ID=maker-gLs.1.0.scaf69550-exonerate_protein2genome-gene-0.0-mRNA-1:exon:7005;Parent=maker-gLs.1.0.scaf69550-exonerate_protein2genome-gene-0.0-mRNA-1
gLs.1.0.scaf69550	maker	exon	434	1010	.	+	.	ID=maker-gLs.1.0.scaf69550-exonerate_protein2genome-gene-0.0-mRNA-1:exon:7006;Parent=maker-gLs.1.0.scaf69550-exonerate_protein2genome-gene-0.0-mRNA-1
gLs.1.0.scaf69550	maker	CDS	36	226	.	+	0	ID=maker-gLs.1.0.scaf69550-exonerate_protein2genome-gene-0.0-mRNA-1:cds;Parent=maker-gLs.1.0.scaf69550-exonerate_protein2genome-gene-0.0-mRNA-1
gLs.1.0.scaf69550	maker	CDS	434	1010	.	+	1	ID=maker-gLs.1.0.scaf69550-exonerate_protein2genome-gene-0.0-mRNA-1:cds;Parent=maker-gLs.1.0.scaf69550-exonerate_protein2genome-gene-0.0-mRNA-1
gLs.1.0.scaf03178	maker	gene	20900	21073	.	+	.	ID=maker-gLs.1.0.scaf03178-exonerate_protein2genome-gene-0.0;Name=maker-gLs.1.0.scaf03178-exonerate_protein2genome-gene-0.0
gLs.1.0.scaf03178	maker	mRNA	20900	21073	174	+	.	ID=maker-gLs.1.0.scaf03178-exonerate_protein2genome-gene-0.0-mRNA-1;Parent=maker-gLs.1.0.scaf03178-exonerate_protein2genome-gene-0.0;Name=maker-gLs.1.0.scaf03178-exonerate_protein2genome-gene-0.0-mRNA-1;_AED=0.05;_eAED=1.00;_QI=0|-1|0|1|-1|0|1|0|57
gLs.1.0.scaf03178	maker	exon	20900	21073	.	+	.	ID=maker-gLs.1.0.scaf03178-exonerate_protein2genome-gene-0.0-mRNA-1:exon:4188;Parent=maker-gLs.1.0.scaf03178-exonerate_protein2genome-gene-0.0-mRNA-1
gLs.1.0.scaf03178	maker	CDS	20900	21073	.	+	0	ID=maker-gLs.1.0.scaf03178-exonerate_protein2genome-gene-0.0-mRNA-1:cds;Parent=maker-gLs.1.0.scaf03178-exonerate_protein2genome-gene-0.0-mRNA-1
gLs.1.0.scaf03178	maker	gene	55839	56012	.	+	.	ID=maker-gLs.1.0.scaf03178-exonerate_protein2genome-gene-0.1;Name=maker-gLs.1.0.scaf03178-exonerate_protein2genome-gene-0.1
gLs.1.0.scaf03178	maker	mRNA	55839	56012	174	+	.	ID=maker-gLs.1.0.scaf03178-exonerate_protein2genome-gene-0.1-mRNA-1;Parent=maker-gLs.1.0.scaf03178-exonerate_protein2genome-gene-0.1;Name=maker-gLs.1.0.scaf03178-exonerate_protein2genome-gene-0.1-mRNA-1;_AED=0.04;_eAED=1.00;_QI=0|-1|0|1|-1|0|1|0|57
gLs.1.0.scaf03178	maker	exon	55839	56012	.	+	.	ID=maker-gLs.1.0.scaf03178-exonerate_protein2genome-gene-0.1-mRNA-1:exon:4189;Parent=maker-gLs.1.0.scaf03178-exonerate_protein2genome-gene-0.1-mRNA-1
gLs.1.0.scaf03178	maker	CDS	55839	56012	.	+	0	ID=maker-gLs.1.0.scaf03178-exonerate_protein2genome-gene-0.1-mRNA-1:cds;Parent=maker-gLs.1.0.scaf03178-exonerate_protein2genome-gene-0.1-mRNA-1
gLs.1.0.scaf12311	maker	gene	9143	9160	.	+	.	ID=maker-gLs.1.0.scaf12311-exonerate_protein2genome-gene-0.0;Name=maker-gLs.1.0.scaf12311-exonerate_protein2genome-gene-0.0
gLs.1.0.scaf12311	maker	mRNA	9143	9160	18	+	.	ID=maker-gLs.1.0.scaf12311-exonerate_protein2genome-gene-0.0-mRNA-1;Parent=maker-gLs.1.0.scaf12311-exonerate_protein2genome-gene-0.0;Name=maker-gLs.1.0.scaf12311-exonerate_protein2genome-gene-0.0-mRNA-1;_AED=0.46;_eAED=1.00;_QI=0|-1|0|1|-1|0|1|0|5
gLs.1.0.scaf12311	maker	exon	9143	9160	.	+	.	ID=maker-gLs.1.0.scaf12311-exonerate_protein2genome-gene-0.0-mRNA-1:exon:6470;Parent=maker-gLs.1.0.scaf12311-exonerate_protein2genome-gene-0.0-mRNA-1
gLs.1.0.scaf12311	maker	CDS	9143	9160	.	+	0	ID=maker-gLs.1.0.scaf12311-exonerate_protein2genome-gene-0.0-mRNA-1:cds;Parent=maker-gLs.1.0.scaf12311-exonerate_protein2genome-gene-0.0-mRNA-1
gLs.1.0.scaf47688	maker	gene	947	1153	.	+	.	ID=maker-gLs.1.0.scaf47688-exonerate_protein2genome-gene-0.0;Name=maker-gLs.1.0.scaf47688-exonerate_protein2genome-gene-0.0
gLs.1.0.scaf47688	maker	mRNA	947	1153	207	+	.	ID=maker-gLs.1.0.scaf47688-exonerate_protein2genome-gene-0.0-mRNA-1;Parent=maker-gLs.1.0.scaf47688-exonerate_protein2genome-gene-0.0;Name=maker-gLs.1.0.scaf47688-exonerate_protein2genome-gene-0.0-mRNA-1;_AED=0.27;_eAED=0.66;_QI=0|-1|0|1|-1|0|1|0|68
gLs.1.0.scaf47688	maker	exon	947	1153	.	+	.	ID=maker-gLs.1.0.scaf47688-exonerate_protein2genome-gene-0.0-mRNA-1:exon:6692;Parent=maker-gLs.1.0.scaf47688-exonerate_protein2genome-gene-0.0-mRNA-1
gLs.1.0.scaf47688	maker	CDS	947	1153	.	+	0	ID=maker-gLs.1.0.scaf47688-exonerate_protein2genome-gene-0.0-mRNA-1:cds;Parent=maker-gLs.1.0.scaf47688-exonerate_protein2genome-gene-0.0-mRNA-1
gLs.1.0.scaf11354	maker	gene	1784	2494	.	+	.	ID=maker-gLs.1.0.scaf11354-exonerate_protein2genome-gene-0.0;Name=maker-gLs.1.0.scaf11354-exonerate_protein2genome-gene-0.0
gLs.1.0.scaf11354	maker	mRNA	1784	2494	345	+	.	ID=maker-gLs.1.0.scaf11354-exonerate_protein2genome-gene-0.0-mRNA-1;Parent=maker-gLs.1.0.scaf11354-exonerate_protein2genome-gene-0.0;Name=maker-gLs.1.0.scaf11354-exonerate_protein2genome-gene-0.0-mRNA-1;_AED=0.28;_eAED=1.00;_QI=0|0|0|1|0|0|2|0|114
gLs.1.0.scaf11354	maker	exon	1784	1974	.	+	.	ID=maker-gLs.1.0.scaf11354-exonerate_protein2genome-gene-0.0-mRNA-1:exon:5992;Parent=maker-gLs.1.0.scaf11354-exonerate_protein2genome-gene-0.0-mRNA-1
gLs.1.0.scaf11354	maker	exon	2341	2494	.	+	.	ID=maker-gLs.1.0.scaf11354-exonerate_protein2genome-gene-0.0-mRNA-1:exon:5993;Parent=maker-gLs.1.0.scaf11354-exonerate_protein2genome-gene-0.0-mRNA-1
gLs.1.0.scaf11354	maker	CDS	1784	1974	.	+	0	ID=maker-gLs.1.0.scaf11354-exonerate_protein2genome-gene-0.0-mRNA-1:cds;Parent=maker-gLs.1.0.scaf11354-exonerate_protein2genome-gene-0.0-mRNA-1
gLs.1.0.scaf11354	maker	CDS	2341	2494	.	+	1	ID=maker-gLs.1.0.scaf11354-exonerate_protein2genome-gene-0.0-mRNA-1:cds;Parent=maker-gLs.1.0.scaf11354-exonerate_protein2genome-gene-0.0-mRNA-1
gLs.1.0.scaf61048	maker	gene	411	626	.	-	.	ID=maker-gLs.1.0.scaf61048-exonerate_protein2genome-gene-0.0;Name=maker-gLs.1.0.scaf61048-exonerate_protein2genome-gene-0.0
gLs.1.0.scaf61048	maker	mRNA	411	626	216	-	.	ID=maker-gLs.1.0.scaf61048-exonerate_protein2genome-gene-0.0-mRNA-1;Parent=maker-gLs.1.0.scaf61048-exonerate_protein2genome-gene-0.0;Name=maker-gLs.1.0.scaf61048-exonerate_protein2genome-gene-0.0-mRNA-1;_AED=0.20;_eAED=0.20;_QI=0|-1|0|1|-1|0|1|0|71
gLs.1.0.scaf61048	maker	exon	411	626	.	-	.	ID=maker-gLs.1.0.scaf61048-exonerate_protein2genome-gene-0.0-mRNA-1:exon:7291;Parent=maker-gLs.1.0.scaf61048-exonerate_protein2genome-gene-0.0-mRNA-1
gLs.1.0.scaf61048	maker	CDS	411	626	.	-	0	ID=maker-gLs.1.0.scaf61048-exonerate_protein2genome-gene-0.0-mRNA-1:cds;Parent=maker-gLs.1.0.scaf61048-exonerate_protein2genome-gene-0.0-mRNA-1
gLs.1.0.scaf08805	maker	gene	7732	8112	.	-	.	ID=maker-gLs.1.0.scaf08805-exonerate_protein2genome-gene-0.0;Name=maker-gLs.1.0.scaf08805-exonerate_protein2genome-gene-0.0
gLs.1.0.scaf08805	maker	mRNA	7732	8112	381	-	.	ID=maker-gLs.1.0.scaf08805-exonerate_protein2genome-gene-0.0-mRNA-1;Parent=maker-gLs.1.0.scaf08805-exonerate_protein2genome-gene-0.0;Name=maker-gLs.1.0.scaf08805-exonerate_protein2genome-gene-0.0-mRNA-1;_AED=0.43;_eAED=0.43;_QI=0|-1|0|1|-1|0|1|0|126
gLs.1.0.scaf08805	maker	exon	7732	8112	.	-	.	ID=maker-gLs.1.0.scaf08805-exonerate_protein2genome-gene-0.0-mRNA-1:exon:5173;Parent=maker-gLs.1.0.scaf08805-exonerate_protein2genome-gene-0.0-mRNA-1
gLs.1.0.scaf08805	maker	CDS	7732	8112	.	-	0	ID=maker-gLs.1.0.scaf08805-exonerate_protein2genome-gene-0.0-mRNA-1:cds;Parent=maker-gLs.1.0.scaf08805-exonerate_protein2genome-gene-0.0-mRNA-1
gLs.1.0.scaf08805	maker	gene	8162	8248	.	-	.	ID=maker-gLs.1.0.scaf08805-exonerate_protein2genome-gene-0.1;Name=maker-gLs.1.0.scaf08805-exonerate_protein2genome-gene-0.1
gLs.1.0.scaf08805	maker	mRNA	8162	8248	87	-	.	ID=maker-gLs.1.0.scaf08805-exonerate_protein2genome-gene-0.1-mRNA-1;Parent=maker-gLs.1.0.scaf08805-exonerate_protein2genome-gene-0.1;Name=maker-gLs.1.0.scaf08805-exonerate_protein2genome-gene-0.1-mRNA-1;_AED=0.45;_eAED=1.00;_QI=0|-1|0|1|-1|0|1|0|28
gLs.1.0.scaf08805	maker	exon	8162	8248	.	-	.	ID=maker-gLs.1.0.scaf08805-exonerate_protein2genome-gene-0.1-mRNA-1:exon:5174;Parent=maker-gLs.1.0.scaf08805-exonerate_protein2genome-gene-0.1-mRNA-1
gLs.1.0.scaf08805	maker	CDS	8162	8248	.	-	0	ID=maker-gLs.1.0.scaf08805-exonerate_protein2genome-gene-0.1-mRNA-1:cds;Parent=maker-gLs.1.0.scaf08805-exonerate_protein2genome-gene-0.1-mRNA-1
gLs.1.0.scaf19512	maker	gene	1584	1682	.	+	.	ID=maker-gLs.1.0.scaf19512-exonerate_protein2genome-gene-0.0;Name=maker-gLs.1.0.scaf19512-exonerate_protein2genome-gene-0.0
gLs.1.0.scaf19512	maker	mRNA	1584	1682	99	+	.	ID=maker-gLs.1.0.scaf19512-exonerate_protein2genome-gene-0.0-mRNA-1;Parent=maker-gLs.1.0.scaf19512-exonerate_protein2genome-gene-0.0;Name=maker-gLs.1.0.scaf19512-exonerate_protein2genome-gene-0.0-mRNA-1;_AED=0.42;_eAED=0.42;_QI=0|-1|0|1|-1|0|1|0|32
gLs.1.0.scaf19512	maker	exon	1584	1682	.	+	.	ID=maker-gLs.1.0.scaf19512-exonerate_protein2genome-gene-0.0-mRNA-1:exon:6478;Parent=maker-gLs.1.0.scaf19512-exonerate_protein2genome-gene-0.0-mRNA-1
gLs.1.0.scaf19512	maker	CDS	1584	1682	.	+	0	ID=maker-gLs.1.0.scaf19512-exonerate_protein2genome-gene-0.0-mRNA-1:cds;Parent=maker-gLs.1.0.scaf19512-exonerate_protein2genome-gene-0.0-mRNA-1
gLs.1.0.scaf19512	maker	gene	1417	1431	.	+	.	ID=maker-gLs.1.0.scaf19512-exonerate_protein2genome-gene-0.1;Name=maker-gLs.1.0.scaf19512-exonerate_protein2genome-gene-0.1
gLs.1.0.scaf19512	maker	mRNA	1417	1431	15	+	.	ID=maker-gLs.1.0.scaf19512-exonerate_protein2genome-gene-0.1-mRNA-1;Parent=maker-gLs.1.0.scaf19512-exonerate_protein2genome-gene-0.1;Name=maker-gLs.1.0.scaf19512-exonerate_protein2genome-gene-0.1-mRNA-1;_AED=0.49;_eAED=1.00;_QI=0|-1|0|1|-1|0|1|0|4
gLs.1.0.scaf19512	maker	exon	1417	1431	.	+	.	ID=maker-gLs.1.0.scaf19512-exonerate_protein2genome-gene-0.1-mRNA-1:exon:6479;Parent=maker-gLs.1.0.scaf19512-exonerate_protein2genome-gene-0.1-mRNA-1
gLs.1.0.scaf19512	maker	CDS	1417	1431	.	+	0	ID=maker-gLs.1.0.scaf19512-exonerate_protein2genome-gene-0.1-mRNA-1:cds;Parent=maker-gLs.1.0.scaf19512-exonerate_protein2genome-gene-0.1-mRNA-1
gLs.1.0.scaf82969	maker	gene	620	829	.	+	.	ID=maker-gLs.1.0.scaf82969-exonerate_protein2genome-gene-0.0;Name=maker-gLs.1.0.scaf82969-exonerate_protein2genome-gene-0.0
gLs.1.0.scaf82969	maker	mRNA	620	829	210	+	.	ID=maker-gLs.1.0.scaf82969-exonerate_protein2genome-gene-0.0-mRNA-1;Parent=maker-gLs.1.0.scaf82969-exonerate_protein2genome-gene-0.0;Name=maker-gLs.1.0.scaf82969-exonerate_protein2genome-gene-0.0-mRNA-1;_AED=0.16;_eAED=0.16;_QI=0|-1|0|1|-1|0|1|0|70
gLs.1.0.scaf82969	maker	exon	620	829	.	+	.	ID=maker-gLs.1.0.scaf82969-exonerate_protein2genome-gene-0.0-mRNA-1:exon:6662;Parent=maker-gLs.1.0.scaf82969-exonerate_protein2genome-gene-0.0-mRNA-1
gLs.1.0.scaf82969	maker	CDS	620	829	.	+	0	ID=maker-gLs.1.0.scaf82969-exonerate_protein2genome-gene-0.0-mRNA-1:cds;Parent=maker-gLs.1.0.scaf82969-exonerate_protein2genome-gene-0.0-mRNA-1
gLs.1.0.scaf09345	maker	gene	12531	13106	.	+	.	ID=maker-gLs.1.0.scaf09345-exonerate_protein2genome-gene-0.0;Name=maker-gLs.1.0.scaf09345-exonerate_protein2genome-gene-0.0
gLs.1.0.scaf09345	maker	mRNA	12531	13106	576	+	.	ID=maker-gLs.1.0.scaf09345-exonerate_protein2genome-gene-0.0-mRNA-1;Parent=maker-gLs.1.0.scaf09345-exonerate_protein2genome-gene-0.0;Name=maker-gLs.1.0.scaf09345-exonerate_protein2genome-gene-0.0-mRNA-1;_AED=0.05;_eAED=0.05;_QI=0|-1|0|1|-1|0|1|0|191
gLs.1.0.scaf09345	maker	exon	12531	13106	.	+	.	ID=maker-gLs.1.0.scaf09345-exonerate_protein2genome-gene-0.0-mRNA-1:exon:5779;Parent=maker-gLs.1.0.scaf09345-exonerate_protein2genome-gene-0.0-mRNA-1
gLs.1.0.scaf09345	maker	CDS	12531	13106	.	+	0	ID=maker-gLs.1.0.scaf09345-exonerate_protein2genome-gene-0.0-mRNA-1:cds;Parent=maker-gLs.1.0.scaf09345-exonerate_protein2genome-gene-0.0-mRNA-1
gLs.1.0.scaf01992	maker	gene	3580	16204	.	+	.	ID=maker-gLs.1.0.scaf01992-exonerate_est2genome-gene-0.7;Name=maker-gLs.1.0.scaf01992-exonerate_est2genome-gene-0.7
gLs.1.0.scaf01992	maker	mRNA	3580	16204	1154	+	.	ID=maker-gLs.1.0.scaf01992-exonerate_est2genome-gene-0.7-mRNA-1;Parent=maker-gLs.1.0.scaf01992-exonerate_est2genome-gene-0.7;Name=maker-gLs.1.0.scaf01992-exonerate_est2genome-gene-0.7-mRNA-1;_AED=0.08;_eAED=0.08;_QI=86|1|0.88|1|0|0|9|0|356
gLs.1.0.scaf01992	maker	mRNA	3580	14374	917	+	.	ID=maker-gLs.1.0.scaf01992-exonerate_est2genome-gene-0.7-mRNA-2;Parent=maker-gLs.1.0.scaf01992-exonerate_est2genome-gene-0.7;Name=maker-gLs.1.0.scaf01992-exonerate_est2genome-gene-0.7-mRNA-2;_AED=0.16;_eAED=0.16;_QI=86|1|0.85|1|0|0|7|0|277
gLs.1.0.scaf01992	maker	exon	3580	3672	.	+	.	ID=maker-gLs.1.0.scaf01992-exonerate_est2genome-gene-0.7-mRNA-1:exon:3061;Parent=maker-gLs.1.0.scaf01992-exonerate_est2genome-gene-0.7-mRNA-1,maker-gLs.1.0.scaf01992-exonerate_est2genome-gene-0.7-mRNA-2
gLs.1.0.scaf01992	maker	exon	10411	10527	.	+	.	ID=maker-gLs.1.0.scaf01992-exonerate_est2genome-gene-0.7-mRNA-1:exon:3062;Parent=maker-gLs.1.0.scaf01992-exonerate_est2genome-gene-0.7-mRNA-1,maker-gLs.1.0.scaf01992-exonerate_est2genome-gene-0.7-mRNA-2
gLs.1.0.scaf01992	maker	exon	10864	11039	.	+	.	ID=maker-gLs.1.0.scaf01992-exonerate_est2genome-gene-0.7-mRNA-1:exon:3063;Parent=maker-gLs.1.0.scaf01992-exonerate_est2genome-gene-0.7-mRNA-1,maker-gLs.1.0.scaf01992-exonerate_est2genome-gene-0.7-mRNA-2
gLs.1.0.scaf01992	maker	exon	11167	11257	.	+	.	ID=maker-gLs.1.0.scaf01992-exonerate_est2genome-gene-0.7-mRNA-1:exon:3064;Parent=maker-gLs.1.0.scaf01992-exonerate_est2genome-gene-0.7-mRNA-1,maker-gLs.1.0.scaf01992-exonerate_est2genome-gene-0.7-mRNA-2
gLs.1.0.scaf01992	maker	exon	12654	12814	.	+	.	ID=maker-gLs.1.0.scaf01992-exonerate_est2genome-gene-0.7-mRNA-1:exon:3065;Parent=maker-gLs.1.0.scaf01992-exonerate_est2genome-gene-0.7-mRNA-1,maker-gLs.1.0.scaf01992-exonerate_est2genome-gene-0.7-mRNA-2
gLs.1.0.scaf01992	maker	exon	13094	13177	.	+	.	ID=maker-gLs.1.0.scaf01992-exonerate_est2genome-gene-0.7-mRNA-1:exon:3066;Parent=maker-gLs.1.0.scaf01992-exonerate_est2genome-gene-0.7-mRNA-1,maker-gLs.1.0.scaf01992-exonerate_est2genome-gene-0.7-mRNA-2
gLs.1.0.scaf01992	maker	exon	14180	14354	.	+	.	ID=maker-gLs.1.0.scaf01992-exonerate_est2genome-gene-0.7-mRNA-1:exon:3067;Parent=maker-gLs.1.0.scaf01992-exonerate_est2genome-gene-0.7-mRNA-1
gLs.1.0.scaf01992	maker	exon	14756	14955	.	+	.	ID=maker-gLs.1.0.scaf01992-exonerate_est2genome-gene-0.7-mRNA-1:exon:3068;Parent=maker-gLs.1.0.scaf01992-exonerate_est2genome-gene-0.7-mRNA-1
gLs.1.0.scaf01992	maker	exon	16148	16204	.	+	.	ID=maker-gLs.1.0.scaf01992-exonerate_est2genome-gene-0.7-mRNA-1:exon:3069;Parent=maker-gLs.1.0.scaf01992-exonerate_est2genome-gene-0.7-mRNA-1
gLs.1.0.scaf01992	maker	exon	14180	14374	.	+	.	ID=maker-gLs.1.0.scaf01992-exonerate_est2genome-gene-0.7-mRNA-2:exon:3070;Parent=maker-gLs.1.0.scaf01992-exonerate_est2genome-gene-0.7-mRNA-2
gLs.1.0.scaf01992	maker	five_prime_UTR	3580	3665	.	+	.	ID=maker-gLs.1.0.scaf01992-exonerate_est2genome-gene-0.7-mRNA-1:five_prime_utr;Parent=maker-gLs.1.0.scaf01992-exonerate_est2genome-gene-0.7-mRNA-1
gLs.1.0.scaf01992	maker	CDS	3666	3672	.	+	0	ID=maker-gLs.1.0.scaf01992-exonerate_est2genome-gene-0.7-mRNA-1:cds;Parent=maker-gLs.1.0.scaf01992-exonerate_est2genome-gene-0.7-mRNA-1
gLs.1.0.scaf01992	maker	CDS	10411	10527	.	+	2	ID=maker-gLs.1.0.scaf01992-exonerate_est2genome-gene-0.7-mRNA-1:cds;Parent=maker-gLs.1.0.scaf01992-exonerate_est2genome-gene-0.7-mRNA-1
gLs.1.0.scaf01992	maker	CDS	10864	11039	.	+	2	ID=maker-gLs.1.0.scaf01992-exonerate_est2genome-gene-0.7-mRNA-1:cds;Parent=maker-gLs.1.0.scaf01992-exonerate_est2genome-gene-0.7-mRNA-1
gLs.1.0.scaf01992	maker	CDS	11167	11257	.	+	0	ID=maker-gLs.1.0.scaf01992-exonerate_est2genome-gene-0.7-mRNA-1:cds;Parent=maker-gLs.1.0.scaf01992-exonerate_est2genome-gene-0.7-mRNA-1
gLs.1.0.scaf01992	maker	CDS	12654	12814	.	+	2	ID=maker-gLs.1.0.scaf01992-exonerate_est2genome-gene-0.7-mRNA-1:cds;Parent=maker-gLs.1.0.scaf01992-exonerate_est2genome-gene-0.7-mRNA-1
gLs.1.0.scaf01992	maker	CDS	13094	13177	.	+	0	ID=maker-gLs.1.0.scaf01992-exonerate_est2genome-gene-0.7-mRNA-1:cds;Parent=maker-gLs.1.0.scaf01992-exonerate_est2genome-gene-0.7-mRNA-1
gLs.1.0.scaf01992	maker	CDS	14180	14354	.	+	0	ID=maker-gLs.1.0.scaf01992-exonerate_est2genome-gene-0.7-mRNA-1:cds;Parent=maker-gLs.1.0.scaf01992-exonerate_est2genome-gene-0.7-mRNA-1
gLs.1.0.scaf01992	maker	CDS	14756	14955	.	+	2	ID=maker-gLs.1.0.scaf01992-exonerate_est2genome-gene-0.7-mRNA-1:cds;Parent=maker-gLs.1.0.scaf01992-exonerate_est2genome-gene-0.7-mRNA-1
gLs.1.0.scaf01992	maker	CDS	16148	16204	.	+	0	ID=maker-gLs.1.0.scaf01992-exonerate_est2genome-gene-0.7-mRNA-1:cds;Parent=maker-gLs.1.0.scaf01992-exonerate_est2genome-gene-0.7-mRNA-1
gLs.1.0.scaf01992	maker	five_prime_UTR	3580	3665	.	+	.	ID=maker-gLs.1.0.scaf01992-exonerate_est2genome-gene-0.7-mRNA-2:five_prime_utr;Parent=maker-gLs.1.0.scaf01992-exonerate_est2genome-gene-0.7-mRNA-2
gLs.1.0.scaf01992	maker	CDS	3666	3672	.	+	0	ID=maker-gLs.1.0.scaf01992-exonerate_est2genome-gene-0.7-mRNA-2:cds;Parent=maker-gLs.1.0.scaf01992-exonerate_est2genome-gene-0.7-mRNA-2
gLs.1.0.scaf01992	maker	CDS	10411	10527	.	+	2	ID=maker-gLs.1.0.scaf01992-exonerate_est2genome-gene-0.7-mRNA-2:cds;Parent=maker-gLs.1.0.scaf01992-exonerate_est2genome-gene-0.7-mRNA-2
gLs.1.0.scaf01992	maker	CDS	10864	11039	.	+	2	ID=maker-gLs.1.0.scaf01992-exonerate_est2genome-gene-0.7-mRNA-2:cds;Parent=maker-gLs.1.0.scaf01992-exonerate_est2genome-gene-0.7-mRNA-2
gLs.1.0.scaf01992	maker	CDS	11167	11257	.	+	0	ID=maker-gLs.1.0.scaf01992-exonerate_est2genome-gene-0.7-mRNA-2:cds;Parent=maker-gLs.1.0.scaf01992-exonerate_est2genome-gene-0.7-mRNA-2
gLs.1.0.scaf01992	maker	CDS	12654	12814	.	+	2	ID=maker-gLs.1.0.scaf01992-exonerate_est2genome-gene-0.7-mRNA-2:cds;Parent=maker-gLs.1.0.scaf01992-exonerate_est2genome-gene-0.7-mRNA-2
gLs.1.0.scaf01992	maker	CDS	13094	13177	.	+	0	ID=maker-gLs.1.0.scaf01992-exonerate_est2genome-gene-0.7-mRNA-2:cds;Parent=maker-gLs.1.0.scaf01992-exonerate_est2genome-gene-0.7-mRNA-2
gLs.1.0.scaf01992	maker	CDS	14180	14374	.	+	0	ID=maker-gLs.1.0.scaf01992-exonerate_est2genome-gene-0.7-mRNA-2:cds;Parent=maker-gLs.1.0.scaf01992-exonerate_est2genome-gene-0.7-mRNA-2
gLs.1.0.scaf01992	maker	gene	58639	59043	.	-	.	ID=maker-gLs.1.0.scaf01992-exonerate_protein2genome-gene-0.6;Name=maker-gLs.1.0.scaf01992-exonerate_protein2genome-gene-0.6
gLs.1.0.scaf01992	maker	mRNA	58639	59043	405	-	.	ID=maker-gLs.1.0.scaf01992-exonerate_protein2genome-gene-0.6-mRNA-1;Parent=maker-gLs.1.0.scaf01992-exonerate_protein2genome-gene-0.6;Name=maker-gLs.1.0.scaf01992-exonerate_protein2genome-gene-0.6-mRNA-1;_AED=0.25;_eAED=0.25;_QI=0|-1|0|1|-1|0|1|0|134
gLs.1.0.scaf01992	maker	exon	58639	59043	.	-	.	ID=maker-gLs.1.0.scaf01992-exonerate_protein2genome-gene-0.6-mRNA-1:exon:3071;Parent=maker-gLs.1.0.scaf01992-exonerate_protein2genome-gene-0.6-mRNA-1
gLs.1.0.scaf01992	maker	CDS	58639	59043	.	-	0	ID=maker-gLs.1.0.scaf01992-exonerate_protein2genome-gene-0.6-mRNA-1:cds;Parent=maker-gLs.1.0.scaf01992-exonerate_protein2genome-gene-0.6-mRNA-1
gLs.1.0.scaf01992	maker	gene	80795	81100	.	+	.	ID=maker-gLs.1.0.scaf01992-exonerate_protein2genome-gene-0.4;Name=maker-gLs.1.0.scaf01992-exonerate_protein2genome-gene-0.4
gLs.1.0.scaf01992	maker	mRNA	80795	81100	306	+	.	ID=maker-gLs.1.0.scaf01992-exonerate_protein2genome-gene-0.4-mRNA-1;Parent=maker-gLs.1.0.scaf01992-exonerate_protein2genome-gene-0.4;Name=maker-gLs.1.0.scaf01992-exonerate_protein2genome-gene-0.4-mRNA-1;_AED=0.21;_eAED=0.21;_QI=0|-1|0|1|-1|0|1|0|101
gLs.1.0.scaf01992	maker	exon	80795	81100	.	+	.	ID=maker-gLs.1.0.scaf01992-exonerate_protein2genome-gene-0.4-mRNA-1:exon:3072;Parent=maker-gLs.1.0.scaf01992-exonerate_protein2genome-gene-0.4-mRNA-1
gLs.1.0.scaf01992	maker	CDS	80795	81100	.	+	0	ID=maker-gLs.1.0.scaf01992-exonerate_protein2genome-gene-0.4-mRNA-1:cds;Parent=maker-gLs.1.0.scaf01992-exonerate_protein2genome-gene-0.4-mRNA-1
gLs.1.0.scaf01992	maker	gene	17400	17672	.	-	.	ID=maker-gLs.1.0.scaf01992-exonerate_protein2genome-gene-0.5;Name=maker-gLs.1.0.scaf01992-exonerate_protein2genome-gene-0.5
gLs.1.0.scaf01992	maker	mRNA	17400	17672	273	-	.	ID=maker-gLs.1.0.scaf01992-exonerate_protein2genome-gene-0.5-mRNA-1;Parent=maker-gLs.1.0.scaf01992-exonerate_protein2genome-gene-0.5;Name=maker-gLs.1.0.scaf01992-exonerate_protein2genome-gene-0.5-mRNA-1;_AED=0.03;_eAED=0.03;_QI=0|-1|0|1|-1|0|1|0|90
gLs.1.0.scaf01992	maker	exon	17400	17672	.	-	.	ID=maker-gLs.1.0.scaf01992-exonerate_protein2genome-gene-0.5-mRNA-1:exon:3073;Parent=maker-gLs.1.0.scaf01992-exonerate_protein2genome-gene-0.5-mRNA-1
gLs.1.0.scaf01992	maker	CDS	17400	17672	.	-	0	ID=maker-gLs.1.0.scaf01992-exonerate_protein2genome-gene-0.5-mRNA-1:cds;Parent=maker-gLs.1.0.scaf01992-exonerate_protein2genome-gene-0.5-mRNA-1
gLs.1.0.scaf20264	maker	gene	2064	2445	.	-	.	ID=maker-gLs.1.0.scaf20264-exonerate_protein2genome-gene-0.0;Name=maker-gLs.1.0.scaf20264-exonerate_protein2genome-gene-0.0
gLs.1.0.scaf20264	maker	mRNA	2064	2445	171	-	.	ID=maker-gLs.1.0.scaf20264-exonerate_protein2genome-gene-0.0-mRNA-1;Parent=maker-gLs.1.0.scaf20264-exonerate_protein2genome-gene-0.0;Name=maker-gLs.1.0.scaf20264-exonerate_protein2genome-gene-0.0-mRNA-1;_AED=0.02;_eAED=0.02;_QI=0|0|0|1|0|0|2|0|56
gLs.1.0.scaf20264	maker	exon	2064	2186	.	-	.	ID=maker-gLs.1.0.scaf20264-exonerate_protein2genome-gene-0.0-mRNA-1:exon:6518;Parent=maker-gLs.1.0.scaf20264-exonerate_protein2genome-gene-0.0-mRNA-1
gLs.1.0.scaf20264	maker	exon	2398	2445	.	-	.	ID=maker-gLs.1.0.scaf20264-exonerate_protein2genome-gene-0.0-mRNA-1:exon:6517;Parent=maker-gLs.1.0.scaf20264-exonerate_protein2genome-gene-0.0-mRNA-1
gLs.1.0.scaf20264	maker	CDS	2398	2445	.	-	0	ID=maker-gLs.1.0.scaf20264-exonerate_protein2genome-gene-0.0-mRNA-1:cds;Parent=maker-gLs.1.0.scaf20264-exonerate_protein2genome-gene-0.0-mRNA-1
gLs.1.0.scaf20264	maker	CDS	2064	2186	.	-	0	ID=maker-gLs.1.0.scaf20264-exonerate_protein2genome-gene-0.0-mRNA-1:cds;Parent=maker-gLs.1.0.scaf20264-exonerate_protein2genome-gene-0.0-mRNA-1
gLs.1.0.scaf20264	maker	gene	4741	4902	.	-	.	ID=maker-gLs.1.0.scaf20264-exonerate_protein2genome-gene-0.1;Name=maker-gLs.1.0.scaf20264-exonerate_protein2genome-gene-0.1
gLs.1.0.scaf20264	maker	mRNA	4741	4902	162	-	.	ID=maker-gLs.1.0.scaf20264-exonerate_protein2genome-gene-0.1-mRNA-1;Parent=maker-gLs.1.0.scaf20264-exonerate_protein2genome-gene-0.1;Name=maker-gLs.1.0.scaf20264-exonerate_protein2genome-gene-0.1-mRNA-1;_AED=0.42;_eAED=1.00;_QI=0|-1|0|1|-1|0|1|0|53
gLs.1.0.scaf20264	maker	exon	4741	4902	.	-	.	ID=maker-gLs.1.0.scaf20264-exonerate_protein2genome-gene-0.1-mRNA-1:exon:6519;Parent=maker-gLs.1.0.scaf20264-exonerate_protein2genome-gene-0.1-mRNA-1
gLs.1.0.scaf20264	maker	CDS	4741	4902	.	-	0	ID=maker-gLs.1.0.scaf20264-exonerate_protein2genome-gene-0.1-mRNA-1:cds;Parent=maker-gLs.1.0.scaf20264-exonerate_protein2genome-gene-0.1-mRNA-1
gLs.1.0.scaf08167	maker	gene	19497	19781	.	-	.	ID=maker-gLs.1.0.scaf08167-exonerate_protein2genome-gene-0.2;Name=maker-gLs.1.0.scaf08167-exonerate_protein2genome-gene-0.2
gLs.1.0.scaf08167	maker	mRNA	19497	19781	285	-	.	ID=maker-gLs.1.0.scaf08167-exonerate_protein2genome-gene-0.2-mRNA-1;Parent=maker-gLs.1.0.scaf08167-exonerate_protein2genome-gene-0.2;Name=maker-gLs.1.0.scaf08167-exonerate_protein2genome-gene-0.2-mRNA-1;_AED=0.33;_eAED=0.33;_QI=0|-1|0|1|-1|0|1|0|94
gLs.1.0.scaf08167	maker	exon	19497	19781	.	-	.	ID=maker-gLs.1.0.scaf08167-exonerate_protein2genome-gene-0.2-mRNA-1:exon:5815;Parent=maker-gLs.1.0.scaf08167-exonerate_protein2genome-gene-0.2-mRNA-1
gLs.1.0.scaf08167	maker	CDS	19497	19781	.	-	0	ID=maker-gLs.1.0.scaf08167-exonerate_protein2genome-gene-0.2-mRNA-1:cds;Parent=maker-gLs.1.0.scaf08167-exonerate_protein2genome-gene-0.2-mRNA-1
gLs.1.0.scaf08167	maker	gene	2654	2932	.	+	.	ID=maker-gLs.1.0.scaf08167-exonerate_protein2genome-gene-0.0;Name=maker-gLs.1.0.scaf08167-exonerate_protein2genome-gene-0.0
gLs.1.0.scaf08167	maker	mRNA	2654	2932	279	+	.	ID=maker-gLs.1.0.scaf08167-exonerate_protein2genome-gene-0.0-mRNA-1;Parent=maker-gLs.1.0.scaf08167-exonerate_protein2genome-gene-0.0;Name=maker-gLs.1.0.scaf08167-exonerate_protein2genome-gene-0.0-mRNA-1;_AED=0.08;_eAED=0.38;_QI=0|-1|0|1|-1|0|1|0|92
gLs.1.0.scaf08167	maker	exon	2654	2932	.	+	.	ID=maker-gLs.1.0.scaf08167-exonerate_protein2genome-gene-0.0-mRNA-1:exon:5816;Parent=maker-gLs.1.0.scaf08167-exonerate_protein2genome-gene-0.0-mRNA-1
gLs.1.0.scaf08167	maker	CDS	2654	2932	.	+	0	ID=maker-gLs.1.0.scaf08167-exonerate_protein2genome-gene-0.0-mRNA-1:cds;Parent=maker-gLs.1.0.scaf08167-exonerate_protein2genome-gene-0.0-mRNA-1
gLs.1.0.scaf08167	maker	gene	16204	17247	.	+	.	ID=maker-gLs.1.0.scaf08167-exonerate_protein2genome-gene-0.1;Name=maker-gLs.1.0.scaf08167-exonerate_protein2genome-gene-0.1
gLs.1.0.scaf08167	maker	mRNA	16204	17247	246	+	.	ID=maker-gLs.1.0.scaf08167-exonerate_protein2genome-gene-0.1-mRNA-1;Parent=maker-gLs.1.0.scaf08167-exonerate_protein2genome-gene-0.1;Name=maker-gLs.1.0.scaf08167-exonerate_protein2genome-gene-0.1-mRNA-1;_AED=0.01;_eAED=0.01;_QI=0|0|0|1|0|0|2|0|81
gLs.1.0.scaf08167	maker	exon	16204	16293	.	+	.	ID=maker-gLs.1.0.scaf08167-exonerate_protein2genome-gene-0.1-mRNA-1:exon:5817;Parent=maker-gLs.1.0.scaf08167-exonerate_protein2genome-gene-0.1-mRNA-1
gLs.1.0.scaf08167	maker	exon	17092	17247	.	+	.	ID=maker-gLs.1.0.scaf08167-exonerate_protein2genome-gene-0.1-mRNA-1:exon:5818;Parent=maker-gLs.1.0.scaf08167-exonerate_protein2genome-gene-0.1-mRNA-1
gLs.1.0.scaf08167	maker	CDS	16204	16293	.	+	0	ID=maker-gLs.1.0.scaf08167-exonerate_protein2genome-gene-0.1-mRNA-1:cds;Parent=maker-gLs.1.0.scaf08167-exonerate_protein2genome-gene-0.1-mRNA-1
gLs.1.0.scaf08167	maker	CDS	17092	17247	.	+	0	ID=maker-gLs.1.0.scaf08167-exonerate_protein2genome-gene-0.1-mRNA-1:cds;Parent=maker-gLs.1.0.scaf08167-exonerate_protein2genome-gene-0.1-mRNA-1
gLs.1.0.scaf13477	maker	gene	11809	12240	.	-	.	ID=maker-gLs.1.0.scaf13477-exonerate_protein2genome-gene-0.0;Name=maker-gLs.1.0.scaf13477-exonerate_protein2genome-gene-0.0
gLs.1.0.scaf13477	maker	mRNA	11809	12240	432	-	.	ID=maker-gLs.1.0.scaf13477-exonerate_protein2genome-gene-0.0-mRNA-1;Parent=maker-gLs.1.0.scaf13477-exonerate_protein2genome-gene-0.0;Name=maker-gLs.1.0.scaf13477-exonerate_protein2genome-gene-0.0-mRNA-1;_AED=0.20;_eAED=0.21;_QI=0|-1|0|1|-1|0|1|0|143
gLs.1.0.scaf13477	maker	exon	11809	12240	.	-	.	ID=maker-gLs.1.0.scaf13477-exonerate_protein2genome-gene-0.0-mRNA-1:exon:6441;Parent=maker-gLs.1.0.scaf13477-exonerate_protein2genome-gene-0.0-mRNA-1
gLs.1.0.scaf13477	maker	CDS	11809	12240	.	-	0	ID=maker-gLs.1.0.scaf13477-exonerate_protein2genome-gene-0.0-mRNA-1:cds;Parent=maker-gLs.1.0.scaf13477-exonerate_protein2genome-gene-0.0-mRNA-1
gLs.1.0.scaf65061	maker	gene	77	616	.	+	.	ID=maker-gLs.1.0.scaf65061-exonerate_protein2genome-gene-0.0;Name=maker-gLs.1.0.scaf65061-exonerate_protein2genome-gene-0.0
gLs.1.0.scaf65061	maker	mRNA	77	616	489	+	.	ID=maker-gLs.1.0.scaf65061-exonerate_protein2genome-gene-0.0-mRNA-1;Parent=maker-gLs.1.0.scaf65061-exonerate_protein2genome-gene-0.0;Name=maker-gLs.1.0.scaf65061-exonerate_protein2genome-gene-0.0-mRNA-1;_AED=0.11;_eAED=0.11;_QI=0|0|0|1|0|0|2|0|162
gLs.1.0.scaf65061	maker	exon	77	291	.	+	.	ID=maker-gLs.1.0.scaf65061-exonerate_protein2genome-gene-0.0-mRNA-1:exon:7139;Parent=maker-gLs.1.0.scaf65061-exonerate_protein2genome-gene-0.0-mRNA-1
gLs.1.0.scaf65061	maker	exon	343	616	.	+	.	ID=maker-gLs.1.0.scaf65061-exonerate_protein2genome-gene-0.0-mRNA-1:exon:7140;Parent=maker-gLs.1.0.scaf65061-exonerate_protein2genome-gene-0.0-mRNA-1
gLs.1.0.scaf65061	maker	CDS	77	291	.	+	0	ID=maker-gLs.1.0.scaf65061-exonerate_protein2genome-gene-0.0-mRNA-1:cds;Parent=maker-gLs.1.0.scaf65061-exonerate_protein2genome-gene-0.0-mRNA-1
gLs.1.0.scaf65061	maker	CDS	343	616	.	+	1	ID=maker-gLs.1.0.scaf65061-exonerate_protein2genome-gene-0.0-mRNA-1:cds;Parent=maker-gLs.1.0.scaf65061-exonerate_protein2genome-gene-0.0-mRNA-1
gLs.1.0.scaf02858	maker	gene	12782	12913	.	+	.	ID=maker-gLs.1.0.scaf02858-exonerate_protein2genome-gene-0.0;Name=maker-gLs.1.0.scaf02858-exonerate_protein2genome-gene-0.0
gLs.1.0.scaf02858	maker	mRNA	12782	12913	132	+	.	ID=maker-gLs.1.0.scaf02858-exonerate_protein2genome-gene-0.0-mRNA-1;Parent=maker-gLs.1.0.scaf02858-exonerate_protein2genome-gene-0.0;Name=maker-gLs.1.0.scaf02858-exonerate_protein2genome-gene-0.0-mRNA-1;_AED=0.52;_eAED=0.52;_QI=0|-1|0|1|-1|0|1|0|43
gLs.1.0.scaf02858	maker	exon	12782	12913	.	+	.	ID=maker-gLs.1.0.scaf02858-exonerate_protein2genome-gene-0.0-mRNA-1:exon:3697;Parent=maker-gLs.1.0.scaf02858-exonerate_protein2genome-gene-0.0-mRNA-1
gLs.1.0.scaf02858	maker	CDS	12782	12913	.	+	0	ID=maker-gLs.1.0.scaf02858-exonerate_protein2genome-gene-0.0-mRNA-1:cds;Parent=maker-gLs.1.0.scaf02858-exonerate_protein2genome-gene-0.0-mRNA-1
gLs.1.0.scaf01706	maker	gene	88195	88554	.	-	.	ID=maker-gLs.1.0.scaf01706-exonerate_protein2genome-gene-0.2;Name=maker-gLs.1.0.scaf01706-exonerate_protein2genome-gene-0.2
gLs.1.0.scaf01706	maker	mRNA	88195	88554	360	-	.	ID=maker-gLs.1.0.scaf01706-exonerate_protein2genome-gene-0.2-mRNA-1;Parent=maker-gLs.1.0.scaf01706-exonerate_protein2genome-gene-0.2;Name=maker-gLs.1.0.scaf01706-exonerate_protein2genome-gene-0.2-mRNA-1;_AED=0.32;_eAED=0.32;_QI=0|-1|0|1|-1|0|1|0|119
gLs.1.0.scaf01706	maker	exon	88195	88554	.	-	.	ID=maker-gLs.1.0.scaf01706-exonerate_protein2genome-gene-0.2-mRNA-1:exon:3151;Parent=maker-gLs.1.0.scaf01706-exonerate_protein2genome-gene-0.2-mRNA-1
gLs.1.0.scaf01706	maker	CDS	88195	88554	.	-	0	ID=maker-gLs.1.0.scaf01706-exonerate_protein2genome-gene-0.2-mRNA-1:cds;Parent=maker-gLs.1.0.scaf01706-exonerate_protein2genome-gene-0.2-mRNA-1
gLs.1.0.scaf01706	maker	gene	90050	90409	.	-	.	ID=maker-gLs.1.0.scaf01706-exonerate_protein2genome-gene-0.3;Name=maker-gLs.1.0.scaf01706-exonerate_protein2genome-gene-0.3
gLs.1.0.scaf01706	maker	mRNA	90050	90409	360	-	.	ID=maker-gLs.1.0.scaf01706-exonerate_protein2genome-gene-0.3-mRNA-1;Parent=maker-gLs.1.0.scaf01706-exonerate_protein2genome-gene-0.3;Name=maker-gLs.1.0.scaf01706-exonerate_protein2genome-gene-0.3-mRNA-1;_AED=0.32;_eAED=0.32;_QI=0|-1|0|1|-1|0|1|0|119
gLs.1.0.scaf01706	maker	exon	90050	90409	.	-	.	ID=maker-gLs.1.0.scaf01706-exonerate_protein2genome-gene-0.3-mRNA-1:exon:3152;Parent=maker-gLs.1.0.scaf01706-exonerate_protein2genome-gene-0.3-mRNA-1
gLs.1.0.scaf01706	maker	CDS	90050	90409	.	-	0	ID=maker-gLs.1.0.scaf01706-exonerate_protein2genome-gene-0.3-mRNA-1:cds;Parent=maker-gLs.1.0.scaf01706-exonerate_protein2genome-gene-0.3-mRNA-1
gLs.1.0.scaf01706	maker	gene	34334	34618	.	-	.	ID=maker-gLs.1.0.scaf01706-exonerate_protein2genome-gene-0.0;Name=maker-gLs.1.0.scaf01706-exonerate_protein2genome-gene-0.0
gLs.1.0.scaf01706	maker	mRNA	34334	34618	285	-	.	ID=maker-gLs.1.0.scaf01706-exonerate_protein2genome-gene-0.0-mRNA-1;Parent=maker-gLs.1.0.scaf01706-exonerate_protein2genome-gene-0.0;Name=maker-gLs.1.0.scaf01706-exonerate_protein2genome-gene-0.0-mRNA-1;_AED=0.18;_eAED=0.23;_QI=0|-1|0|1|-1|0|1|0|94
gLs.1.0.scaf01706	maker	exon	34334	34618	.	-	.	ID=maker-gLs.1.0.scaf01706-exonerate_protein2genome-gene-0.0-mRNA-1:exon:3153;Parent=maker-gLs.1.0.scaf01706-exonerate_protein2genome-gene-0.0-mRNA-1
gLs.1.0.scaf01706	maker	CDS	34334	34618	.	-	0	ID=maker-gLs.1.0.scaf01706-exonerate_protein2genome-gene-0.0-mRNA-1:cds;Parent=maker-gLs.1.0.scaf01706-exonerate_protein2genome-gene-0.0-mRNA-1
gLs.1.0.scaf03749	maker	gene	47339	47788	.	+	.	ID=maker-gLs.1.0.scaf03749-exonerate_protein2genome-gene-0.0;Name=maker-gLs.1.0.scaf03749-exonerate_protein2genome-gene-0.0
gLs.1.0.scaf03749	maker	mRNA	47339	47788	450	+	.	ID=maker-gLs.1.0.scaf03749-exonerate_protein2genome-gene-0.0-mRNA-1;Parent=maker-gLs.1.0.scaf03749-exonerate_protein2genome-gene-0.0;Name=maker-gLs.1.0.scaf03749-exonerate_protein2genome-gene-0.0-mRNA-1;_AED=0.21;_eAED=0.21;_QI=0|-1|0|1|-1|0|1|0|149
gLs.1.0.scaf03749	maker	exon	47339	47788	.	+	.	ID=maker-gLs.1.0.scaf03749-exonerate_protein2genome-gene-0.0-mRNA-1:exon:4205;Parent=maker-gLs.1.0.scaf03749-exonerate_protein2genome-gene-0.0-mRNA-1
gLs.1.0.scaf03749	maker	CDS	47339	47788	.	+	0	ID=maker-gLs.1.0.scaf03749-exonerate_protein2genome-gene-0.0-mRNA-1:cds;Parent=maker-gLs.1.0.scaf03749-exonerate_protein2genome-gene-0.0-mRNA-1
gLs.1.0.scaf04034	maker	gene	2957	3577	.	-	.	ID=maker-gLs.1.0.scaf04034-exonerate_protein2genome-gene-0.2;Name=maker-gLs.1.0.scaf04034-exonerate_protein2genome-gene-0.2
gLs.1.0.scaf04034	maker	mRNA	2957	3577	621	-	.	ID=maker-gLs.1.0.scaf04034-exonerate_protein2genome-gene-0.2-mRNA-1;Parent=maker-gLs.1.0.scaf04034-exonerate_protein2genome-gene-0.2;Name=maker-gLs.1.0.scaf04034-exonerate_protein2genome-gene-0.2-mRNA-1;_AED=0.13;_eAED=0.13;_QI=0|-1|0|1|-1|0|1|0|207
gLs.1.0.scaf04034	maker	exon	2957	3577	.	-	.	ID=maker-gLs.1.0.scaf04034-exonerate_protein2genome-gene-0.2-mRNA-1:exon:4140;Parent=maker-gLs.1.0.scaf04034-exonerate_protein2genome-gene-0.2-mRNA-1
gLs.1.0.scaf04034	maker	CDS	2957	3577	.	-	0	ID=maker-gLs.1.0.scaf04034-exonerate_protein2genome-gene-0.2-mRNA-1:cds;Parent=maker-gLs.1.0.scaf04034-exonerate_protein2genome-gene-0.2-mRNA-1
gLs.1.0.scaf04034	maker	gene	44740	46160	.	+	.	ID=maker-gLs.1.0.scaf04034-exonerate_protein2genome-gene-0.0;Name=maker-gLs.1.0.scaf04034-exonerate_protein2genome-gene-0.0
gLs.1.0.scaf04034	maker	mRNA	44740	46160	450	+	.	ID=maker-gLs.1.0.scaf04034-exonerate_protein2genome-gene-0.0-mRNA-1;Parent=maker-gLs.1.0.scaf04034-exonerate_protein2genome-gene-0.0;Name=maker-gLs.1.0.scaf04034-exonerate_protein2genome-gene-0.0-mRNA-1;_AED=0.41;_eAED=0.41;_QI=0|0|0|1|0|0|2|0|149
gLs.1.0.scaf04034	maker	exon	44740	44874	.	+	.	ID=maker-gLs.1.0.scaf04034-exonerate_protein2genome-gene-0.0-mRNA-1:exon:4141;Parent=maker-gLs.1.0.scaf04034-exonerate_protein2genome-gene-0.0-mRNA-1
gLs.1.0.scaf04034	maker	exon	45846	46160	.	+	.	ID=maker-gLs.1.0.scaf04034-exonerate_protein2genome-gene-0.0-mRNA-1:exon:4142;Parent=maker-gLs.1.0.scaf04034-exonerate_protein2genome-gene-0.0-mRNA-1
gLs.1.0.scaf04034	maker	CDS	44740	44874	.	+	0	ID=maker-gLs.1.0.scaf04034-exonerate_protein2genome-gene-0.0-mRNA-1:cds;Parent=maker-gLs.1.0.scaf04034-exonerate_protein2genome-gene-0.0-mRNA-1
gLs.1.0.scaf04034	maker	CDS	45846	46160	.	+	0	ID=maker-gLs.1.0.scaf04034-exonerate_protein2genome-gene-0.0-mRNA-1:cds;Parent=maker-gLs.1.0.scaf04034-exonerate_protein2genome-gene-0.0-mRNA-1
gLs.1.0.scaf05936	maker	gene	31685	32080	.	+	.	ID=maker-gLs.1.0.scaf05936-exonerate_protein2genome-gene-0.0;Name=maker-gLs.1.0.scaf05936-exonerate_protein2genome-gene-0.0
gLs.1.0.scaf05936	maker	mRNA	31685	32080	396	+	.	ID=maker-gLs.1.0.scaf05936-exonerate_protein2genome-gene-0.0-mRNA-1;Parent=maker-gLs.1.0.scaf05936-exonerate_protein2genome-gene-0.0;Name=maker-gLs.1.0.scaf05936-exonerate_protein2genome-gene-0.0-mRNA-1;_AED=0.14;_eAED=0.32;_QI=0|-1|0|1|-1|0|1|0|131
gLs.1.0.scaf05936	maker	exon	31685	32080	.	+	.	ID=maker-gLs.1.0.scaf05936-exonerate_protein2genome-gene-0.0-mRNA-1:exon:5123;Parent=maker-gLs.1.0.scaf05936-exonerate_protein2genome-gene-0.0-mRNA-1
gLs.1.0.scaf05936	maker	CDS	31685	32080	.	+	0	ID=maker-gLs.1.0.scaf05936-exonerate_protein2genome-gene-0.0-mRNA-1:cds;Parent=maker-gLs.1.0.scaf05936-exonerate_protein2genome-gene-0.0-mRNA-1
gLs.1.0.scaf05936	maker	gene	150	344	.	-	.	ID=maker-gLs.1.0.scaf05936-exonerate_protein2genome-gene-0.2;Name=maker-gLs.1.0.scaf05936-exonerate_protein2genome-gene-0.2
gLs.1.0.scaf05936	maker	mRNA	150	344	195	-	.	ID=maker-gLs.1.0.scaf05936-exonerate_protein2genome-gene-0.2-mRNA-1;Parent=maker-gLs.1.0.scaf05936-exonerate_protein2genome-gene-0.2;Name=maker-gLs.1.0.scaf05936-exonerate_protein2genome-gene-0.2-mRNA-1;_AED=0.40;_eAED=0.40;_QI=0|-1|0|1|-1|0|1|0|64
gLs.1.0.scaf05936	maker	exon	150	344	.	-	.	ID=maker-gLs.1.0.scaf05936-exonerate_protein2genome-gene-0.2-mRNA-1:exon:5124;Parent=maker-gLs.1.0.scaf05936-exonerate_protein2genome-gene-0.2-mRNA-1
gLs.1.0.scaf05936	maker	CDS	150	344	.	-	0	ID=maker-gLs.1.0.scaf05936-exonerate_protein2genome-gene-0.2-mRNA-1:cds;Parent=maker-gLs.1.0.scaf05936-exonerate_protein2genome-gene-0.2-mRNA-1
gLs.1.0.scaf47412	maker	gene	1241	1414	.	+	.	ID=maker-gLs.1.0.scaf47412-exonerate_protein2genome-gene-0.0;Name=maker-gLs.1.0.scaf47412-exonerate_protein2genome-gene-0.0
gLs.1.0.scaf47412	maker	mRNA	1241	1414	174	+	.	ID=maker-gLs.1.0.scaf47412-exonerate_protein2genome-gene-0.0-mRNA-1;Parent=maker-gLs.1.0.scaf47412-exonerate_protein2genome-gene-0.0;Name=maker-gLs.1.0.scaf47412-exonerate_protein2genome-gene-0.0-mRNA-1;_AED=0.16;_eAED=0.16;_QI=0|-1|0|1|-1|0|1|0|57
gLs.1.0.scaf47412	maker	exon	1241	1414	.	+	.	ID=maker-gLs.1.0.scaf47412-exonerate_protein2genome-gene-0.0-mRNA-1:exon:7297;Parent=maker-gLs.1.0.scaf47412-exonerate_protein2genome-gene-0.0-mRNA-1
gLs.1.0.scaf47412	maker	CDS	1241	1414	.	+	0	ID=maker-gLs.1.0.scaf47412-exonerate_protein2genome-gene-0.0-mRNA-1:cds;Parent=maker-gLs.1.0.scaf47412-exonerate_protein2genome-gene-0.0-mRNA-1
gLs.1.0.scaf01095	maker	gene	63657	67709	.	+	.	ID=maker-gLs.1.0.scaf01095-exonerate_protein2genome-gene-0.6;Name=maker-gLs.1.0.scaf01095-exonerate_protein2genome-gene-0.6
gLs.1.0.scaf01095	maker	mRNA	63657	67709	2925	+	.	ID=maker-gLs.1.0.scaf01095-exonerate_protein2genome-gene-0.6-mRNA-1;Parent=maker-gLs.1.0.scaf01095-exonerate_protein2genome-gene-0.6;Name=maker-gLs.1.0.scaf01095-exonerate_protein2genome-gene-0.6-mRNA-1;_AED=0.40;_eAED=0.40;_QI=0|0|0|1|0|0|3|0|974
gLs.1.0.scaf01095	maker	exon	63657	63917	.	+	.	ID=maker-gLs.1.0.scaf01095-exonerate_protein2genome-gene-0.6-mRNA-1:exon:2309;Parent=maker-gLs.1.0.scaf01095-exonerate_protein2genome-gene-0.6-mRNA-1
gLs.1.0.scaf01095	maker	exon	63996	64148	.	+	.	ID=maker-gLs.1.0.scaf01095-exonerate_protein2genome-gene-0.6-mRNA-1:exon:2310;Parent=maker-gLs.1.0.scaf01095-exonerate_protein2genome-gene-0.6-mRNA-1
gLs.1.0.scaf01095	maker	exon	65199	67709	.	+	.	ID=maker-gLs.1.0.scaf01095-exonerate_protein2genome-gene-0.6-mRNA-1:exon:2311;Parent=maker-gLs.1.0.scaf01095-exonerate_protein2genome-gene-0.6-mRNA-1
gLs.1.0.scaf01095	maker	CDS	63657	63917	.	+	0	ID=maker-gLs.1.0.scaf01095-exonerate_protein2genome-gene-0.6-mRNA-1:cds;Parent=maker-gLs.1.0.scaf01095-exonerate_protein2genome-gene-0.6-mRNA-1
gLs.1.0.scaf01095	maker	CDS	63996	64148	.	+	0	ID=maker-gLs.1.0.scaf01095-exonerate_protein2genome-gene-0.6-mRNA-1:cds;Parent=maker-gLs.1.0.scaf01095-exonerate_protein2genome-gene-0.6-mRNA-1
gLs.1.0.scaf01095	maker	CDS	65199	67709	.	+	0	ID=maker-gLs.1.0.scaf01095-exonerate_protein2genome-gene-0.6-mRNA-1:cds;Parent=maker-gLs.1.0.scaf01095-exonerate_protein2genome-gene-0.6-mRNA-1
gLs.1.0.scaf01095	maker	gene	69922	70692	.	+	.	ID=maker-gLs.1.0.scaf01095-exonerate_protein2genome-gene-0.8;Name=maker-gLs.1.0.scaf01095-exonerate_protein2genome-gene-0.8
gLs.1.0.scaf01095	maker	mRNA	69922	70692	558	+	.	ID=maker-gLs.1.0.scaf01095-exonerate_protein2genome-gene-0.8-mRNA-1;Parent=maker-gLs.1.0.scaf01095-exonerate_protein2genome-gene-0.8;Name=maker-gLs.1.0.scaf01095-exonerate_protein2genome-gene-0.8-mRNA-1;_AED=0.43;_eAED=0.43;_QI=0|0|0|1|0|0|2|0|185
gLs.1.0.scaf01095	maker	exon	69922	70262	.	+	.	ID=maker-gLs.1.0.scaf01095-exonerate_protein2genome-gene-0.8-mRNA-1:exon:2312;Parent=maker-gLs.1.0.scaf01095-exonerate_protein2genome-gene-0.8-mRNA-1
gLs.1.0.scaf01095	maker	exon	70476	70692	.	+	.	ID=maker-gLs.1.0.scaf01095-exonerate_protein2genome-gene-0.8-mRNA-1:exon:2313;Parent=maker-gLs.1.0.scaf01095-exonerate_protein2genome-gene-0.8-mRNA-1
gLs.1.0.scaf01095	maker	CDS	69922	70262	.	+	0	ID=maker-gLs.1.0.scaf01095-exonerate_protein2genome-gene-0.8-mRNA-1:cds;Parent=maker-gLs.1.0.scaf01095-exonerate_protein2genome-gene-0.8-mRNA-1
gLs.1.0.scaf01095	maker	CDS	70476	70692	.	+	1	ID=maker-gLs.1.0.scaf01095-exonerate_protein2genome-gene-0.8-mRNA-1:cds;Parent=maker-gLs.1.0.scaf01095-exonerate_protein2genome-gene-0.8-mRNA-1
gLs.1.0.scaf01095	maker	gene	31032	34105	.	-	.	ID=maker-gLs.1.0.scaf01095-exonerate_protein2genome-gene-0.61;Name=maker-gLs.1.0.scaf01095-exonerate_protein2genome-gene-0.61
gLs.1.0.scaf01095	maker	mRNA	31032	34105	393	-	.	ID=maker-gLs.1.0.scaf01095-exonerate_protein2genome-gene-0.61-mRNA-1;Parent=maker-gLs.1.0.scaf01095-exonerate_protein2genome-gene-0.61;Name=maker-gLs.1.0.scaf01095-exonerate_protein2genome-gene-0.61-mRNA-1;_AED=0.35;_eAED=0.35;_QI=0|0|0|1|0|0|3|0|130
gLs.1.0.scaf01095	maker	exon	31032	31217	.	-	.	ID=maker-gLs.1.0.scaf01095-exonerate_protein2genome-gene-0.61-mRNA-1:exon:2316;Parent=maker-gLs.1.0.scaf01095-exonerate_protein2genome-gene-0.61-mRNA-1
gLs.1.0.scaf01095	maker	exon	33430	33520	.	-	.	ID=maker-gLs.1.0.scaf01095-exonerate_protein2genome-gene-0.61-mRNA-1:exon:2315;Parent=maker-gLs.1.0.scaf01095-exonerate_protein2genome-gene-0.61-mRNA-1
gLs.1.0.scaf01095	maker	exon	33990	34105	.	-	.	ID=maker-gLs.1.0.scaf01095-exonerate_protein2genome-gene-0.61-mRNA-1:exon:2314;Parent=maker-gLs.1.0.scaf01095-exonerate_protein2genome-gene-0.61-mRNA-1
gLs.1.0.scaf01095	maker	CDS	33990	34105	.	-	0	ID=maker-gLs.1.0.scaf01095-exonerate_protein2genome-gene-0.61-mRNA-1:cds;Parent=maker-gLs.1.0.scaf01095-exonerate_protein2genome-gene-0.61-mRNA-1
gLs.1.0.scaf01095	maker	CDS	33430	33520	.	-	1	ID=maker-gLs.1.0.scaf01095-exonerate_protein2genome-gene-0.61-mRNA-1:cds;Parent=maker-gLs.1.0.scaf01095-exonerate_protein2genome-gene-0.61-mRNA-1
gLs.1.0.scaf01095	maker	CDS	31032	31217	.	-	0	ID=maker-gLs.1.0.scaf01095-exonerate_protein2genome-gene-0.61-mRNA-1:cds;Parent=maker-gLs.1.0.scaf01095-exonerate_protein2genome-gene-0.61-mRNA-1
gLs.1.0.scaf01095	maker	gene	10025	10336	.	-	.	ID=maker-gLs.1.0.scaf01095-exonerate_protein2genome-gene-0.60;Name=maker-gLs.1.0.scaf01095-exonerate_protein2genome-gene-0.60
gLs.1.0.scaf01095	maker	mRNA	10025	10336	312	-	.	ID=maker-gLs.1.0.scaf01095-exonerate_protein2genome-gene-0.60-mRNA-1;Parent=maker-gLs.1.0.scaf01095-exonerate_protein2genome-gene-0.60;Name=maker-gLs.1.0.scaf01095-exonerate_protein2genome-gene-0.60-mRNA-1;_AED=0.29;_eAED=0.29;_QI=0|-1|0|1|-1|0|1|0|103
gLs.1.0.scaf01095	maker	exon	10025	10336	.	-	.	ID=maker-gLs.1.0.scaf01095-exonerate_protein2genome-gene-0.60-mRNA-1:exon:2317;Parent=maker-gLs.1.0.scaf01095-exonerate_protein2genome-gene-0.60-mRNA-1
gLs.1.0.scaf01095	maker	CDS	10025	10336	.	-	0	ID=maker-gLs.1.0.scaf01095-exonerate_protein2genome-gene-0.60-mRNA-1:cds;Parent=maker-gLs.1.0.scaf01095-exonerate_protein2genome-gene-0.60-mRNA-1
gLs.1.0.scaf01095	maker	gene	5181	5441	.	+	.	ID=maker-gLs.1.0.scaf01095-exonerate_protein2genome-gene-0.0;Name=maker-gLs.1.0.scaf01095-exonerate_protein2genome-gene-0.0
gLs.1.0.scaf01095	maker	mRNA	5181	5441	261	+	.	ID=maker-gLs.1.0.scaf01095-exonerate_protein2genome-gene-0.0-mRNA-1;Parent=maker-gLs.1.0.scaf01095-exonerate_protein2genome-gene-0.0;Name=maker-gLs.1.0.scaf01095-exonerate_protein2genome-gene-0.0-mRNA-1;_AED=0.38;_eAED=1.00;_QI=0|-1|0|1|-1|0|1|0|86
gLs.1.0.scaf01095	maker	exon	5181	5441	.	+	.	ID=maker-gLs.1.0.scaf01095-exonerate_protein2genome-gene-0.0-mRNA-1:exon:2318;Parent=maker-gLs.1.0.scaf01095-exonerate_protein2genome-gene-0.0-mRNA-1
gLs.1.0.scaf01095	maker	CDS	5181	5441	.	+	0	ID=maker-gLs.1.0.scaf01095-exonerate_protein2genome-gene-0.0-mRNA-1:cds;Parent=maker-gLs.1.0.scaf01095-exonerate_protein2genome-gene-0.0-mRNA-1
gLs.1.0.scaf01095	maker	gene	81251	81487	.	+	.	ID=maker-gLs.1.0.scaf01095-exonerate_protein2genome-gene-0.38;Name=maker-gLs.1.0.scaf01095-exonerate_protein2genome-gene-0.38
gLs.1.0.scaf01095	maker	mRNA	81251	81487	237	+	.	ID=maker-gLs.1.0.scaf01095-exonerate_protein2genome-gene-0.38-mRNA-1;Parent=maker-gLs.1.0.scaf01095-exonerate_protein2genome-gene-0.38;Name=maker-gLs.1.0.scaf01095-exonerate_protein2genome-gene-0.38-mRNA-1;_AED=0.21;_eAED=0.21;_QI=0|-1|0|1|-1|0|1|0|78
gLs.1.0.scaf01095	maker	exon	81251	81487	.	+	.	ID=maker-gLs.1.0.scaf01095-exonerate_protein2genome-gene-0.38-mRNA-1:exon:2319;Parent=maker-gLs.1.0.scaf01095-exonerate_protein2genome-gene-0.38-mRNA-1
gLs.1.0.scaf01095	maker	CDS	81251	81487	.	+	0	ID=maker-gLs.1.0.scaf01095-exonerate_protein2genome-gene-0.38-mRNA-1:cds;Parent=maker-gLs.1.0.scaf01095-exonerate_protein2genome-gene-0.38-mRNA-1
gLs.1.0.scaf01095	maker	gene	56870	57058	.	+	.	ID=maker-gLs.1.0.scaf01095-exonerate_protein2genome-gene-0.2;Name=maker-gLs.1.0.scaf01095-exonerate_protein2genome-gene-0.2
gLs.1.0.scaf01095	maker	mRNA	56870	57058	189	+	.	ID=maker-gLs.1.0.scaf01095-exonerate_protein2genome-gene-0.2-mRNA-1;Parent=maker-gLs.1.0.scaf01095-exonerate_protein2genome-gene-0.2;Name=maker-gLs.1.0.scaf01095-exonerate_protein2genome-gene-0.2-mRNA-1;_AED=0.37;_eAED=0.37;_QI=0|-1|0|1|-1|0|1|0|62
gLs.1.0.scaf01095	maker	exon	56870	57058	.	+	.	ID=maker-gLs.1.0.scaf01095-exonerate_protein2genome-gene-0.2-mRNA-1:exon:2320;Parent=maker-gLs.1.0.scaf01095-exonerate_protein2genome-gene-0.2-mRNA-1
gLs.1.0.scaf01095	maker	CDS	56870	57058	.	+	0	ID=maker-gLs.1.0.scaf01095-exonerate_protein2genome-gene-0.2-mRNA-1:cds;Parent=maker-gLs.1.0.scaf01095-exonerate_protein2genome-gene-0.2-mRNA-1
gLs.1.0.scaf01095	maker	gene	5605	5781	.	-	.	ID=maker-gLs.1.0.scaf01095-exonerate_protein2genome-gene-0.59;Name=maker-gLs.1.0.scaf01095-exonerate_protein2genome-gene-0.59
gLs.1.0.scaf01095	maker	mRNA	5605	5781	177	-	.	ID=maker-gLs.1.0.scaf01095-exonerate_protein2genome-gene-0.59-mRNA-1;Parent=maker-gLs.1.0.scaf01095-exonerate_protein2genome-gene-0.59;Name=maker-gLs.1.0.scaf01095-exonerate_protein2genome-gene-0.59-mRNA-1;_AED=0.25;_eAED=1.00;_QI=0|-1|0|1|-1|0|1|0|58
gLs.1.0.scaf01095	maker	exon	5605	5781	.	-	.	ID=maker-gLs.1.0.scaf01095-exonerate_protein2genome-gene-0.59-mRNA-1:exon:2321;Parent=maker-gLs.1.0.scaf01095-exonerate_protein2genome-gene-0.59-mRNA-1
gLs.1.0.scaf01095	maker	CDS	5605	5781	.	-	0	ID=maker-gLs.1.0.scaf01095-exonerate_protein2genome-gene-0.59-mRNA-1:cds;Parent=maker-gLs.1.0.scaf01095-exonerate_protein2genome-gene-0.59-mRNA-1
gLs.1.0.scaf01095	maker	gene	5037	5126	.	+	.	ID=maker-gLs.1.0.scaf01095-exonerate_protein2genome-gene-0.1;Name=maker-gLs.1.0.scaf01095-exonerate_protein2genome-gene-0.1
gLs.1.0.scaf01095	maker	mRNA	5037	5126	90	+	.	ID=maker-gLs.1.0.scaf01095-exonerate_protein2genome-gene-0.1-mRNA-1;Parent=maker-gLs.1.0.scaf01095-exonerate_protein2genome-gene-0.1;Name=maker-gLs.1.0.scaf01095-exonerate_protein2genome-gene-0.1-mRNA-1;_AED=0.46;_eAED=0.50;_QI=0|-1|0|1|-1|0|1|0|29
gLs.1.0.scaf01095	maker	exon	5037	5126	.	+	.	ID=maker-gLs.1.0.scaf01095-exonerate_protein2genome-gene-0.1-mRNA-1:exon:2322;Parent=maker-gLs.1.0.scaf01095-exonerate_protein2genome-gene-0.1-mRNA-1
gLs.1.0.scaf01095	maker	CDS	5037	5126	.	+	0	ID=maker-gLs.1.0.scaf01095-exonerate_protein2genome-gene-0.1-mRNA-1:cds;Parent=maker-gLs.1.0.scaf01095-exonerate_protein2genome-gene-0.1-mRNA-1
gLs.1.0.scaf01095	maker	gene	77555	77638	.	-	.	ID=maker-gLs.1.0.scaf01095-exonerate_protein2genome-gene-0.77;Name=maker-gLs.1.0.scaf01095-exonerate_protein2genome-gene-0.77
gLs.1.0.scaf01095	maker	mRNA	77555	77638	84	-	.	ID=maker-gLs.1.0.scaf01095-exonerate_protein2genome-gene-0.77-mRNA-1;Parent=maker-gLs.1.0.scaf01095-exonerate_protein2genome-gene-0.77;Name=maker-gLs.1.0.scaf01095-exonerate_protein2genome-gene-0.77-mRNA-1;_AED=0.31;_eAED=0.38;_QI=0|-1|0|1|-1|0|1|0|27
gLs.1.0.scaf01095	maker	exon	77555	77638	.	-	.	ID=maker-gLs.1.0.scaf01095-exonerate_protein2genome-gene-0.77-mRNA-1:exon:2323;Parent=maker-gLs.1.0.scaf01095-exonerate_protein2genome-gene-0.77-mRNA-1
gLs.1.0.scaf01095	maker	CDS	77555	77638	.	-	0	ID=maker-gLs.1.0.scaf01095-exonerate_protein2genome-gene-0.77-mRNA-1:cds;Parent=maker-gLs.1.0.scaf01095-exonerate_protein2genome-gene-0.77-mRNA-1
gLs.1.0.scaf01095	maker	gene	77646	77714	.	-	.	ID=maker-gLs.1.0.scaf01095-exonerate_protein2genome-gene-0.65;Name=maker-gLs.1.0.scaf01095-exonerate_protein2genome-gene-0.65
gLs.1.0.scaf01095	maker	mRNA	77646	77714	69	-	.	ID=maker-gLs.1.0.scaf01095-exonerate_protein2genome-gene-0.65-mRNA-1;Parent=maker-gLs.1.0.scaf01095-exonerate_protein2genome-gene-0.65;Name=maker-gLs.1.0.scaf01095-exonerate_protein2genome-gene-0.65-mRNA-1;_AED=0.34;_eAED=0.34;_QI=0|-1|0|1|-1|0|1|0|22
gLs.1.0.scaf01095	maker	exon	77646	77714	.	-	.	ID=maker-gLs.1.0.scaf01095-exonerate_protein2genome-gene-0.65-mRNA-1:exon:2324;Parent=maker-gLs.1.0.scaf01095-exonerate_protein2genome-gene-0.65-mRNA-1
gLs.1.0.scaf01095	maker	CDS	77646	77714	.	-	0	ID=maker-gLs.1.0.scaf01095-exonerate_protein2genome-gene-0.65-mRNA-1:cds;Parent=maker-gLs.1.0.scaf01095-exonerate_protein2genome-gene-0.65-mRNA-1
gLs.1.0.scaf01095	maker	gene	96027	96041	.	+	.	ID=maker-gLs.1.0.scaf01095-exonerate_protein2genome-gene-0.58;Name=maker-gLs.1.0.scaf01095-exonerate_protein2genome-gene-0.58
gLs.1.0.scaf01095	maker	mRNA	96027	96041	15	+	.	ID=maker-gLs.1.0.scaf01095-exonerate_protein2genome-gene-0.58-mRNA-1;Parent=maker-gLs.1.0.scaf01095-exonerate_protein2genome-gene-0.58;Name=maker-gLs.1.0.scaf01095-exonerate_protein2genome-gene-0.58-mRNA-1;_AED=0.50;_eAED=1.00;_QI=0|-1|0|1|-1|0|1|0|4
gLs.1.0.scaf01095	maker	exon	96027	96041	.	+	.	ID=maker-gLs.1.0.scaf01095-exonerate_protein2genome-gene-0.58-mRNA-1:exon:2325;Parent=maker-gLs.1.0.scaf01095-exonerate_protein2genome-gene-0.58-mRNA-1
gLs.1.0.scaf01095	maker	CDS	96027	96041	.	+	0	ID=maker-gLs.1.0.scaf01095-exonerate_protein2genome-gene-0.58-mRNA-1:cds;Parent=maker-gLs.1.0.scaf01095-exonerate_protein2genome-gene-0.58-mRNA-1
gLs.1.0.scaf11316	maker	gene	4736	5143	.	-	.	ID=maker-gLs.1.0.scaf11316-exonerate_protein2genome-gene-0.0;Name=maker-gLs.1.0.scaf11316-exonerate_protein2genome-gene-0.0
gLs.1.0.scaf11316	maker	mRNA	4736	5143	408	-	.	ID=maker-gLs.1.0.scaf11316-exonerate_protein2genome-gene-0.0-mRNA-1;Parent=maker-gLs.1.0.scaf11316-exonerate_protein2genome-gene-0.0;Name=maker-gLs.1.0.scaf11316-exonerate_protein2genome-gene-0.0-mRNA-1;_AED=0.12;_eAED=0.12;_QI=0|-1|0|1|-1|0|1|0|135
gLs.1.0.scaf11316	maker	exon	4736	5143	.	-	.	ID=maker-gLs.1.0.scaf11316-exonerate_protein2genome-gene-0.0-mRNA-1:exon:5995;Parent=maker-gLs.1.0.scaf11316-exonerate_protein2genome-gene-0.0-mRNA-1
gLs.1.0.scaf11316	maker	CDS	4736	5143	.	-	0	ID=maker-gLs.1.0.scaf11316-exonerate_protein2genome-gene-0.0-mRNA-1:cds;Parent=maker-gLs.1.0.scaf11316-exonerate_protein2genome-gene-0.0-mRNA-1
gLs.1.0.scaf49580	maker	gene	715	1548	.	-	.	ID=maker-gLs.1.0.scaf49580-exonerate_protein2genome-gene-0.0;Name=maker-gLs.1.0.scaf49580-exonerate_protein2genome-gene-0.0
gLs.1.0.scaf49580	maker	mRNA	715	1548	834	-	.	ID=maker-gLs.1.0.scaf49580-exonerate_protein2genome-gene-0.0-mRNA-1;Parent=maker-gLs.1.0.scaf49580-exonerate_protein2genome-gene-0.0;Name=maker-gLs.1.0.scaf49580-exonerate_protein2genome-gene-0.0-mRNA-1;_AED=0.41;_eAED=0.41;_QI=0|-1|0|1|-1|0|1|0|277
gLs.1.0.scaf49580	maker	exon	715	1548	.	-	.	ID=maker-gLs.1.0.scaf49580-exonerate_protein2genome-gene-0.0-mRNA-1:exon:6465;Parent=maker-gLs.1.0.scaf49580-exonerate_protein2genome-gene-0.0-mRNA-1
gLs.1.0.scaf49580	maker	CDS	715	1548	.	-	0	ID=maker-gLs.1.0.scaf49580-exonerate_protein2genome-gene-0.0-mRNA-1:cds;Parent=maker-gLs.1.0.scaf49580-exonerate_protein2genome-gene-0.0-mRNA-1
gLs.1.0.scaf01056	maker	gene	87762	95734	.	+	.	ID=maker-gLs.1.0.scaf01056-exonerate_protein2genome-gene-0.18;Name=maker-gLs.1.0.scaf01056-exonerate_protein2genome-gene-0.18
gLs.1.0.scaf01056	maker	mRNA	87762	95734	2148	+	.	ID=maker-gLs.1.0.scaf01056-exonerate_protein2genome-gene-0.18-mRNA-1;Parent=maker-gLs.1.0.scaf01056-exonerate_protein2genome-gene-0.18;Name=maker-gLs.1.0.scaf01056-exonerate_protein2genome-gene-0.18-mRNA-1;_AED=0.22;_eAED=0.22;_QI=0|0|0|1|0|0|17|0|715
gLs.1.0.scaf01056	maker	exon	87762	87908	.	+	.	ID=maker-gLs.1.0.scaf01056-exonerate_protein2genome-gene-0.18-mRNA-1:exon:2149;Parent=maker-gLs.1.0.scaf01056-exonerate_protein2genome-gene-0.18-mRNA-1
gLs.1.0.scaf01056	maker	exon	88297	88461	.	+	.	ID=maker-gLs.1.0.scaf01056-exonerate_protein2genome-gene-0.18-mRNA-1:exon:2150;Parent=maker-gLs.1.0.scaf01056-exonerate_protein2genome-gene-0.18-mRNA-1
gLs.1.0.scaf01056	maker	exon	88943	89065	.	+	.	ID=maker-gLs.1.0.scaf01056-exonerate_protein2genome-gene-0.18-mRNA-1:exon:2151;Parent=maker-gLs.1.0.scaf01056-exonerate_protein2genome-gene-0.18-mRNA-1
gLs.1.0.scaf01056	maker	exon	89703	89840	.	+	.	ID=maker-gLs.1.0.scaf01056-exonerate_protein2genome-gene-0.18-mRNA-1:exon:2152;Parent=maker-gLs.1.0.scaf01056-exonerate_protein2genome-gene-0.18-mRNA-1
gLs.1.0.scaf01056	maker	exon	90129	90275	.	+	.	ID=maker-gLs.1.0.scaf01056-exonerate_protein2genome-gene-0.18-mRNA-1:exon:2153;Parent=maker-gLs.1.0.scaf01056-exonerate_protein2genome-gene-0.18-mRNA-1
gLs.1.0.scaf01056	maker	exon	90694	90810	.	+	.	ID=maker-gLs.1.0.scaf01056-exonerate_protein2genome-gene-0.18-mRNA-1:exon:2154;Parent=maker-gLs.1.0.scaf01056-exonerate_protein2genome-gene-0.18-mRNA-1
gLs.1.0.scaf01056	maker	exon	91174	91275	.	+	.	ID=maker-gLs.1.0.scaf01056-exonerate_protein2genome-gene-0.18-mRNA-1:exon:2155;Parent=maker-gLs.1.0.scaf01056-exonerate_protein2genome-gene-0.18-mRNA-1
gLs.1.0.scaf01056	maker	exon	91526	91590	.	+	.	ID=maker-gLs.1.0.scaf01056-exonerate_protein2genome-gene-0.18-mRNA-1:exon:2156;Parent=maker-gLs.1.0.scaf01056-exonerate_protein2genome-gene-0.18-mRNA-1
gLs.1.0.scaf01056	maker	exon	91912	91996	.	+	.	ID=maker-gLs.1.0.scaf01056-exonerate_protein2genome-gene-0.18-mRNA-1:exon:2157;Parent=maker-gLs.1.0.scaf01056-exonerate_protein2genome-gene-0.18-mRNA-1
gLs.1.0.scaf01056	maker	exon	92163	92290	.	+	.	ID=maker-gLs.1.0.scaf01056-exonerate_protein2genome-gene-0.18-mRNA-1:exon:2158;Parent=maker-gLs.1.0.scaf01056-exonerate_protein2genome-gene-0.18-mRNA-1
gLs.1.0.scaf01056	maker	exon	92463	92549	.	+	.	ID=maker-gLs.1.0.scaf01056-exonerate_protein2genome-gene-0.18-mRNA-1:exon:2159;Parent=maker-gLs.1.0.scaf01056-exonerate_protein2genome-gene-0.18-mRNA-1
gLs.1.0.scaf01056	maker	exon	92763	92919	.	+	.	ID=maker-gLs.1.0.scaf01056-exonerate_protein2genome-gene-0.18-mRNA-1:exon:2160;Parent=maker-gLs.1.0.scaf01056-exonerate_protein2genome-gene-0.18-mRNA-1
gLs.1.0.scaf01056	maker	exon	93283	93503	.	+	.	ID=maker-gLs.1.0.scaf01056-exonerate_protein2genome-gene-0.18-mRNA-1:exon:2161;Parent=maker-gLs.1.0.scaf01056-exonerate_protein2genome-gene-0.18-mRNA-1
gLs.1.0.scaf01056	maker	exon	94130	94220	.	+	.	ID=maker-gLs.1.0.scaf01056-exonerate_protein2genome-gene-0.18-mRNA-1:exon:2162;Parent=maker-gLs.1.0.scaf01056-exonerate_protein2genome-gene-0.18-mRNA-1
gLs.1.0.scaf01056	maker	exon	94439	94516	.	+	.	ID=maker-gLs.1.0.scaf01056-exonerate_protein2genome-gene-0.18-mRNA-1:exon:2163;Parent=maker-gLs.1.0.scaf01056-exonerate_protein2genome-gene-0.18-mRNA-1
gLs.1.0.scaf01056	maker	exon	95003	95161	.	+	.	ID=maker-gLs.1.0.scaf01056-exonerate_protein2genome-gene-0.18-mRNA-1:exon:2164;Parent=maker-gLs.1.0.scaf01056-exonerate_protein2genome-gene-0.18-mRNA-1
gLs.1.0.scaf01056	maker	exon	95597	95734	.	+	.	ID=maker-gLs.1.0.scaf01056-exonerate_protein2genome-gene-0.18-mRNA-1:exon:2165;Parent=maker-gLs.1.0.scaf01056-exonerate_protein2genome-gene-0.18-mRNA-1
gLs.1.0.scaf01056	maker	CDS	87762	87908	.	+	0	ID=maker-gLs.1.0.scaf01056-exonerate_protein2genome-gene-0.18-mRNA-1:cds;Parent=maker-gLs.1.0.scaf01056-exonerate_protein2genome-gene-0.18-mRNA-1
gLs.1.0.scaf01056	maker	CDS	88297	88461	.	+	0	ID=maker-gLs.1.0.scaf01056-exonerate_protein2genome-gene-0.18-mRNA-1:cds;Parent=maker-gLs.1.0.scaf01056-exonerate_protein2genome-gene-0.18-mRNA-1
gLs.1.0.scaf01056	maker	CDS	88943	89065	.	+	0	ID=maker-gLs.1.0.scaf01056-exonerate_protein2genome-gene-0.18-mRNA-1:cds;Parent=maker-gLs.1.0.scaf01056-exonerate_protein2genome-gene-0.18-mRNA-1
gLs.1.0.scaf01056	maker	CDS	89703	89840	.	+	0	ID=maker-gLs.1.0.scaf01056-exonerate_protein2genome-gene-0.18-mRNA-1:cds;Parent=maker-gLs.1.0.scaf01056-exonerate_protein2genome-gene-0.18-mRNA-1
gLs.1.0.scaf01056	maker	CDS	90129	90275	.	+	0	ID=maker-gLs.1.0.scaf01056-exonerate_protein2genome-gene-0.18-mRNA-1:cds;Parent=maker-gLs.1.0.scaf01056-exonerate_protein2genome-gene-0.18-mRNA-1
gLs.1.0.scaf01056	maker	CDS	90694	90810	.	+	0	ID=maker-gLs.1.0.scaf01056-exonerate_protein2genome-gene-0.18-mRNA-1:cds;Parent=maker-gLs.1.0.scaf01056-exonerate_protein2genome-gene-0.18-mRNA-1
gLs.1.0.scaf01056	maker	CDS	91174	91275	.	+	0	ID=maker-gLs.1.0.scaf01056-exonerate_protein2genome-gene-0.18-mRNA-1:cds;Parent=maker-gLs.1.0.scaf01056-exonerate_protein2genome-gene-0.18-mRNA-1
gLs.1.0.scaf01056	maker	CDS	91526	91590	.	+	0	ID=maker-gLs.1.0.scaf01056-exonerate_protein2genome-gene-0.18-mRNA-1:cds;Parent=maker-gLs.1.0.scaf01056-exonerate_protein2genome-gene-0.18-mRNA-1
gLs.1.0.scaf01056	maker	CDS	91912	91996	.	+	1	ID=maker-gLs.1.0.scaf01056-exonerate_protein2genome-gene-0.18-mRNA-1:cds;Parent=maker-gLs.1.0.scaf01056-exonerate_protein2genome-gene-0.18-mRNA-1
gLs.1.0.scaf01056	maker	CDS	92163	92290	.	+	0	ID=maker-gLs.1.0.scaf01056-exonerate_protein2genome-gene-0.18-mRNA-1:cds;Parent=maker-gLs.1.0.scaf01056-exonerate_protein2genome-gene-0.18-mRNA-1
gLs.1.0.scaf01056	maker	CDS	92463	92549	.	+	1	ID=maker-gLs.1.0.scaf01056-exonerate_protein2genome-gene-0.18-mRNA-1:cds;Parent=maker-gLs.1.0.scaf01056-exonerate_protein2genome-gene-0.18-mRNA-1
gLs.1.0.scaf01056	maker	CDS	92763	92919	.	+	1	ID=maker-gLs.1.0.scaf01056-exonerate_protein2genome-gene-0.18-mRNA-1:cds;Parent=maker-gLs.1.0.scaf01056-exonerate_protein2genome-gene-0.18-mRNA-1
gLs.1.0.scaf01056	maker	CDS	93283	93503	.	+	0	ID=maker-gLs.1.0.scaf01056-exonerate_protein2genome-gene-0.18-mRNA-1:cds;Parent=maker-gLs.1.0.scaf01056-exonerate_protein2genome-gene-0.18-mRNA-1
gLs.1.0.scaf01056	maker	CDS	94130	94220	.	+	1	ID=maker-gLs.1.0.scaf01056-exonerate_protein2genome-gene-0.18-mRNA-1:cds;Parent=maker-gLs.1.0.scaf01056-exonerate_protein2genome-gene-0.18-mRNA-1
gLs.1.0.scaf01056	maker	CDS	94439	94516	.	+	0	ID=maker-gLs.1.0.scaf01056-exonerate_protein2genome-gene-0.18-mRNA-1:cds;Parent=maker-gLs.1.0.scaf01056-exonerate_protein2genome-gene-0.18-mRNA-1
gLs.1.0.scaf01056	maker	CDS	95003	95161	.	+	0	ID=maker-gLs.1.0.scaf01056-exonerate_protein2genome-gene-0.18-mRNA-1:cds;Parent=maker-gLs.1.0.scaf01056-exonerate_protein2genome-gene-0.18-mRNA-1
gLs.1.0.scaf01056	maker	CDS	95597	95734	.	+	0	ID=maker-gLs.1.0.scaf01056-exonerate_protein2genome-gene-0.18-mRNA-1:cds;Parent=maker-gLs.1.0.scaf01056-exonerate_protein2genome-gene-0.18-mRNA-1
gLs.1.0.scaf01056	maker	gene	49615	57500	.	-	.	ID=maker-gLs.1.0.scaf01056-exonerate_protein2genome-gene-0.53;Name=maker-gLs.1.0.scaf01056-exonerate_protein2genome-gene-0.53
gLs.1.0.scaf01056	maker	mRNA	49615	57500	1644	-	.	ID=maker-gLs.1.0.scaf01056-exonerate_protein2genome-gene-0.53-mRNA-1;Parent=maker-gLs.1.0.scaf01056-exonerate_protein2genome-gene-0.53;Name=maker-gLs.1.0.scaf01056-exonerate_protein2genome-gene-0.53-mRNA-1;_AED=0.17;_eAED=0.17;_QI=0|0|0|1|0|0|11|0|547
gLs.1.0.scaf01056	maker	exon	49615	49769	.	-	.	ID=maker-gLs.1.0.scaf01056-exonerate_protein2genome-gene-0.53-mRNA-1:exon:2176;Parent=maker-gLs.1.0.scaf01056-exonerate_protein2genome-gene-0.53-mRNA-1
gLs.1.0.scaf01056	maker	exon	50264	50363	.	-	.	ID=maker-gLs.1.0.scaf01056-exonerate_protein2genome-gene-0.53-mRNA-1:exon:2175;Parent=maker-gLs.1.0.scaf01056-exonerate_protein2genome-gene-0.53-mRNA-1
gLs.1.0.scaf01056	maker	exon	50860	50991	.	-	.	ID=maker-gLs.1.0.scaf01056-exonerate_protein2genome-gene-0.53-mRNA-1:exon:2174;Parent=maker-gLs.1.0.scaf01056-exonerate_protein2genome-gene-0.53-mRNA-1
gLs.1.0.scaf01056	maker	exon	51201	51313	.	-	.	ID=maker-gLs.1.0.scaf01056-exonerate_protein2genome-gene-0.53-mRNA-1:exon:2173;Parent=maker-gLs.1.0.scaf01056-exonerate_protein2genome-gene-0.53-mRNA-1
gLs.1.0.scaf01056	maker	exon	51982	52106	.	-	.	ID=maker-gLs.1.0.scaf01056-exonerate_protein2genome-gene-0.53-mRNA-1:exon:2172;Parent=maker-gLs.1.0.scaf01056-exonerate_protein2genome-gene-0.53-mRNA-1
gLs.1.0.scaf01056	maker	exon	53488	53591	.	-	.	ID=maker-gLs.1.0.scaf01056-exonerate_protein2genome-gene-0.53-mRNA-1:exon:2171;Parent=maker-gLs.1.0.scaf01056-exonerate_protein2genome-gene-0.53-mRNA-1
gLs.1.0.scaf01056	maker	exon	53734	53868	.	-	.	ID=maker-gLs.1.0.scaf01056-exonerate_protein2genome-gene-0.53-mRNA-1:exon:2170;Parent=maker-gLs.1.0.scaf01056-exonerate_protein2genome-gene-0.53-mRNA-1
gLs.1.0.scaf01056	maker	exon	54547	54679	.	-	.	ID=maker-gLs.1.0.scaf01056-exonerate_protein2genome-gene-0.53-mRNA-1:exon:2169;Parent=maker-gLs.1.0.scaf01056-exonerate_protein2genome-gene-0.53-mRNA-1
gLs.1.0.scaf01056	maker	exon	55433	55742	.	-	.	ID=maker-gLs.1.0.scaf01056-exonerate_protein2genome-gene-0.53-mRNA-1:exon:2168;Parent=maker-gLs.1.0.scaf01056-exonerate_protein2genome-gene-0.53-mRNA-1
gLs.1.0.scaf01056	maker	exon	55944	56075	.	-	.	ID=maker-gLs.1.0.scaf01056-exonerate_protein2genome-gene-0.53-mRNA-1:exon:2167;Parent=maker-gLs.1.0.scaf01056-exonerate_protein2genome-gene-0.53-mRNA-1
gLs.1.0.scaf01056	maker	exon	57296	57500	.	-	.	ID=maker-gLs.1.0.scaf01056-exonerate_protein2genome-gene-0.53-mRNA-1:exon:2166;Parent=maker-gLs.1.0.scaf01056-exonerate_protein2genome-gene-0.53-mRNA-1
gLs.1.0.scaf01056	maker	CDS	57296	57500	.	-	0	ID=maker-gLs.1.0.scaf01056-exonerate_protein2genome-gene-0.53-mRNA-1:cds;Parent=maker-gLs.1.0.scaf01056-exonerate_protein2genome-gene-0.53-mRNA-1
gLs.1.0.scaf01056	maker	CDS	55944	56075	.	-	2	ID=maker-gLs.1.0.scaf01056-exonerate_protein2genome-gene-0.53-mRNA-1:cds;Parent=maker-gLs.1.0.scaf01056-exonerate_protein2genome-gene-0.53-mRNA-1
gLs.1.0.scaf01056	maker	CDS	55433	55742	.	-	2	ID=maker-gLs.1.0.scaf01056-exonerate_protein2genome-gene-0.53-mRNA-1:cds;Parent=maker-gLs.1.0.scaf01056-exonerate_protein2genome-gene-0.53-mRNA-1
gLs.1.0.scaf01056	maker	CDS	54547	54679	.	-	1	ID=maker-gLs.1.0.scaf01056-exonerate_protein2genome-gene-0.53-mRNA-1:cds;Parent=maker-gLs.1.0.scaf01056-exonerate_protein2genome-gene-0.53-mRNA-1
gLs.1.0.scaf01056	maker	CDS	53734	53868	.	-	0	ID=maker-gLs.1.0.scaf01056-exonerate_protein2genome-gene-0.53-mRNA-1:cds;Parent=maker-gLs.1.0.scaf01056-exonerate_protein2genome-gene-0.53-mRNA-1
gLs.1.0.scaf01056	maker	CDS	53488	53591	.	-	0	ID=maker-gLs.1.0.scaf01056-exonerate_protein2genome-gene-0.53-mRNA-1:cds;Parent=maker-gLs.1.0.scaf01056-exonerate_protein2genome-gene-0.53-mRNA-1
gLs.1.0.scaf01056	maker	CDS	51982	52106	.	-	1	ID=maker-gLs.1.0.scaf01056-exonerate_protein2genome-gene-0.53-mRNA-1:cds;Parent=maker-gLs.1.0.scaf01056-exonerate_protein2genome-gene-0.53-mRNA-1
gLs.1.0.scaf01056	maker	CDS	51201	51313	.	-	2	ID=maker-gLs.1.0.scaf01056-exonerate_protein2genome-gene-0.53-mRNA-1:cds;Parent=maker-gLs.1.0.scaf01056-exonerate_protein2genome-gene-0.53-mRNA-1
gLs.1.0.scaf01056	maker	CDS	50860	50991	.	-	0	ID=maker-gLs.1.0.scaf01056-exonerate_protein2genome-gene-0.53-mRNA-1:cds;Parent=maker-gLs.1.0.scaf01056-exonerate_protein2genome-gene-0.53-mRNA-1
gLs.1.0.scaf01056	maker	CDS	50264	50363	.	-	0	ID=maker-gLs.1.0.scaf01056-exonerate_protein2genome-gene-0.53-mRNA-1:cds;Parent=maker-gLs.1.0.scaf01056-exonerate_protein2genome-gene-0.53-mRNA-1
gLs.1.0.scaf01056	maker	CDS	49615	49769	.	-	2	ID=maker-gLs.1.0.scaf01056-exonerate_protein2genome-gene-0.53-mRNA-1:cds;Parent=maker-gLs.1.0.scaf01056-exonerate_protein2genome-gene-0.53-mRNA-1
gLs.1.0.scaf01056	maker	gene	68820	76884	.	-	.	ID=maker-gLs.1.0.scaf01056-exonerate_protein2genome-gene-0.66;Name=maker-gLs.1.0.scaf01056-exonerate_protein2genome-gene-0.66
gLs.1.0.scaf01056	maker	mRNA	68820	76884	1515	-	.	ID=maker-gLs.1.0.scaf01056-exonerate_protein2genome-gene-0.66-mRNA-1;Parent=maker-gLs.1.0.scaf01056-exonerate_protein2genome-gene-0.66;Name=maker-gLs.1.0.scaf01056-exonerate_protein2genome-gene-0.66-mRNA-1;_AED=0.22;_eAED=0.22;_QI=0|0|0|1|0|0|16|0|504
gLs.1.0.scaf01056	maker	exon	68820	68944	.	-	.	ID=maker-gLs.1.0.scaf01056-exonerate_protein2genome-gene-0.66-mRNA-1:exon:2192;Parent=maker-gLs.1.0.scaf01056-exonerate_protein2genome-gene-0.66-mRNA-1
gLs.1.0.scaf01056	maker	exon	69448	69583	.	-	.	ID=maker-gLs.1.0.scaf01056-exonerate_protein2genome-gene-0.66-mRNA-1:exon:2191;Parent=maker-gLs.1.0.scaf01056-exonerate_protein2genome-gene-0.66-mRNA-1
gLs.1.0.scaf01056	maker	exon	69878	69943	.	-	.	ID=maker-gLs.1.0.scaf01056-exonerate_protein2genome-gene-0.66-mRNA-1:exon:2190;Parent=maker-gLs.1.0.scaf01056-exonerate_protein2genome-gene-0.66-mRNA-1
gLs.1.0.scaf01056	maker	exon	70640	70714	.	-	.	ID=maker-gLs.1.0.scaf01056-exonerate_protein2genome-gene-0.66-mRNA-1:exon:2189;Parent=maker-gLs.1.0.scaf01056-exonerate_protein2genome-gene-0.66-mRNA-1
gLs.1.0.scaf01056	maker	exon	70962	71095	.	-	.	ID=maker-gLs.1.0.scaf01056-exonerate_protein2genome-gene-0.66-mRNA-1:exon:2188;Parent=maker-gLs.1.0.scaf01056-exonerate_protein2genome-gene-0.66-mRNA-1
gLs.1.0.scaf01056	maker	exon	71530	71584	.	-	.	ID=maker-gLs.1.0.scaf01056-exonerate_protein2genome-gene-0.66-mRNA-1:exon:2187;Parent=maker-gLs.1.0.scaf01056-exonerate_protein2genome-gene-0.66-mRNA-1
gLs.1.0.scaf01056	maker	exon	72585	72845	.	-	.	ID=maker-gLs.1.0.scaf01056-exonerate_protein2genome-gene-0.66-mRNA-1:exon:2186;Parent=maker-gLs.1.0.scaf01056-exonerate_protein2genome-gene-0.66-mRNA-1
gLs.1.0.scaf01056	maker	exon	73274	73356	.	-	.	ID=maker-gLs.1.0.scaf01056-exonerate_protein2genome-gene-0.66-mRNA-1:exon:2185;Parent=maker-gLs.1.0.scaf01056-exonerate_protein2genome-gene-0.66-mRNA-1
gLs.1.0.scaf01056	maker	exon	74134	74254	.	-	.	ID=maker-gLs.1.0.scaf01056-exonerate_protein2genome-gene-0.66-mRNA-1:exon:2184;Parent=maker-gLs.1.0.scaf01056-exonerate_protein2genome-gene-0.66-mRNA-1
gLs.1.0.scaf01056	maker	exon	74471	74506	.	-	.	ID=maker-gLs.1.0.scaf01056-exonerate_protein2genome-gene-0.66-mRNA-1:exon:2183;Parent=maker-gLs.1.0.scaf01056-exonerate_protein2genome-gene-0.66-mRNA-1
gLs.1.0.scaf01056	maker	exon	75077	75145	.	-	.	ID=maker-gLs.1.0.scaf01056-exonerate_protein2genome-gene-0.66-mRNA-1:exon:2182;Parent=maker-gLs.1.0.scaf01056-exonerate_protein2genome-gene-0.66-mRNA-1
gLs.1.0.scaf01056	maker	exon	75268	75357	.	-	.	ID=maker-gLs.1.0.scaf01056-exonerate_protein2genome-gene-0.66-mRNA-1:exon:2181;Parent=maker-gLs.1.0.scaf01056-exonerate_protein2genome-gene-0.66-mRNA-1
gLs.1.0.scaf01056	maker	exon	75582	75666	.	-	.	ID=maker-gLs.1.0.scaf01056-exonerate_protein2genome-gene-0.66-mRNA-1:exon:2180;Parent=maker-gLs.1.0.scaf01056-exonerate_protein2genome-gene-0.66-mRNA-1
gLs.1.0.scaf01056	maker	exon	75991	76046	.	-	.	ID=maker-gLs.1.0.scaf01056-exonerate_protein2genome-gene-0.66-mRNA-1:exon:2179;Parent=maker-gLs.1.0.scaf01056-exonerate_protein2genome-gene-0.66-mRNA-1
gLs.1.0.scaf01056	maker	exon	76438	76482	.	-	.	ID=maker-gLs.1.0.scaf01056-exonerate_protein2genome-gene-0.66-mRNA-1:exon:2178;Parent=maker-gLs.1.0.scaf01056-exonerate_protein2genome-gene-0.66-mRNA-1
gLs.1.0.scaf01056	maker	exon	76807	76884	.	-	.	ID=maker-gLs.1.0.scaf01056-exonerate_protein2genome-gene-0.66-mRNA-1:exon:2177;Parent=maker-gLs.1.0.scaf01056-exonerate_protein2genome-gene-0.66-mRNA-1
gLs.1.0.scaf01056	maker	CDS	76807	76884	.	-	0	ID=maker-gLs.1.0.scaf01056-exonerate_protein2genome-gene-0.66-mRNA-1:cds;Parent=maker-gLs.1.0.scaf01056-exonerate_protein2genome-gene-0.66-mRNA-1
gLs.1.0.scaf01056	maker	CDS	76438	76482	.	-	0	ID=maker-gLs.1.0.scaf01056-exonerate_protein2genome-gene-0.66-mRNA-1:cds;Parent=maker-gLs.1.0.scaf01056-exonerate_protein2genome-gene-0.66-mRNA-1
gLs.1.0.scaf01056	maker	CDS	75991	76046	.	-	0	ID=maker-gLs.1.0.scaf01056-exonerate_protein2genome-gene-0.66-mRNA-1:cds;Parent=maker-gLs.1.0.scaf01056-exonerate_protein2genome-gene-0.66-mRNA-1
gLs.1.0.scaf01056	maker	CDS	75582	75666	.	-	1	ID=maker-gLs.1.0.scaf01056-exonerate_protein2genome-gene-0.66-mRNA-1:cds;Parent=maker-gLs.1.0.scaf01056-exonerate_protein2genome-gene-0.66-mRNA-1
gLs.1.0.scaf01056	maker	CDS	75268	75357	.	-	0	ID=maker-gLs.1.0.scaf01056-exonerate_protein2genome-gene-0.66-mRNA-1:cds;Parent=maker-gLs.1.0.scaf01056-exonerate_protein2genome-gene-0.66-mRNA-1
gLs.1.0.scaf01056	maker	CDS	75077	75145	.	-	0	ID=maker-gLs.1.0.scaf01056-exonerate_protein2genome-gene-0.66-mRNA-1:cds;Parent=maker-gLs.1.0.scaf01056-exonerate_protein2genome-gene-0.66-mRNA-1
gLs.1.0.scaf01056	maker	CDS	74471	74506	.	-	0	ID=maker-gLs.1.0.scaf01056-exonerate_protein2genome-gene-0.66-mRNA-1:cds;Parent=maker-gLs.1.0.scaf01056-exonerate_protein2genome-gene-0.66-mRNA-1
gLs.1.0.scaf01056	maker	CDS	74134	74254	.	-	0	ID=maker-gLs.1.0.scaf01056-exonerate_protein2genome-gene-0.66-mRNA-1:cds;Parent=maker-gLs.1.0.scaf01056-exonerate_protein2genome-gene-0.66-mRNA-1
gLs.1.0.scaf01056	maker	CDS	73274	73356	.	-	2	ID=maker-gLs.1.0.scaf01056-exonerate_protein2genome-gene-0.66-mRNA-1:cds;Parent=maker-gLs.1.0.scaf01056-exonerate_protein2genome-gene-0.66-mRNA-1
gLs.1.0.scaf01056	maker	CDS	72585	72845	.	-	0	ID=maker-gLs.1.0.scaf01056-exonerate_protein2genome-gene-0.66-mRNA-1:cds;Parent=maker-gLs.1.0.scaf01056-exonerate_protein2genome-gene-0.66-mRNA-1
gLs.1.0.scaf01056	maker	CDS	71530	71584	.	-	0	ID=maker-gLs.1.0.scaf01056-exonerate_protein2genome-gene-0.66-mRNA-1:cds;Parent=maker-gLs.1.0.scaf01056-exonerate_protein2genome-gene-0.66-mRNA-1
gLs.1.0.scaf01056	maker	CDS	70962	71095	.	-	2	ID=maker-gLs.1.0.scaf01056-exonerate_protein2genome-gene-0.66-mRNA-1:cds;Parent=maker-gLs.1.0.scaf01056-exonerate_protein2genome-gene-0.66-mRNA-1
gLs.1.0.scaf01056	maker	CDS	70640	70714	.	-	0	ID=maker-gLs.1.0.scaf01056-exonerate_protein2genome-gene-0.66-mRNA-1:cds;Parent=maker-gLs.1.0.scaf01056-exonerate_protein2genome-gene-0.66-mRNA-1
gLs.1.0.scaf01056	maker	CDS	69878	69943	.	-	0	ID=maker-gLs.1.0.scaf01056-exonerate_protein2genome-gene-0.66-mRNA-1:cds;Parent=maker-gLs.1.0.scaf01056-exonerate_protein2genome-gene-0.66-mRNA-1
gLs.1.0.scaf01056	maker	CDS	69448	69583	.	-	0	ID=maker-gLs.1.0.scaf01056-exonerate_protein2genome-gene-0.66-mRNA-1:cds;Parent=maker-gLs.1.0.scaf01056-exonerate_protein2genome-gene-0.66-mRNA-1
gLs.1.0.scaf01056	maker	CDS	68820	68944	.	-	2	ID=maker-gLs.1.0.scaf01056-exonerate_protein2genome-gene-0.66-mRNA-1:cds;Parent=maker-gLs.1.0.scaf01056-exonerate_protein2genome-gene-0.66-mRNA-1
gLs.1.0.scaf01056	maker	gene	1088	3832	.	-	.	ID=maker-gLs.1.0.scaf01056-exonerate_protein2genome-gene-0.35;Name=maker-gLs.1.0.scaf01056-exonerate_protein2genome-gene-0.35
gLs.1.0.scaf01056	maker	mRNA	1088	3832	1278	-	.	ID=maker-gLs.1.0.scaf01056-exonerate_protein2genome-gene-0.35-mRNA-1;Parent=maker-gLs.1.0.scaf01056-exonerate_protein2genome-gene-0.35;Name=maker-gLs.1.0.scaf01056-exonerate_protein2genome-gene-0.35-mRNA-1;_AED=0.59;_eAED=0.72;_QI=0|0|0|1|0|0|2|0|425
gLs.1.0.scaf01056	maker	exon	1088	1997	.	-	.	ID=maker-gLs.1.0.scaf01056-exonerate_protein2genome-gene-0.35-mRNA-1:exon:2194;Parent=maker-gLs.1.0.scaf01056-exonerate_protein2genome-gene-0.35-mRNA-1
gLs.1.0.scaf01056	maker	exon	3465	3832	.	-	.	ID=maker-gLs.1.0.scaf01056-exonerate_protein2genome-gene-0.35-mRNA-1:exon:2193;Parent=maker-gLs.1.0.scaf01056-exonerate_protein2genome-gene-0.35-mRNA-1
gLs.1.0.scaf01056	maker	CDS	3465	3832	.	-	0	ID=maker-gLs.1.0.scaf01056-exonerate_protein2genome-gene-0.35-mRNA-1:cds;Parent=maker-gLs.1.0.scaf01056-exonerate_protein2genome-gene-0.35-mRNA-1
gLs.1.0.scaf01056	maker	CDS	1088	1997	.	-	1	ID=maker-gLs.1.0.scaf01056-exonerate_protein2genome-gene-0.35-mRNA-1:cds;Parent=maker-gLs.1.0.scaf01056-exonerate_protein2genome-gene-0.35-mRNA-1
gLs.1.0.scaf01056	maker	gene	106318	108834	.	-	.	ID=maker-gLs.1.0.scaf01056-exonerate_protein2genome-gene-0.67;Name=maker-gLs.1.0.scaf01056-exonerate_protein2genome-gene-0.67
gLs.1.0.scaf01056	maker	mRNA	106318	108834	774	-	.	ID=maker-gLs.1.0.scaf01056-exonerate_protein2genome-gene-0.67-mRNA-1;Parent=maker-gLs.1.0.scaf01056-exonerate_protein2genome-gene-0.67;Name=maker-gLs.1.0.scaf01056-exonerate_protein2genome-gene-0.67-mRNA-1;_AED=0.13;_eAED=0.13;_QI=0|0|0|1|0|0|5|0|257
gLs.1.0.scaf01056	maker	exon	106318	106471	.	-	.	ID=maker-gLs.1.0.scaf01056-exonerate_protein2genome-gene-0.67-mRNA-1:exon:2199;Parent=maker-gLs.1.0.scaf01056-exonerate_protein2genome-gene-0.67-mRNA-1
gLs.1.0.scaf01056	maker	exon	107023	107184	.	-	.	ID=maker-gLs.1.0.scaf01056-exonerate_protein2genome-gene-0.67-mRNA-1:exon:2198;Parent=maker-gLs.1.0.scaf01056-exonerate_protein2genome-gene-0.67-mRNA-1
gLs.1.0.scaf01056	maker	exon	107350	107498	.	-	.	ID=maker-gLs.1.0.scaf01056-exonerate_protein2genome-gene-0.67-mRNA-1:exon:2197;Parent=maker-gLs.1.0.scaf01056-exonerate_protein2genome-gene-0.67-mRNA-1
gLs.1.0.scaf01056	maker	exon	107876	108041	.	-	.	ID=maker-gLs.1.0.scaf01056-exonerate_protein2genome-gene-0.67-mRNA-1:exon:2196;Parent=maker-gLs.1.0.scaf01056-exonerate_protein2genome-gene-0.67-mRNA-1
gLs.1.0.scaf01056	maker	exon	108692	108834	.	-	.	ID=maker-gLs.1.0.scaf01056-exonerate_protein2genome-gene-0.67-mRNA-1:exon:2195;Parent=maker-gLs.1.0.scaf01056-exonerate_protein2genome-gene-0.67-mRNA-1
gLs.1.0.scaf01056	maker	CDS	108692	108834	.	-	0	ID=maker-gLs.1.0.scaf01056-exonerate_protein2genome-gene-0.67-mRNA-1:cds;Parent=maker-gLs.1.0.scaf01056-exonerate_protein2genome-gene-0.67-mRNA-1
gLs.1.0.scaf01056	maker	CDS	107876	108041	.	-	1	ID=maker-gLs.1.0.scaf01056-exonerate_protein2genome-gene-0.67-mRNA-1:cds;Parent=maker-gLs.1.0.scaf01056-exonerate_protein2genome-gene-0.67-mRNA-1
gLs.1.0.scaf01056	maker	CDS	107350	107498	.	-	0	ID=maker-gLs.1.0.scaf01056-exonerate_protein2genome-gene-0.67-mRNA-1:cds;Parent=maker-gLs.1.0.scaf01056-exonerate_protein2genome-gene-0.67-mRNA-1
gLs.1.0.scaf01056	maker	CDS	107023	107184	.	-	1	ID=maker-gLs.1.0.scaf01056-exonerate_protein2genome-gene-0.67-mRNA-1:cds;Parent=maker-gLs.1.0.scaf01056-exonerate_protein2genome-gene-0.67-mRNA-1
gLs.1.0.scaf01056	maker	CDS	106318	106471	.	-	1	ID=maker-gLs.1.0.scaf01056-exonerate_protein2genome-gene-0.67-mRNA-1:cds;Parent=maker-gLs.1.0.scaf01056-exonerate_protein2genome-gene-0.67-mRNA-1
gLs.1.0.scaf01056	maker	gene	3970	5700	.	-	.	ID=maker-gLs.1.0.scaf01056-exonerate_protein2genome-gene-0.33;Name=maker-gLs.1.0.scaf01056-exonerate_protein2genome-gene-0.33
gLs.1.0.scaf01056	maker	mRNA	3970	5700	726	-	.	ID=maker-gLs.1.0.scaf01056-exonerate_protein2genome-gene-0.33-mRNA-1;Parent=maker-gLs.1.0.scaf01056-exonerate_protein2genome-gene-0.33;Name=maker-gLs.1.0.scaf01056-exonerate_protein2genome-gene-0.33-mRNA-1;_AED=0.53;_eAED=0.57;_QI=0|0|0|1|0|0|2|0|241
gLs.1.0.scaf01056	maker	exon	3970	4653	.	-	.	ID=maker-gLs.1.0.scaf01056-exonerate_protein2genome-gene-0.33-mRNA-1:exon:2201;Parent=maker-gLs.1.0.scaf01056-exonerate_protein2genome-gene-0.33-mRNA-1
gLs.1.0.scaf01056	maker	exon	5659	5700	.	-	.	ID=maker-gLs.1.0.scaf01056-exonerate_protein2genome-gene-0.33-mRNA-1:exon:2200;Parent=maker-gLs.1.0.scaf01056-exonerate_protein2genome-gene-0.33-mRNA-1
gLs.1.0.scaf01056	maker	CDS	5659	5700	.	-	0	ID=maker-gLs.1.0.scaf01056-exonerate_protein2genome-gene-0.33-mRNA-1:cds;Parent=maker-gLs.1.0.scaf01056-exonerate_protein2genome-gene-0.33-mRNA-1
gLs.1.0.scaf01056	maker	CDS	3970	4653	.	-	0	ID=maker-gLs.1.0.scaf01056-exonerate_protein2genome-gene-0.33-mRNA-1:cds;Parent=maker-gLs.1.0.scaf01056-exonerate_protein2genome-gene-0.33-mRNA-1
gLs.1.0.scaf01056	maker	gene	119315	119830	.	+	.	ID=maker-gLs.1.0.scaf01056-exonerate_protein2genome-gene-0.21;Name=maker-gLs.1.0.scaf01056-exonerate_protein2genome-gene-0.21
gLs.1.0.scaf01056	maker	mRNA	119315	119830	516	+	.	ID=maker-gLs.1.0.scaf01056-exonerate_protein2genome-gene-0.21-mRNA-1;Parent=maker-gLs.1.0.scaf01056-exonerate_protein2genome-gene-0.21;Name=maker-gLs.1.0.scaf01056-exonerate_protein2genome-gene-0.21-mRNA-1;_AED=0.20;_eAED=0.20;_QI=0|-1|0|1|-1|0|1|0|171
gLs.1.0.scaf01056	maker	exon	119315	119830	.	+	.	ID=maker-gLs.1.0.scaf01056-exonerate_protein2genome-gene-0.21-mRNA-1:exon:2202;Parent=maker-gLs.1.0.scaf01056-exonerate_protein2genome-gene-0.21-mRNA-1
gLs.1.0.scaf01056	maker	CDS	119315	119830	.	+	0	ID=maker-gLs.1.0.scaf01056-exonerate_protein2genome-gene-0.21-mRNA-1:cds;Parent=maker-gLs.1.0.scaf01056-exonerate_protein2genome-gene-0.21-mRNA-1
gLs.1.0.scaf01056	maker	gene	5784	6531	.	-	.	ID=maker-gLs.1.0.scaf01056-exonerate_protein2genome-gene-0.51;Name=maker-gLs.1.0.scaf01056-exonerate_protein2genome-gene-0.51
gLs.1.0.scaf01056	maker	mRNA	5784	6531	432	-	.	ID=maker-gLs.1.0.scaf01056-exonerate_protein2genome-gene-0.51-mRNA-1;Parent=maker-gLs.1.0.scaf01056-exonerate_protein2genome-gene-0.51;Name=maker-gLs.1.0.scaf01056-exonerate_protein2genome-gene-0.51-mRNA-1;_AED=0.48;_eAED=0.83;_QI=0|0|0|1|0|0|2|0|143
gLs.1.0.scaf01056	maker	exon	5784	6117	.	-	.	ID=maker-gLs.1.0.scaf01056-exonerate_protein2genome-gene-0.51-mRNA-1:exon:2204;Parent=maker-gLs.1.0.scaf01056-exonerate_protein2genome-gene-0.51-mRNA-1
gLs.1.0.scaf01056	maker	exon	6434	6531	.	-	.	ID=maker-gLs.1.0.scaf01056-exonerate_protein2genome-gene-0.51-mRNA-1:exon:2203;Parent=maker-gLs.1.0.scaf01056-exonerate_protein2genome-gene-0.51-mRNA-1
gLs.1.0.scaf01056	maker	CDS	6434	6531	.	-	0	ID=maker-gLs.1.0.scaf01056-exonerate_protein2genome-gene-0.51-mRNA-1:cds;Parent=maker-gLs.1.0.scaf01056-exonerate_protein2genome-gene-0.51-mRNA-1
gLs.1.0.scaf01056	maker	CDS	5784	6117	.	-	1	ID=maker-gLs.1.0.scaf01056-exonerate_protein2genome-gene-0.51-mRNA-1:cds;Parent=maker-gLs.1.0.scaf01056-exonerate_protein2genome-gene-0.51-mRNA-1
gLs.1.0.scaf01056	maker	gene	138	908	.	-	.	ID=maker-gLs.1.0.scaf01056-exonerate_protein2genome-gene-0.46;Name=maker-gLs.1.0.scaf01056-exonerate_protein2genome-gene-0.46
gLs.1.0.scaf01056	maker	mRNA	138	908	297	-	.	ID=maker-gLs.1.0.scaf01056-exonerate_protein2genome-gene-0.46-mRNA-1;Parent=maker-gLs.1.0.scaf01056-exonerate_protein2genome-gene-0.46;Name=maker-gLs.1.0.scaf01056-exonerate_protein2genome-gene-0.46-mRNA-1;_AED=0.46;_eAED=0.61;_QI=0|0|0|1|0|0|2|0|99
gLs.1.0.scaf01056	maker	exon	138	269	.	-	.	ID=maker-gLs.1.0.scaf01056-exonerate_protein2genome-gene-0.46-mRNA-1:exon:2206;Parent=maker-gLs.1.0.scaf01056-exonerate_protein2genome-gene-0.46-mRNA-1
gLs.1.0.scaf01056	maker	exon	744	908	.	-	.	ID=maker-gLs.1.0.scaf01056-exonerate_protein2genome-gene-0.46-mRNA-1:exon:2205;Parent=maker-gLs.1.0.scaf01056-exonerate_protein2genome-gene-0.46-mRNA-1
gLs.1.0.scaf01056	maker	CDS	744	908	.	-	0	ID=maker-gLs.1.0.scaf01056-exonerate_protein2genome-gene-0.46-mRNA-1:cds;Parent=maker-gLs.1.0.scaf01056-exonerate_protein2genome-gene-0.46-mRNA-1
gLs.1.0.scaf01056	maker	CDS	138	269	.	-	0	ID=maker-gLs.1.0.scaf01056-exonerate_protein2genome-gene-0.46-mRNA-1:cds;Parent=maker-gLs.1.0.scaf01056-exonerate_protein2genome-gene-0.46-mRNA-1
gLs.1.0.scaf01056	maker	gene	119925	119951	.	+	.	ID=maker-gLs.1.0.scaf01056-exonerate_protein2genome-gene-0.29;Name=maker-gLs.1.0.scaf01056-exonerate_protein2genome-gene-0.29
gLs.1.0.scaf01056	maker	mRNA	119925	119951	27	+	.	ID=maker-gLs.1.0.scaf01056-exonerate_protein2genome-gene-0.29-mRNA-1;Parent=maker-gLs.1.0.scaf01056-exonerate_protein2genome-gene-0.29;Name=maker-gLs.1.0.scaf01056-exonerate_protein2genome-gene-0.29-mRNA-1;_AED=0.48;_eAED=1.00;_QI=0|-1|0|1|-1|0|1|0|8
gLs.1.0.scaf01056	maker	exon	119925	119951	.	+	.	ID=maker-gLs.1.0.scaf01056-exonerate_protein2genome-gene-0.29-mRNA-1:exon:2207;Parent=maker-gLs.1.0.scaf01056-exonerate_protein2genome-gene-0.29-mRNA-1
gLs.1.0.scaf01056	maker	CDS	119925	119951	.	+	0	ID=maker-gLs.1.0.scaf01056-exonerate_protein2genome-gene-0.29-mRNA-1:cds;Parent=maker-gLs.1.0.scaf01056-exonerate_protein2genome-gene-0.29-mRNA-1
gLs.1.0.scaf00414	maker	gene	54322	55386	.	-	.	ID=maker-gLs.1.0.scaf00414-exonerate_protein2genome-gene-0.1;Name=maker-gLs.1.0.scaf00414-exonerate_protein2genome-gene-0.1
gLs.1.0.scaf00414	maker	mRNA	54322	55386	1065	-	.	ID=maker-gLs.1.0.scaf00414-exonerate_protein2genome-gene-0.1-mRNA-1;Parent=maker-gLs.1.0.scaf00414-exonerate_protein2genome-gene-0.1;Name=maker-gLs.1.0.scaf00414-exonerate_protein2genome-gene-0.1-mRNA-1;_AED=0.29;_eAED=1.00;_QI=0|-1|0|1|-1|0|1|0|354
gLs.1.0.scaf00414	maker	exon	54322	55386	.	-	.	ID=maker-gLs.1.0.scaf00414-exonerate_protein2genome-gene-0.1-mRNA-1:exon:1183;Parent=maker-gLs.1.0.scaf00414-exonerate_protein2genome-gene-0.1-mRNA-1
gLs.1.0.scaf00414	maker	CDS	54322	55386	.	-	0	ID=maker-gLs.1.0.scaf00414-exonerate_protein2genome-gene-0.1-mRNA-1:cds;Parent=maker-gLs.1.0.scaf00414-exonerate_protein2genome-gene-0.1-mRNA-1
gLs.1.0.scaf00414	maker	gene	33615	34349	.	-	.	ID=maker-gLs.1.0.scaf00414-exonerate_protein2genome-gene-0.0;Name=maker-gLs.1.0.scaf00414-exonerate_protein2genome-gene-0.0
gLs.1.0.scaf00414	maker	mRNA	33615	34349	705	-	.	ID=maker-gLs.1.0.scaf00414-exonerate_protein2genome-gene-0.0-mRNA-1;Parent=maker-gLs.1.0.scaf00414-exonerate_protein2genome-gene-0.0;Name=maker-gLs.1.0.scaf00414-exonerate_protein2genome-gene-0.0-mRNA-1;_AED=0.08;_eAED=0.09;_QI=0|0|0|1|0|0|2|0|234
gLs.1.0.scaf00414	maker	exon	33615	34026	.	-	.	ID=maker-gLs.1.0.scaf00414-exonerate_protein2genome-gene-0.0-mRNA-1:exon:1185;Parent=maker-gLs.1.0.scaf00414-exonerate_protein2genome-gene-0.0-mRNA-1
gLs.1.0.scaf00414	maker	exon	34057	34349	.	-	.	ID=maker-gLs.1.0.scaf00414-exonerate_protein2genome-gene-0.0-mRNA-1:exon:1184;Parent=maker-gLs.1.0.scaf00414-exonerate_protein2genome-gene-0.0-mRNA-1
gLs.1.0.scaf00414	maker	CDS	34057	34349	.	-	0	ID=maker-gLs.1.0.scaf00414-exonerate_protein2genome-gene-0.0-mRNA-1:cds;Parent=maker-gLs.1.0.scaf00414-exonerate_protein2genome-gene-0.0-mRNA-1
gLs.1.0.scaf00414	maker	CDS	33615	34026	.	-	1	ID=maker-gLs.1.0.scaf00414-exonerate_protein2genome-gene-0.0-mRNA-1:cds;Parent=maker-gLs.1.0.scaf00414-exonerate_protein2genome-gene-0.0-mRNA-1
gLs.1.0.scaf00414	maker	gene	79989	80228	.	-	.	ID=maker-gLs.1.0.scaf00414-exonerate_protein2genome-gene-0.21;Name=maker-gLs.1.0.scaf00414-exonerate_protein2genome-gene-0.21
gLs.1.0.scaf00414	maker	mRNA	79989	80228	240	-	.	ID=maker-gLs.1.0.scaf00414-exonerate_protein2genome-gene-0.21-mRNA-1;Parent=maker-gLs.1.0.scaf00414-exonerate_protein2genome-gene-0.21;Name=maker-gLs.1.0.scaf00414-exonerate_protein2genome-gene-0.21-mRNA-1;_AED=0.39;_eAED=0.45;_QI=0|-1|0|1|-1|0|1|0|79
gLs.1.0.scaf00414	maker	exon	79989	80228	.	-	.	ID=maker-gLs.1.0.scaf00414-exonerate_protein2genome-gene-0.21-mRNA-1:exon:1186;Parent=maker-gLs.1.0.scaf00414-exonerate_protein2genome-gene-0.21-mRNA-1
gLs.1.0.scaf00414	maker	CDS	79989	80228	.	-	0	ID=maker-gLs.1.0.scaf00414-exonerate_protein2genome-gene-0.21-mRNA-1:cds;Parent=maker-gLs.1.0.scaf00414-exonerate_protein2genome-gene-0.21-mRNA-1
gLs.1.0.scaf00414	maker	gene	80498	80668	.	-	.	ID=maker-gLs.1.0.scaf00414-exonerate_protein2genome-gene-0.32;Name=maker-gLs.1.0.scaf00414-exonerate_protein2genome-gene-0.32
gLs.1.0.scaf00414	maker	mRNA	80498	80668	171	-	.	ID=maker-gLs.1.0.scaf00414-exonerate_protein2genome-gene-0.32-mRNA-1;Parent=maker-gLs.1.0.scaf00414-exonerate_protein2genome-gene-0.32;Name=maker-gLs.1.0.scaf00414-exonerate_protein2genome-gene-0.32-mRNA-1;_AED=0.43;_eAED=0.60;_QI=0|-1|0|1|-1|0|1|0|56
gLs.1.0.scaf00414	maker	exon	80498	80668	.	-	.	ID=maker-gLs.1.0.scaf00414-exonerate_protein2genome-gene-0.32-mRNA-1:exon:1187;Parent=maker-gLs.1.0.scaf00414-exonerate_protein2genome-gene-0.32-mRNA-1
gLs.1.0.scaf00414	maker	CDS	80498	80668	.	-	0	ID=maker-gLs.1.0.scaf00414-exonerate_protein2genome-gene-0.32-mRNA-1:cds;Parent=maker-gLs.1.0.scaf00414-exonerate_protein2genome-gene-0.32-mRNA-1
gLs.1.0.scaf00414	maker	gene	80692	81050	.	-	.	ID=maker-gLs.1.0.scaf00414-exonerate_protein2genome-gene-0.19;Name=maker-gLs.1.0.scaf00414-exonerate_protein2genome-gene-0.19
gLs.1.0.scaf00414	maker	mRNA	80692	81050	6	-	.	ID=maker-gLs.1.0.scaf00414-exonerate_protein2genome-gene-0.19-mRNA-1;Parent=maker-gLs.1.0.scaf00414-exonerate_protein2genome-gene-0.19;Name=maker-gLs.1.0.scaf00414-exonerate_protein2genome-gene-0.19-mRNA-1;_AED=0.50;_eAED=1.00;_QI=0|0|0|0.5|0|0|2|0|1
gLs.1.0.scaf00414	maker	exon	80692	80696	.	-	.	ID=maker-gLs.1.0.scaf00414-exonerate_protein2genome-gene-0.19-mRNA-1:exon:1189;Parent=maker-gLs.1.0.scaf00414-exonerate_protein2genome-gene-0.19-mRNA-1
gLs.1.0.scaf00414	maker	exon	81050	81050	.	-	.	ID=maker-gLs.1.0.scaf00414-exonerate_protein2genome-gene-0.19-mRNA-1:exon:1188;Parent=maker-gLs.1.0.scaf00414-exonerate_protein2genome-gene-0.19-mRNA-1
gLs.1.0.scaf00414	maker	CDS	81050	81050	.	-	0	ID=maker-gLs.1.0.scaf00414-exonerate_protein2genome-gene-0.19-mRNA-1:cds;Parent=maker-gLs.1.0.scaf00414-exonerate_protein2genome-gene-0.19-mRNA-1
gLs.1.0.scaf00414	maker	CDS	80692	80696	.	-	2	ID=maker-gLs.1.0.scaf00414-exonerate_protein2genome-gene-0.19-mRNA-1:cds;Parent=maker-gLs.1.0.scaf00414-exonerate_protein2genome-gene-0.19-mRNA-1
gLs.1.0.scaf20528	maker	gene	244	1356	.	+	.	ID=maker-gLs.1.0.scaf20528-exonerate_protein2genome-gene-0.0;Name=maker-gLs.1.0.scaf20528-exonerate_protein2genome-gene-0.0
gLs.1.0.scaf20528	maker	mRNA	244	1356	1113	+	.	ID=maker-gLs.1.0.scaf20528-exonerate_protein2genome-gene-0.0-mRNA-1;Parent=maker-gLs.1.0.scaf20528-exonerate_protein2genome-gene-0.0;Name=maker-gLs.1.0.scaf20528-exonerate_protein2genome-gene-0.0-mRNA-1;_AED=0.12;_eAED=0.85;_QI=0|-1|0|1|-1|0|1|0|370
gLs.1.0.scaf20528	maker	exon	244	1356	.	+	.	ID=maker-gLs.1.0.scaf20528-exonerate_protein2genome-gene-0.0-mRNA-1:exon:6460;Parent=maker-gLs.1.0.scaf20528-exonerate_protein2genome-gene-0.0-mRNA-1
gLs.1.0.scaf20528	maker	CDS	244	1356	.	+	0	ID=maker-gLs.1.0.scaf20528-exonerate_protein2genome-gene-0.0-mRNA-1:cds;Parent=maker-gLs.1.0.scaf20528-exonerate_protein2genome-gene-0.0-mRNA-1
gLs.1.0.scaf07799	maker	gene	17102	20584	.	+	.	ID=maker-gLs.1.0.scaf07799-exonerate_protein2genome-gene-0.0;Name=maker-gLs.1.0.scaf07799-exonerate_protein2genome-gene-0.0
gLs.1.0.scaf07799	maker	mRNA	17102	20584	681	+	.	ID=maker-gLs.1.0.scaf07799-exonerate_protein2genome-gene-0.0-mRNA-1;Parent=maker-gLs.1.0.scaf07799-exonerate_protein2genome-gene-0.0;Name=maker-gLs.1.0.scaf07799-exonerate_protein2genome-gene-0.0-mRNA-1;_AED=0.21;_eAED=0.21;_QI=0|0|0|1|0|0|3|0|226
gLs.1.0.scaf07799	maker	exon	17102	17342	.	+	.	ID=maker-gLs.1.0.scaf07799-exonerate_protein2genome-gene-0.0-mRNA-1:exon:5768;Parent=maker-gLs.1.0.scaf07799-exonerate_protein2genome-gene-0.0-mRNA-1
gLs.1.0.scaf07799	maker	exon	18567	18799	.	+	.	ID=maker-gLs.1.0.scaf07799-exonerate_protein2genome-gene-0.0-mRNA-1:exon:5769;Parent=maker-gLs.1.0.scaf07799-exonerate_protein2genome-gene-0.0-mRNA-1
gLs.1.0.scaf07799	maker	exon	20378	20584	.	+	.	ID=maker-gLs.1.0.scaf07799-exonerate_protein2genome-gene-0.0-mRNA-1:exon:5770;Parent=maker-gLs.1.0.scaf07799-exonerate_protein2genome-gene-0.0-mRNA-1
gLs.1.0.scaf07799	maker	CDS	17102	17342	.	+	0	ID=maker-gLs.1.0.scaf07799-exonerate_protein2genome-gene-0.0-mRNA-1:cds;Parent=maker-gLs.1.0.scaf07799-exonerate_protein2genome-gene-0.0-mRNA-1
gLs.1.0.scaf07799	maker	CDS	18567	18799	.	+	2	ID=maker-gLs.1.0.scaf07799-exonerate_protein2genome-gene-0.0-mRNA-1:cds;Parent=maker-gLs.1.0.scaf07799-exonerate_protein2genome-gene-0.0-mRNA-1
gLs.1.0.scaf07799	maker	CDS	20378	20584	.	+	0	ID=maker-gLs.1.0.scaf07799-exonerate_protein2genome-gene-0.0-mRNA-1:cds;Parent=maker-gLs.1.0.scaf07799-exonerate_protein2genome-gene-0.0-mRNA-1
gLs.1.0.scaf00188	maker	gene	43889	56386	.	-	.	ID=maker-gLs.1.0.scaf00188-exonerate_est2genome-gene-0.0;Name=maker-gLs.1.0.scaf00188-exonerate_est2genome-gene-0.0
gLs.1.0.scaf00188	maker	mRNA	43889	56386	1003	-	.	ID=maker-gLs.1.0.scaf00188-exonerate_est2genome-gene-0.0-mRNA-1;Parent=maker-gLs.1.0.scaf00188-exonerate_est2genome-gene-0.0;Name=maker-gLs.1.0.scaf00188-exonerate_est2genome-gene-0.0-mRNA-1;_AED=0.00;_eAED=0.00;_QI=252|1|1|1|0|0|10|151|199
gLs.1.0.scaf00188	maker	mRNA	43889	56386	915	-	.	ID=maker-gLs.1.0.scaf00188-exonerate_est2genome-gene-0.0-mRNA-2;Parent=maker-gLs.1.0.scaf00188-exonerate_est2genome-gene-0.0;Name=maker-gLs.1.0.scaf00188-exonerate_est2genome-gene-0.0-mRNA-2;_AED=0.04;_eAED=0.04;_QI=164|1|1|1|0|0|9|151|199
gLs.1.0.scaf00188	maker	exon	43889	44075	.	-	.	ID=maker-gLs.1.0.scaf00188-exonerate_est2genome-gene-0.0-mRNA-1:exon:559;Parent=maker-gLs.1.0.scaf00188-exonerate_est2genome-gene-0.0-mRNA-1,maker-gLs.1.0.scaf00188-exonerate_est2genome-gene-0.0-mRNA-2
gLs.1.0.scaf00188	maker	exon	45989	46090	.	-	.	ID=maker-gLs.1.0.scaf00188-exonerate_est2genome-gene-0.0-mRNA-1:exon:558;Parent=maker-gLs.1.0.scaf00188-exonerate_est2genome-gene-0.0-mRNA-1,maker-gLs.1.0.scaf00188-exonerate_est2genome-gene-0.0-mRNA-2
gLs.1.0.scaf00188	maker	exon	48489	48554	.	-	.	ID=maker-gLs.1.0.scaf00188-exonerate_est2genome-gene-0.0-mRNA-1:exon:557;Parent=maker-gLs.1.0.scaf00188-exonerate_est2genome-gene-0.0-mRNA-1,maker-gLs.1.0.scaf00188-exonerate_est2genome-gene-0.0-mRNA-2
gLs.1.0.scaf00188	maker	exon	52032	52077	.	-	.	ID=maker-gLs.1.0.scaf00188-exonerate_est2genome-gene-0.0-mRNA-1:exon:556;Parent=maker-gLs.1.0.scaf00188-exonerate_est2genome-gene-0.0-mRNA-1,maker-gLs.1.0.scaf00188-exonerate_est2genome-gene-0.0-mRNA-2
gLs.1.0.scaf00188	maker	exon	52206	52264	.	-	.	ID=maker-gLs.1.0.scaf00188-exonerate_est2genome-gene-0.0-mRNA-1:exon:555;Parent=maker-gLs.1.0.scaf00188-exonerate_est2genome-gene-0.0-mRNA-1,maker-gLs.1.0.scaf00188-exonerate_est2genome-gene-0.0-mRNA-2
gLs.1.0.scaf00188	maker	exon	52651	52751	.	-	.	ID=maker-gLs.1.0.scaf00188-exonerate_est2genome-gene-0.0-mRNA-1:exon:554;Parent=maker-gLs.1.0.scaf00188-exonerate_est2genome-gene-0.0-mRNA-1,maker-gLs.1.0.scaf00188-exonerate_est2genome-gene-0.0-mRNA-2
gLs.1.0.scaf00188	maker	exon	52912	52994	.	-	.	ID=maker-gLs.1.0.scaf00188-exonerate_est2genome-gene-0.0-mRNA-1:exon:553;Parent=maker-gLs.1.0.scaf00188-exonerate_est2genome-gene-0.0-mRNA-1,maker-gLs.1.0.scaf00188-exonerate_est2genome-gene-0.0-mRNA-2
gLs.1.0.scaf00188	maker	exon	53492	53608	.	-	.	ID=maker-gLs.1.0.scaf00188-exonerate_est2genome-gene-0.0-mRNA-1:exon:552;Parent=maker-gLs.1.0.scaf00188-exonerate_est2genome-gene-0.0-mRNA-1,maker-gLs.1.0.scaf00188-exonerate_est2genome-gene-0.0-mRNA-2
gLs.1.0.scaf00188	maker	exon	54262	54349	.	-	.	ID=maker-gLs.1.0.scaf00188-exonerate_est2genome-gene-0.0-mRNA-1:exon:551;Parent=maker-gLs.1.0.scaf00188-exonerate_est2genome-gene-0.0-mRNA-1
gLs.1.0.scaf00188	maker	exon	56233	56386	.	-	.	ID=maker-gLs.1.0.scaf00188-exonerate_est2genome-gene-0.0-mRNA-1:exon:550;Parent=maker-gLs.1.0.scaf00188-exonerate_est2genome-gene-0.0-mRNA-1,maker-gLs.1.0.scaf00188-exonerate_est2genome-gene-0.0-mRNA-2
gLs.1.0.scaf00188	maker	five_prime_UTR	56233	56386	.	-	.	ID=maker-gLs.1.0.scaf00188-exonerate_est2genome-gene-0.0-mRNA-1:five_prime_utr;Parent=maker-gLs.1.0.scaf00188-exonerate_est2genome-gene-0.0-mRNA-1
gLs.1.0.scaf00188	maker	five_prime_UTR	54262	54349	.	-	.	ID=maker-gLs.1.0.scaf00188-exonerate_est2genome-gene-0.0-mRNA-1:five_prime_utr;Parent=maker-gLs.1.0.scaf00188-exonerate_est2genome-gene-0.0-mRNA-1
gLs.1.0.scaf00188	maker	five_prime_UTR	53599	53608	.	-	.	ID=maker-gLs.1.0.scaf00188-exonerate_est2genome-gene-0.0-mRNA-1:five_prime_utr;Parent=maker-gLs.1.0.scaf00188-exonerate_est2genome-gene-0.0-mRNA-1
gLs.1.0.scaf00188	maker	CDS	53492	53598	.	-	0	ID=maker-gLs.1.0.scaf00188-exonerate_est2genome-gene-0.0-mRNA-1:cds;Parent=maker-gLs.1.0.scaf00188-exonerate_est2genome-gene-0.0-mRNA-1
gLs.1.0.scaf00188	maker	CDS	52912	52994	.	-	1	ID=maker-gLs.1.0.scaf00188-exonerate_est2genome-gene-0.0-mRNA-1:cds;Parent=maker-gLs.1.0.scaf00188-exonerate_est2genome-gene-0.0-mRNA-1
gLs.1.0.scaf00188	maker	CDS	52651	52751	.	-	2	ID=maker-gLs.1.0.scaf00188-exonerate_est2genome-gene-0.0-mRNA-1:cds;Parent=maker-gLs.1.0.scaf00188-exonerate_est2genome-gene-0.0-mRNA-1
gLs.1.0.scaf00188	maker	CDS	52206	52264	.	-	0	ID=maker-gLs.1.0.scaf00188-exonerate_est2genome-gene-0.0-mRNA-1:cds;Parent=maker-gLs.1.0.scaf00188-exonerate_est2genome-gene-0.0-mRNA-1
gLs.1.0.scaf00188	maker	CDS	52032	52077	.	-	1	ID=maker-gLs.1.0.scaf00188-exonerate_est2genome-gene-0.0-mRNA-1:cds;Parent=maker-gLs.1.0.scaf00188-exonerate_est2genome-gene-0.0-mRNA-1
gLs.1.0.scaf00188	maker	CDS	48489	48554	.	-	0	ID=maker-gLs.1.0.scaf00188-exonerate_est2genome-gene-0.0-mRNA-1:cds;Parent=maker-gLs.1.0.scaf00188-exonerate_est2genome-gene-0.0-mRNA-1
gLs.1.0.scaf00188	maker	CDS	45989	46090	.	-	0	ID=maker-gLs.1.0.scaf00188-exonerate_est2genome-gene-0.0-mRNA-1:cds;Parent=maker-gLs.1.0.scaf00188-exonerate_est2genome-gene-0.0-mRNA-1
gLs.1.0.scaf00188	maker	CDS	44040	44075	.	-	0	ID=maker-gLs.1.0.scaf00188-exonerate_est2genome-gene-0.0-mRNA-1:cds;Parent=maker-gLs.1.0.scaf00188-exonerate_est2genome-gene-0.0-mRNA-1
gLs.1.0.scaf00188	maker	three_prime_UTR	43889	44039	.	-	.	ID=maker-gLs.1.0.scaf00188-exonerate_est2genome-gene-0.0-mRNA-1:three_prime_utr;Parent=maker-gLs.1.0.scaf00188-exonerate_est2genome-gene-0.0-mRNA-1
gLs.1.0.scaf00188	maker	five_prime_UTR	56233	56386	.	-	.	ID=maker-gLs.1.0.scaf00188-exonerate_est2genome-gene-0.0-mRNA-2:five_prime_utr;Parent=maker-gLs.1.0.scaf00188-exonerate_est2genome-gene-0.0-mRNA-2
gLs.1.0.scaf00188	maker	five_prime_UTR	53599	53608	.	-	.	ID=maker-gLs.1.0.scaf00188-exonerate_est2genome-gene-0.0-mRNA-2:five_prime_utr;Parent=maker-gLs.1.0.scaf00188-exonerate_est2genome-gene-0.0-mRNA-2
gLs.1.0.scaf00188	maker	CDS	53492	53598	.	-	0	ID=maker-gLs.1.0.scaf00188-exonerate_est2genome-gene-0.0-mRNA-2:cds;Parent=maker-gLs.1.0.scaf00188-exonerate_est2genome-gene-0.0-mRNA-2
gLs.1.0.scaf00188	maker	CDS	52912	52994	.	-	1	ID=maker-gLs.1.0.scaf00188-exonerate_est2genome-gene-0.0-mRNA-2:cds;Parent=maker-gLs.1.0.scaf00188-exonerate_est2genome-gene-0.0-mRNA-2
gLs.1.0.scaf00188	maker	CDS	52651	52751	.	-	2	ID=maker-gLs.1.0.scaf00188-exonerate_est2genome-gene-0.0-mRNA-2:cds;Parent=maker-gLs.1.0.scaf00188-exonerate_est2genome-gene-0.0-mRNA-2
gLs.1.0.scaf00188	maker	CDS	52206	52264	.	-	0	ID=maker-gLs.1.0.scaf00188-exonerate_est2genome-gene-0.0-mRNA-2:cds;Parent=maker-gLs.1.0.scaf00188-exonerate_est2genome-gene-0.0-mRNA-2
gLs.1.0.scaf00188	maker	CDS	52032	52077	.	-	1	ID=maker-gLs.1.0.scaf00188-exonerate_est2genome-gene-0.0-mRNA-2:cds;Parent=maker-gLs.1.0.scaf00188-exonerate_est2genome-gene-0.0-mRNA-2
gLs.1.0.scaf00188	maker	CDS	48489	48554	.	-	0	ID=maker-gLs.1.0.scaf00188-exonerate_est2genome-gene-0.0-mRNA-2:cds;Parent=maker-gLs.1.0.scaf00188-exonerate_est2genome-gene-0.0-mRNA-2
gLs.1.0.scaf00188	maker	CDS	45989	46090	.	-	0	ID=maker-gLs.1.0.scaf00188-exonerate_est2genome-gene-0.0-mRNA-2:cds;Parent=maker-gLs.1.0.scaf00188-exonerate_est2genome-gene-0.0-mRNA-2
gLs.1.0.scaf00188	maker	CDS	44040	44075	.	-	0	ID=maker-gLs.1.0.scaf00188-exonerate_est2genome-gene-0.0-mRNA-2:cds;Parent=maker-gLs.1.0.scaf00188-exonerate_est2genome-gene-0.0-mRNA-2
gLs.1.0.scaf00188	maker	three_prime_UTR	43889	44039	.	-	.	ID=maker-gLs.1.0.scaf00188-exonerate_est2genome-gene-0.0-mRNA-2:three_prime_utr;Parent=maker-gLs.1.0.scaf00188-exonerate_est2genome-gene-0.0-mRNA-2
gLs.1.0.scaf00188	maker	gene	62875	63129	.	+	.	ID=maker-gLs.1.0.scaf00188-exonerate_protein2genome-gene-0.1;Name=maker-gLs.1.0.scaf00188-exonerate_protein2genome-gene-0.1
gLs.1.0.scaf00188	maker	mRNA	62875	63129	255	+	.	ID=maker-gLs.1.0.scaf00188-exonerate_protein2genome-gene-0.1-mRNA-1;Parent=maker-gLs.1.0.scaf00188-exonerate_protein2genome-gene-0.1;Name=maker-gLs.1.0.scaf00188-exonerate_protein2genome-gene-0.1-mRNA-1;_AED=0.22;_eAED=0.22;_QI=0|-1|0|1|-1|0|1|0|84
gLs.1.0.scaf00188	maker	exon	62875	63129	.	+	.	ID=maker-gLs.1.0.scaf00188-exonerate_protein2genome-gene-0.1-mRNA-1:exon:560;Parent=maker-gLs.1.0.scaf00188-exonerate_protein2genome-gene-0.1-mRNA-1
gLs.1.0.scaf00188	maker	CDS	62875	63129	.	+	0	ID=maker-gLs.1.0.scaf00188-exonerate_protein2genome-gene-0.1-mRNA-1:cds;Parent=maker-gLs.1.0.scaf00188-exonerate_protein2genome-gene-0.1-mRNA-1
gLs.1.0.scaf00188	maker	gene	69107	69645	.	+	.	ID=maker-gLs.1.0.scaf00188-exonerate_protein2genome-gene-0.10;Name=maker-gLs.1.0.scaf00188-exonerate_protein2genome-gene-0.10
gLs.1.0.scaf00188	maker	mRNA	69107	69645	102	+	.	ID=maker-gLs.1.0.scaf00188-exonerate_protein2genome-gene-0.10-mRNA-1;Parent=maker-gLs.1.0.scaf00188-exonerate_protein2genome-gene-0.10;Name=maker-gLs.1.0.scaf00188-exonerate_protein2genome-gene-0.10-mRNA-1;_AED=0.43;_eAED=1.00;_QI=0|0|0|1|0|0|2|0|33
gLs.1.0.scaf00188	maker	exon	69107	69182	.	+	.	ID=maker-gLs.1.0.scaf00188-exonerate_protein2genome-gene-0.10-mRNA-1:exon:561;Parent=maker-gLs.1.0.scaf00188-exonerate_protein2genome-gene-0.10-mRNA-1
gLs.1.0.scaf00188	maker	exon	69620	69645	.	+	.	ID=maker-gLs.1.0.scaf00188-exonerate_protein2genome-gene-0.10-mRNA-1:exon:562;Parent=maker-gLs.1.0.scaf00188-exonerate_protein2genome-gene-0.10-mRNA-1
gLs.1.0.scaf00188	maker	CDS	69107	69182	.	+	0	ID=maker-gLs.1.0.scaf00188-exonerate_protein2genome-gene-0.10-mRNA-1:cds;Parent=maker-gLs.1.0.scaf00188-exonerate_protein2genome-gene-0.10-mRNA-1
gLs.1.0.scaf00188	maker	CDS	69620	69645	.	+	2	ID=maker-gLs.1.0.scaf00188-exonerate_protein2genome-gene-0.10-mRNA-1:cds;Parent=maker-gLs.1.0.scaf00188-exonerate_protein2genome-gene-0.10-mRNA-1
gLs.1.0.scaf05596	maker	gene	21755	22909	.	-	.	ID=maker-gLs.1.0.scaf05596-exonerate_protein2genome-gene-0.1;Name=maker-gLs.1.0.scaf05596-exonerate_protein2genome-gene-0.1
gLs.1.0.scaf05596	maker	mRNA	21755	22909	1008	-	.	ID=maker-gLs.1.0.scaf05596-exonerate_protein2genome-gene-0.1-mRNA-1;Parent=maker-gLs.1.0.scaf05596-exonerate_protein2genome-gene-0.1;Name=maker-gLs.1.0.scaf05596-exonerate_protein2genome-gene-0.1-mRNA-1;_AED=0.08;_eAED=0.08;_QI=0|0|0|1|0|0|3|0|335
gLs.1.0.scaf05596	maker	exon	21755	22349	.	-	.	ID=maker-gLs.1.0.scaf05596-exonerate_protein2genome-gene-0.1-mRNA-1:exon:5041;Parent=maker-gLs.1.0.scaf05596-exonerate_protein2genome-gene-0.1-mRNA-1
gLs.1.0.scaf05596	maker	exon	22452	22761	.	-	.	ID=maker-gLs.1.0.scaf05596-exonerate_protein2genome-gene-0.1-mRNA-1:exon:5040;Parent=maker-gLs.1.0.scaf05596-exonerate_protein2genome-gene-0.1-mRNA-1
gLs.1.0.scaf05596	maker	exon	22807	22909	.	-	.	ID=maker-gLs.1.0.scaf05596-exonerate_protein2genome-gene-0.1-mRNA-1:exon:5039;Parent=maker-gLs.1.0.scaf05596-exonerate_protein2genome-gene-0.1-mRNA-1
gLs.1.0.scaf05596	maker	CDS	22807	22909	.	-	0	ID=maker-gLs.1.0.scaf05596-exonerate_protein2genome-gene-0.1-mRNA-1:cds;Parent=maker-gLs.1.0.scaf05596-exonerate_protein2genome-gene-0.1-mRNA-1
gLs.1.0.scaf05596	maker	CDS	22452	22761	.	-	2	ID=maker-gLs.1.0.scaf05596-exonerate_protein2genome-gene-0.1-mRNA-1:cds;Parent=maker-gLs.1.0.scaf05596-exonerate_protein2genome-gene-0.1-mRNA-1
gLs.1.0.scaf05596	maker	CDS	21755	22349	.	-	1	ID=maker-gLs.1.0.scaf05596-exonerate_protein2genome-gene-0.1-mRNA-1:cds;Parent=maker-gLs.1.0.scaf05596-exonerate_protein2genome-gene-0.1-mRNA-1
gLs.1.0.scaf05596	maker	gene	27221	27394	.	+	.	ID=maker-gLs.1.0.scaf05596-exonerate_protein2genome-gene-0.0;Name=maker-gLs.1.0.scaf05596-exonerate_protein2genome-gene-0.0
gLs.1.0.scaf05596	maker	mRNA	27221	27394	174	+	.	ID=maker-gLs.1.0.scaf05596-exonerate_protein2genome-gene-0.0-mRNA-1;Parent=maker-gLs.1.0.scaf05596-exonerate_protein2genome-gene-0.0;Name=maker-gLs.1.0.scaf05596-exonerate_protein2genome-gene-0.0-mRNA-1;_AED=0.26;_eAED=0.26;_QI=0|-1|0|1|-1|0|1|0|57
gLs.1.0.scaf05596	maker	exon	27221	27394	.	+	.	ID=maker-gLs.1.0.scaf05596-exonerate_protein2genome-gene-0.0-mRNA-1:exon:5042;Parent=maker-gLs.1.0.scaf05596-exonerate_protein2genome-gene-0.0-mRNA-1
gLs.1.0.scaf05596	maker	CDS	27221	27394	.	+	0	ID=maker-gLs.1.0.scaf05596-exonerate_protein2genome-gene-0.0-mRNA-1:cds;Parent=maker-gLs.1.0.scaf05596-exonerate_protein2genome-gene-0.0-mRNA-1
gLs.1.0.scaf19872	maker	gene	2639	3610	.	+	.	ID=maker-gLs.1.0.scaf19872-exonerate_protein2genome-gene-0.0;Name=maker-gLs.1.0.scaf19872-exonerate_protein2genome-gene-0.0
gLs.1.0.scaf19872	maker	mRNA	2639	3610	687	+	.	ID=maker-gLs.1.0.scaf19872-exonerate_protein2genome-gene-0.0-mRNA-1;Parent=maker-gLs.1.0.scaf19872-exonerate_protein2genome-gene-0.0;Name=maker-gLs.1.0.scaf19872-exonerate_protein2genome-gene-0.0-mRNA-1;_AED=0.22;_eAED=0.22;_QI=0|0|0|1|0|0|3|0|228
gLs.1.0.scaf19872	maker	exon	2639	2684	.	+	.	ID=maker-gLs.1.0.scaf19872-exonerate_protein2genome-gene-0.0-mRNA-1:exon:6087;Parent=maker-gLs.1.0.scaf19872-exonerate_protein2genome-gene-0.0-mRNA-1
gLs.1.0.scaf19872	maker	exon	2778	3296	.	+	.	ID=maker-gLs.1.0.scaf19872-exonerate_protein2genome-gene-0.0-mRNA-1:exon:6088;Parent=maker-gLs.1.0.scaf19872-exonerate_protein2genome-gene-0.0-mRNA-1
gLs.1.0.scaf19872	maker	exon	3489	3610	.	+	.	ID=maker-gLs.1.0.scaf19872-exonerate_protein2genome-gene-0.0-mRNA-1:exon:6089;Parent=maker-gLs.1.0.scaf19872-exonerate_protein2genome-gene-0.0-mRNA-1
gLs.1.0.scaf19872	maker	CDS	2639	2684	.	+	0	ID=maker-gLs.1.0.scaf19872-exonerate_protein2genome-gene-0.0-mRNA-1:cds;Parent=maker-gLs.1.0.scaf19872-exonerate_protein2genome-gene-0.0-mRNA-1
gLs.1.0.scaf19872	maker	CDS	2778	3296	.	+	2	ID=maker-gLs.1.0.scaf19872-exonerate_protein2genome-gene-0.0-mRNA-1:cds;Parent=maker-gLs.1.0.scaf19872-exonerate_protein2genome-gene-0.0-mRNA-1
gLs.1.0.scaf19872	maker	CDS	3489	3610	.	+	2	ID=maker-gLs.1.0.scaf19872-exonerate_protein2genome-gene-0.0-mRNA-1:cds;Parent=maker-gLs.1.0.scaf19872-exonerate_protein2genome-gene-0.0-mRNA-1
gLs.1.0.scaf05629	maker	gene	17184	22060	.	-	.	ID=maker-gLs.1.0.scaf05629-exonerate_protein2genome-gene-0.0;Name=maker-gLs.1.0.scaf05629-exonerate_protein2genome-gene-0.0
gLs.1.0.scaf05629	maker	mRNA	17184	22060	831	-	.	ID=maker-gLs.1.0.scaf05629-exonerate_protein2genome-gene-0.0-mRNA-1;Parent=maker-gLs.1.0.scaf05629-exonerate_protein2genome-gene-0.0;Name=maker-gLs.1.0.scaf05629-exonerate_protein2genome-gene-0.0-mRNA-1;_AED=0.04;_eAED=0.04;_QI=0|0|0|1|0|0|7|0|276
gLs.1.0.scaf05629	maker	exon	17184	17322	.	-	.	ID=maker-gLs.1.0.scaf05629-exonerate_protein2genome-gene-0.0-mRNA-1:exon:5315;Parent=maker-gLs.1.0.scaf05629-exonerate_protein2genome-gene-0.0-mRNA-1
gLs.1.0.scaf05629	maker	exon	17548	17605	.	-	.	ID=maker-gLs.1.0.scaf05629-exonerate_protein2genome-gene-0.0-mRNA-1:exon:5314;Parent=maker-gLs.1.0.scaf05629-exonerate_protein2genome-gene-0.0-mRNA-1
gLs.1.0.scaf05629	maker	exon	18128	18210	.	-	.	ID=maker-gLs.1.0.scaf05629-exonerate_protein2genome-gene-0.0-mRNA-1:exon:5313;Parent=maker-gLs.1.0.scaf05629-exonerate_protein2genome-gene-0.0-mRNA-1
gLs.1.0.scaf05629	maker	exon	18613	18755	.	-	.	ID=maker-gLs.1.0.scaf05629-exonerate_protein2genome-gene-0.0-mRNA-1:exon:5312;Parent=maker-gLs.1.0.scaf05629-exonerate_protein2genome-gene-0.0-mRNA-1
gLs.1.0.scaf05629	maker	exon	19871	20000	.	-	.	ID=maker-gLs.1.0.scaf05629-exonerate_protein2genome-gene-0.0-mRNA-1:exon:5311;Parent=maker-gLs.1.0.scaf05629-exonerate_protein2genome-gene-0.0-mRNA-1
gLs.1.0.scaf05629	maker	exon	20265	20356	.	-	.	ID=maker-gLs.1.0.scaf05629-exonerate_protein2genome-gene-0.0-mRNA-1:exon:5310;Parent=maker-gLs.1.0.scaf05629-exonerate_protein2genome-gene-0.0-mRNA-1
gLs.1.0.scaf05629	maker	exon	21875	22060	.	-	.	ID=maker-gLs.1.0.scaf05629-exonerate_protein2genome-gene-0.0-mRNA-1:exon:5309;Parent=maker-gLs.1.0.scaf05629-exonerate_protein2genome-gene-0.0-mRNA-1
gLs.1.0.scaf05629	maker	CDS	21875	22060	.	-	0	ID=maker-gLs.1.0.scaf05629-exonerate_protein2genome-gene-0.0-mRNA-1:cds;Parent=maker-gLs.1.0.scaf05629-exonerate_protein2genome-gene-0.0-mRNA-1
gLs.1.0.scaf05629	maker	CDS	20265	20356	.	-	0	ID=maker-gLs.1.0.scaf05629-exonerate_protein2genome-gene-0.0-mRNA-1:cds;Parent=maker-gLs.1.0.scaf05629-exonerate_protein2genome-gene-0.0-mRNA-1
gLs.1.0.scaf05629	maker	CDS	19871	20000	.	-	1	ID=maker-gLs.1.0.scaf05629-exonerate_protein2genome-gene-0.0-mRNA-1:cds;Parent=maker-gLs.1.0.scaf05629-exonerate_protein2genome-gene-0.0-mRNA-1
gLs.1.0.scaf05629	maker	CDS	18613	18755	.	-	0	ID=maker-gLs.1.0.scaf05629-exonerate_protein2genome-gene-0.0-mRNA-1:cds;Parent=maker-gLs.1.0.scaf05629-exonerate_protein2genome-gene-0.0-mRNA-1
gLs.1.0.scaf05629	maker	CDS	18128	18210	.	-	1	ID=maker-gLs.1.0.scaf05629-exonerate_protein2genome-gene-0.0-mRNA-1:cds;Parent=maker-gLs.1.0.scaf05629-exonerate_protein2genome-gene-0.0-mRNA-1
gLs.1.0.scaf05629	maker	CDS	17548	17605	.	-	2	ID=maker-gLs.1.0.scaf05629-exonerate_protein2genome-gene-0.0-mRNA-1:cds;Parent=maker-gLs.1.0.scaf05629-exonerate_protein2genome-gene-0.0-mRNA-1
gLs.1.0.scaf05629	maker	CDS	17184	17322	.	-	1	ID=maker-gLs.1.0.scaf05629-exonerate_protein2genome-gene-0.0-mRNA-1:cds;Parent=maker-gLs.1.0.scaf05629-exonerate_protein2genome-gene-0.0-mRNA-1
gLs.1.0.scaf12282	maker	gene	12336	12995	.	-	.	ID=maker-gLs.1.0.scaf12282-exonerate_protein2genome-gene-0.0;Name=maker-gLs.1.0.scaf12282-exonerate_protein2genome-gene-0.0
gLs.1.0.scaf12282	maker	mRNA	12336	12995	660	-	.	ID=maker-gLs.1.0.scaf12282-exonerate_protein2genome-gene-0.0-mRNA-1;Parent=maker-gLs.1.0.scaf12282-exonerate_protein2genome-gene-0.0;Name=maker-gLs.1.0.scaf12282-exonerate_protein2genome-gene-0.0-mRNA-1;_AED=0.05;_eAED=0.05;_QI=0|-1|0|1|-1|0|1|0|219
gLs.1.0.scaf12282	maker	exon	12336	12995	.	-	.	ID=maker-gLs.1.0.scaf12282-exonerate_protein2genome-gene-0.0-mRNA-1:exon:6339;Parent=maker-gLs.1.0.scaf12282-exonerate_protein2genome-gene-0.0-mRNA-1
gLs.1.0.scaf12282	maker	CDS	12336	12995	.	-	0	ID=maker-gLs.1.0.scaf12282-exonerate_protein2genome-gene-0.0-mRNA-1:cds;Parent=maker-gLs.1.0.scaf12282-exonerate_protein2genome-gene-0.0-mRNA-1
gLs.1.0.scaf07877	maker	gene	23421	23640	.	+	.	ID=maker-gLs.1.0.scaf07877-exonerate_protein2genome-gene-0.0;Name=maker-gLs.1.0.scaf07877-exonerate_protein2genome-gene-0.0
gLs.1.0.scaf07877	maker	mRNA	23421	23640	138	+	.	ID=maker-gLs.1.0.scaf07877-exonerate_protein2genome-gene-0.0-mRNA-1;Parent=maker-gLs.1.0.scaf07877-exonerate_protein2genome-gene-0.0;Name=maker-gLs.1.0.scaf07877-exonerate_protein2genome-gene-0.0-mRNA-1;_AED=0.45;_eAED=0.71;_QI=0|0|0|1|0|0|2|0|45
gLs.1.0.scaf07877	maker	exon	23421	23470	.	+	.	ID=maker-gLs.1.0.scaf07877-exonerate_protein2genome-gene-0.0-mRNA-1:exon:5778;Parent=maker-gLs.1.0.scaf07877-exonerate_protein2genome-gene-0.0-mRNA-1
gLs.1.0.scaf07877	maker	exon	23553	23640	.	+	.	ID=maker-gLs.1.0.scaf07877-exonerate_protein2genome-gene-0.0-mRNA-1:exon:5779;Parent=maker-gLs.1.0.scaf07877-exonerate_protein2genome-gene-0.0-mRNA-1
gLs.1.0.scaf07877	maker	CDS	23421	23470	.	+	0	ID=maker-gLs.1.0.scaf07877-exonerate_protein2genome-gene-0.0-mRNA-1:cds;Parent=maker-gLs.1.0.scaf07877-exonerate_protein2genome-gene-0.0-mRNA-1
gLs.1.0.scaf07877	maker	CDS	23553	23640	.	+	1	ID=maker-gLs.1.0.scaf07877-exonerate_protein2genome-gene-0.0-mRNA-1:cds;Parent=maker-gLs.1.0.scaf07877-exonerate_protein2genome-gene-0.0-mRNA-1
gLs.1.0.scaf03954	maker	gene	15244	15860	.	-	.	ID=maker-gLs.1.0.scaf03954-exonerate_protein2genome-gene-0.20;Name=maker-gLs.1.0.scaf03954-exonerate_protein2genome-gene-0.20
gLs.1.0.scaf03954	maker	mRNA	15244	15860	549	-	.	ID=maker-gLs.1.0.scaf03954-exonerate_protein2genome-gene-0.20-mRNA-1;Parent=maker-gLs.1.0.scaf03954-exonerate_protein2genome-gene-0.20;Name=maker-gLs.1.0.scaf03954-exonerate_protein2genome-gene-0.20-mRNA-1;_AED=0.36;_eAED=0.36;_QI=0|0|0|1|0|0|2|0|182
gLs.1.0.scaf03954	maker	exon	15244	15622	.	-	.	ID=maker-gLs.1.0.scaf03954-exonerate_protein2genome-gene-0.20-mRNA-1:exon:4111;Parent=maker-gLs.1.0.scaf03954-exonerate_protein2genome-gene-0.20-mRNA-1
gLs.1.0.scaf03954	maker	exon	15691	15860	.	-	.	ID=maker-gLs.1.0.scaf03954-exonerate_protein2genome-gene-0.20-mRNA-1:exon:4110;Parent=maker-gLs.1.0.scaf03954-exonerate_protein2genome-gene-0.20-mRNA-1
gLs.1.0.scaf03954	maker	CDS	15691	15860	.	-	0	ID=maker-gLs.1.0.scaf03954-exonerate_protein2genome-gene-0.20-mRNA-1:cds;Parent=maker-gLs.1.0.scaf03954-exonerate_protein2genome-gene-0.20-mRNA-1
gLs.1.0.scaf03954	maker	CDS	15244	15622	.	-	1	ID=maker-gLs.1.0.scaf03954-exonerate_protein2genome-gene-0.20-mRNA-1:cds;Parent=maker-gLs.1.0.scaf03954-exonerate_protein2genome-gene-0.20-mRNA-1
gLs.1.0.scaf03954	maker	gene	50945	51481	.	-	.	ID=maker-gLs.1.0.scaf03954-exonerate_protein2genome-gene-0.29;Name=maker-gLs.1.0.scaf03954-exonerate_protein2genome-gene-0.29
gLs.1.0.scaf03954	maker	mRNA	50945	51481	537	-	.	ID=maker-gLs.1.0.scaf03954-exonerate_protein2genome-gene-0.29-mRNA-1;Parent=maker-gLs.1.0.scaf03954-exonerate_protein2genome-gene-0.29;Name=maker-gLs.1.0.scaf03954-exonerate_protein2genome-gene-0.29-mRNA-1;_AED=0.17;_eAED=0.42;_QI=0|-1|0|1|-1|0|1|0|178
gLs.1.0.scaf03954	maker	exon	50945	51481	.	-	.	ID=maker-gLs.1.0.scaf03954-exonerate_protein2genome-gene-0.29-mRNA-1:exon:4112;Parent=maker-gLs.1.0.scaf03954-exonerate_protein2genome-gene-0.29-mRNA-1
gLs.1.0.scaf03954	maker	CDS	50945	51481	.	-	0	ID=maker-gLs.1.0.scaf03954-exonerate_protein2genome-gene-0.29-mRNA-1:cds;Parent=maker-gLs.1.0.scaf03954-exonerate_protein2genome-gene-0.29-mRNA-1
gLs.1.0.scaf03954	maker	gene	51633	51944	.	+	.	ID=maker-gLs.1.0.scaf03954-exonerate_protein2genome-gene-0.0;Name=maker-gLs.1.0.scaf03954-exonerate_protein2genome-gene-0.0
gLs.1.0.scaf03954	maker	mRNA	51633	51944	312	+	.	ID=maker-gLs.1.0.scaf03954-exonerate_protein2genome-gene-0.0-mRNA-1;Parent=maker-gLs.1.0.scaf03954-exonerate_protein2genome-gene-0.0;Name=maker-gLs.1.0.scaf03954-exonerate_protein2genome-gene-0.0-mRNA-1;_AED=0.22;_eAED=0.22;_QI=0|-1|0|1|-1|0|1|0|103
gLs.1.0.scaf03954	maker	exon	51633	51944	.	+	.	ID=maker-gLs.1.0.scaf03954-exonerate_protein2genome-gene-0.0-mRNA-1:exon:4113;Parent=maker-gLs.1.0.scaf03954-exonerate_protein2genome-gene-0.0-mRNA-1
gLs.1.0.scaf03954	maker	CDS	51633	51944	.	+	0	ID=maker-gLs.1.0.scaf03954-exonerate_protein2genome-gene-0.0-mRNA-1:cds;Parent=maker-gLs.1.0.scaf03954-exonerate_protein2genome-gene-0.0-mRNA-1
gLs.1.0.scaf03954	maker	gene	14569	14865	.	-	.	ID=maker-gLs.1.0.scaf03954-exonerate_protein2genome-gene-0.26;Name=maker-gLs.1.0.scaf03954-exonerate_protein2genome-gene-0.26
gLs.1.0.scaf03954	maker	mRNA	14569	14865	297	-	.	ID=maker-gLs.1.0.scaf03954-exonerate_protein2genome-gene-0.26-mRNA-1;Parent=maker-gLs.1.0.scaf03954-exonerate_protein2genome-gene-0.26;Name=maker-gLs.1.0.scaf03954-exonerate_protein2genome-gene-0.26-mRNA-1;_AED=0.58;_eAED=0.58;_QI=0|-1|0|1|-1|0|1|0|98
gLs.1.0.scaf03954	maker	exon	14569	14865	.	-	.	ID=maker-gLs.1.0.scaf03954-exonerate_protein2genome-gene-0.26-mRNA-1:exon:4114;Parent=maker-gLs.1.0.scaf03954-exonerate_protein2genome-gene-0.26-mRNA-1
gLs.1.0.scaf03954	maker	CDS	14569	14865	.	-	0	ID=maker-gLs.1.0.scaf03954-exonerate_protein2genome-gene-0.26-mRNA-1:cds;Parent=maker-gLs.1.0.scaf03954-exonerate_protein2genome-gene-0.26-mRNA-1
gLs.1.0.scaf03954	maker	gene	13886	14107	.	-	.	ID=maker-gLs.1.0.scaf03954-exonerate_protein2genome-gene-0.23;Name=maker-gLs.1.0.scaf03954-exonerate_protein2genome-gene-0.23
gLs.1.0.scaf03954	maker	mRNA	13886	14107	222	-	.	ID=maker-gLs.1.0.scaf03954-exonerate_protein2genome-gene-0.23-mRNA-1;Parent=maker-gLs.1.0.scaf03954-exonerate_protein2genome-gene-0.23;Name=maker-gLs.1.0.scaf03954-exonerate_protein2genome-gene-0.23-mRNA-1;_AED=0.45;_eAED=0.45;_QI=0|-1|0|1|-1|0|1|0|73
gLs.1.0.scaf03954	maker	exon	13886	14107	.	-	.	ID=maker-gLs.1.0.scaf03954-exonerate_protein2genome-gene-0.23-mRNA-1:exon:4115;Parent=maker-gLs.1.0.scaf03954-exonerate_protein2genome-gene-0.23-mRNA-1
gLs.1.0.scaf03954	maker	CDS	13886	14107	.	-	0	ID=maker-gLs.1.0.scaf03954-exonerate_protein2genome-gene-0.23-mRNA-1:cds;Parent=maker-gLs.1.0.scaf03954-exonerate_protein2genome-gene-0.23-mRNA-1
gLs.1.0.scaf03954	maker	gene	14282	14473	.	-	.	ID=maker-gLs.1.0.scaf03954-exonerate_protein2genome-gene-0.27;Name=maker-gLs.1.0.scaf03954-exonerate_protein2genome-gene-0.27
gLs.1.0.scaf03954	maker	mRNA	14282	14473	192	-	.	ID=maker-gLs.1.0.scaf03954-exonerate_protein2genome-gene-0.27-mRNA-1;Parent=maker-gLs.1.0.scaf03954-exonerate_protein2genome-gene-0.27;Name=maker-gLs.1.0.scaf03954-exonerate_protein2genome-gene-0.27-mRNA-1;_AED=0.52;_eAED=0.52;_QI=0|-1|0|1|-1|0|1|0|63
gLs.1.0.scaf03954	maker	exon	14282	14473	.	-	.	ID=maker-gLs.1.0.scaf03954-exonerate_protein2genome-gene-0.27-mRNA-1:exon:4116;Parent=maker-gLs.1.0.scaf03954-exonerate_protein2genome-gene-0.27-mRNA-1
gLs.1.0.scaf03954	maker	CDS	14282	14473	.	-	0	ID=maker-gLs.1.0.scaf03954-exonerate_protein2genome-gene-0.27-mRNA-1:cds;Parent=maker-gLs.1.0.scaf03954-exonerate_protein2genome-gene-0.27-mRNA-1
gLs.1.0.scaf00173	maker	gene	62886	63221	.	+	.	ID=maker-gLs.1.0.scaf00173-exonerate_protein2genome-gene-0.1;Name=maker-gLs.1.0.scaf00173-exonerate_protein2genome-gene-0.1
gLs.1.0.scaf00173	maker	mRNA	62886	63221	336	+	.	ID=maker-gLs.1.0.scaf00173-exonerate_protein2genome-gene-0.1-mRNA-1;Parent=maker-gLs.1.0.scaf00173-exonerate_protein2genome-gene-0.1;Name=maker-gLs.1.0.scaf00173-exonerate_protein2genome-gene-0.1-mRNA-1;_AED=0.40;_eAED=0.40;_QI=0|-1|0|1|-1|0|1|0|111
gLs.1.0.scaf00173	maker	exon	62886	63221	.	+	.	ID=maker-gLs.1.0.scaf00173-exonerate_protein2genome-gene-0.1-mRNA-1:exon:522;Parent=maker-gLs.1.0.scaf00173-exonerate_protein2genome-gene-0.1-mRNA-1
gLs.1.0.scaf00173	maker	CDS	62886	63221	.	+	0	ID=maker-gLs.1.0.scaf00173-exonerate_protein2genome-gene-0.1-mRNA-1:cds;Parent=maker-gLs.1.0.scaf00173-exonerate_protein2genome-gene-0.1-mRNA-1
gLs.1.0.scaf00173	maker	gene	58039	58299	.	+	.	ID=maker-gLs.1.0.scaf00173-exonerate_protein2genome-gene-0.0;Name=maker-gLs.1.0.scaf00173-exonerate_protein2genome-gene-0.0
gLs.1.0.scaf00173	maker	mRNA	58039	58299	261	+	.	ID=maker-gLs.1.0.scaf00173-exonerate_protein2genome-gene-0.0-mRNA-1;Parent=maker-gLs.1.0.scaf00173-exonerate_protein2genome-gene-0.0;Name=maker-gLs.1.0.scaf00173-exonerate_protein2genome-gene-0.0-mRNA-1;_AED=0.51;_eAED=0.51;_QI=0|-1|0|1|-1|0|1|0|86
gLs.1.0.scaf00173	maker	exon	58039	58299	.	+	.	ID=maker-gLs.1.0.scaf00173-exonerate_protein2genome-gene-0.0-mRNA-1:exon:523;Parent=maker-gLs.1.0.scaf00173-exonerate_protein2genome-gene-0.0-mRNA-1
gLs.1.0.scaf00173	maker	CDS	58039	58299	.	+	0	ID=maker-gLs.1.0.scaf00173-exonerate_protein2genome-gene-0.0-mRNA-1:cds;Parent=maker-gLs.1.0.scaf00173-exonerate_protein2genome-gene-0.0-mRNA-1
gLs.1.0.scaf40939	maker	gene	380	886	.	-	.	ID=maker-gLs.1.0.scaf40939-exonerate_protein2genome-gene-0.0;Name=maker-gLs.1.0.scaf40939-exonerate_protein2genome-gene-0.0
gLs.1.0.scaf40939	maker	mRNA	380	886	507	-	.	ID=maker-gLs.1.0.scaf40939-exonerate_protein2genome-gene-0.0-mRNA-1;Parent=maker-gLs.1.0.scaf40939-exonerate_protein2genome-gene-0.0;Name=maker-gLs.1.0.scaf40939-exonerate_protein2genome-gene-0.0-mRNA-1;_AED=0.13;_eAED=0.13;_QI=0|-1|0|1|-1|0|1|0|168
gLs.1.0.scaf40939	maker	exon	380	886	.	-	.	ID=maker-gLs.1.0.scaf40939-exonerate_protein2genome-gene-0.0-mRNA-1:exon:6419;Parent=maker-gLs.1.0.scaf40939-exonerate_protein2genome-gene-0.0-mRNA-1
gLs.1.0.scaf40939	maker	CDS	380	886	.	-	0	ID=maker-gLs.1.0.scaf40939-exonerate_protein2genome-gene-0.0-mRNA-1:cds;Parent=maker-gLs.1.0.scaf40939-exonerate_protein2genome-gene-0.0-mRNA-1
gLs.1.0.scaf00886	maker	gene	123391	125422	.	-	.	ID=maker-gLs.1.0.scaf00886-exonerate_protein2genome-gene-0.34;Name=maker-gLs.1.0.scaf00886-exonerate_protein2genome-gene-0.34
gLs.1.0.scaf00886	maker	mRNA	123391	125422	1140	-	.	ID=maker-gLs.1.0.scaf00886-exonerate_protein2genome-gene-0.34-mRNA-1;Parent=maker-gLs.1.0.scaf00886-exonerate_protein2genome-gene-0.34;Name=maker-gLs.1.0.scaf00886-exonerate_protein2genome-gene-0.34-mRNA-1;_AED=0.31;_eAED=0.31;_QI=0|0|0|1|0|0|4|0|379
gLs.1.0.scaf00886	maker	exon	123391	123662	.	-	.	ID=maker-gLs.1.0.scaf00886-exonerate_protein2genome-gene-0.34-mRNA-1:exon:2161;Parent=maker-gLs.1.0.scaf00886-exonerate_protein2genome-gene-0.34-mRNA-1
gLs.1.0.scaf00886	maker	exon	123717	124321	.	-	.	ID=maker-gLs.1.0.scaf00886-exonerate_protein2genome-gene-0.34-mRNA-1:exon:2160;Parent=maker-gLs.1.0.scaf00886-exonerate_protein2genome-gene-0.34-mRNA-1
gLs.1.0.scaf00886	maker	exon	125007	125114	.	-	.	ID=maker-gLs.1.0.scaf00886-exonerate_protein2genome-gene-0.34-mRNA-1:exon:2159;Parent=maker-gLs.1.0.scaf00886-exonerate_protein2genome-gene-0.34-mRNA-1
gLs.1.0.scaf00886	maker	exon	125268	125422	.	-	.	ID=maker-gLs.1.0.scaf00886-exonerate_protein2genome-gene-0.34-mRNA-1:exon:2158;Parent=maker-gLs.1.0.scaf00886-exonerate_protein2genome-gene-0.34-mRNA-1
gLs.1.0.scaf00886	maker	CDS	125268	125422	.	-	0	ID=maker-gLs.1.0.scaf00886-exonerate_protein2genome-gene-0.34-mRNA-1:cds;Parent=maker-gLs.1.0.scaf00886-exonerate_protein2genome-gene-0.34-mRNA-1
gLs.1.0.scaf00886	maker	CDS	125007	125114	.	-	1	ID=maker-gLs.1.0.scaf00886-exonerate_protein2genome-gene-0.34-mRNA-1:cds;Parent=maker-gLs.1.0.scaf00886-exonerate_protein2genome-gene-0.34-mRNA-1
gLs.1.0.scaf00886	maker	CDS	123717	124321	.	-	1	ID=maker-gLs.1.0.scaf00886-exonerate_protein2genome-gene-0.34-mRNA-1:cds;Parent=maker-gLs.1.0.scaf00886-exonerate_protein2genome-gene-0.34-mRNA-1
gLs.1.0.scaf00886	maker	CDS	123391	123662	.	-	2	ID=maker-gLs.1.0.scaf00886-exonerate_protein2genome-gene-0.34-mRNA-1:cds;Parent=maker-gLs.1.0.scaf00886-exonerate_protein2genome-gene-0.34-mRNA-1
gLs.1.0.scaf00886	maker	gene	129497	129997	.	+	.	ID=maker-gLs.1.0.scaf00886-exonerate_protein2genome-gene-0.1;Name=maker-gLs.1.0.scaf00886-exonerate_protein2genome-gene-0.1
gLs.1.0.scaf00886	maker	mRNA	129497	129997	501	+	.	ID=maker-gLs.1.0.scaf00886-exonerate_protein2genome-gene-0.1-mRNA-1;Parent=maker-gLs.1.0.scaf00886-exonerate_protein2genome-gene-0.1;Name=maker-gLs.1.0.scaf00886-exonerate_protein2genome-gene-0.1-mRNA-1;_AED=0.15;_eAED=0.15;_QI=0|-1|0|1|-1|0|1|0|166
gLs.1.0.scaf00886	maker	exon	129497	129997	.	+	.	ID=maker-gLs.1.0.scaf00886-exonerate_protein2genome-gene-0.1-mRNA-1:exon:2162;Parent=maker-gLs.1.0.scaf00886-exonerate_protein2genome-gene-0.1-mRNA-1
gLs.1.0.scaf00886	maker	CDS	129497	129997	.	+	0	ID=maker-gLs.1.0.scaf00886-exonerate_protein2genome-gene-0.1-mRNA-1:cds;Parent=maker-gLs.1.0.scaf00886-exonerate_protein2genome-gene-0.1-mRNA-1
gLs.1.0.scaf00886	maker	gene	86380	87203	.	-	.	ID=maker-gLs.1.0.scaf00886-exonerate_protein2genome-gene-0.33;Name=maker-gLs.1.0.scaf00886-exonerate_protein2genome-gene-0.33
gLs.1.0.scaf00886	maker	mRNA	86380	87203	339	-	.	ID=maker-gLs.1.0.scaf00886-exonerate_protein2genome-gene-0.33-mRNA-1;Parent=maker-gLs.1.0.scaf00886-exonerate_protein2genome-gene-0.33;Name=maker-gLs.1.0.scaf00886-exonerate_protein2genome-gene-0.33-mRNA-1;_AED=0.63;_eAED=0.63;_QI=0|0|0|1|0|0|2|0|112
gLs.1.0.scaf00886	maker	exon	86380	86641	.	-	.	ID=maker-gLs.1.0.scaf00886-exonerate_protein2genome-gene-0.33-mRNA-1:exon:2164;Parent=maker-gLs.1.0.scaf00886-exonerate_protein2genome-gene-0.33-mRNA-1
gLs.1.0.scaf00886	maker	exon	87127	87203	.	-	.	ID=maker-gLs.1.0.scaf00886-exonerate_protein2genome-gene-0.33-mRNA-1:exon:2163;Parent=maker-gLs.1.0.scaf00886-exonerate_protein2genome-gene-0.33-mRNA-1
gLs.1.0.scaf00886	maker	CDS	87127	87203	.	-	0	ID=maker-gLs.1.0.scaf00886-exonerate_protein2genome-gene-0.33-mRNA-1:cds;Parent=maker-gLs.1.0.scaf00886-exonerate_protein2genome-gene-0.33-mRNA-1
gLs.1.0.scaf00886	maker	CDS	86380	86641	.	-	1	ID=maker-gLs.1.0.scaf00886-exonerate_protein2genome-gene-0.33-mRNA-1:cds;Parent=maker-gLs.1.0.scaf00886-exonerate_protein2genome-gene-0.33-mRNA-1
gLs.1.0.scaf00886	maker	gene	13707	14110	.	-	.	ID=maker-gLs.1.0.scaf00886-exonerate_protein2genome-gene-0.16;Name=maker-gLs.1.0.scaf00886-exonerate_protein2genome-gene-0.16
gLs.1.0.scaf00886	maker	mRNA	13707	14110	327	-	.	ID=maker-gLs.1.0.scaf00886-exonerate_protein2genome-gene-0.16-mRNA-1;Parent=maker-gLs.1.0.scaf00886-exonerate_protein2genome-gene-0.16;Name=maker-gLs.1.0.scaf00886-exonerate_protein2genome-gene-0.16-mRNA-1;_AED=0.20;_eAED=0.20;_QI=0|0|0|1|0|0|2|0|108
gLs.1.0.scaf00886	maker	exon	13707	13957	.	-	.	ID=maker-gLs.1.0.scaf00886-exonerate_protein2genome-gene-0.16-mRNA-1:exon:2166;Parent=maker-gLs.1.0.scaf00886-exonerate_protein2genome-gene-0.16-mRNA-1
gLs.1.0.scaf00886	maker	exon	14035	14110	.	-	.	ID=maker-gLs.1.0.scaf00886-exonerate_protein2genome-gene-0.16-mRNA-1:exon:2165;Parent=maker-gLs.1.0.scaf00886-exonerate_protein2genome-gene-0.16-mRNA-1
gLs.1.0.scaf00886	maker	CDS	14035	14110	.	-	0	ID=maker-gLs.1.0.scaf00886-exonerate_protein2genome-gene-0.16-mRNA-1:cds;Parent=maker-gLs.1.0.scaf00886-exonerate_protein2genome-gene-0.16-mRNA-1
gLs.1.0.scaf00886	maker	CDS	13707	13957	.	-	2	ID=maker-gLs.1.0.scaf00886-exonerate_protein2genome-gene-0.16-mRNA-1:cds;Parent=maker-gLs.1.0.scaf00886-exonerate_protein2genome-gene-0.16-mRNA-1
gLs.1.0.scaf00886	maker	gene	130780	131082	.	+	.	ID=maker-gLs.1.0.scaf00886-exonerate_protein2genome-gene-0.9;Name=maker-gLs.1.0.scaf00886-exonerate_protein2genome-gene-0.9
gLs.1.0.scaf00886	maker	mRNA	130780	131082	303	+	.	ID=maker-gLs.1.0.scaf00886-exonerate_protein2genome-gene-0.9-mRNA-1;Parent=maker-gLs.1.0.scaf00886-exonerate_protein2genome-gene-0.9;Name=maker-gLs.1.0.scaf00886-exonerate_protein2genome-gene-0.9-mRNA-1;_AED=0.02;_eAED=0.05;_QI=0|-1|0|1|-1|0|1|0|100
gLs.1.0.scaf00886	maker	exon	130780	131082	.	+	.	ID=maker-gLs.1.0.scaf00886-exonerate_protein2genome-gene-0.9-mRNA-1:exon:2167;Parent=maker-gLs.1.0.scaf00886-exonerate_protein2genome-gene-0.9-mRNA-1
gLs.1.0.scaf00886	maker	CDS	130780	131082	.	+	0	ID=maker-gLs.1.0.scaf00886-exonerate_protein2genome-gene-0.9-mRNA-1:cds;Parent=maker-gLs.1.0.scaf00886-exonerate_protein2genome-gene-0.9-mRNA-1
gLs.1.0.scaf00886	maker	gene	10731	10916	.	+	.	ID=maker-gLs.1.0.scaf00886-exonerate_protein2genome-gene-0.0;Name=maker-gLs.1.0.scaf00886-exonerate_protein2genome-gene-0.0
gLs.1.0.scaf00886	maker	mRNA	10731	10916	186	+	.	ID=maker-gLs.1.0.scaf00886-exonerate_protein2genome-gene-0.0-mRNA-1;Parent=maker-gLs.1.0.scaf00886-exonerate_protein2genome-gene-0.0;Name=maker-gLs.1.0.scaf00886-exonerate_protein2genome-gene-0.0-mRNA-1;_AED=0.02;_eAED=0.02;_QI=0|-1|0|1|-1|0|1|0|61
gLs.1.0.scaf00886	maker	exon	10731	10916	.	+	.	ID=maker-gLs.1.0.scaf00886-exonerate_protein2genome-gene-0.0-mRNA-1:exon:2168;Parent=maker-gLs.1.0.scaf00886-exonerate_protein2genome-gene-0.0-mRNA-1
gLs.1.0.scaf00886	maker	CDS	10731	10916	.	+	0	ID=maker-gLs.1.0.scaf00886-exonerate_protein2genome-gene-0.0-mRNA-1:cds;Parent=maker-gLs.1.0.scaf00886-exonerate_protein2genome-gene-0.0-mRNA-1
gLs.1.0.scaf00886	maker	gene	133862	133930	.	-	.	ID=maker-gLs.1.0.scaf00886-exonerate_protein2genome-gene-0.35;Name=maker-gLs.1.0.scaf00886-exonerate_protein2genome-gene-0.35
gLs.1.0.scaf00886	maker	mRNA	133862	133930	69	-	.	ID=maker-gLs.1.0.scaf00886-exonerate_protein2genome-gene-0.35-mRNA-1;Parent=maker-gLs.1.0.scaf00886-exonerate_protein2genome-gene-0.35;Name=maker-gLs.1.0.scaf00886-exonerate_protein2genome-gene-0.35-mRNA-1;_AED=0.46;_eAED=0.46;_QI=0|-1|0|1|-1|0|1|0|22
gLs.1.0.scaf00886	maker	exon	133862	133930	.	-	.	ID=maker-gLs.1.0.scaf00886-exonerate_protein2genome-gene-0.35-mRNA-1:exon:2169;Parent=maker-gLs.1.0.scaf00886-exonerate_protein2genome-gene-0.35-mRNA-1
gLs.1.0.scaf00886	maker	CDS	133862	133930	.	-	0	ID=maker-gLs.1.0.scaf00886-exonerate_protein2genome-gene-0.35-mRNA-1:cds;Parent=maker-gLs.1.0.scaf00886-exonerate_protein2genome-gene-0.35-mRNA-1
gLs.1.0.scaf00886	maker	gene	41376	41417	.	-	.	ID=maker-gLs.1.0.scaf00886-exonerate_protein2genome-gene-0.30;Name=maker-gLs.1.0.scaf00886-exonerate_protein2genome-gene-0.30
gLs.1.0.scaf00886	maker	mRNA	41376	41417	42	-	.	ID=maker-gLs.1.0.scaf00886-exonerate_protein2genome-gene-0.30-mRNA-1;Parent=maker-gLs.1.0.scaf00886-exonerate_protein2genome-gene-0.30;Name=maker-gLs.1.0.scaf00886-exonerate_protein2genome-gene-0.30-mRNA-1;_AED=0.36;_eAED=0.36;_QI=0|-1|0|1|-1|0|1|0|13
gLs.1.0.scaf00886	maker	exon	41376	41417	.	-	.	ID=maker-gLs.1.0.scaf00886-exonerate_protein2genome-gene-0.30-mRNA-1:exon:2170;Parent=maker-gLs.1.0.scaf00886-exonerate_protein2genome-gene-0.30-mRNA-1
gLs.1.0.scaf00886	maker	CDS	41376	41417	.	-	0	ID=maker-gLs.1.0.scaf00886-exonerate_protein2genome-gene-0.30-mRNA-1:cds;Parent=maker-gLs.1.0.scaf00886-exonerate_protein2genome-gene-0.30-mRNA-1
gLs.1.0.scaf50225	maker	gene	436	678	.	+	.	ID=maker-gLs.1.0.scaf50225-exonerate_protein2genome-gene-0.0;Name=maker-gLs.1.0.scaf50225-exonerate_protein2genome-gene-0.0
gLs.1.0.scaf50225	maker	mRNA	436	678	243	+	.	ID=maker-gLs.1.0.scaf50225-exonerate_protein2genome-gene-0.0-mRNA-1;Parent=maker-gLs.1.0.scaf50225-exonerate_protein2genome-gene-0.0;Name=maker-gLs.1.0.scaf50225-exonerate_protein2genome-gene-0.0-mRNA-1;_AED=0.38;_eAED=1.00;_QI=0|-1|0|1|-1|0|1|0|80
gLs.1.0.scaf50225	maker	exon	436	678	.	+	.	ID=maker-gLs.1.0.scaf50225-exonerate_protein2genome-gene-0.0-mRNA-1:exon:7062;Parent=maker-gLs.1.0.scaf50225-exonerate_protein2genome-gene-0.0-mRNA-1
gLs.1.0.scaf50225	maker	CDS	436	678	.	+	0	ID=maker-gLs.1.0.scaf50225-exonerate_protein2genome-gene-0.0-mRNA-1:cds;Parent=maker-gLs.1.0.scaf50225-exonerate_protein2genome-gene-0.0-mRNA-1
gLs.1.0.scaf02222	maker	gene	23479	26031	.	-	.	ID=maker-gLs.1.0.scaf02222-exonerate_protein2genome-gene-0.26;Name=maker-gLs.1.0.scaf02222-exonerate_protein2genome-gene-0.26
gLs.1.0.scaf02222	maker	mRNA	23479	26031	2523	-	.	ID=maker-gLs.1.0.scaf02222-exonerate_protein2genome-gene-0.26-mRNA-1;Parent=maker-gLs.1.0.scaf02222-exonerate_protein2genome-gene-0.26;Name=maker-gLs.1.0.scaf02222-exonerate_protein2genome-gene-0.26-mRNA-1;_AED=0.18;_eAED=0.18;_QI=0|0|0|1|0|0|2|0|840
gLs.1.0.scaf02222	maker	exon	23479	25865	.	-	.	ID=maker-gLs.1.0.scaf02222-exonerate_protein2genome-gene-0.26-mRNA-1:exon:3490;Parent=maker-gLs.1.0.scaf02222-exonerate_protein2genome-gene-0.26-mRNA-1
gLs.1.0.scaf02222	maker	exon	25896	26031	.	-	.	ID=maker-gLs.1.0.scaf02222-exonerate_protein2genome-gene-0.26-mRNA-1:exon:3489;Parent=maker-gLs.1.0.scaf02222-exonerate_protein2genome-gene-0.26-mRNA-1
gLs.1.0.scaf02222	maker	CDS	25896	26031	.	-	0	ID=maker-gLs.1.0.scaf02222-exonerate_protein2genome-gene-0.26-mRNA-1:cds;Parent=maker-gLs.1.0.scaf02222-exonerate_protein2genome-gene-0.26-mRNA-1
gLs.1.0.scaf02222	maker	CDS	23479	25865	.	-	2	ID=maker-gLs.1.0.scaf02222-exonerate_protein2genome-gene-0.26-mRNA-1:cds;Parent=maker-gLs.1.0.scaf02222-exonerate_protein2genome-gene-0.26-mRNA-1
gLs.1.0.scaf02222	maker	gene	59504	61770	.	+	.	ID=maker-gLs.1.0.scaf02222-exonerate_protein2genome-gene-0.0;Name=maker-gLs.1.0.scaf02222-exonerate_protein2genome-gene-0.0
gLs.1.0.scaf02222	maker	mRNA	59504	61770	744	+	.	ID=maker-gLs.1.0.scaf02222-exonerate_protein2genome-gene-0.0-mRNA-1;Parent=maker-gLs.1.0.scaf02222-exonerate_protein2genome-gene-0.0;Name=maker-gLs.1.0.scaf02222-exonerate_protein2genome-gene-0.0-mRNA-1;_AED=0.11;_eAED=0.11;_QI=0|0|0|1|0|0|6|0|247
gLs.1.0.scaf02222	maker	exon	59504	59640	.	+	.	ID=maker-gLs.1.0.scaf02222-exonerate_protein2genome-gene-0.0-mRNA-1:exon:3491;Parent=maker-gLs.1.0.scaf02222-exonerate_protein2genome-gene-0.0-mRNA-1
gLs.1.0.scaf02222	maker	exon	60217	60313	.	+	.	ID=maker-gLs.1.0.scaf02222-exonerate_protein2genome-gene-0.0-mRNA-1:exon:3492;Parent=maker-gLs.1.0.scaf02222-exonerate_protein2genome-gene-0.0-mRNA-1
gLs.1.0.scaf02222	maker	exon	60503	60578	.	+	.	ID=maker-gLs.1.0.scaf02222-exonerate_protein2genome-gene-0.0-mRNA-1:exon:3493;Parent=maker-gLs.1.0.scaf02222-exonerate_protein2genome-gene-0.0-mRNA-1
gLs.1.0.scaf02222	maker	exon	60870	61000	.	+	.	ID=maker-gLs.1.0.scaf02222-exonerate_protein2genome-gene-0.0-mRNA-1:exon:3494;Parent=maker-gLs.1.0.scaf02222-exonerate_protein2genome-gene-0.0-mRNA-1
gLs.1.0.scaf02222	maker	exon	61170	61296	.	+	.	ID=maker-gLs.1.0.scaf02222-exonerate_protein2genome-gene-0.0-mRNA-1:exon:3495;Parent=maker-gLs.1.0.scaf02222-exonerate_protein2genome-gene-0.0-mRNA-1
gLs.1.0.scaf02222	maker	exon	61595	61770	.	+	.	ID=maker-gLs.1.0.scaf02222-exonerate_protein2genome-gene-0.0-mRNA-1:exon:3496;Parent=maker-gLs.1.0.scaf02222-exonerate_protein2genome-gene-0.0-mRNA-1
gLs.1.0.scaf02222	maker	CDS	59504	59640	.	+	0	ID=maker-gLs.1.0.scaf02222-exonerate_protein2genome-gene-0.0-mRNA-1:cds;Parent=maker-gLs.1.0.scaf02222-exonerate_protein2genome-gene-0.0-mRNA-1
gLs.1.0.scaf02222	maker	CDS	60217	60313	.	+	1	ID=maker-gLs.1.0.scaf02222-exonerate_protein2genome-gene-0.0-mRNA-1:cds;Parent=maker-gLs.1.0.scaf02222-exonerate_protein2genome-gene-0.0-mRNA-1
gLs.1.0.scaf02222	maker	CDS	60503	60578	.	+	0	ID=maker-gLs.1.0.scaf02222-exonerate_protein2genome-gene-0.0-mRNA-1:cds;Parent=maker-gLs.1.0.scaf02222-exonerate_protein2genome-gene-0.0-mRNA-1
gLs.1.0.scaf02222	maker	CDS	60870	61000	.	+	2	ID=maker-gLs.1.0.scaf02222-exonerate_protein2genome-gene-0.0-mRNA-1:cds;Parent=maker-gLs.1.0.scaf02222-exonerate_protein2genome-gene-0.0-mRNA-1
gLs.1.0.scaf02222	maker	CDS	61170	61296	.	+	0	ID=maker-gLs.1.0.scaf02222-exonerate_protein2genome-gene-0.0-mRNA-1:cds;Parent=maker-gLs.1.0.scaf02222-exonerate_protein2genome-gene-0.0-mRNA-1
gLs.1.0.scaf02222	maker	CDS	61595	61770	.	+	2	ID=maker-gLs.1.0.scaf02222-exonerate_protein2genome-gene-0.0-mRNA-1:cds;Parent=maker-gLs.1.0.scaf02222-exonerate_protein2genome-gene-0.0-mRNA-1
gLs.1.0.scaf02222	maker	gene	75898	76191	.	+	.	ID=maker-gLs.1.0.scaf02222-exonerate_protein2genome-gene-0.4;Name=maker-gLs.1.0.scaf02222-exonerate_protein2genome-gene-0.4
gLs.1.0.scaf02222	maker	mRNA	75898	76191	294	+	.	ID=maker-gLs.1.0.scaf02222-exonerate_protein2genome-gene-0.4-mRNA-1;Parent=maker-gLs.1.0.scaf02222-exonerate_protein2genome-gene-0.4;Name=maker-gLs.1.0.scaf02222-exonerate_protein2genome-gene-0.4-mRNA-1;_AED=0.09;_eAED=0.44;_QI=0|-1|0|1|-1|0|1|0|97
gLs.1.0.scaf02222	maker	exon	75898	76191	.	+	.	ID=maker-gLs.1.0.scaf02222-exonerate_protein2genome-gene-0.4-mRNA-1:exon:3497;Parent=maker-gLs.1.0.scaf02222-exonerate_protein2genome-gene-0.4-mRNA-1
gLs.1.0.scaf02222	maker	CDS	75898	76191	.	+	0	ID=maker-gLs.1.0.scaf02222-exonerate_protein2genome-gene-0.4-mRNA-1:cds;Parent=maker-gLs.1.0.scaf02222-exonerate_protein2genome-gene-0.4-mRNA-1
gLs.1.0.scaf02222	maker	gene	6696	6869	.	-	.	ID=maker-gLs.1.0.scaf02222-exonerate_protein2genome-gene-0.24;Name=maker-gLs.1.0.scaf02222-exonerate_protein2genome-gene-0.24
gLs.1.0.scaf02222	maker	mRNA	6696	6869	174	-	.	ID=maker-gLs.1.0.scaf02222-exonerate_protein2genome-gene-0.24-mRNA-1;Parent=maker-gLs.1.0.scaf02222-exonerate_protein2genome-gene-0.24;Name=maker-gLs.1.0.scaf02222-exonerate_protein2genome-gene-0.24-mRNA-1;_AED=0.27;_eAED=1.00;_QI=0|-1|0|1|-1|0|1|0|57
gLs.1.0.scaf02222	maker	exon	6696	6869	.	-	.	ID=maker-gLs.1.0.scaf02222-exonerate_protein2genome-gene-0.24-mRNA-1:exon:3498;Parent=maker-gLs.1.0.scaf02222-exonerate_protein2genome-gene-0.24-mRNA-1
gLs.1.0.scaf02222	maker	CDS	6696	6869	.	-	0	ID=maker-gLs.1.0.scaf02222-exonerate_protein2genome-gene-0.24-mRNA-1:cds;Parent=maker-gLs.1.0.scaf02222-exonerate_protein2genome-gene-0.24-mRNA-1
gLs.1.0.scaf02222	maker	gene	10212	10385	.	-	.	ID=maker-gLs.1.0.scaf02222-exonerate_protein2genome-gene-0.25;Name=maker-gLs.1.0.scaf02222-exonerate_protein2genome-gene-0.25
gLs.1.0.scaf02222	maker	mRNA	10212	10385	174	-	.	ID=maker-gLs.1.0.scaf02222-exonerate_protein2genome-gene-0.25-mRNA-1;Parent=maker-gLs.1.0.scaf02222-exonerate_protein2genome-gene-0.25;Name=maker-gLs.1.0.scaf02222-exonerate_protein2genome-gene-0.25-mRNA-1;_AED=0.27;_eAED=1.00;_QI=0|-1|0|1|-1|0|1|0|57
gLs.1.0.scaf02222	maker	exon	10212	10385	.	-	.	ID=maker-gLs.1.0.scaf02222-exonerate_protein2genome-gene-0.25-mRNA-1:exon:3499;Parent=maker-gLs.1.0.scaf02222-exonerate_protein2genome-gene-0.25-mRNA-1
gLs.1.0.scaf02222	maker	CDS	10212	10385	.	-	0	ID=maker-gLs.1.0.scaf02222-exonerate_protein2genome-gene-0.25-mRNA-1:cds;Parent=maker-gLs.1.0.scaf02222-exonerate_protein2genome-gene-0.25-mRNA-1
gLs.1.0.scaf02222	maker	gene	75858	75863	.	+	.	ID=maker-gLs.1.0.scaf02222-exonerate_protein2genome-gene-0.14;Name=maker-gLs.1.0.scaf02222-exonerate_protein2genome-gene-0.14
gLs.1.0.scaf02222	maker	mRNA	75858	75863	6	+	.	ID=maker-gLs.1.0.scaf02222-exonerate_protein2genome-gene-0.14-mRNA-1;Parent=maker-gLs.1.0.scaf02222-exonerate_protein2genome-gene-0.14;Name=maker-gLs.1.0.scaf02222-exonerate_protein2genome-gene-0.14-mRNA-1;_AED=0.49;_eAED=1.00;_QI=0|-1|0|1|-1|0|1|0|1
gLs.1.0.scaf02222	maker	exon	75858	75863	.	+	.	ID=maker-gLs.1.0.scaf02222-exonerate_protein2genome-gene-0.14-mRNA-1:exon:3500;Parent=maker-gLs.1.0.scaf02222-exonerate_protein2genome-gene-0.14-mRNA-1
gLs.1.0.scaf02222	maker	CDS	75858	75863	.	+	0	ID=maker-gLs.1.0.scaf02222-exonerate_protein2genome-gene-0.14-mRNA-1:cds;Parent=maker-gLs.1.0.scaf02222-exonerate_protein2genome-gene-0.14-mRNA-1
gLs.1.0.scaf01778	maker	gene	65116	66699	.	-	.	ID=maker-gLs.1.0.scaf01778-exonerate_protein2genome-gene-0.7;Name=maker-gLs.1.0.scaf01778-exonerate_protein2genome-gene-0.7
gLs.1.0.scaf01778	maker	mRNA	65116	66699	1584	-	.	ID=maker-gLs.1.0.scaf01778-exonerate_protein2genome-gene-0.7-mRNA-1;Parent=maker-gLs.1.0.scaf01778-exonerate_protein2genome-gene-0.7;Name=maker-gLs.1.0.scaf01778-exonerate_protein2genome-gene-0.7-mRNA-1;_AED=0.03;_eAED=0.03;_QI=0|-1|0|1|-1|0|1|0|527
gLs.1.0.scaf01778	maker	exon	65116	66699	.	-	.	ID=maker-gLs.1.0.scaf01778-exonerate_protein2genome-gene-0.7-mRNA-1:exon:3228;Parent=maker-gLs.1.0.scaf01778-exonerate_protein2genome-gene-0.7-mRNA-1
gLs.1.0.scaf01778	maker	CDS	65116	66699	.	-	0	ID=maker-gLs.1.0.scaf01778-exonerate_protein2genome-gene-0.7-mRNA-1:cds;Parent=maker-gLs.1.0.scaf01778-exonerate_protein2genome-gene-0.7-mRNA-1
gLs.1.0.scaf01778	maker	gene	36601	36936	.	-	.	ID=maker-gLs.1.0.scaf01778-exonerate_protein2genome-gene-0.0;Name=maker-gLs.1.0.scaf01778-exonerate_protein2genome-gene-0.0
gLs.1.0.scaf01778	maker	mRNA	36601	36936	336	-	.	ID=maker-gLs.1.0.scaf01778-exonerate_protein2genome-gene-0.0-mRNA-1;Parent=maker-gLs.1.0.scaf01778-exonerate_protein2genome-gene-0.0;Name=maker-gLs.1.0.scaf01778-exonerate_protein2genome-gene-0.0-mRNA-1;_AED=0.16;_eAED=0.16;_QI=0|-1|0|1|-1|0|1|0|111
gLs.1.0.scaf01778	maker	exon	36601	36936	.	-	.	ID=maker-gLs.1.0.scaf01778-exonerate_protein2genome-gene-0.0-mRNA-1:exon:3229;Parent=maker-gLs.1.0.scaf01778-exonerate_protein2genome-gene-0.0-mRNA-1
gLs.1.0.scaf01778	maker	CDS	36601	36936	.	-	0	ID=maker-gLs.1.0.scaf01778-exonerate_protein2genome-gene-0.0-mRNA-1:cds;Parent=maker-gLs.1.0.scaf01778-exonerate_protein2genome-gene-0.0-mRNA-1
gLs.1.0.scaf01778	maker	gene	36957	37016	.	-	.	ID=maker-gLs.1.0.scaf01778-exonerate_protein2genome-gene-0.6;Name=maker-gLs.1.0.scaf01778-exonerate_protein2genome-gene-0.6
gLs.1.0.scaf01778	maker	mRNA	36957	37016	60	-	.	ID=maker-gLs.1.0.scaf01778-exonerate_protein2genome-gene-0.6-mRNA-1;Parent=maker-gLs.1.0.scaf01778-exonerate_protein2genome-gene-0.6;Name=maker-gLs.1.0.scaf01778-exonerate_protein2genome-gene-0.6-mRNA-1;_AED=0.44;_eAED=1.00;_QI=0|-1|0|1|-1|0|1|0|19
gLs.1.0.scaf01778	maker	exon	36957	37016	.	-	.	ID=maker-gLs.1.0.scaf01778-exonerate_protein2genome-gene-0.6-mRNA-1:exon:3230;Parent=maker-gLs.1.0.scaf01778-exonerate_protein2genome-gene-0.6-mRNA-1
gLs.1.0.scaf01778	maker	CDS	36957	37016	.	-	0	ID=maker-gLs.1.0.scaf01778-exonerate_protein2genome-gene-0.6-mRNA-1:cds;Parent=maker-gLs.1.0.scaf01778-exonerate_protein2genome-gene-0.6-mRNA-1
gLs.1.0.scaf20919	maker	gene	3659	6337	.	-	.	ID=maker-gLs.1.0.scaf20919-exonerate_protein2genome-gene-0.0;Name=maker-gLs.1.0.scaf20919-exonerate_protein2genome-gene-0.0
gLs.1.0.scaf20919	maker	mRNA	3659	6337	1098	-	.	ID=maker-gLs.1.0.scaf20919-exonerate_protein2genome-gene-0.0-mRNA-1;Parent=maker-gLs.1.0.scaf20919-exonerate_protein2genome-gene-0.0;Name=maker-gLs.1.0.scaf20919-exonerate_protein2genome-gene-0.0-mRNA-1;_AED=0.17;_eAED=0.17;_QI=0|0|0|1|0|0|7|0|365
gLs.1.0.scaf20919	maker	exon	3659	3841	.	-	.	ID=maker-gLs.1.0.scaf20919-exonerate_protein2genome-gene-0.0-mRNA-1:exon:6470;Parent=maker-gLs.1.0.scaf20919-exonerate_protein2genome-gene-0.0-mRNA-1
gLs.1.0.scaf20919	maker	exon	4074	4321	.	-	.	ID=maker-gLs.1.0.scaf20919-exonerate_protein2genome-gene-0.0-mRNA-1:exon:6469;Parent=maker-gLs.1.0.scaf20919-exonerate_protein2genome-gene-0.0-mRNA-1
gLs.1.0.scaf20919	maker	exon	4525	4636	.	-	.	ID=maker-gLs.1.0.scaf20919-exonerate_protein2genome-gene-0.0-mRNA-1:exon:6468;Parent=maker-gLs.1.0.scaf20919-exonerate_protein2genome-gene-0.0-mRNA-1
gLs.1.0.scaf20919	maker	exon	4851	5046	.	-	.	ID=maker-gLs.1.0.scaf20919-exonerate_protein2genome-gene-0.0-mRNA-1:exon:6467;Parent=maker-gLs.1.0.scaf20919-exonerate_protein2genome-gene-0.0-mRNA-1
gLs.1.0.scaf20919	maker	exon	5412	5602	.	-	.	ID=maker-gLs.1.0.scaf20919-exonerate_protein2genome-gene-0.0-mRNA-1:exon:6466;Parent=maker-gLs.1.0.scaf20919-exonerate_protein2genome-gene-0.0-mRNA-1
gLs.1.0.scaf20919	maker	exon	5811	5943	.	-	.	ID=maker-gLs.1.0.scaf20919-exonerate_protein2genome-gene-0.0-mRNA-1:exon:6465;Parent=maker-gLs.1.0.scaf20919-exonerate_protein2genome-gene-0.0-mRNA-1
gLs.1.0.scaf20919	maker	exon	6303	6337	.	-	.	ID=maker-gLs.1.0.scaf20919-exonerate_protein2genome-gene-0.0-mRNA-1:exon:6464;Parent=maker-gLs.1.0.scaf20919-exonerate_protein2genome-gene-0.0-mRNA-1
gLs.1.0.scaf20919	maker	CDS	6303	6337	.	-	0	ID=maker-gLs.1.0.scaf20919-exonerate_protein2genome-gene-0.0-mRNA-1:cds;Parent=maker-gLs.1.0.scaf20919-exonerate_protein2genome-gene-0.0-mRNA-1
gLs.1.0.scaf20919	maker	CDS	5811	5943	.	-	1	ID=maker-gLs.1.0.scaf20919-exonerate_protein2genome-gene-0.0-mRNA-1:cds;Parent=maker-gLs.1.0.scaf20919-exonerate_protein2genome-gene-0.0-mRNA-1
gLs.1.0.scaf20919	maker	CDS	5412	5602	.	-	0	ID=maker-gLs.1.0.scaf20919-exonerate_protein2genome-gene-0.0-mRNA-1:cds;Parent=maker-gLs.1.0.scaf20919-exonerate_protein2genome-gene-0.0-mRNA-1
gLs.1.0.scaf20919	maker	CDS	4851	5046	.	-	1	ID=maker-gLs.1.0.scaf20919-exonerate_protein2genome-gene-0.0-mRNA-1:cds;Parent=maker-gLs.1.0.scaf20919-exonerate_protein2genome-gene-0.0-mRNA-1
gLs.1.0.scaf20919	maker	CDS	4525	4636	.	-	0	ID=maker-gLs.1.0.scaf20919-exonerate_protein2genome-gene-0.0-mRNA-1:cds;Parent=maker-gLs.1.0.scaf20919-exonerate_protein2genome-gene-0.0-mRNA-1
gLs.1.0.scaf20919	maker	CDS	4074	4321	.	-	2	ID=maker-gLs.1.0.scaf20919-exonerate_protein2genome-gene-0.0-mRNA-1:cds;Parent=maker-gLs.1.0.scaf20919-exonerate_protein2genome-gene-0.0-mRNA-1
gLs.1.0.scaf20919	maker	CDS	3659	3841	.	-	0	ID=maker-gLs.1.0.scaf20919-exonerate_protein2genome-gene-0.0-mRNA-1:cds;Parent=maker-gLs.1.0.scaf20919-exonerate_protein2genome-gene-0.0-mRNA-1
gLs.1.0.scaf45457	maker	gene	1098	1643	.	+	.	ID=maker-gLs.1.0.scaf45457-exonerate_protein2genome-gene-0.0;Name=maker-gLs.1.0.scaf45457-exonerate_protein2genome-gene-0.0
gLs.1.0.scaf45457	maker	mRNA	1098	1643	510	+	.	ID=maker-gLs.1.0.scaf45457-exonerate_protein2genome-gene-0.0-mRNA-1;Parent=maker-gLs.1.0.scaf45457-exonerate_protein2genome-gene-0.0;Name=maker-gLs.1.0.scaf45457-exonerate_protein2genome-gene-0.0-mRNA-1;_AED=0.09;_eAED=0.15;_QI=0|0|0|1|0|0|2|0|169
gLs.1.0.scaf45457	maker	exon	1098	1260	.	+	.	ID=maker-gLs.1.0.scaf45457-exonerate_protein2genome-gene-0.0-mRNA-1:exon:6862;Parent=maker-gLs.1.0.scaf45457-exonerate_protein2genome-gene-0.0-mRNA-1
gLs.1.0.scaf45457	maker	exon	1297	1643	.	+	.	ID=maker-gLs.1.0.scaf45457-exonerate_protein2genome-gene-0.0-mRNA-1:exon:6863;Parent=maker-gLs.1.0.scaf45457-exonerate_protein2genome-gene-0.0-mRNA-1
gLs.1.0.scaf45457	maker	CDS	1098	1260	.	+	0	ID=maker-gLs.1.0.scaf45457-exonerate_protein2genome-gene-0.0-mRNA-1:cds;Parent=maker-gLs.1.0.scaf45457-exonerate_protein2genome-gene-0.0-mRNA-1
gLs.1.0.scaf45457	maker	CDS	1297	1643	.	+	2	ID=maker-gLs.1.0.scaf45457-exonerate_protein2genome-gene-0.0-mRNA-1:cds;Parent=maker-gLs.1.0.scaf45457-exonerate_protein2genome-gene-0.0-mRNA-1
gLs.1.0.scaf47267	maker	gene	1641	2108	.	-	.	ID=maker-gLs.1.0.scaf47267-exonerate_protein2genome-gene-0.0;Name=maker-gLs.1.0.scaf47267-exonerate_protein2genome-gene-0.0
gLs.1.0.scaf47267	maker	mRNA	1641	2108	468	-	.	ID=maker-gLs.1.0.scaf47267-exonerate_protein2genome-gene-0.0-mRNA-1;Parent=maker-gLs.1.0.scaf47267-exonerate_protein2genome-gene-0.0;Name=maker-gLs.1.0.scaf47267-exonerate_protein2genome-gene-0.0-mRNA-1;_AED=0.27;_eAED=0.27;_QI=0|-1|0|1|-1|0|1|0|155
gLs.1.0.scaf47267	maker	exon	1641	2108	.	-	.	ID=maker-gLs.1.0.scaf47267-exonerate_protein2genome-gene-0.0-mRNA-1:exon:6863;Parent=maker-gLs.1.0.scaf47267-exonerate_protein2genome-gene-0.0-mRNA-1
gLs.1.0.scaf47267	maker	CDS	1641	2108	.	-	0	ID=maker-gLs.1.0.scaf47267-exonerate_protein2genome-gene-0.0-mRNA-1:cds;Parent=maker-gLs.1.0.scaf47267-exonerate_protein2genome-gene-0.0-mRNA-1
gLs.1.0.scaf07529	maker	gene	19376	20266	.	-	.	ID=maker-gLs.1.0.scaf07529-exonerate_protein2genome-gene-0.0;Name=maker-gLs.1.0.scaf07529-exonerate_protein2genome-gene-0.0
gLs.1.0.scaf07529	maker	mRNA	19376	20266	891	-	.	ID=maker-gLs.1.0.scaf07529-exonerate_protein2genome-gene-0.0-mRNA-1;Parent=maker-gLs.1.0.scaf07529-exonerate_protein2genome-gene-0.0;Name=maker-gLs.1.0.scaf07529-exonerate_protein2genome-gene-0.0-mRNA-1;_AED=0.22;_eAED=0.22;_QI=0|-1|0|1|-1|0|1|0|296
gLs.1.0.scaf07529	maker	exon	19376	20266	.	-	.	ID=maker-gLs.1.0.scaf07529-exonerate_protein2genome-gene-0.0-mRNA-1:exon:5870;Parent=maker-gLs.1.0.scaf07529-exonerate_protein2genome-gene-0.0-mRNA-1
gLs.1.0.scaf07529	maker	CDS	19376	20266	.	-	0	ID=maker-gLs.1.0.scaf07529-exonerate_protein2genome-gene-0.0-mRNA-1:cds;Parent=maker-gLs.1.0.scaf07529-exonerate_protein2genome-gene-0.0-mRNA-1
gLs.1.0.scaf12947	maker	gene	7379	7396	.	+	.	ID=maker-gLs.1.0.scaf12947-exonerate_protein2genome-gene-0.0;Name=maker-gLs.1.0.scaf12947-exonerate_protein2genome-gene-0.0
gLs.1.0.scaf12947	maker	mRNA	7379	7396	18	+	.	ID=maker-gLs.1.0.scaf12947-exonerate_protein2genome-gene-0.0-mRNA-1;Parent=maker-gLs.1.0.scaf12947-exonerate_protein2genome-gene-0.0;Name=maker-gLs.1.0.scaf12947-exonerate_protein2genome-gene-0.0-mRNA-1;_AED=0.49;_eAED=1.00;_QI=0|-1|0|1|-1|0|1|0|5
gLs.1.0.scaf12947	maker	exon	7379	7396	.	+	.	ID=maker-gLs.1.0.scaf12947-exonerate_protein2genome-gene-0.0-mRNA-1:exon:6121;Parent=maker-gLs.1.0.scaf12947-exonerate_protein2genome-gene-0.0-mRNA-1
gLs.1.0.scaf12947	maker	CDS	7379	7396	.	+	0	ID=maker-gLs.1.0.scaf12947-exonerate_protein2genome-gene-0.0-mRNA-1:cds;Parent=maker-gLs.1.0.scaf12947-exonerate_protein2genome-gene-0.0-mRNA-1
gLs.1.0.scaf44043	maker	gene	30	170	.	-	.	ID=maker-gLs.1.0.scaf44043-exonerate_protein2genome-gene-0.0;Name=maker-gLs.1.0.scaf44043-exonerate_protein2genome-gene-0.0
gLs.1.0.scaf44043	maker	mRNA	30	170	141	-	.	ID=maker-gLs.1.0.scaf44043-exonerate_protein2genome-gene-0.0-mRNA-1;Parent=maker-gLs.1.0.scaf44043-exonerate_protein2genome-gene-0.0;Name=maker-gLs.1.0.scaf44043-exonerate_protein2genome-gene-0.0-mRNA-1;_AED=0.43;_eAED=0.43;_QI=0|-1|0|1|-1|0|1|0|46
gLs.1.0.scaf44043	maker	exon	30	170	.	-	.	ID=maker-gLs.1.0.scaf44043-exonerate_protein2genome-gene-0.0-mRNA-1:exon:7257;Parent=maker-gLs.1.0.scaf44043-exonerate_protein2genome-gene-0.0-mRNA-1
gLs.1.0.scaf44043	maker	CDS	30	170	.	-	0	ID=maker-gLs.1.0.scaf44043-exonerate_protein2genome-gene-0.0-mRNA-1:cds;Parent=maker-gLs.1.0.scaf44043-exonerate_protein2genome-gene-0.0-mRNA-1
gLs.1.0.scaf07307	maker	gene	12803	13135	.	+	.	ID=maker-gLs.1.0.scaf07307-exonerate_protein2genome-gene-0.0;Name=maker-gLs.1.0.scaf07307-exonerate_protein2genome-gene-0.0
gLs.1.0.scaf07307	maker	mRNA	12803	13135	333	+	.	ID=maker-gLs.1.0.scaf07307-exonerate_protein2genome-gene-0.0-mRNA-1;Parent=maker-gLs.1.0.scaf07307-exonerate_protein2genome-gene-0.0;Name=maker-gLs.1.0.scaf07307-exonerate_protein2genome-gene-0.0-mRNA-1;_AED=0.19;_eAED=0.20;_QI=0|-1|0|1|-1|0|1|0|110
gLs.1.0.scaf07307	maker	exon	12803	13135	.	+	.	ID=maker-gLs.1.0.scaf07307-exonerate_protein2genome-gene-0.0-mRNA-1:exon:5359;Parent=maker-gLs.1.0.scaf07307-exonerate_protein2genome-gene-0.0-mRNA-1
gLs.1.0.scaf07307	maker	CDS	12803	13135	.	+	0	ID=maker-gLs.1.0.scaf07307-exonerate_protein2genome-gene-0.0-mRNA-1:cds;Parent=maker-gLs.1.0.scaf07307-exonerate_protein2genome-gene-0.0-mRNA-1
gLs.1.0.scaf01960	maker	gene	80393	80935	.	-	.	ID=maker-gLs.1.0.scaf01960-exonerate_protein2genome-gene-0.14;Name=maker-gLs.1.0.scaf01960-exonerate_protein2genome-gene-0.14
gLs.1.0.scaf01960	maker	mRNA	80393	80935	543	-	.	ID=maker-gLs.1.0.scaf01960-exonerate_protein2genome-gene-0.14-mRNA-1;Parent=maker-gLs.1.0.scaf01960-exonerate_protein2genome-gene-0.14;Name=maker-gLs.1.0.scaf01960-exonerate_protein2genome-gene-0.14-mRNA-1;_AED=0.44;_eAED=0.46;_QI=0|-1|0|1|-1|0|1|0|180
gLs.1.0.scaf01960	maker	exon	80393	80935	.	-	.	ID=maker-gLs.1.0.scaf01960-exonerate_protein2genome-gene-0.14-mRNA-1:exon:3025;Parent=maker-gLs.1.0.scaf01960-exonerate_protein2genome-gene-0.14-mRNA-1
gLs.1.0.scaf01960	maker	CDS	80393	80935	.	-	0	ID=maker-gLs.1.0.scaf01960-exonerate_protein2genome-gene-0.14-mRNA-1:cds;Parent=maker-gLs.1.0.scaf01960-exonerate_protein2genome-gene-0.14-mRNA-1
gLs.1.0.scaf01960	maker	gene	82227	82607	.	-	.	ID=maker-gLs.1.0.scaf01960-exonerate_protein2genome-gene-0.15;Name=maker-gLs.1.0.scaf01960-exonerate_protein2genome-gene-0.15
gLs.1.0.scaf01960	maker	mRNA	82227	82607	381	-	.	ID=maker-gLs.1.0.scaf01960-exonerate_protein2genome-gene-0.15-mRNA-1;Parent=maker-gLs.1.0.scaf01960-exonerate_protein2genome-gene-0.15;Name=maker-gLs.1.0.scaf01960-exonerate_protein2genome-gene-0.15-mRNA-1;_AED=0.43;_eAED=0.46;_QI=0|-1|0|1|-1|0|1|0|126
gLs.1.0.scaf01960	maker	exon	82227	82607	.	-	.	ID=maker-gLs.1.0.scaf01960-exonerate_protein2genome-gene-0.15-mRNA-1:exon:3026;Parent=maker-gLs.1.0.scaf01960-exonerate_protein2genome-gene-0.15-mRNA-1
gLs.1.0.scaf01960	maker	CDS	82227	82607	.	-	0	ID=maker-gLs.1.0.scaf01960-exonerate_protein2genome-gene-0.15-mRNA-1:cds;Parent=maker-gLs.1.0.scaf01960-exonerate_protein2genome-gene-0.15-mRNA-1
gLs.1.0.scaf01960	maker	gene	28789	28995	.	-	.	ID=maker-gLs.1.0.scaf01960-exonerate_protein2genome-gene-0.0;Name=maker-gLs.1.0.scaf01960-exonerate_protein2genome-gene-0.0
gLs.1.0.scaf01960	maker	mRNA	28789	28995	207	-	.	ID=maker-gLs.1.0.scaf01960-exonerate_protein2genome-gene-0.0-mRNA-1;Parent=maker-gLs.1.0.scaf01960-exonerate_protein2genome-gene-0.0;Name=maker-gLs.1.0.scaf01960-exonerate_protein2genome-gene-0.0-mRNA-1;_AED=0.14;_eAED=0.14;_QI=0|-1|0|1|-1|0|1|0|68
gLs.1.0.scaf01960	maker	exon	28789	28995	.	-	.	ID=maker-gLs.1.0.scaf01960-exonerate_protein2genome-gene-0.0-mRNA-1:exon:3027;Parent=maker-gLs.1.0.scaf01960-exonerate_protein2genome-gene-0.0-mRNA-1
gLs.1.0.scaf01960	maker	CDS	28789	28995	.	-	0	ID=maker-gLs.1.0.scaf01960-exonerate_protein2genome-gene-0.0-mRNA-1:cds;Parent=maker-gLs.1.0.scaf01960-exonerate_protein2genome-gene-0.0-mRNA-1
gLs.1.0.scaf05874	maker	gene	4328	4804	.	-	.	ID=maker-gLs.1.0.scaf05874-exonerate_protein2genome-gene-0.0;Name=maker-gLs.1.0.scaf05874-exonerate_protein2genome-gene-0.0
gLs.1.0.scaf05874	maker	mRNA	4328	4804	477	-	.	ID=maker-gLs.1.0.scaf05874-exonerate_protein2genome-gene-0.0-mRNA-1;Parent=maker-gLs.1.0.scaf05874-exonerate_protein2genome-gene-0.0;Name=maker-gLs.1.0.scaf05874-exonerate_protein2genome-gene-0.0-mRNA-1;_AED=0.12;_eAED=0.13;_QI=0|-1|0|1|-1|0|1|0|158
gLs.1.0.scaf05874	maker	exon	4328	4804	.	-	.	ID=maker-gLs.1.0.scaf05874-exonerate_protein2genome-gene-0.0-mRNA-1:exon:4909;Parent=maker-gLs.1.0.scaf05874-exonerate_protein2genome-gene-0.0-mRNA-1
gLs.1.0.scaf05874	maker	CDS	4328	4804	.	-	0	ID=maker-gLs.1.0.scaf05874-exonerate_protein2genome-gene-0.0-mRNA-1:cds;Parent=maker-gLs.1.0.scaf05874-exonerate_protein2genome-gene-0.0-mRNA-1
gLs.1.0.scaf07487	maker	gene	1372	23571	.	+	.	ID=maker-gLs.1.0.scaf07487-exonerate_protein2genome-gene-0.0;Name=maker-gLs.1.0.scaf07487-exonerate_protein2genome-gene-0.0
gLs.1.0.scaf07487	maker	mRNA	1372	23571	789	+	.	ID=maker-gLs.1.0.scaf07487-exonerate_protein2genome-gene-0.0-mRNA-1;Parent=maker-gLs.1.0.scaf07487-exonerate_protein2genome-gene-0.0;Name=maker-gLs.1.0.scaf07487-exonerate_protein2genome-gene-0.0-mRNA-1;_AED=0.06;_eAED=0.06;_QI=0|0|0|1|0|0|5|0|262
gLs.1.0.scaf07487	maker	exon	1372	1446	.	+	.	ID=maker-gLs.1.0.scaf07487-exonerate_protein2genome-gene-0.0-mRNA-1:exon:5725;Parent=maker-gLs.1.0.scaf07487-exonerate_protein2genome-gene-0.0-mRNA-1
gLs.1.0.scaf07487	maker	exon	10100	10259	.	+	.	ID=maker-gLs.1.0.scaf07487-exonerate_protein2genome-gene-0.0-mRNA-1:exon:5726;Parent=maker-gLs.1.0.scaf07487-exonerate_protein2genome-gene-0.0-mRNA-1
gLs.1.0.scaf07487	maker	exon	15262	15454	.	+	.	ID=maker-gLs.1.0.scaf07487-exonerate_protein2genome-gene-0.0-mRNA-1:exon:5727;Parent=maker-gLs.1.0.scaf07487-exonerate_protein2genome-gene-0.0-mRNA-1
gLs.1.0.scaf07487	maker	exon	22670	22793	.	+	.	ID=maker-gLs.1.0.scaf07487-exonerate_protein2genome-gene-0.0-mRNA-1:exon:5728;Parent=maker-gLs.1.0.scaf07487-exonerate_protein2genome-gene-0.0-mRNA-1
gLs.1.0.scaf07487	maker	exon	23335	23571	.	+	.	ID=maker-gLs.1.0.scaf07487-exonerate_protein2genome-gene-0.0-mRNA-1:exon:5729;Parent=maker-gLs.1.0.scaf07487-exonerate_protein2genome-gene-0.0-mRNA-1
gLs.1.0.scaf07487	maker	CDS	1372	1446	.	+	0	ID=maker-gLs.1.0.scaf07487-exonerate_protein2genome-gene-0.0-mRNA-1:cds;Parent=maker-gLs.1.0.scaf07487-exonerate_protein2genome-gene-0.0-mRNA-1
gLs.1.0.scaf07487	maker	CDS	10100	10259	.	+	0	ID=maker-gLs.1.0.scaf07487-exonerate_protein2genome-gene-0.0-mRNA-1:cds;Parent=maker-gLs.1.0.scaf07487-exonerate_protein2genome-gene-0.0-mRNA-1
gLs.1.0.scaf07487	maker	CDS	15262	15454	.	+	2	ID=maker-gLs.1.0.scaf07487-exonerate_protein2genome-gene-0.0-mRNA-1:cds;Parent=maker-gLs.1.0.scaf07487-exonerate_protein2genome-gene-0.0-mRNA-1
gLs.1.0.scaf07487	maker	CDS	22670	22793	.	+	1	ID=maker-gLs.1.0.scaf07487-exonerate_protein2genome-gene-0.0-mRNA-1:cds;Parent=maker-gLs.1.0.scaf07487-exonerate_protein2genome-gene-0.0-mRNA-1
gLs.1.0.scaf07487	maker	CDS	23335	23571	.	+	0	ID=maker-gLs.1.0.scaf07487-exonerate_protein2genome-gene-0.0-mRNA-1:cds;Parent=maker-gLs.1.0.scaf07487-exonerate_protein2genome-gene-0.0-mRNA-1
gLs.1.0.scaf34673	maker	gene	3941	4276	.	-	.	ID=maker-gLs.1.0.scaf34673-exonerate_protein2genome-gene-0.0;Name=maker-gLs.1.0.scaf34673-exonerate_protein2genome-gene-0.0
gLs.1.0.scaf34673	maker	mRNA	3941	4276	264	-	.	ID=maker-gLs.1.0.scaf34673-exonerate_protein2genome-gene-0.0-mRNA-1;Parent=maker-gLs.1.0.scaf34673-exonerate_protein2genome-gene-0.0;Name=maker-gLs.1.0.scaf34673-exonerate_protein2genome-gene-0.0-mRNA-1;_AED=0.30;_eAED=0.30;_QI=0|0|0|1|0|0|2|0|87
gLs.1.0.scaf34673	maker	exon	3941	4094	.	-	.	ID=maker-gLs.1.0.scaf34673-exonerate_protein2genome-gene-0.0-mRNA-1:exon:6765;Parent=maker-gLs.1.0.scaf34673-exonerate_protein2genome-gene-0.0-mRNA-1
gLs.1.0.scaf34673	maker	exon	4167	4276	.	-	.	ID=maker-gLs.1.0.scaf34673-exonerate_protein2genome-gene-0.0-mRNA-1:exon:6764;Parent=maker-gLs.1.0.scaf34673-exonerate_protein2genome-gene-0.0-mRNA-1
gLs.1.0.scaf34673	maker	CDS	4167	4276	.	-	0	ID=maker-gLs.1.0.scaf34673-exonerate_protein2genome-gene-0.0-mRNA-1:cds;Parent=maker-gLs.1.0.scaf34673-exonerate_protein2genome-gene-0.0-mRNA-1
gLs.1.0.scaf34673	maker	CDS	3941	4094	.	-	1	ID=maker-gLs.1.0.scaf34673-exonerate_protein2genome-gene-0.0-mRNA-1:cds;Parent=maker-gLs.1.0.scaf34673-exonerate_protein2genome-gene-0.0-mRNA-1
gLs.1.0.scaf09604	maker	gene	2013	2513	.	-	.	ID=maker-gLs.1.0.scaf09604-exonerate_protein2genome-gene-0.0;Name=maker-gLs.1.0.scaf09604-exonerate_protein2genome-gene-0.0
gLs.1.0.scaf09604	maker	mRNA	2013	2513	501	-	.	ID=maker-gLs.1.0.scaf09604-exonerate_protein2genome-gene-0.0-mRNA-1;Parent=maker-gLs.1.0.scaf09604-exonerate_protein2genome-gene-0.0;Name=maker-gLs.1.0.scaf09604-exonerate_protein2genome-gene-0.0-mRNA-1;_AED=0.01;_eAED=1.00;_QI=0|-1|0|1|-1|0|1|0|167
gLs.1.0.scaf09604	maker	exon	2013	2513	.	-	.	ID=maker-gLs.1.0.scaf09604-exonerate_protein2genome-gene-0.0-mRNA-1:exon:5967;Parent=maker-gLs.1.0.scaf09604-exonerate_protein2genome-gene-0.0-mRNA-1
gLs.1.0.scaf09604	maker	CDS	2013	2513	.	-	0	ID=maker-gLs.1.0.scaf09604-exonerate_protein2genome-gene-0.0-mRNA-1:cds;Parent=maker-gLs.1.0.scaf09604-exonerate_protein2genome-gene-0.0-mRNA-1
gLs.1.0.scaf25080	maker	gene	3787	3828	.	+	.	ID=maker-gLs.1.0.scaf25080-exonerate_protein2genome-gene-0.0;Name=maker-gLs.1.0.scaf25080-exonerate_protein2genome-gene-0.0
gLs.1.0.scaf25080	maker	mRNA	3787	3828	42	+	.	ID=maker-gLs.1.0.scaf25080-exonerate_protein2genome-gene-0.0-mRNA-1;Parent=maker-gLs.1.0.scaf25080-exonerate_protein2genome-gene-0.0;Name=maker-gLs.1.0.scaf25080-exonerate_protein2genome-gene-0.0-mRNA-1;_AED=0.40;_eAED=1.00;_QI=0|-1|0|1|-1|0|1|0|13
gLs.1.0.scaf25080	maker	exon	3787	3828	.	+	.	ID=maker-gLs.1.0.scaf25080-exonerate_protein2genome-gene-0.0-mRNA-1:exon:6579;Parent=maker-gLs.1.0.scaf25080-exonerate_protein2genome-gene-0.0-mRNA-1
gLs.1.0.scaf25080	maker	CDS	3787	3828	.	+	0	ID=maker-gLs.1.0.scaf25080-exonerate_protein2genome-gene-0.0-mRNA-1:cds;Parent=maker-gLs.1.0.scaf25080-exonerate_protein2genome-gene-0.0-mRNA-1
gLs.1.0.scaf05692	maker	gene	27878	28225	.	-	.	ID=maker-gLs.1.0.scaf05692-exonerate_protein2genome-gene-0.0;Name=maker-gLs.1.0.scaf05692-exonerate_protein2genome-gene-0.0
gLs.1.0.scaf05692	maker	mRNA	27878	28225	348	-	.	ID=maker-gLs.1.0.scaf05692-exonerate_protein2genome-gene-0.0-mRNA-1;Parent=maker-gLs.1.0.scaf05692-exonerate_protein2genome-gene-0.0;Name=maker-gLs.1.0.scaf05692-exonerate_protein2genome-gene-0.0-mRNA-1;_AED=0.12;_eAED=0.12;_QI=0|-1|0|1|-1|0|1|0|115
gLs.1.0.scaf05692	maker	exon	27878	28225	.	-	.	ID=maker-gLs.1.0.scaf05692-exonerate_protein2genome-gene-0.0-mRNA-1:exon:5015;Parent=maker-gLs.1.0.scaf05692-exonerate_protein2genome-gene-0.0-mRNA-1
gLs.1.0.scaf05692	maker	CDS	27878	28225	.	-	0	ID=maker-gLs.1.0.scaf05692-exonerate_protein2genome-gene-0.0-mRNA-1:cds;Parent=maker-gLs.1.0.scaf05692-exonerate_protein2genome-gene-0.0-mRNA-1
gLs.1.0.scaf52322	maker	gene	1201	1437	.	-	.	ID=maker-gLs.1.0.scaf52322-exonerate_protein2genome-gene-0.12;Name=maker-gLs.1.0.scaf52322-exonerate_protein2genome-gene-0.12
gLs.1.0.scaf52322	maker	mRNA	1201	1437	237	-	.	ID=maker-gLs.1.0.scaf52322-exonerate_protein2genome-gene-0.12-mRNA-1;Parent=maker-gLs.1.0.scaf52322-exonerate_protein2genome-gene-0.12;Name=maker-gLs.1.0.scaf52322-exonerate_protein2genome-gene-0.12-mRNA-1;_AED=0.32;_eAED=0.57;_QI=0|-1|0|1|-1|0|1|0|78
gLs.1.0.scaf52322	maker	exon	1201	1437	.	-	.	ID=maker-gLs.1.0.scaf52322-exonerate_protein2genome-gene-0.12-mRNA-1:exon:6920;Parent=maker-gLs.1.0.scaf52322-exonerate_protein2genome-gene-0.12-mRNA-1
gLs.1.0.scaf52322	maker	CDS	1201	1437	.	-	0	ID=maker-gLs.1.0.scaf52322-exonerate_protein2genome-gene-0.12-mRNA-1:cds;Parent=maker-gLs.1.0.scaf52322-exonerate_protein2genome-gene-0.12-mRNA-1
gLs.1.0.scaf52322	maker	gene	213	401	.	+	.	ID=maker-gLs.1.0.scaf52322-exonerate_protein2genome-gene-0.0;Name=maker-gLs.1.0.scaf52322-exonerate_protein2genome-gene-0.0
gLs.1.0.scaf52322	maker	mRNA	213	401	189	+	.	ID=maker-gLs.1.0.scaf52322-exonerate_protein2genome-gene-0.0-mRNA-1;Parent=maker-gLs.1.0.scaf52322-exonerate_protein2genome-gene-0.0;Name=maker-gLs.1.0.scaf52322-exonerate_protein2genome-gene-0.0-mRNA-1;_AED=0.27;_eAED=0.27;_QI=0|-1|0|1|-1|0|1|0|62
gLs.1.0.scaf52322	maker	exon	213	401	.	+	.	ID=maker-gLs.1.0.scaf52322-exonerate_protein2genome-gene-0.0-mRNA-1:exon:6921;Parent=maker-gLs.1.0.scaf52322-exonerate_protein2genome-gene-0.0-mRNA-1
gLs.1.0.scaf52322	maker	CDS	213	401	.	+	0	ID=maker-gLs.1.0.scaf52322-exonerate_protein2genome-gene-0.0-mRNA-1:cds;Parent=maker-gLs.1.0.scaf52322-exonerate_protein2genome-gene-0.0-mRNA-1
gLs.1.0.scaf10213	maker	gene	19456	19617	.	+	.	ID=maker-gLs.1.0.scaf10213-exonerate_protein2genome-gene-0.0;Name=maker-gLs.1.0.scaf10213-exonerate_protein2genome-gene-0.0
gLs.1.0.scaf10213	maker	mRNA	19456	19617	162	+	.	ID=maker-gLs.1.0.scaf10213-exonerate_protein2genome-gene-0.0-mRNA-1;Parent=maker-gLs.1.0.scaf10213-exonerate_protein2genome-gene-0.0;Name=maker-gLs.1.0.scaf10213-exonerate_protein2genome-gene-0.0-mRNA-1;_AED=0.45;_eAED=0.47;_QI=0|-1|0|1|-1|0|1|0|53
gLs.1.0.scaf10213	maker	exon	19456	19617	.	+	.	ID=maker-gLs.1.0.scaf10213-exonerate_protein2genome-gene-0.0-mRNA-1:exon:5383;Parent=maker-gLs.1.0.scaf10213-exonerate_protein2genome-gene-0.0-mRNA-1
gLs.1.0.scaf10213	maker	CDS	19456	19617	.	+	0	ID=maker-gLs.1.0.scaf10213-exonerate_protein2genome-gene-0.0-mRNA-1:cds;Parent=maker-gLs.1.0.scaf10213-exonerate_protein2genome-gene-0.0-mRNA-1
gLs.1.0.scaf06334	maker	gene	15245	24230	.	-	.	ID=maker-gLs.1.0.scaf06334-exonerate_est2genome-gene-0.0;Name=maker-gLs.1.0.scaf06334-exonerate_est2genome-gene-0.0
gLs.1.0.scaf06334	maker	mRNA	15245	24230	1309	-	.	ID=maker-gLs.1.0.scaf06334-exonerate_est2genome-gene-0.0-mRNA-1;Parent=maker-gLs.1.0.scaf06334-exonerate_est2genome-gene-0.0;Name=maker-gLs.1.0.scaf06334-exonerate_est2genome-gene-0.0-mRNA-1;_AED=0.04;_eAED=0.04;_QI=0|1|0.88|1|0|0|9|565|247
gLs.1.0.scaf06334	maker	exon	15245	15854	.	-	.	ID=maker-gLs.1.0.scaf06334-exonerate_est2genome-gene-0.0-mRNA-1:exon:4843;Parent=maker-gLs.1.0.scaf06334-exonerate_est2genome-gene-0.0-mRNA-1
gLs.1.0.scaf06334	maker	exon	17000	17064	.	-	.	ID=maker-gLs.1.0.scaf06334-exonerate_est2genome-gene-0.0-mRNA-1:exon:4842;Parent=maker-gLs.1.0.scaf06334-exonerate_est2genome-gene-0.0-mRNA-1
gLs.1.0.scaf06334	maker	exon	17714	17781	.	-	.	ID=maker-gLs.1.0.scaf06334-exonerate_est2genome-gene-0.0-mRNA-1:exon:4841;Parent=maker-gLs.1.0.scaf06334-exonerate_est2genome-gene-0.0-mRNA-1
gLs.1.0.scaf06334	maker	exon	20527	20573	.	-	.	ID=maker-gLs.1.0.scaf06334-exonerate_est2genome-gene-0.0-mRNA-1:exon:4840;Parent=maker-gLs.1.0.scaf06334-exonerate_est2genome-gene-0.0-mRNA-1
gLs.1.0.scaf06334	maker	exon	22028	22093	.	-	.	ID=maker-gLs.1.0.scaf06334-exonerate_est2genome-gene-0.0-mRNA-1:exon:4839;Parent=maker-gLs.1.0.scaf06334-exonerate_est2genome-gene-0.0-mRNA-1
gLs.1.0.scaf06334	maker	exon	22400	22543	.	-	.	ID=maker-gLs.1.0.scaf06334-exonerate_est2genome-gene-0.0-mRNA-1:exon:4838;Parent=maker-gLs.1.0.scaf06334-exonerate_est2genome-gene-0.0-mRNA-1
gLs.1.0.scaf06334	maker	exon	22705	22806	.	-	.	ID=maker-gLs.1.0.scaf06334-exonerate_est2genome-gene-0.0-mRNA-1:exon:4837;Parent=maker-gLs.1.0.scaf06334-exonerate_est2genome-gene-0.0-mRNA-1
gLs.1.0.scaf06334	maker	exon	23847	23970	.	-	.	ID=maker-gLs.1.0.scaf06334-exonerate_est2genome-gene-0.0-mRNA-1:exon:4836;Parent=maker-gLs.1.0.scaf06334-exonerate_est2genome-gene-0.0-mRNA-1
gLs.1.0.scaf06334	maker	exon	24148	24230	.	-	.	ID=maker-gLs.1.0.scaf06334-exonerate_est2genome-gene-0.0-mRNA-1:exon:4835;Parent=maker-gLs.1.0.scaf06334-exonerate_est2genome-gene-0.0-mRNA-1
gLs.1.0.scaf06334	maker	CDS	24148	24230	.	-	0	ID=maker-gLs.1.0.scaf06334-exonerate_est2genome-gene-0.0-mRNA-1:cds;Parent=maker-gLs.1.0.scaf06334-exonerate_est2genome-gene-0.0-mRNA-1
gLs.1.0.scaf06334	maker	CDS	23847	23970	.	-	1	ID=maker-gLs.1.0.scaf06334-exonerate_est2genome-gene-0.0-mRNA-1:cds;Parent=maker-gLs.1.0.scaf06334-exonerate_est2genome-gene-0.0-mRNA-1
gLs.1.0.scaf06334	maker	CDS	22705	22806	.	-	0	ID=maker-gLs.1.0.scaf06334-exonerate_est2genome-gene-0.0-mRNA-1:cds;Parent=maker-gLs.1.0.scaf06334-exonerate_est2genome-gene-0.0-mRNA-1
gLs.1.0.scaf06334	maker	CDS	22400	22543	.	-	0	ID=maker-gLs.1.0.scaf06334-exonerate_est2genome-gene-0.0-mRNA-1:cds;Parent=maker-gLs.1.0.scaf06334-exonerate_est2genome-gene-0.0-mRNA-1
gLs.1.0.scaf06334	maker	CDS	22028	22093	.	-	0	ID=maker-gLs.1.0.scaf06334-exonerate_est2genome-gene-0.0-mRNA-1:cds;Parent=maker-gLs.1.0.scaf06334-exonerate_est2genome-gene-0.0-mRNA-1
gLs.1.0.scaf06334	maker	CDS	20527	20573	.	-	0	ID=maker-gLs.1.0.scaf06334-exonerate_est2genome-gene-0.0-mRNA-1:cds;Parent=maker-gLs.1.0.scaf06334-exonerate_est2genome-gene-0.0-mRNA-1
gLs.1.0.scaf06334	maker	CDS	17714	17781	.	-	1	ID=maker-gLs.1.0.scaf06334-exonerate_est2genome-gene-0.0-mRNA-1:cds;Parent=maker-gLs.1.0.scaf06334-exonerate_est2genome-gene-0.0-mRNA-1
gLs.1.0.scaf06334	maker	CDS	17000	17064	.	-	2	ID=maker-gLs.1.0.scaf06334-exonerate_est2genome-gene-0.0-mRNA-1:cds;Parent=maker-gLs.1.0.scaf06334-exonerate_est2genome-gene-0.0-mRNA-1
gLs.1.0.scaf06334	maker	CDS	15810	15854	.	-	0	ID=maker-gLs.1.0.scaf06334-exonerate_est2genome-gene-0.0-mRNA-1:cds;Parent=maker-gLs.1.0.scaf06334-exonerate_est2genome-gene-0.0-mRNA-1
gLs.1.0.scaf06334	maker	three_prime_UTR	15245	15809	.	-	.	ID=maker-gLs.1.0.scaf06334-exonerate_est2genome-gene-0.0-mRNA-1:three_prime_utr;Parent=maker-gLs.1.0.scaf06334-exonerate_est2genome-gene-0.0-mRNA-1
gLs.1.0.scaf06334	maker	gene	30709	31014	.	-	.	ID=maker-gLs.1.0.scaf06334-exonerate_protein2genome-gene-0.4;Name=maker-gLs.1.0.scaf06334-exonerate_protein2genome-gene-0.4
gLs.1.0.scaf06334	maker	mRNA	30709	31014	306	-	.	ID=maker-gLs.1.0.scaf06334-exonerate_protein2genome-gene-0.4-mRNA-1;Parent=maker-gLs.1.0.scaf06334-exonerate_protein2genome-gene-0.4;Name=maker-gLs.1.0.scaf06334-exonerate_protein2genome-gene-0.4-mRNA-1;_AED=0.36;_eAED=0.36;_QI=0|-1|0|1|-1|0|1|0|101
gLs.1.0.scaf06334	maker	exon	30709	31014	.	-	.	ID=maker-gLs.1.0.scaf06334-exonerate_protein2genome-gene-0.4-mRNA-1:exon:4844;Parent=maker-gLs.1.0.scaf06334-exonerate_protein2genome-gene-0.4-mRNA-1
gLs.1.0.scaf06334	maker	CDS	30709	31014	.	-	0	ID=maker-gLs.1.0.scaf06334-exonerate_protein2genome-gene-0.4-mRNA-1:cds;Parent=maker-gLs.1.0.scaf06334-exonerate_protein2genome-gene-0.4-mRNA-1
gLs.1.0.scaf06334	maker	gene	30086	30334	.	-	.	ID=maker-gLs.1.0.scaf06334-exonerate_protein2genome-gene-0.3;Name=maker-gLs.1.0.scaf06334-exonerate_protein2genome-gene-0.3
gLs.1.0.scaf06334	maker	mRNA	30086	30334	249	-	.	ID=maker-gLs.1.0.scaf06334-exonerate_protein2genome-gene-0.3-mRNA-1;Parent=maker-gLs.1.0.scaf06334-exonerate_protein2genome-gene-0.3;Name=maker-gLs.1.0.scaf06334-exonerate_protein2genome-gene-0.3-mRNA-1;_AED=0.39;_eAED=0.39;_QI=0|-1|0|1|-1|0|1|0|82
gLs.1.0.scaf06334	maker	exon	30086	30334	.	-	.	ID=maker-gLs.1.0.scaf06334-exonerate_protein2genome-gene-0.3-mRNA-1:exon:4845;Parent=maker-gLs.1.0.scaf06334-exonerate_protein2genome-gene-0.3-mRNA-1
gLs.1.0.scaf06334	maker	CDS	30086	30334	.	-	0	ID=maker-gLs.1.0.scaf06334-exonerate_protein2genome-gene-0.3-mRNA-1:cds;Parent=maker-gLs.1.0.scaf06334-exonerate_protein2genome-gene-0.3-mRNA-1
gLs.1.0.scaf06334	maker	gene	32648	32788	.	+	.	ID=maker-gLs.1.0.scaf06334-exonerate_protein2genome-gene-0.1;Name=maker-gLs.1.0.scaf06334-exonerate_protein2genome-gene-0.1
gLs.1.0.scaf06334	maker	mRNA	32648	32788	141	+	.	ID=maker-gLs.1.0.scaf06334-exonerate_protein2genome-gene-0.1-mRNA-1;Parent=maker-gLs.1.0.scaf06334-exonerate_protein2genome-gene-0.1;Name=maker-gLs.1.0.scaf06334-exonerate_protein2genome-gene-0.1-mRNA-1;_AED=0.20;_eAED=0.20;_QI=0|-1|0|1|-1|0|1|0|46
gLs.1.0.scaf06334	maker	exon	32648	32788	.	+	.	ID=maker-gLs.1.0.scaf06334-exonerate_protein2genome-gene-0.1-mRNA-1:exon:4846;Parent=maker-gLs.1.0.scaf06334-exonerate_protein2genome-gene-0.1-mRNA-1
gLs.1.0.scaf06334	maker	CDS	32648	32788	.	+	0	ID=maker-gLs.1.0.scaf06334-exonerate_protein2genome-gene-0.1-mRNA-1:cds;Parent=maker-gLs.1.0.scaf06334-exonerate_protein2genome-gene-0.1-mRNA-1
gLs.1.0.scaf21866	maker	gene	2641	7346	.	-	.	ID=maker-gLs.1.0.scaf21866-exonerate_protein2genome-gene-0.0;Name=maker-gLs.1.0.scaf21866-exonerate_protein2genome-gene-0.0
gLs.1.0.scaf21866	maker	mRNA	2641	7346	1434	-	.	ID=maker-gLs.1.0.scaf21866-exonerate_protein2genome-gene-0.0-mRNA-1;Parent=maker-gLs.1.0.scaf21866-exonerate_protein2genome-gene-0.0;Name=maker-gLs.1.0.scaf21866-exonerate_protein2genome-gene-0.0-mRNA-1;_AED=0.11;_eAED=0.11;_QI=0|0|0|1|0|0|8|0|477
gLs.1.0.scaf21866	maker	exon	2641	2873	.	-	.	ID=maker-gLs.1.0.scaf21866-exonerate_protein2genome-gene-0.0-mRNA-1:exon:6169;Parent=maker-gLs.1.0.scaf21866-exonerate_protein2genome-gene-0.0-mRNA-1
gLs.1.0.scaf21866	maker	exon	3493	3681	.	-	.	ID=maker-gLs.1.0.scaf21866-exonerate_protein2genome-gene-0.0-mRNA-1:exon:6168;Parent=maker-gLs.1.0.scaf21866-exonerate_protein2genome-gene-0.0-mRNA-1
gLs.1.0.scaf21866	maker	exon	4535	4670	.	-	.	ID=maker-gLs.1.0.scaf21866-exonerate_protein2genome-gene-0.0-mRNA-1:exon:6167;Parent=maker-gLs.1.0.scaf21866-exonerate_protein2genome-gene-0.0-mRNA-1
gLs.1.0.scaf21866	maker	exon	5511	5571	.	-	.	ID=maker-gLs.1.0.scaf21866-exonerate_protein2genome-gene-0.0-mRNA-1:exon:6166;Parent=maker-gLs.1.0.scaf21866-exonerate_protein2genome-gene-0.0-mRNA-1
gLs.1.0.scaf21866	maker	exon	5976	6150	.	-	.	ID=maker-gLs.1.0.scaf21866-exonerate_protein2genome-gene-0.0-mRNA-1:exon:6165;Parent=maker-gLs.1.0.scaf21866-exonerate_protein2genome-gene-0.0-mRNA-1
gLs.1.0.scaf21866	maker	exon	6450	6561	.	-	.	ID=maker-gLs.1.0.scaf21866-exonerate_protein2genome-gene-0.0-mRNA-1:exon:6164;Parent=maker-gLs.1.0.scaf21866-exonerate_protein2genome-gene-0.0-mRNA-1
gLs.1.0.scaf21866	maker	exon	6746	6814	.	-	.	ID=maker-gLs.1.0.scaf21866-exonerate_protein2genome-gene-0.0-mRNA-1:exon:6163;Parent=maker-gLs.1.0.scaf21866-exonerate_protein2genome-gene-0.0-mRNA-1
gLs.1.0.scaf21866	maker	exon	6888	7346	.	-	.	ID=maker-gLs.1.0.scaf21866-exonerate_protein2genome-gene-0.0-mRNA-1:exon:6162;Parent=maker-gLs.1.0.scaf21866-exonerate_protein2genome-gene-0.0-mRNA-1
gLs.1.0.scaf21866	maker	CDS	6888	7346	.	-	0	ID=maker-gLs.1.0.scaf21866-exonerate_protein2genome-gene-0.0-mRNA-1:cds;Parent=maker-gLs.1.0.scaf21866-exonerate_protein2genome-gene-0.0-mRNA-1
gLs.1.0.scaf21866	maker	CDS	6746	6814	.	-	0	ID=maker-gLs.1.0.scaf21866-exonerate_protein2genome-gene-0.0-mRNA-1:cds;Parent=maker-gLs.1.0.scaf21866-exonerate_protein2genome-gene-0.0-mRNA-1
gLs.1.0.scaf21866	maker	CDS	6450	6561	.	-	0	ID=maker-gLs.1.0.scaf21866-exonerate_protein2genome-gene-0.0-mRNA-1:cds;Parent=maker-gLs.1.0.scaf21866-exonerate_protein2genome-gene-0.0-mRNA-1
gLs.1.0.scaf21866	maker	CDS	5976	6150	.	-	2	ID=maker-gLs.1.0.scaf21866-exonerate_protein2genome-gene-0.0-mRNA-1:cds;Parent=maker-gLs.1.0.scaf21866-exonerate_protein2genome-gene-0.0-mRNA-1
gLs.1.0.scaf21866	maker	CDS	5511	5571	.	-	1	ID=maker-gLs.1.0.scaf21866-exonerate_protein2genome-gene-0.0-mRNA-1:cds;Parent=maker-gLs.1.0.scaf21866-exonerate_protein2genome-gene-0.0-mRNA-1
gLs.1.0.scaf21866	maker	CDS	4535	4670	.	-	0	ID=maker-gLs.1.0.scaf21866-exonerate_protein2genome-gene-0.0-mRNA-1:cds;Parent=maker-gLs.1.0.scaf21866-exonerate_protein2genome-gene-0.0-mRNA-1
gLs.1.0.scaf21866	maker	CDS	3493	3681	.	-	2	ID=maker-gLs.1.0.scaf21866-exonerate_protein2genome-gene-0.0-mRNA-1:cds;Parent=maker-gLs.1.0.scaf21866-exonerate_protein2genome-gene-0.0-mRNA-1
gLs.1.0.scaf21866	maker	CDS	2641	2873	.	-	2	ID=maker-gLs.1.0.scaf21866-exonerate_protein2genome-gene-0.0-mRNA-1:cds;Parent=maker-gLs.1.0.scaf21866-exonerate_protein2genome-gene-0.0-mRNA-1
gLs.1.0.scaf04911	maker	gene	17076	19249	.	+	.	ID=maker-gLs.1.0.scaf04911-exonerate_protein2genome-gene-0.0;Name=maker-gLs.1.0.scaf04911-exonerate_protein2genome-gene-0.0
gLs.1.0.scaf04911	maker	mRNA	17076	19249	741	+	.	ID=maker-gLs.1.0.scaf04911-exonerate_protein2genome-gene-0.0-mRNA-1;Parent=maker-gLs.1.0.scaf04911-exonerate_protein2genome-gene-0.0;Name=maker-gLs.1.0.scaf04911-exonerate_protein2genome-gene-0.0-mRNA-1;_AED=0.24;_eAED=0.26;_QI=0|0|0|1|0|0|3|0|246
gLs.1.0.scaf04911	maker	exon	17076	17232	.	+	.	ID=maker-gLs.1.0.scaf04911-exonerate_protein2genome-gene-0.0-mRNA-1:exon:4870;Parent=maker-gLs.1.0.scaf04911-exonerate_protein2genome-gene-0.0-mRNA-1
gLs.1.0.scaf04911	maker	exon	17899	18005	.	+	.	ID=maker-gLs.1.0.scaf04911-exonerate_protein2genome-gene-0.0-mRNA-1:exon:4871;Parent=maker-gLs.1.0.scaf04911-exonerate_protein2genome-gene-0.0-mRNA-1
gLs.1.0.scaf04911	maker	exon	18773	19249	.	+	.	ID=maker-gLs.1.0.scaf04911-exonerate_protein2genome-gene-0.0-mRNA-1:exon:4872;Parent=maker-gLs.1.0.scaf04911-exonerate_protein2genome-gene-0.0-mRNA-1
gLs.1.0.scaf04911	maker	CDS	17076	17232	.	+	0	ID=maker-gLs.1.0.scaf04911-exonerate_protein2genome-gene-0.0-mRNA-1:cds;Parent=maker-gLs.1.0.scaf04911-exonerate_protein2genome-gene-0.0-mRNA-1
gLs.1.0.scaf04911	maker	CDS	17899	18005	.	+	2	ID=maker-gLs.1.0.scaf04911-exonerate_protein2genome-gene-0.0-mRNA-1:cds;Parent=maker-gLs.1.0.scaf04911-exonerate_protein2genome-gene-0.0-mRNA-1
gLs.1.0.scaf04911	maker	CDS	18773	19249	.	+	0	ID=maker-gLs.1.0.scaf04911-exonerate_protein2genome-gene-0.0-mRNA-1:cds;Parent=maker-gLs.1.0.scaf04911-exonerate_protein2genome-gene-0.0-mRNA-1
gLs.1.0.scaf04911	maker	gene	1390	1971	.	-	.	ID=maker-gLs.1.0.scaf04911-exonerate_protein2genome-gene-0.5;Name=maker-gLs.1.0.scaf04911-exonerate_protein2genome-gene-0.5
gLs.1.0.scaf04911	maker	mRNA	1390	1971	483	-	.	ID=maker-gLs.1.0.scaf04911-exonerate_protein2genome-gene-0.5-mRNA-1;Parent=maker-gLs.1.0.scaf04911-exonerate_protein2genome-gene-0.5;Name=maker-gLs.1.0.scaf04911-exonerate_protein2genome-gene-0.5-mRNA-1;_AED=0.12;_eAED=0.12;_QI=0|0|0|1|0|0|2|0|160
gLs.1.0.scaf04911	maker	exon	1390	1536	.	-	.	ID=maker-gLs.1.0.scaf04911-exonerate_protein2genome-gene-0.5-mRNA-1:exon:4874;Parent=maker-gLs.1.0.scaf04911-exonerate_protein2genome-gene-0.5-mRNA-1
gLs.1.0.scaf04911	maker	exon	1636	1971	.	-	.	ID=maker-gLs.1.0.scaf04911-exonerate_protein2genome-gene-0.5-mRNA-1:exon:4873;Parent=maker-gLs.1.0.scaf04911-exonerate_protein2genome-gene-0.5-mRNA-1
gLs.1.0.scaf04911	maker	CDS	1636	1971	.	-	0	ID=maker-gLs.1.0.scaf04911-exonerate_protein2genome-gene-0.5-mRNA-1:cds;Parent=maker-gLs.1.0.scaf04911-exonerate_protein2genome-gene-0.5-mRNA-1
gLs.1.0.scaf04911	maker	CDS	1390	1536	.	-	0	ID=maker-gLs.1.0.scaf04911-exonerate_protein2genome-gene-0.5-mRNA-1:cds;Parent=maker-gLs.1.0.scaf04911-exonerate_protein2genome-gene-0.5-mRNA-1
gLs.1.0.scaf04911	maker	gene	39570	39893	.	+	.	ID=maker-gLs.1.0.scaf04911-exonerate_protein2genome-gene-0.2;Name=maker-gLs.1.0.scaf04911-exonerate_protein2genome-gene-0.2
gLs.1.0.scaf04911	maker	mRNA	39570	39893	324	+	.	ID=maker-gLs.1.0.scaf04911-exonerate_protein2genome-gene-0.2-mRNA-1;Parent=maker-gLs.1.0.scaf04911-exonerate_protein2genome-gene-0.2;Name=maker-gLs.1.0.scaf04911-exonerate_protein2genome-gene-0.2-mRNA-1;_AED=0.23;_eAED=0.23;_QI=0|-1|0|1|-1|0|1|0|107
gLs.1.0.scaf04911	maker	exon	39570	39893	.	+	.	ID=maker-gLs.1.0.scaf04911-exonerate_protein2genome-gene-0.2-mRNA-1:exon:4875;Parent=maker-gLs.1.0.scaf04911-exonerate_protein2genome-gene-0.2-mRNA-1
gLs.1.0.scaf04911	maker	CDS	39570	39893	.	+	0	ID=maker-gLs.1.0.scaf04911-exonerate_protein2genome-gene-0.2-mRNA-1:cds;Parent=maker-gLs.1.0.scaf04911-exonerate_protein2genome-gene-0.2-mRNA-1
gLs.1.0.scaf34422	maker	gene	4361	4552	.	+	.	ID=maker-gLs.1.0.scaf34422-exonerate_protein2genome-gene-0.0;Name=maker-gLs.1.0.scaf34422-exonerate_protein2genome-gene-0.0
gLs.1.0.scaf34422	maker	mRNA	4361	4552	192	+	.	ID=maker-gLs.1.0.scaf34422-exonerate_protein2genome-gene-0.0-mRNA-1;Parent=maker-gLs.1.0.scaf34422-exonerate_protein2genome-gene-0.0;Name=maker-gLs.1.0.scaf34422-exonerate_protein2genome-gene-0.0-mRNA-1;_AED=0.43;_eAED=0.43;_QI=0|-1|0|1|-1|0|1|0|63
gLs.1.0.scaf34422	maker	exon	4361	4552	.	+	.	ID=maker-gLs.1.0.scaf34422-exonerate_protein2genome-gene-0.0-mRNA-1:exon:6784;Parent=maker-gLs.1.0.scaf34422-exonerate_protein2genome-gene-0.0-mRNA-1
gLs.1.0.scaf34422	maker	CDS	4361	4552	.	+	0	ID=maker-gLs.1.0.scaf34422-exonerate_protein2genome-gene-0.0-mRNA-1:cds;Parent=maker-gLs.1.0.scaf34422-exonerate_protein2genome-gene-0.0-mRNA-1
gLs.1.0.scaf09300	maker	gene	13582	21671	.	+	.	ID=maker-gLs.1.0.scaf09300-exonerate_protein2genome-gene-0.0;Name=maker-gLs.1.0.scaf09300-exonerate_protein2genome-gene-0.0
gLs.1.0.scaf09300	maker	mRNA	13582	21671	1884	+	.	ID=maker-gLs.1.0.scaf09300-exonerate_protein2genome-gene-0.0-mRNA-1;Parent=maker-gLs.1.0.scaf09300-exonerate_protein2genome-gene-0.0;Name=maker-gLs.1.0.scaf09300-exonerate_protein2genome-gene-0.0-mRNA-1;_AED=0.11;_eAED=0.11;_QI=0|0|0|1|0|0|15|0|627
gLs.1.0.scaf09300	maker	exon	13582	13653	.	+	.	ID=maker-gLs.1.0.scaf09300-exonerate_protein2genome-gene-0.0-mRNA-1:exon:6142;Parent=maker-gLs.1.0.scaf09300-exonerate_protein2genome-gene-0.0-mRNA-1
gLs.1.0.scaf09300	maker	exon	13937	14017	.	+	.	ID=maker-gLs.1.0.scaf09300-exonerate_protein2genome-gene-0.0-mRNA-1:exon:6143;Parent=maker-gLs.1.0.scaf09300-exonerate_protein2genome-gene-0.0-mRNA-1
gLs.1.0.scaf09300	maker	exon	14289	14340	.	+	.	ID=maker-gLs.1.0.scaf09300-exonerate_protein2genome-gene-0.0-mRNA-1:exon:6144;Parent=maker-gLs.1.0.scaf09300-exonerate_protein2genome-gene-0.0-mRNA-1
gLs.1.0.scaf09300	maker	exon	14592	14705	.	+	.	ID=maker-gLs.1.0.scaf09300-exonerate_protein2genome-gene-0.0-mRNA-1:exon:6145;Parent=maker-gLs.1.0.scaf09300-exonerate_protein2genome-gene-0.0-mRNA-1
gLs.1.0.scaf09300	maker	exon	16238	16419	.	+	.	ID=maker-gLs.1.0.scaf09300-exonerate_protein2genome-gene-0.0-mRNA-1:exon:6146;Parent=maker-gLs.1.0.scaf09300-exonerate_protein2genome-gene-0.0-mRNA-1
gLs.1.0.scaf09300	maker	exon	16813	16975	.	+	.	ID=maker-gLs.1.0.scaf09300-exonerate_protein2genome-gene-0.0-mRNA-1:exon:6147;Parent=maker-gLs.1.0.scaf09300-exonerate_protein2genome-gene-0.0-mRNA-1
gLs.1.0.scaf09300	maker	exon	17176	17357	.	+	.	ID=maker-gLs.1.0.scaf09300-exonerate_protein2genome-gene-0.0-mRNA-1:exon:6148;Parent=maker-gLs.1.0.scaf09300-exonerate_protein2genome-gene-0.0-mRNA-1
gLs.1.0.scaf09300	maker	exon	17827	17922	.	+	.	ID=maker-gLs.1.0.scaf09300-exonerate_protein2genome-gene-0.0-mRNA-1:exon:6149;Parent=maker-gLs.1.0.scaf09300-exonerate_protein2genome-gene-0.0-mRNA-1
gLs.1.0.scaf09300	maker	exon	18108	18318	.	+	.	ID=maker-gLs.1.0.scaf09300-exonerate_protein2genome-gene-0.0-mRNA-1:exon:6150;Parent=maker-gLs.1.0.scaf09300-exonerate_protein2genome-gene-0.0-mRNA-1
gLs.1.0.scaf09300	maker	exon	18542	18626	.	+	.	ID=maker-gLs.1.0.scaf09300-exonerate_protein2genome-gene-0.0-mRNA-1:exon:6151;Parent=maker-gLs.1.0.scaf09300-exonerate_protein2genome-gene-0.0-mRNA-1
gLs.1.0.scaf09300	maker	exon	18731	18930	.	+	.	ID=maker-gLs.1.0.scaf09300-exonerate_protein2genome-gene-0.0-mRNA-1:exon:6152;Parent=maker-gLs.1.0.scaf09300-exonerate_protein2genome-gene-0.0-mRNA-1
gLs.1.0.scaf09300	maker	exon	20236	20312	.	+	.	ID=maker-gLs.1.0.scaf09300-exonerate_protein2genome-gene-0.0-mRNA-1:exon:6153;Parent=maker-gLs.1.0.scaf09300-exonerate_protein2genome-gene-0.0-mRNA-1
gLs.1.0.scaf09300	maker	exon	20532	20698	.	+	.	ID=maker-gLs.1.0.scaf09300-exonerate_protein2genome-gene-0.0-mRNA-1:exon:6154;Parent=maker-gLs.1.0.scaf09300-exonerate_protein2genome-gene-0.0-mRNA-1
gLs.1.0.scaf09300	maker	exon	20881	21077	.	+	.	ID=maker-gLs.1.0.scaf09300-exonerate_protein2genome-gene-0.0-mRNA-1:exon:6155;Parent=maker-gLs.1.0.scaf09300-exonerate_protein2genome-gene-0.0-mRNA-1
gLs.1.0.scaf09300	maker	exon	21667	21671	.	+	.	ID=maker-gLs.1.0.scaf09300-exonerate_protein2genome-gene-0.0-mRNA-1:exon:6156;Parent=maker-gLs.1.0.scaf09300-exonerate_protein2genome-gene-0.0-mRNA-1
gLs.1.0.scaf09300	maker	CDS	13582	13653	.	+	0	ID=maker-gLs.1.0.scaf09300-exonerate_protein2genome-gene-0.0-mRNA-1:cds;Parent=maker-gLs.1.0.scaf09300-exonerate_protein2genome-gene-0.0-mRNA-1
gLs.1.0.scaf09300	maker	CDS	13937	14017	.	+	0	ID=maker-gLs.1.0.scaf09300-exonerate_protein2genome-gene-0.0-mRNA-1:cds;Parent=maker-gLs.1.0.scaf09300-exonerate_protein2genome-gene-0.0-mRNA-1
gLs.1.0.scaf09300	maker	CDS	14289	14340	.	+	0	ID=maker-gLs.1.0.scaf09300-exonerate_protein2genome-gene-0.0-mRNA-1:cds;Parent=maker-gLs.1.0.scaf09300-exonerate_protein2genome-gene-0.0-mRNA-1
gLs.1.0.scaf09300	maker	CDS	14592	14705	.	+	2	ID=maker-gLs.1.0.scaf09300-exonerate_protein2genome-gene-0.0-mRNA-1:cds;Parent=maker-gLs.1.0.scaf09300-exonerate_protein2genome-gene-0.0-mRNA-1
gLs.1.0.scaf09300	maker	CDS	16238	16419	.	+	2	ID=maker-gLs.1.0.scaf09300-exonerate_protein2genome-gene-0.0-mRNA-1:cds;Parent=maker-gLs.1.0.scaf09300-exonerate_protein2genome-gene-0.0-mRNA-1
gLs.1.0.scaf09300	maker	CDS	16813	16975	.	+	0	ID=maker-gLs.1.0.scaf09300-exonerate_protein2genome-gene-0.0-mRNA-1:cds;Parent=maker-gLs.1.0.scaf09300-exonerate_protein2genome-gene-0.0-mRNA-1
gLs.1.0.scaf09300	maker	CDS	17176	17357	.	+	2	ID=maker-gLs.1.0.scaf09300-exonerate_protein2genome-gene-0.0-mRNA-1:cds;Parent=maker-gLs.1.0.scaf09300-exonerate_protein2genome-gene-0.0-mRNA-1
gLs.1.0.scaf09300	maker	CDS	17827	17922	.	+	0	ID=maker-gLs.1.0.scaf09300-exonerate_protein2genome-gene-0.0-mRNA-1:cds;Parent=maker-gLs.1.0.scaf09300-exonerate_protein2genome-gene-0.0-mRNA-1
gLs.1.0.scaf09300	maker	CDS	18108	18318	.	+	0	ID=maker-gLs.1.0.scaf09300-exonerate_protein2genome-gene-0.0-mRNA-1:cds;Parent=maker-gLs.1.0.scaf09300-exonerate_protein2genome-gene-0.0-mRNA-1
gLs.1.0.scaf09300	maker	CDS	18542	18626	.	+	2	ID=maker-gLs.1.0.scaf09300-exonerate_protein2genome-gene-0.0-mRNA-1:cds;Parent=maker-gLs.1.0.scaf09300-exonerate_protein2genome-gene-0.0-mRNA-1
gLs.1.0.scaf09300	maker	CDS	18731	18930	.	+	1	ID=maker-gLs.1.0.scaf09300-exonerate_protein2genome-gene-0.0-mRNA-1:cds;Parent=maker-gLs.1.0.scaf09300-exonerate_protein2genome-gene-0.0-mRNA-1
gLs.1.0.scaf09300	maker	CDS	20236	20312	.	+	2	ID=maker-gLs.1.0.scaf09300-exonerate_protein2genome-gene-0.0-mRNA-1:cds;Parent=maker-gLs.1.0.scaf09300-exonerate_protein2genome-gene-0.0-mRNA-1
gLs.1.0.scaf09300	maker	CDS	20532	20698	.	+	0	ID=maker-gLs.1.0.scaf09300-exonerate_protein2genome-gene-0.0-mRNA-1:cds;Parent=maker-gLs.1.0.scaf09300-exonerate_protein2genome-gene-0.0-mRNA-1
gLs.1.0.scaf09300	maker	CDS	20881	21077	.	+	1	ID=maker-gLs.1.0.scaf09300-exonerate_protein2genome-gene-0.0-mRNA-1:cds;Parent=maker-gLs.1.0.scaf09300-exonerate_protein2genome-gene-0.0-mRNA-1
gLs.1.0.scaf09300	maker	CDS	21667	21671	.	+	2	ID=maker-gLs.1.0.scaf09300-exonerate_protein2genome-gene-0.0-mRNA-1:cds;Parent=maker-gLs.1.0.scaf09300-exonerate_protein2genome-gene-0.0-mRNA-1
gLs.1.0.scaf20343	maker	gene	513	6556	.	-	.	ID=maker-gLs.1.0.scaf20343-exonerate_protein2genome-gene-0.0;Name=maker-gLs.1.0.scaf20343-exonerate_protein2genome-gene-0.0
gLs.1.0.scaf20343	maker	mRNA	513	6556	1032	-	.	ID=maker-gLs.1.0.scaf20343-exonerate_protein2genome-gene-0.0-mRNA-1;Parent=maker-gLs.1.0.scaf20343-exonerate_protein2genome-gene-0.0;Name=maker-gLs.1.0.scaf20343-exonerate_protein2genome-gene-0.0-mRNA-1;_AED=0.16;_eAED=0.16;_QI=0|0|0|1|0|0|8|0|343
gLs.1.0.scaf20343	maker	exon	513	776	.	-	.	ID=maker-gLs.1.0.scaf20343-exonerate_protein2genome-gene-0.0-mRNA-1:exon:6026;Parent=maker-gLs.1.0.scaf20343-exonerate_protein2genome-gene-0.0-mRNA-1
gLs.1.0.scaf20343	maker	exon	1352	1479	.	-	.	ID=maker-gLs.1.0.scaf20343-exonerate_protein2genome-gene-0.0-mRNA-1:exon:6025;Parent=maker-gLs.1.0.scaf20343-exonerate_protein2genome-gene-0.0-mRNA-1
gLs.1.0.scaf20343	maker	exon	2099	2177	.	-	.	ID=maker-gLs.1.0.scaf20343-exonerate_protein2genome-gene-0.0-mRNA-1:exon:6024;Parent=maker-gLs.1.0.scaf20343-exonerate_protein2genome-gene-0.0-mRNA-1
gLs.1.0.scaf20343	maker	exon	2391	2549	.	-	.	ID=maker-gLs.1.0.scaf20343-exonerate_protein2genome-gene-0.0-mRNA-1:exon:6023;Parent=maker-gLs.1.0.scaf20343-exonerate_protein2genome-gene-0.0-mRNA-1
gLs.1.0.scaf20343	maker	exon	2899	3041	.	-	.	ID=maker-gLs.1.0.scaf20343-exonerate_protein2genome-gene-0.0-mRNA-1:exon:6022;Parent=maker-gLs.1.0.scaf20343-exonerate_protein2genome-gene-0.0-mRNA-1
gLs.1.0.scaf20343	maker	exon	3763	3811	.	-	.	ID=maker-gLs.1.0.scaf20343-exonerate_protein2genome-gene-0.0-mRNA-1:exon:6021;Parent=maker-gLs.1.0.scaf20343-exonerate_protein2genome-gene-0.0-mRNA-1
gLs.1.0.scaf20343	maker	exon	5109	5189	.	-	.	ID=maker-gLs.1.0.scaf20343-exonerate_protein2genome-gene-0.0-mRNA-1:exon:6020;Parent=maker-gLs.1.0.scaf20343-exonerate_protein2genome-gene-0.0-mRNA-1
gLs.1.0.scaf20343	maker	exon	6428	6556	.	-	.	ID=maker-gLs.1.0.scaf20343-exonerate_protein2genome-gene-0.0-mRNA-1:exon:6019;Parent=maker-gLs.1.0.scaf20343-exonerate_protein2genome-gene-0.0-mRNA-1
gLs.1.0.scaf20343	maker	CDS	6428	6556	.	-	0	ID=maker-gLs.1.0.scaf20343-exonerate_protein2genome-gene-0.0-mRNA-1:cds;Parent=maker-gLs.1.0.scaf20343-exonerate_protein2genome-gene-0.0-mRNA-1
gLs.1.0.scaf20343	maker	CDS	5109	5189	.	-	0	ID=maker-gLs.1.0.scaf20343-exonerate_protein2genome-gene-0.0-mRNA-1:cds;Parent=maker-gLs.1.0.scaf20343-exonerate_protein2genome-gene-0.0-mRNA-1
gLs.1.0.scaf20343	maker	CDS	3763	3811	.	-	0	ID=maker-gLs.1.0.scaf20343-exonerate_protein2genome-gene-0.0-mRNA-1:cds;Parent=maker-gLs.1.0.scaf20343-exonerate_protein2genome-gene-0.0-mRNA-1
gLs.1.0.scaf20343	maker	CDS	2899	3041	.	-	2	ID=maker-gLs.1.0.scaf20343-exonerate_protein2genome-gene-0.0-mRNA-1:cds;Parent=maker-gLs.1.0.scaf20343-exonerate_protein2genome-gene-0.0-mRNA-1
gLs.1.0.scaf20343	maker	CDS	2391	2549	.	-	0	ID=maker-gLs.1.0.scaf20343-exonerate_protein2genome-gene-0.0-mRNA-1:cds;Parent=maker-gLs.1.0.scaf20343-exonerate_protein2genome-gene-0.0-mRNA-1
gLs.1.0.scaf20343	maker	CDS	2099	2177	.	-	0	ID=maker-gLs.1.0.scaf20343-exonerate_protein2genome-gene-0.0-mRNA-1:cds;Parent=maker-gLs.1.0.scaf20343-exonerate_protein2genome-gene-0.0-mRNA-1
gLs.1.0.scaf20343	maker	CDS	1352	1479	.	-	2	ID=maker-gLs.1.0.scaf20343-exonerate_protein2genome-gene-0.0-mRNA-1:cds;Parent=maker-gLs.1.0.scaf20343-exonerate_protein2genome-gene-0.0-mRNA-1
gLs.1.0.scaf20343	maker	CDS	513	776	.	-	0	ID=maker-gLs.1.0.scaf20343-exonerate_protein2genome-gene-0.0-mRNA-1:cds;Parent=maker-gLs.1.0.scaf20343-exonerate_protein2genome-gene-0.0-mRNA-1
gLs.1.0.scaf05588	maker	gene	10131	14764	.	+	.	ID=maker-gLs.1.0.scaf05588-exonerate_protein2genome-gene-0.0;Name=maker-gLs.1.0.scaf05588-exonerate_protein2genome-gene-0.0
gLs.1.0.scaf05588	maker	mRNA	10131	14764	1083	+	.	ID=maker-gLs.1.0.scaf05588-exonerate_protein2genome-gene-0.0-mRNA-1;Parent=maker-gLs.1.0.scaf05588-exonerate_protein2genome-gene-0.0;Name=maker-gLs.1.0.scaf05588-exonerate_protein2genome-gene-0.0-mRNA-1;_AED=0.24;_eAED=0.25;_QI=0|0|0|1|0|0|8|0|360
gLs.1.0.scaf05588	maker	exon	10131	10285	.	+	.	ID=maker-gLs.1.0.scaf05588-exonerate_protein2genome-gene-0.0-mRNA-1:exon:5038;Parent=maker-gLs.1.0.scaf05588-exonerate_protein2genome-gene-0.0-mRNA-1
gLs.1.0.scaf05588	maker	exon	10789	10901	.	+	.	ID=maker-gLs.1.0.scaf05588-exonerate_protein2genome-gene-0.0-mRNA-1:exon:5039;Parent=maker-gLs.1.0.scaf05588-exonerate_protein2genome-gene-0.0-mRNA-1
gLs.1.0.scaf05588	maker	exon	11256	11400	.	+	.	ID=maker-gLs.1.0.scaf05588-exonerate_protein2genome-gene-0.0-mRNA-1:exon:5040;Parent=maker-gLs.1.0.scaf05588-exonerate_protein2genome-gene-0.0-mRNA-1
gLs.1.0.scaf05588	maker	exon	11906	12013	.	+	.	ID=maker-gLs.1.0.scaf05588-exonerate_protein2genome-gene-0.0-mRNA-1:exon:5041;Parent=maker-gLs.1.0.scaf05588-exonerate_protein2genome-gene-0.0-mRNA-1
gLs.1.0.scaf05588	maker	exon	13288	13433	.	+	.	ID=maker-gLs.1.0.scaf05588-exonerate_protein2genome-gene-0.0-mRNA-1:exon:5042;Parent=maker-gLs.1.0.scaf05588-exonerate_protein2genome-gene-0.0-mRNA-1
gLs.1.0.scaf05588	maker	exon	13717	13861	.	+	.	ID=maker-gLs.1.0.scaf05588-exonerate_protein2genome-gene-0.0-mRNA-1:exon:5043;Parent=maker-gLs.1.0.scaf05588-exonerate_protein2genome-gene-0.0-mRNA-1
gLs.1.0.scaf05588	maker	exon	14218	14325	.	+	.	ID=maker-gLs.1.0.scaf05588-exonerate_protein2genome-gene-0.0-mRNA-1:exon:5044;Parent=maker-gLs.1.0.scaf05588-exonerate_protein2genome-gene-0.0-mRNA-1
gLs.1.0.scaf05588	maker	exon	14602	14764	.	+	.	ID=maker-gLs.1.0.scaf05588-exonerate_protein2genome-gene-0.0-mRNA-1:exon:5045;Parent=maker-gLs.1.0.scaf05588-exonerate_protein2genome-gene-0.0-mRNA-1
gLs.1.0.scaf05588	maker	CDS	10131	10285	.	+	0	ID=maker-gLs.1.0.scaf05588-exonerate_protein2genome-gene-0.0-mRNA-1:cds;Parent=maker-gLs.1.0.scaf05588-exonerate_protein2genome-gene-0.0-mRNA-1
gLs.1.0.scaf05588	maker	CDS	10789	10901	.	+	1	ID=maker-gLs.1.0.scaf05588-exonerate_protein2genome-gene-0.0-mRNA-1:cds;Parent=maker-gLs.1.0.scaf05588-exonerate_protein2genome-gene-0.0-mRNA-1
gLs.1.0.scaf05588	maker	CDS	11256	11400	.	+	2	ID=maker-gLs.1.0.scaf05588-exonerate_protein2genome-gene-0.0-mRNA-1:cds;Parent=maker-gLs.1.0.scaf05588-exonerate_protein2genome-gene-0.0-mRNA-1
gLs.1.0.scaf05588	maker	CDS	11906	12013	.	+	1	ID=maker-gLs.1.0.scaf05588-exonerate_protein2genome-gene-0.0-mRNA-1:cds;Parent=maker-gLs.1.0.scaf05588-exonerate_protein2genome-gene-0.0-mRNA-1
gLs.1.0.scaf05588	maker	CDS	13288	13433	.	+	1	ID=maker-gLs.1.0.scaf05588-exonerate_protein2genome-gene-0.0-mRNA-1:cds;Parent=maker-gLs.1.0.scaf05588-exonerate_protein2genome-gene-0.0-mRNA-1
gLs.1.0.scaf05588	maker	CDS	13717	13861	.	+	2	ID=maker-gLs.1.0.scaf05588-exonerate_protein2genome-gene-0.0-mRNA-1:cds;Parent=maker-gLs.1.0.scaf05588-exonerate_protein2genome-gene-0.0-mRNA-1
gLs.1.0.scaf05588	maker	CDS	14218	14325	.	+	1	ID=maker-gLs.1.0.scaf05588-exonerate_protein2genome-gene-0.0-mRNA-1:cds;Parent=maker-gLs.1.0.scaf05588-exonerate_protein2genome-gene-0.0-mRNA-1
gLs.1.0.scaf05588	maker	CDS	14602	14764	.	+	1	ID=maker-gLs.1.0.scaf05588-exonerate_protein2genome-gene-0.0-mRNA-1:cds;Parent=maker-gLs.1.0.scaf05588-exonerate_protein2genome-gene-0.0-mRNA-1
gLs.1.0.scaf26348	maker	gene	4329	4349	.	+	.	ID=maker-gLs.1.0.scaf26348-exonerate_protein2genome-gene-0.0;Name=maker-gLs.1.0.scaf26348-exonerate_protein2genome-gene-0.0
gLs.1.0.scaf26348	maker	mRNA	4329	4349	21	+	.	ID=maker-gLs.1.0.scaf26348-exonerate_protein2genome-gene-0.0-mRNA-1;Parent=maker-gLs.1.0.scaf26348-exonerate_protein2genome-gene-0.0;Name=maker-gLs.1.0.scaf26348-exonerate_protein2genome-gene-0.0-mRNA-1;_AED=0.47;_eAED=1.00;_QI=0|-1|0|1|-1|0|1|0|6
gLs.1.0.scaf26348	maker	exon	4329	4349	.	+	.	ID=maker-gLs.1.0.scaf26348-exonerate_protein2genome-gene-0.0-mRNA-1:exon:6677;Parent=maker-gLs.1.0.scaf26348-exonerate_protein2genome-gene-0.0-mRNA-1
gLs.1.0.scaf26348	maker	CDS	4329	4349	.	+	0	ID=maker-gLs.1.0.scaf26348-exonerate_protein2genome-gene-0.0-mRNA-1:cds;Parent=maker-gLs.1.0.scaf26348-exonerate_protein2genome-gene-0.0-mRNA-1
gLs.1.0.scaf29757	maker	gene	2426	2599	.	-	.	ID=maker-gLs.1.0.scaf29757-exonerate_protein2genome-gene-0.0;Name=maker-gLs.1.0.scaf29757-exonerate_protein2genome-gene-0.0
gLs.1.0.scaf29757	maker	mRNA	2426	2599	174	-	.	ID=maker-gLs.1.0.scaf29757-exonerate_protein2genome-gene-0.0-mRNA-1;Parent=maker-gLs.1.0.scaf29757-exonerate_protein2genome-gene-0.0;Name=maker-gLs.1.0.scaf29757-exonerate_protein2genome-gene-0.0-mRNA-1;_AED=0.21;_eAED=0.95;_QI=0|-1|0|1|-1|0|1|0|57
gLs.1.0.scaf29757	maker	exon	2426	2599	.	-	.	ID=maker-gLs.1.0.scaf29757-exonerate_protein2genome-gene-0.0-mRNA-1:exon:7075;Parent=maker-gLs.1.0.scaf29757-exonerate_protein2genome-gene-0.0-mRNA-1
gLs.1.0.scaf29757	maker	CDS	2426	2599	.	-	0	ID=maker-gLs.1.0.scaf29757-exonerate_protein2genome-gene-0.0-mRNA-1:cds;Parent=maker-gLs.1.0.scaf29757-exonerate_protein2genome-gene-0.0-mRNA-1
gLs.1.0.scaf89846	maker	gene	254	451	.	+	.	ID=maker-gLs.1.0.scaf89846-exonerate_protein2genome-gene-0.0;Name=maker-gLs.1.0.scaf89846-exonerate_protein2genome-gene-0.0
gLs.1.0.scaf89846	maker	mRNA	254	451	198	+	.	ID=maker-gLs.1.0.scaf89846-exonerate_protein2genome-gene-0.0-mRNA-1;Parent=maker-gLs.1.0.scaf89846-exonerate_protein2genome-gene-0.0;Name=maker-gLs.1.0.scaf89846-exonerate_protein2genome-gene-0.0-mRNA-1;_AED=0.37;_eAED=1.00;_QI=0|-1|0|1|-1|0|1|0|65
gLs.1.0.scaf89846	maker	exon	254	451	.	+	.	ID=maker-gLs.1.0.scaf89846-exonerate_protein2genome-gene-0.0-mRNA-1:exon:7462;Parent=maker-gLs.1.0.scaf89846-exonerate_protein2genome-gene-0.0-mRNA-1
gLs.1.0.scaf89846	maker	CDS	254	451	.	+	0	ID=maker-gLs.1.0.scaf89846-exonerate_protein2genome-gene-0.0-mRNA-1:cds;Parent=maker-gLs.1.0.scaf89846-exonerate_protein2genome-gene-0.0-mRNA-1
gLs.1.0.scaf89846	maker	gene	587	691	.	+	.	ID=maker-gLs.1.0.scaf89846-exonerate_protein2genome-gene-0.1;Name=maker-gLs.1.0.scaf89846-exonerate_protein2genome-gene-0.1
gLs.1.0.scaf89846	maker	mRNA	587	691	105	+	.	ID=maker-gLs.1.0.scaf89846-exonerate_protein2genome-gene-0.1-mRNA-1;Parent=maker-gLs.1.0.scaf89846-exonerate_protein2genome-gene-0.1;Name=maker-gLs.1.0.scaf89846-exonerate_protein2genome-gene-0.1-mRNA-1;_AED=0.43;_eAED=0.43;_QI=0|-1|0|1|-1|0|1|0|34
gLs.1.0.scaf89846	maker	exon	587	691	.	+	.	ID=maker-gLs.1.0.scaf89846-exonerate_protein2genome-gene-0.1-mRNA-1:exon:7463;Parent=maker-gLs.1.0.scaf89846-exonerate_protein2genome-gene-0.1-mRNA-1
gLs.1.0.scaf89846	maker	CDS	587	691	.	+	0	ID=maker-gLs.1.0.scaf89846-exonerate_protein2genome-gene-0.1-mRNA-1:cds;Parent=maker-gLs.1.0.scaf89846-exonerate_protein2genome-gene-0.1-mRNA-1
gLs.1.0.scaf29448	maker	gene	3104	3382	.	+	.	ID=maker-gLs.1.0.scaf29448-exonerate_protein2genome-gene-0.0;Name=maker-gLs.1.0.scaf29448-exonerate_protein2genome-gene-0.0
gLs.1.0.scaf29448	maker	mRNA	3104	3382	279	+	.	ID=maker-gLs.1.0.scaf29448-exonerate_protein2genome-gene-0.0-mRNA-1;Parent=maker-gLs.1.0.scaf29448-exonerate_protein2genome-gene-0.0;Name=maker-gLs.1.0.scaf29448-exonerate_protein2genome-gene-0.0-mRNA-1;_AED=0.34;_eAED=0.35;_QI=0|-1|0|1|-1|0|1|0|92
gLs.1.0.scaf29448	maker	exon	3104	3382	.	+	.	ID=maker-gLs.1.0.scaf29448-exonerate_protein2genome-gene-0.0-mRNA-1:exon:6722;Parent=maker-gLs.1.0.scaf29448-exonerate_protein2genome-gene-0.0-mRNA-1
gLs.1.0.scaf29448	maker	CDS	3104	3382	.	+	0	ID=maker-gLs.1.0.scaf29448-exonerate_protein2genome-gene-0.0-mRNA-1:cds;Parent=maker-gLs.1.0.scaf29448-exonerate_protein2genome-gene-0.0-mRNA-1
gLs.1.0.scaf29448	maker	gene	1995	2246	.	-	.	ID=maker-gLs.1.0.scaf29448-exonerate_protein2genome-gene-0.1;Name=maker-gLs.1.0.scaf29448-exonerate_protein2genome-gene-0.1
gLs.1.0.scaf29448	maker	mRNA	1995	2246	252	-	.	ID=maker-gLs.1.0.scaf29448-exonerate_protein2genome-gene-0.1-mRNA-1;Parent=maker-gLs.1.0.scaf29448-exonerate_protein2genome-gene-0.1;Name=maker-gLs.1.0.scaf29448-exonerate_protein2genome-gene-0.1-mRNA-1;_AED=0.20;_eAED=0.26;_QI=0|-1|0|1|-1|0|1|0|83
gLs.1.0.scaf29448	maker	exon	1995	2246	.	-	.	ID=maker-gLs.1.0.scaf29448-exonerate_protein2genome-gene-0.1-mRNA-1:exon:6723;Parent=maker-gLs.1.0.scaf29448-exonerate_protein2genome-gene-0.1-mRNA-1
gLs.1.0.scaf29448	maker	CDS	1995	2246	.	-	0	ID=maker-gLs.1.0.scaf29448-exonerate_protein2genome-gene-0.1-mRNA-1:cds;Parent=maker-gLs.1.0.scaf29448-exonerate_protein2genome-gene-0.1-mRNA-1
gLs.1.0.scaf41392	maker	gene	1780	2728	.	-	.	ID=maker-gLs.1.0.scaf41392-exonerate_protein2genome-gene-0.0;Name=maker-gLs.1.0.scaf41392-exonerate_protein2genome-gene-0.0
gLs.1.0.scaf41392	maker	mRNA	1780	2728	471	-	.	ID=maker-gLs.1.0.scaf41392-exonerate_protein2genome-gene-0.0-mRNA-1;Parent=maker-gLs.1.0.scaf41392-exonerate_protein2genome-gene-0.0;Name=maker-gLs.1.0.scaf41392-exonerate_protein2genome-gene-0.0-mRNA-1;_AED=0.04;_eAED=0.04;_QI=0|0|0|1|0|0|3|0|156
gLs.1.0.scaf41392	maker	exon	1780	1924	.	-	.	ID=maker-gLs.1.0.scaf41392-exonerate_protein2genome-gene-0.0-mRNA-1:exon:6615;Parent=maker-gLs.1.0.scaf41392-exonerate_protein2genome-gene-0.0-mRNA-1
gLs.1.0.scaf41392	maker	exon	2125	2294	.	-	.	ID=maker-gLs.1.0.scaf41392-exonerate_protein2genome-gene-0.0-mRNA-1:exon:6614;Parent=maker-gLs.1.0.scaf41392-exonerate_protein2genome-gene-0.0-mRNA-1
gLs.1.0.scaf41392	maker	exon	2573	2728	.	-	.	ID=maker-gLs.1.0.scaf41392-exonerate_protein2genome-gene-0.0-mRNA-1:exon:6613;Parent=maker-gLs.1.0.scaf41392-exonerate_protein2genome-gene-0.0-mRNA-1
gLs.1.0.scaf41392	maker	CDS	2573	2728	.	-	0	ID=maker-gLs.1.0.scaf41392-exonerate_protein2genome-gene-0.0-mRNA-1:cds;Parent=maker-gLs.1.0.scaf41392-exonerate_protein2genome-gene-0.0-mRNA-1
gLs.1.0.scaf41392	maker	CDS	2125	2294	.	-	0	ID=maker-gLs.1.0.scaf41392-exonerate_protein2genome-gene-0.0-mRNA-1:cds;Parent=maker-gLs.1.0.scaf41392-exonerate_protein2genome-gene-0.0-mRNA-1
gLs.1.0.scaf41392	maker	CDS	1780	1924	.	-	1	ID=maker-gLs.1.0.scaf41392-exonerate_protein2genome-gene-0.0-mRNA-1:cds;Parent=maker-gLs.1.0.scaf41392-exonerate_protein2genome-gene-0.0-mRNA-1
gLs.1.0.scaf06776	maker	gene	11489	11698	.	+	.	ID=maker-gLs.1.0.scaf06776-exonerate_protein2genome-gene-0.0;Name=maker-gLs.1.0.scaf06776-exonerate_protein2genome-gene-0.0
gLs.1.0.scaf06776	maker	mRNA	11489	11698	210	+	.	ID=maker-gLs.1.0.scaf06776-exonerate_protein2genome-gene-0.0-mRNA-1;Parent=maker-gLs.1.0.scaf06776-exonerate_protein2genome-gene-0.0;Name=maker-gLs.1.0.scaf06776-exonerate_protein2genome-gene-0.0-mRNA-1;_AED=0.35;_eAED=1.00;_QI=0|-1|0|1|-1|0|1|0|69
gLs.1.0.scaf06776	maker	exon	11489	11698	.	+	.	ID=maker-gLs.1.0.scaf06776-exonerate_protein2genome-gene-0.0-mRNA-1:exon:5231;Parent=maker-gLs.1.0.scaf06776-exonerate_protein2genome-gene-0.0-mRNA-1
gLs.1.0.scaf06776	maker	CDS	11489	11698	.	+	0	ID=maker-gLs.1.0.scaf06776-exonerate_protein2genome-gene-0.0-mRNA-1:cds;Parent=maker-gLs.1.0.scaf06776-exonerate_protein2genome-gene-0.0-mRNA-1
gLs.1.0.scaf80849	maker	gene	145	273	.	+	.	ID=maker-gLs.1.0.scaf80849-exonerate_protein2genome-gene-0.0;Name=maker-gLs.1.0.scaf80849-exonerate_protein2genome-gene-0.0
gLs.1.0.scaf80849	maker	mRNA	145	273	129	+	.	ID=maker-gLs.1.0.scaf80849-exonerate_protein2genome-gene-0.0-mRNA-1;Parent=maker-gLs.1.0.scaf80849-exonerate_protein2genome-gene-0.0;Name=maker-gLs.1.0.scaf80849-exonerate_protein2genome-gene-0.0-mRNA-1;_AED=0.01;_eAED=0.01;_QI=0|-1|0|1|-1|0|1|0|42
gLs.1.0.scaf80849	maker	exon	145	273	.	+	.	ID=maker-gLs.1.0.scaf80849-exonerate_protein2genome-gene-0.0-mRNA-1:exon:7058;Parent=maker-gLs.1.0.scaf80849-exonerate_protein2genome-gene-0.0-mRNA-1
gLs.1.0.scaf80849	maker	CDS	145	273	.	+	0	ID=maker-gLs.1.0.scaf80849-exonerate_protein2genome-gene-0.0-mRNA-1:cds;Parent=maker-gLs.1.0.scaf80849-exonerate_protein2genome-gene-0.0-mRNA-1
gLs.1.0.scaf11732	maker	gene	13339	13512	.	-	.	ID=maker-gLs.1.0.scaf11732-exonerate_protein2genome-gene-0.0;Name=maker-gLs.1.0.scaf11732-exonerate_protein2genome-gene-0.0
gLs.1.0.scaf11732	maker	mRNA	13339	13512	174	-	.	ID=maker-gLs.1.0.scaf11732-exonerate_protein2genome-gene-0.0-mRNA-1;Parent=maker-gLs.1.0.scaf11732-exonerate_protein2genome-gene-0.0;Name=maker-gLs.1.0.scaf11732-exonerate_protein2genome-gene-0.0-mRNA-1;_AED=0.04;_eAED=1.00;_QI=0|-1|0|1|-1|0|1|0|57
gLs.1.0.scaf11732	maker	exon	13339	13512	.	-	.	ID=maker-gLs.1.0.scaf11732-exonerate_protein2genome-gene-0.0-mRNA-1:exon:5648;Parent=maker-gLs.1.0.scaf11732-exonerate_protein2genome-gene-0.0-mRNA-1
gLs.1.0.scaf11732	maker	CDS	13339	13512	.	-	0	ID=maker-gLs.1.0.scaf11732-exonerate_protein2genome-gene-0.0-mRNA-1:cds;Parent=maker-gLs.1.0.scaf11732-exonerate_protein2genome-gene-0.0-mRNA-1
gLs.1.0.scaf11429	maker	gene	7839	7958	.	-	.	ID=maker-gLs.1.0.scaf11429-exonerate_protein2genome-gene-0.0;Name=maker-gLs.1.0.scaf11429-exonerate_protein2genome-gene-0.0
gLs.1.0.scaf11429	maker	mRNA	7839	7958	120	-	.	ID=maker-gLs.1.0.scaf11429-exonerate_protein2genome-gene-0.0-mRNA-1;Parent=maker-gLs.1.0.scaf11429-exonerate_protein2genome-gene-0.0;Name=maker-gLs.1.0.scaf11429-exonerate_protein2genome-gene-0.0-mRNA-1;_AED=0.32;_eAED=1.00;_QI=0|-1|0|1|-1|0|1|0|39
gLs.1.0.scaf11429	maker	exon	7839	7958	.	-	.	ID=maker-gLs.1.0.scaf11429-exonerate_protein2genome-gene-0.0-mRNA-1:exon:5884;Parent=maker-gLs.1.0.scaf11429-exonerate_protein2genome-gene-0.0-mRNA-1
gLs.1.0.scaf11429	maker	CDS	7839	7958	.	-	0	ID=maker-gLs.1.0.scaf11429-exonerate_protein2genome-gene-0.0-mRNA-1:cds;Parent=maker-gLs.1.0.scaf11429-exonerate_protein2genome-gene-0.0-mRNA-1
gLs.1.0.scaf10162	maker	gene	9	248	.	+	.	ID=maker-gLs.1.0.scaf10162-exonerate_protein2genome-gene-0.0;Name=maker-gLs.1.0.scaf10162-exonerate_protein2genome-gene-0.0
gLs.1.0.scaf10162	maker	mRNA	9	248	240	+	.	ID=maker-gLs.1.0.scaf10162-exonerate_protein2genome-gene-0.0-mRNA-1;Parent=maker-gLs.1.0.scaf10162-exonerate_protein2genome-gene-0.0;Name=maker-gLs.1.0.scaf10162-exonerate_protein2genome-gene-0.0-mRNA-1;_AED=0.08;_eAED=0.08;_QI=0|-1|0|1|-1|0|1|0|79
gLs.1.0.scaf10162	maker	exon	9	248	.	+	.	ID=maker-gLs.1.0.scaf10162-exonerate_protein2genome-gene-0.0-mRNA-1:exon:6034;Parent=maker-gLs.1.0.scaf10162-exonerate_protein2genome-gene-0.0-mRNA-1
gLs.1.0.scaf10162	maker	CDS	9	248	.	+	0	ID=maker-gLs.1.0.scaf10162-exonerate_protein2genome-gene-0.0-mRNA-1:cds;Parent=maker-gLs.1.0.scaf10162-exonerate_protein2genome-gene-0.0-mRNA-1
gLs.1.0.scaf04454	maker	gene	10940	11781	.	+	.	ID=maker-gLs.1.0.scaf04454-exonerate_protein2genome-gene-0.0;Name=maker-gLs.1.0.scaf04454-exonerate_protein2genome-gene-0.0
gLs.1.0.scaf04454	maker	mRNA	10940	11781	723	+	.	ID=maker-gLs.1.0.scaf04454-exonerate_protein2genome-gene-0.0-mRNA-1;Parent=maker-gLs.1.0.scaf04454-exonerate_protein2genome-gene-0.0;Name=maker-gLs.1.0.scaf04454-exonerate_protein2genome-gene-0.0-mRNA-1;_AED=0.30;_eAED=1.00;_QI=0|0|0|1|0|0|2|0|240
gLs.1.0.scaf04454	maker	exon	10940	11267	.	+	.	ID=maker-gLs.1.0.scaf04454-exonerate_protein2genome-gene-0.0-mRNA-1:exon:4672;Parent=maker-gLs.1.0.scaf04454-exonerate_protein2genome-gene-0.0-mRNA-1
gLs.1.0.scaf04454	maker	exon	11387	11781	.	+	.	ID=maker-gLs.1.0.scaf04454-exonerate_protein2genome-gene-0.0-mRNA-1:exon:4673;Parent=maker-gLs.1.0.scaf04454-exonerate_protein2genome-gene-0.0-mRNA-1
gLs.1.0.scaf04454	maker	CDS	10940	11267	.	+	0	ID=maker-gLs.1.0.scaf04454-exonerate_protein2genome-gene-0.0-mRNA-1:cds;Parent=maker-gLs.1.0.scaf04454-exonerate_protein2genome-gene-0.0-mRNA-1
gLs.1.0.scaf04454	maker	CDS	11387	11781	.	+	2	ID=maker-gLs.1.0.scaf04454-exonerate_protein2genome-gene-0.0-mRNA-1:cds;Parent=maker-gLs.1.0.scaf04454-exonerate_protein2genome-gene-0.0-mRNA-1
gLs.1.0.scaf04454	maker	gene	40871	41193	.	-	.	ID=maker-gLs.1.0.scaf04454-exonerate_protein2genome-gene-0.36;Name=maker-gLs.1.0.scaf04454-exonerate_protein2genome-gene-0.36
gLs.1.0.scaf04454	maker	mRNA	40871	41193	261	-	.	ID=maker-gLs.1.0.scaf04454-exonerate_protein2genome-gene-0.36-mRNA-1;Parent=maker-gLs.1.0.scaf04454-exonerate_protein2genome-gene-0.36;Name=maker-gLs.1.0.scaf04454-exonerate_protein2genome-gene-0.36-mRNA-1;_AED=0.18;_eAED=0.18;_QI=0|0|0|1|0|0|2|0|86
gLs.1.0.scaf04454	maker	exon	40871	40963	.	-	.	ID=maker-gLs.1.0.scaf04454-exonerate_protein2genome-gene-0.36-mRNA-1:exon:4675;Parent=maker-gLs.1.0.scaf04454-exonerate_protein2genome-gene-0.36-mRNA-1
gLs.1.0.scaf04454	maker	exon	41026	41193	.	-	.	ID=maker-gLs.1.0.scaf04454-exonerate_protein2genome-gene-0.36-mRNA-1:exon:4674;Parent=maker-gLs.1.0.scaf04454-exonerate_protein2genome-gene-0.36-mRNA-1
gLs.1.0.scaf04454	maker	CDS	41026	41193	.	-	0	ID=maker-gLs.1.0.scaf04454-exonerate_protein2genome-gene-0.36-mRNA-1:cds;Parent=maker-gLs.1.0.scaf04454-exonerate_protein2genome-gene-0.36-mRNA-1
gLs.1.0.scaf04454	maker	CDS	40871	40963	.	-	0	ID=maker-gLs.1.0.scaf04454-exonerate_protein2genome-gene-0.36-mRNA-1:cds;Parent=maker-gLs.1.0.scaf04454-exonerate_protein2genome-gene-0.36-mRNA-1
gLs.1.0.scaf34461	maker	gene	1325	1372	.	+	.	ID=maker-gLs.1.0.scaf34461-exonerate_protein2genome-gene-0.0;Name=maker-gLs.1.0.scaf34461-exonerate_protein2genome-gene-0.0
gLs.1.0.scaf34461	maker	mRNA	1325	1372	48	+	.	ID=maker-gLs.1.0.scaf34461-exonerate_protein2genome-gene-0.0-mRNA-1;Parent=maker-gLs.1.0.scaf34461-exonerate_protein2genome-gene-0.0;Name=maker-gLs.1.0.scaf34461-exonerate_protein2genome-gene-0.0-mRNA-1;_AED=0.37;_eAED=1.00;_QI=0|-1|0|1|-1|0|1|0|15
gLs.1.0.scaf34461	maker	exon	1325	1372	.	+	.	ID=maker-gLs.1.0.scaf34461-exonerate_protein2genome-gene-0.0-mRNA-1:exon:6758;Parent=maker-gLs.1.0.scaf34461-exonerate_protein2genome-gene-0.0-mRNA-1
gLs.1.0.scaf34461	maker	CDS	1325	1372	.	+	0	ID=maker-gLs.1.0.scaf34461-exonerate_protein2genome-gene-0.0-mRNA-1:cds;Parent=maker-gLs.1.0.scaf34461-exonerate_protein2genome-gene-0.0-mRNA-1
gLs.1.0.scaf13370	maker	gene	13226	13537	.	-	.	ID=maker-gLs.1.0.scaf13370-exonerate_protein2genome-gene-0.0;Name=maker-gLs.1.0.scaf13370-exonerate_protein2genome-gene-0.0
gLs.1.0.scaf13370	maker	mRNA	13226	13537	312	-	.	ID=maker-gLs.1.0.scaf13370-exonerate_protein2genome-gene-0.0-mRNA-1;Parent=maker-gLs.1.0.scaf13370-exonerate_protein2genome-gene-0.0;Name=maker-gLs.1.0.scaf13370-exonerate_protein2genome-gene-0.0-mRNA-1;_AED=0.03;_eAED=0.03;_QI=0|-1|0|1|-1|0|1|0|103
gLs.1.0.scaf13370	maker	exon	13226	13537	.	-	.	ID=maker-gLs.1.0.scaf13370-exonerate_protein2genome-gene-0.0-mRNA-1:exon:5750;Parent=maker-gLs.1.0.scaf13370-exonerate_protein2genome-gene-0.0-mRNA-1
gLs.1.0.scaf13370	maker	CDS	13226	13537	.	-	0	ID=maker-gLs.1.0.scaf13370-exonerate_protein2genome-gene-0.0-mRNA-1:cds;Parent=maker-gLs.1.0.scaf13370-exonerate_protein2genome-gene-0.0-mRNA-1
gLs.1.0.scaf03474	maker	gene	5401	6003	.	-	.	ID=maker-gLs.1.0.scaf03474-exonerate_protein2genome-gene-0.0;Name=maker-gLs.1.0.scaf03474-exonerate_protein2genome-gene-0.0
gLs.1.0.scaf03474	maker	mRNA	5401	6003	603	-	.	ID=maker-gLs.1.0.scaf03474-exonerate_protein2genome-gene-0.0-mRNA-1;Parent=maker-gLs.1.0.scaf03474-exonerate_protein2genome-gene-0.0;Name=maker-gLs.1.0.scaf03474-exonerate_protein2genome-gene-0.0-mRNA-1;_AED=0.33;_eAED=0.33;_QI=0|-1|0|1|-1|0|1|0|200
gLs.1.0.scaf03474	maker	exon	5401	6003	.	-	.	ID=maker-gLs.1.0.scaf03474-exonerate_protein2genome-gene-0.0-mRNA-1:exon:4595;Parent=maker-gLs.1.0.scaf03474-exonerate_protein2genome-gene-0.0-mRNA-1
gLs.1.0.scaf03474	maker	CDS	5401	6003	.	-	0	ID=maker-gLs.1.0.scaf03474-exonerate_protein2genome-gene-0.0-mRNA-1:cds;Parent=maker-gLs.1.0.scaf03474-exonerate_protein2genome-gene-0.0-mRNA-1
gLs.1.0.scaf30302	maker	gene	216	551	.	+	.	ID=maker-gLs.1.0.scaf30302-exonerate_protein2genome-gene-0.0;Name=maker-gLs.1.0.scaf30302-exonerate_protein2genome-gene-0.0
gLs.1.0.scaf30302	maker	mRNA	216	551	303	+	.	ID=maker-gLs.1.0.scaf30302-exonerate_protein2genome-gene-0.0-mRNA-1;Parent=maker-gLs.1.0.scaf30302-exonerate_protein2genome-gene-0.0;Name=maker-gLs.1.0.scaf30302-exonerate_protein2genome-gene-0.0-mRNA-1;_AED=0.24;_eAED=0.31;_QI=0|0|0|1|0|0|2|0|100
gLs.1.0.scaf30302	maker	exon	216	356	.	+	.	ID=maker-gLs.1.0.scaf30302-exonerate_protein2genome-gene-0.0-mRNA-1:exon:6363;Parent=maker-gLs.1.0.scaf30302-exonerate_protein2genome-gene-0.0-mRNA-1
gLs.1.0.scaf30302	maker	exon	390	551	.	+	.	ID=maker-gLs.1.0.scaf30302-exonerate_protein2genome-gene-0.0-mRNA-1:exon:6364;Parent=maker-gLs.1.0.scaf30302-exonerate_protein2genome-gene-0.0-mRNA-1
gLs.1.0.scaf30302	maker	CDS	216	356	.	+	0	ID=maker-gLs.1.0.scaf30302-exonerate_protein2genome-gene-0.0-mRNA-1:cds;Parent=maker-gLs.1.0.scaf30302-exonerate_protein2genome-gene-0.0-mRNA-1
gLs.1.0.scaf30302	maker	CDS	390	551	.	+	0	ID=maker-gLs.1.0.scaf30302-exonerate_protein2genome-gene-0.0-mRNA-1:cds;Parent=maker-gLs.1.0.scaf30302-exonerate_protein2genome-gene-0.0-mRNA-1
gLs.1.0.scaf30302	maker	gene	23	127	.	+	.	ID=maker-gLs.1.0.scaf30302-exonerate_protein2genome-gene-0.14;Name=maker-gLs.1.0.scaf30302-exonerate_protein2genome-gene-0.14
gLs.1.0.scaf30302	maker	mRNA	23	127	105	+	.	ID=maker-gLs.1.0.scaf30302-exonerate_protein2genome-gene-0.14-mRNA-1;Parent=maker-gLs.1.0.scaf30302-exonerate_protein2genome-gene-0.14;Name=maker-gLs.1.0.scaf30302-exonerate_protein2genome-gene-0.14-mRNA-1;_AED=0.41;_eAED=1.00;_QI=0|-1|0|1|-1|0|1|0|34
gLs.1.0.scaf30302	maker	exon	23	127	.	+	.	ID=maker-gLs.1.0.scaf30302-exonerate_protein2genome-gene-0.14-mRNA-1:exon:6365;Parent=maker-gLs.1.0.scaf30302-exonerate_protein2genome-gene-0.14-mRNA-1
gLs.1.0.scaf30302	maker	CDS	23	127	.	+	0	ID=maker-gLs.1.0.scaf30302-exonerate_protein2genome-gene-0.14-mRNA-1:cds;Parent=maker-gLs.1.0.scaf30302-exonerate_protein2genome-gene-0.14-mRNA-1
gLs.1.0.scaf13077	maker	gene	10508	10783	.	-	.	ID=maker-gLs.1.0.scaf13077-exonerate_protein2genome-gene-0.0;Name=maker-gLs.1.0.scaf13077-exonerate_protein2genome-gene-0.0
gLs.1.0.scaf13077	maker	mRNA	10508	10783	276	-	.	ID=maker-gLs.1.0.scaf13077-exonerate_protein2genome-gene-0.0-mRNA-1;Parent=maker-gLs.1.0.scaf13077-exonerate_protein2genome-gene-0.0;Name=maker-gLs.1.0.scaf13077-exonerate_protein2genome-gene-0.0-mRNA-1;_AED=0.25;_eAED=0.25;_QI=0|-1|0|1|-1|0|1|0|91
gLs.1.0.scaf13077	maker	exon	10508	10783	.	-	.	ID=maker-gLs.1.0.scaf13077-exonerate_protein2genome-gene-0.0-mRNA-1:exon:5674;Parent=maker-gLs.1.0.scaf13077-exonerate_protein2genome-gene-0.0-mRNA-1
gLs.1.0.scaf13077	maker	CDS	10508	10783	.	-	0	ID=maker-gLs.1.0.scaf13077-exonerate_protein2genome-gene-0.0-mRNA-1:cds;Parent=maker-gLs.1.0.scaf13077-exonerate_protein2genome-gene-0.0-mRNA-1
gLs.1.0.scaf03698	maker	gene	6396	6806	.	-	.	ID=maker-gLs.1.0.scaf03698-exonerate_protein2genome-gene-0.0;Name=maker-gLs.1.0.scaf03698-exonerate_protein2genome-gene-0.0
gLs.1.0.scaf03698	maker	mRNA	6396	6806	411	-	.	ID=maker-gLs.1.0.scaf03698-exonerate_protein2genome-gene-0.0-mRNA-1;Parent=maker-gLs.1.0.scaf03698-exonerate_protein2genome-gene-0.0;Name=maker-gLs.1.0.scaf03698-exonerate_protein2genome-gene-0.0-mRNA-1;_AED=0.22;_eAED=0.22;_QI=0|-1|0|1|-1|0|1|0|137
gLs.1.0.scaf03698	maker	exon	6396	6806	.	-	.	ID=maker-gLs.1.0.scaf03698-exonerate_protein2genome-gene-0.0-mRNA-1:exon:4358;Parent=maker-gLs.1.0.scaf03698-exonerate_protein2genome-gene-0.0-mRNA-1
gLs.1.0.scaf03698	maker	CDS	6396	6806	.	-	0	ID=maker-gLs.1.0.scaf03698-exonerate_protein2genome-gene-0.0-mRNA-1:cds;Parent=maker-gLs.1.0.scaf03698-exonerate_protein2genome-gene-0.0-mRNA-1
gLs.1.0.scaf04900	maker	gene	4211	6721	.	+	.	ID=maker-gLs.1.0.scaf04900-exonerate_protein2genome-gene-0.0;Name=maker-gLs.1.0.scaf04900-exonerate_protein2genome-gene-0.0
gLs.1.0.scaf04900	maker	mRNA	4211	6721	2511	+	.	ID=maker-gLs.1.0.scaf04900-exonerate_protein2genome-gene-0.0-mRNA-1;Parent=maker-gLs.1.0.scaf04900-exonerate_protein2genome-gene-0.0;Name=maker-gLs.1.0.scaf04900-exonerate_protein2genome-gene-0.0-mRNA-1;_AED=0.01;_eAED=0.01;_QI=0|-1|0|1|-1|0|1|0|836
gLs.1.0.scaf04900	maker	exon	4211	6721	.	+	.	ID=maker-gLs.1.0.scaf04900-exonerate_protein2genome-gene-0.0-mRNA-1:exon:4879;Parent=maker-gLs.1.0.scaf04900-exonerate_protein2genome-gene-0.0-mRNA-1
gLs.1.0.scaf04900	maker	CDS	4211	6721	.	+	0	ID=maker-gLs.1.0.scaf04900-exonerate_protein2genome-gene-0.0-mRNA-1:cds;Parent=maker-gLs.1.0.scaf04900-exonerate_protein2genome-gene-0.0-mRNA-1
gLs.1.0.scaf04900	maker	gene	27033	27641	.	+	.	ID=maker-gLs.1.0.scaf04900-exonerate_protein2genome-gene-0.5;Name=maker-gLs.1.0.scaf04900-exonerate_protein2genome-gene-0.5
gLs.1.0.scaf04900	maker	mRNA	27033	27641	561	+	.	ID=maker-gLs.1.0.scaf04900-exonerate_protein2genome-gene-0.5-mRNA-1;Parent=maker-gLs.1.0.scaf04900-exonerate_protein2genome-gene-0.5;Name=maker-gLs.1.0.scaf04900-exonerate_protein2genome-gene-0.5-mRNA-1;_AED=0.24;_eAED=0.25;_QI=0|0|0|1|0|0|2|0|186
gLs.1.0.scaf04900	maker	exon	27033	27154	.	+	.	ID=maker-gLs.1.0.scaf04900-exonerate_protein2genome-gene-0.5-mRNA-1:exon:4880;Parent=maker-gLs.1.0.scaf04900-exonerate_protein2genome-gene-0.5-mRNA-1
gLs.1.0.scaf04900	maker	exon	27203	27641	.	+	.	ID=maker-gLs.1.0.scaf04900-exonerate_protein2genome-gene-0.5-mRNA-1:exon:4881;Parent=maker-gLs.1.0.scaf04900-exonerate_protein2genome-gene-0.5-mRNA-1
gLs.1.0.scaf04900	maker	CDS	27033	27154	.	+	0	ID=maker-gLs.1.0.scaf04900-exonerate_protein2genome-gene-0.5-mRNA-1:cds;Parent=maker-gLs.1.0.scaf04900-exonerate_protein2genome-gene-0.5-mRNA-1
gLs.1.0.scaf04900	maker	CDS	27203	27641	.	+	1	ID=maker-gLs.1.0.scaf04900-exonerate_protein2genome-gene-0.5-mRNA-1:cds;Parent=maker-gLs.1.0.scaf04900-exonerate_protein2genome-gene-0.5-mRNA-1
gLs.1.0.scaf12594	maker	gene	7325	7684	.	-	.	ID=maker-gLs.1.0.scaf12594-exonerate_protein2genome-gene-0.0;Name=maker-gLs.1.0.scaf12594-exonerate_protein2genome-gene-0.0
gLs.1.0.scaf12594	maker	mRNA	7325	7684	360	-	.	ID=maker-gLs.1.0.scaf12594-exonerate_protein2genome-gene-0.0-mRNA-1;Parent=maker-gLs.1.0.scaf12594-exonerate_protein2genome-gene-0.0;Name=maker-gLs.1.0.scaf12594-exonerate_protein2genome-gene-0.0-mRNA-1;_AED=0.30;_eAED=0.30;_QI=0|-1|0|1|-1|0|1|0|119
gLs.1.0.scaf12594	maker	exon	7325	7684	.	-	.	ID=maker-gLs.1.0.scaf12594-exonerate_protein2genome-gene-0.0-mRNA-1:exon:5703;Parent=maker-gLs.1.0.scaf12594-exonerate_protein2genome-gene-0.0-mRNA-1
gLs.1.0.scaf12594	maker	CDS	7325	7684	.	-	0	ID=maker-gLs.1.0.scaf12594-exonerate_protein2genome-gene-0.0-mRNA-1:cds;Parent=maker-gLs.1.0.scaf12594-exonerate_protein2genome-gene-0.0-mRNA-1
gLs.1.0.scaf12594	maker	gene	8353	8445	.	-	.	ID=maker-gLs.1.0.scaf12594-exonerate_protein2genome-gene-0.6;Name=maker-gLs.1.0.scaf12594-exonerate_protein2genome-gene-0.6
gLs.1.0.scaf12594	maker	mRNA	8353	8445	93	-	.	ID=maker-gLs.1.0.scaf12594-exonerate_protein2genome-gene-0.6-mRNA-1;Parent=maker-gLs.1.0.scaf12594-exonerate_protein2genome-gene-0.6;Name=maker-gLs.1.0.scaf12594-exonerate_protein2genome-gene-0.6-mRNA-1;_AED=0.44;_eAED=1.00;_QI=0|-1|0|1|-1|0|1|0|30
gLs.1.0.scaf12594	maker	exon	8353	8445	.	-	.	ID=maker-gLs.1.0.scaf12594-exonerate_protein2genome-gene-0.6-mRNA-1:exon:5704;Parent=maker-gLs.1.0.scaf12594-exonerate_protein2genome-gene-0.6-mRNA-1
gLs.1.0.scaf12594	maker	CDS	8353	8445	.	-	0	ID=maker-gLs.1.0.scaf12594-exonerate_protein2genome-gene-0.6-mRNA-1:cds;Parent=maker-gLs.1.0.scaf12594-exonerate_protein2genome-gene-0.6-mRNA-1
gLs.1.0.scaf12594	maker	gene	8470	8541	.	-	.	ID=maker-gLs.1.0.scaf12594-exonerate_protein2genome-gene-0.1;Name=maker-gLs.1.0.scaf12594-exonerate_protein2genome-gene-0.1
gLs.1.0.scaf12594	maker	mRNA	8470	8541	72	-	.	ID=maker-gLs.1.0.scaf12594-exonerate_protein2genome-gene-0.1-mRNA-1;Parent=maker-gLs.1.0.scaf12594-exonerate_protein2genome-gene-0.1;Name=maker-gLs.1.0.scaf12594-exonerate_protein2genome-gene-0.1-mRNA-1;_AED=0.45;_eAED=1.00;_QI=0|-1|0|1|-1|0|1|0|23
gLs.1.0.scaf12594	maker	exon	8470	8541	.	-	.	ID=maker-gLs.1.0.scaf12594-exonerate_protein2genome-gene-0.1-mRNA-1:exon:5705;Parent=maker-gLs.1.0.scaf12594-exonerate_protein2genome-gene-0.1-mRNA-1
gLs.1.0.scaf12594	maker	CDS	8470	8541	.	-	0	ID=maker-gLs.1.0.scaf12594-exonerate_protein2genome-gene-0.1-mRNA-1:cds;Parent=maker-gLs.1.0.scaf12594-exonerate_protein2genome-gene-0.1-mRNA-1
gLs.1.0.scaf04765	maker	gene	25485	25931	.	+	.	ID=maker-gLs.1.0.scaf04765-exonerate_protein2genome-gene-0.7;Name=maker-gLs.1.0.scaf04765-exonerate_protein2genome-gene-0.7
gLs.1.0.scaf04765	maker	mRNA	25485	25931	447	+	.	ID=maker-gLs.1.0.scaf04765-exonerate_protein2genome-gene-0.7-mRNA-1;Parent=maker-gLs.1.0.scaf04765-exonerate_protein2genome-gene-0.7;Name=maker-gLs.1.0.scaf04765-exonerate_protein2genome-gene-0.7-mRNA-1;_AED=0.22;_eAED=0.22;_QI=0|-1|0|1|-1|0|1|0|148
gLs.1.0.scaf04765	maker	exon	25485	25931	.	+	.	ID=maker-gLs.1.0.scaf04765-exonerate_protein2genome-gene-0.7-mRNA-1:exon:4612;Parent=maker-gLs.1.0.scaf04765-exonerate_protein2genome-gene-0.7-mRNA-1
gLs.1.0.scaf04765	maker	CDS	25485	25931	.	+	0	ID=maker-gLs.1.0.scaf04765-exonerate_protein2genome-gene-0.7-mRNA-1:cds;Parent=maker-gLs.1.0.scaf04765-exonerate_protein2genome-gene-0.7-mRNA-1
gLs.1.0.scaf04765	maker	gene	17430	17747	.	+	.	ID=maker-gLs.1.0.scaf04765-exonerate_protein2genome-gene-0.0;Name=maker-gLs.1.0.scaf04765-exonerate_protein2genome-gene-0.0
gLs.1.0.scaf04765	maker	mRNA	17430	17747	318	+	.	ID=maker-gLs.1.0.scaf04765-exonerate_protein2genome-gene-0.0-mRNA-1;Parent=maker-gLs.1.0.scaf04765-exonerate_protein2genome-gene-0.0;Name=maker-gLs.1.0.scaf04765-exonerate_protein2genome-gene-0.0-mRNA-1;_AED=0.24;_eAED=0.24;_QI=0|-1|0|1|-1|0|1|0|105
gLs.1.0.scaf04765	maker	exon	17430	17747	.	+	.	ID=maker-gLs.1.0.scaf04765-exonerate_protein2genome-gene-0.0-mRNA-1:exon:4613;Parent=maker-gLs.1.0.scaf04765-exonerate_protein2genome-gene-0.0-mRNA-1
gLs.1.0.scaf04765	maker	CDS	17430	17747	.	+	0	ID=maker-gLs.1.0.scaf04765-exonerate_protein2genome-gene-0.0-mRNA-1:cds;Parent=maker-gLs.1.0.scaf04765-exonerate_protein2genome-gene-0.0-mRNA-1
gLs.1.0.scaf04765	maker	gene	29325	29432	.	-	.	ID=maker-gLs.1.0.scaf04765-exonerate_protein2genome-gene-0.11;Name=maker-gLs.1.0.scaf04765-exonerate_protein2genome-gene-0.11
gLs.1.0.scaf04765	maker	mRNA	29325	29432	108	-	.	ID=maker-gLs.1.0.scaf04765-exonerate_protein2genome-gene-0.11-mRNA-1;Parent=maker-gLs.1.0.scaf04765-exonerate_protein2genome-gene-0.11;Name=maker-gLs.1.0.scaf04765-exonerate_protein2genome-gene-0.11-mRNA-1;_AED=0.21;_eAED=1.00;_QI=0|-1|0|1|-1|0|1|0|35
gLs.1.0.scaf04765	maker	exon	29325	29432	.	-	.	ID=maker-gLs.1.0.scaf04765-exonerate_protein2genome-gene-0.11-mRNA-1:exon:4614;Parent=maker-gLs.1.0.scaf04765-exonerate_protein2genome-gene-0.11-mRNA-1
gLs.1.0.scaf04765	maker	CDS	29325	29432	.	-	0	ID=maker-gLs.1.0.scaf04765-exonerate_protein2genome-gene-0.11-mRNA-1:cds;Parent=maker-gLs.1.0.scaf04765-exonerate_protein2genome-gene-0.11-mRNA-1
gLs.1.0.scaf01889	maker	gene	35119	35244	.	-	.	ID=maker-gLs.1.0.scaf01889-exonerate_protein2genome-gene-0.0;Name=maker-gLs.1.0.scaf01889-exonerate_protein2genome-gene-0.0
gLs.1.0.scaf01889	maker	mRNA	35119	35244	126	-	.	ID=maker-gLs.1.0.scaf01889-exonerate_protein2genome-gene-0.0-mRNA-1;Parent=maker-gLs.1.0.scaf01889-exonerate_protein2genome-gene-0.0;Name=maker-gLs.1.0.scaf01889-exonerate_protein2genome-gene-0.0-mRNA-1;_AED=0.42;_eAED=1.00;_QI=0|-1|0|1|-1|0|1|0|41
gLs.1.0.scaf01889	maker	exon	35119	35244	.	-	.	ID=maker-gLs.1.0.scaf01889-exonerate_protein2genome-gene-0.0-mRNA-1:exon:3443;Parent=maker-gLs.1.0.scaf01889-exonerate_protein2genome-gene-0.0-mRNA-1
gLs.1.0.scaf01889	maker	CDS	35119	35244	.	-	0	ID=maker-gLs.1.0.scaf01889-exonerate_protein2genome-gene-0.0-mRNA-1:cds;Parent=maker-gLs.1.0.scaf01889-exonerate_protein2genome-gene-0.0-mRNA-1
gLs.1.0.scaf01889	maker	gene	39159	39284	.	-	.	ID=maker-gLs.1.0.scaf01889-exonerate_protein2genome-gene-0.1;Name=maker-gLs.1.0.scaf01889-exonerate_protein2genome-gene-0.1
gLs.1.0.scaf01889	maker	mRNA	39159	39284	126	-	.	ID=maker-gLs.1.0.scaf01889-exonerate_protein2genome-gene-0.1-mRNA-1;Parent=maker-gLs.1.0.scaf01889-exonerate_protein2genome-gene-0.1;Name=maker-gLs.1.0.scaf01889-exonerate_protein2genome-gene-0.1-mRNA-1;_AED=0.42;_eAED=1.00;_QI=0|-1|0|1|-1|0|1|0|41
gLs.1.0.scaf01889	maker	exon	39159	39284	.	-	.	ID=maker-gLs.1.0.scaf01889-exonerate_protein2genome-gene-0.1-mRNA-1:exon:3444;Parent=maker-gLs.1.0.scaf01889-exonerate_protein2genome-gene-0.1-mRNA-1
gLs.1.0.scaf01889	maker	CDS	39159	39284	.	-	0	ID=maker-gLs.1.0.scaf01889-exonerate_protein2genome-gene-0.1-mRNA-1:cds;Parent=maker-gLs.1.0.scaf01889-exonerate_protein2genome-gene-0.1-mRNA-1
gLs.1.0.scaf11766	maker	gene	3626	3820	.	-	.	ID=maker-gLs.1.0.scaf11766-exonerate_protein2genome-gene-0.0;Name=maker-gLs.1.0.scaf11766-exonerate_protein2genome-gene-0.0
gLs.1.0.scaf11766	maker	mRNA	3626	3820	195	-	.	ID=maker-gLs.1.0.scaf11766-exonerate_protein2genome-gene-0.0-mRNA-1;Parent=maker-gLs.1.0.scaf11766-exonerate_protein2genome-gene-0.0;Name=maker-gLs.1.0.scaf11766-exonerate_protein2genome-gene-0.0-mRNA-1;_AED=0.32;_eAED=0.99;_QI=0|-1|0|1|-1|0|1|0|64
gLs.1.0.scaf11766	maker	exon	3626	3820	.	-	.	ID=maker-gLs.1.0.scaf11766-exonerate_protein2genome-gene-0.0-mRNA-1:exon:5649;Parent=maker-gLs.1.0.scaf11766-exonerate_protein2genome-gene-0.0-mRNA-1
gLs.1.0.scaf11766	maker	CDS	3626	3820	.	-	0	ID=maker-gLs.1.0.scaf11766-exonerate_protein2genome-gene-0.0-mRNA-1:cds;Parent=maker-gLs.1.0.scaf11766-exonerate_protein2genome-gene-0.0-mRNA-1
gLs.1.0.scaf08053	maker	gene	11405	11623	.	-	.	ID=maker-gLs.1.0.scaf08053-exonerate_protein2genome-gene-0.3;Name=maker-gLs.1.0.scaf08053-exonerate_protein2genome-gene-0.3
gLs.1.0.scaf08053	maker	mRNA	11405	11623	219	-	.	ID=maker-gLs.1.0.scaf08053-exonerate_protein2genome-gene-0.3-mRNA-1;Parent=maker-gLs.1.0.scaf08053-exonerate_protein2genome-gene-0.3;Name=maker-gLs.1.0.scaf08053-exonerate_protein2genome-gene-0.3-mRNA-1;_AED=0.08;_eAED=0.08;_QI=0|-1|0|1|-1|0|1|0|72
gLs.1.0.scaf08053	maker	exon	11405	11623	.	-	.	ID=maker-gLs.1.0.scaf08053-exonerate_protein2genome-gene-0.3-mRNA-1:exon:5506;Parent=maker-gLs.1.0.scaf08053-exonerate_protein2genome-gene-0.3-mRNA-1
gLs.1.0.scaf08053	maker	CDS	11405	11623	.	-	0	ID=maker-gLs.1.0.scaf08053-exonerate_protein2genome-gene-0.3-mRNA-1:cds;Parent=maker-gLs.1.0.scaf08053-exonerate_protein2genome-gene-0.3-mRNA-1
gLs.1.0.scaf08053	maker	gene	13889	14080	.	+	.	ID=maker-gLs.1.0.scaf08053-exonerate_protein2genome-gene-0.1;Name=maker-gLs.1.0.scaf08053-exonerate_protein2genome-gene-0.1
gLs.1.0.scaf08053	maker	mRNA	13889	14080	192	+	.	ID=maker-gLs.1.0.scaf08053-exonerate_protein2genome-gene-0.1-mRNA-1;Parent=maker-gLs.1.0.scaf08053-exonerate_protein2genome-gene-0.1;Name=maker-gLs.1.0.scaf08053-exonerate_protein2genome-gene-0.1-mRNA-1;_AED=0.35;_eAED=0.35;_QI=0|-1|0|1|-1|0|1|0|64
gLs.1.0.scaf08053	maker	exon	13889	14080	.	+	.	ID=maker-gLs.1.0.scaf08053-exonerate_protein2genome-gene-0.1-mRNA-1:exon:5507;Parent=maker-gLs.1.0.scaf08053-exonerate_protein2genome-gene-0.1-mRNA-1
gLs.1.0.scaf08053	maker	CDS	13889	14080	.	+	0	ID=maker-gLs.1.0.scaf08053-exonerate_protein2genome-gene-0.1-mRNA-1:cds;Parent=maker-gLs.1.0.scaf08053-exonerate_protein2genome-gene-0.1-mRNA-1
gLs.1.0.scaf08053	maker	gene	12807	12971	.	+	.	ID=maker-gLs.1.0.scaf08053-exonerate_protein2genome-gene-0.0;Name=maker-gLs.1.0.scaf08053-exonerate_protein2genome-gene-0.0
gLs.1.0.scaf08053	maker	mRNA	12807	12971	165	+	.	ID=maker-gLs.1.0.scaf08053-exonerate_protein2genome-gene-0.0-mRNA-1;Parent=maker-gLs.1.0.scaf08053-exonerate_protein2genome-gene-0.0;Name=maker-gLs.1.0.scaf08053-exonerate_protein2genome-gene-0.0-mRNA-1;_AED=0.40;_eAED=0.40;_QI=0|-1|0|1|-1|0|1|0|54
gLs.1.0.scaf08053	maker	exon	12807	12971	.	+	.	ID=maker-gLs.1.0.scaf08053-exonerate_protein2genome-gene-0.0-mRNA-1:exon:5508;Parent=maker-gLs.1.0.scaf08053-exonerate_protein2genome-gene-0.0-mRNA-1
gLs.1.0.scaf08053	maker	CDS	12807	12971	.	+	0	ID=maker-gLs.1.0.scaf08053-exonerate_protein2genome-gene-0.0-mRNA-1:cds;Parent=maker-gLs.1.0.scaf08053-exonerate_protein2genome-gene-0.0-mRNA-1
gLs.1.0.scaf17082	maker	gene	6080	6319	.	+	.	ID=maker-gLs.1.0.scaf17082-exonerate_protein2genome-gene-0.0;Name=maker-gLs.1.0.scaf17082-exonerate_protein2genome-gene-0.0
gLs.1.0.scaf17082	maker	mRNA	6080	6319	240	+	.	ID=maker-gLs.1.0.scaf17082-exonerate_protein2genome-gene-0.0-mRNA-1;Parent=maker-gLs.1.0.scaf17082-exonerate_protein2genome-gene-0.0;Name=maker-gLs.1.0.scaf17082-exonerate_protein2genome-gene-0.0-mRNA-1;_AED=0.16;_eAED=1.00;_QI=0|-1|0|1|-1|0|1|0|79
gLs.1.0.scaf17082	maker	exon	6080	6319	.	+	.	ID=maker-gLs.1.0.scaf17082-exonerate_protein2genome-gene-0.0-mRNA-1:exon:6163;Parent=maker-gLs.1.0.scaf17082-exonerate_protein2genome-gene-0.0-mRNA-1
gLs.1.0.scaf17082	maker	CDS	6080	6319	.	+	0	ID=maker-gLs.1.0.scaf17082-exonerate_protein2genome-gene-0.0-mRNA-1:cds;Parent=maker-gLs.1.0.scaf17082-exonerate_protein2genome-gene-0.0-mRNA-1
gLs.1.0.scaf01008	maker	gene	114818	116179	.	+	.	ID=maker-gLs.1.0.scaf01008-exonerate_protein2genome-gene-0.17;Name=maker-gLs.1.0.scaf01008-exonerate_protein2genome-gene-0.17
gLs.1.0.scaf01008	maker	mRNA	114818	116179	1089	+	.	ID=maker-gLs.1.0.scaf01008-exonerate_protein2genome-gene-0.17-mRNA-1;Parent=maker-gLs.1.0.scaf01008-exonerate_protein2genome-gene-0.17;Name=maker-gLs.1.0.scaf01008-exonerate_protein2genome-gene-0.17-mRNA-1;_AED=0.12;_eAED=0.12;_QI=0|0|0|1|0|0|2|0|362
gLs.1.0.scaf01008	maker	exon	114818	115058	.	+	.	ID=maker-gLs.1.0.scaf01008-exonerate_protein2genome-gene-0.17-mRNA-1:exon:2141;Parent=maker-gLs.1.0.scaf01008-exonerate_protein2genome-gene-0.17-mRNA-1
gLs.1.0.scaf01008	maker	exon	115332	116179	.	+	.	ID=maker-gLs.1.0.scaf01008-exonerate_protein2genome-gene-0.17-mRNA-1:exon:2142;Parent=maker-gLs.1.0.scaf01008-exonerate_protein2genome-gene-0.17-mRNA-1
gLs.1.0.scaf01008	maker	CDS	114818	115058	.	+	0	ID=maker-gLs.1.0.scaf01008-exonerate_protein2genome-gene-0.17-mRNA-1:cds;Parent=maker-gLs.1.0.scaf01008-exonerate_protein2genome-gene-0.17-mRNA-1
gLs.1.0.scaf01008	maker	CDS	115332	116179	.	+	2	ID=maker-gLs.1.0.scaf01008-exonerate_protein2genome-gene-0.17-mRNA-1:cds;Parent=maker-gLs.1.0.scaf01008-exonerate_protein2genome-gene-0.17-mRNA-1
gLs.1.0.scaf01008	maker	gene	104132	104614	.	-	.	ID=maker-gLs.1.0.scaf01008-exonerate_protein2genome-gene-0.51;Name=maker-gLs.1.0.scaf01008-exonerate_protein2genome-gene-0.51
gLs.1.0.scaf01008	maker	mRNA	104132	104614	483	-	.	ID=maker-gLs.1.0.scaf01008-exonerate_protein2genome-gene-0.51-mRNA-1;Parent=maker-gLs.1.0.scaf01008-exonerate_protein2genome-gene-0.51;Name=maker-gLs.1.0.scaf01008-exonerate_protein2genome-gene-0.51-mRNA-1;_AED=0.31;_eAED=0.31;_QI=0|-1|0|1|-1|0|1|0|160
gLs.1.0.scaf01008	maker	exon	104132	104614	.	-	.	ID=maker-gLs.1.0.scaf01008-exonerate_protein2genome-gene-0.51-mRNA-1:exon:2143;Parent=maker-gLs.1.0.scaf01008-exonerate_protein2genome-gene-0.51-mRNA-1
gLs.1.0.scaf01008	maker	CDS	104132	104614	.	-	0	ID=maker-gLs.1.0.scaf01008-exonerate_protein2genome-gene-0.51-mRNA-1:cds;Parent=maker-gLs.1.0.scaf01008-exonerate_protein2genome-gene-0.51-mRNA-1
gLs.1.0.scaf01008	maker	gene	101900	102247	.	-	.	ID=maker-gLs.1.0.scaf01008-exonerate_protein2genome-gene-0.38;Name=maker-gLs.1.0.scaf01008-exonerate_protein2genome-gene-0.38
gLs.1.0.scaf01008	maker	mRNA	101900	102247	348	-	.	ID=maker-gLs.1.0.scaf01008-exonerate_protein2genome-gene-0.38-mRNA-1;Parent=maker-gLs.1.0.scaf01008-exonerate_protein2genome-gene-0.38;Name=maker-gLs.1.0.scaf01008-exonerate_protein2genome-gene-0.38-mRNA-1;_AED=0.36;_eAED=0.36;_QI=0|-1|0|1|-1|0|1|0|115
gLs.1.0.scaf01008	maker	exon	101900	102247	.	-	.	ID=maker-gLs.1.0.scaf01008-exonerate_protein2genome-gene-0.38-mRNA-1:exon:2144;Parent=maker-gLs.1.0.scaf01008-exonerate_protein2genome-gene-0.38-mRNA-1
gLs.1.0.scaf01008	maker	CDS	101900	102247	.	-	0	ID=maker-gLs.1.0.scaf01008-exonerate_protein2genome-gene-0.38-mRNA-1:cds;Parent=maker-gLs.1.0.scaf01008-exonerate_protein2genome-gene-0.38-mRNA-1
gLs.1.0.scaf01008	maker	gene	29847	30158	.	+	.	ID=maker-gLs.1.0.scaf01008-exonerate_protein2genome-gene-0.0;Name=maker-gLs.1.0.scaf01008-exonerate_protein2genome-gene-0.0
gLs.1.0.scaf01008	maker	mRNA	29847	30158	312	+	.	ID=maker-gLs.1.0.scaf01008-exonerate_protein2genome-gene-0.0-mRNA-1;Parent=maker-gLs.1.0.scaf01008-exonerate_protein2genome-gene-0.0;Name=maker-gLs.1.0.scaf01008-exonerate_protein2genome-gene-0.0-mRNA-1;_AED=0.17;_eAED=0.17;_QI=0|-1|0|1|-1|0|1|0|103
gLs.1.0.scaf01008	maker	exon	29847	30158	.	+	.	ID=maker-gLs.1.0.scaf01008-exonerate_protein2genome-gene-0.0-mRNA-1:exon:2145;Parent=maker-gLs.1.0.scaf01008-exonerate_protein2genome-gene-0.0-mRNA-1
gLs.1.0.scaf01008	maker	CDS	29847	30158	.	+	0	ID=maker-gLs.1.0.scaf01008-exonerate_protein2genome-gene-0.0-mRNA-1:cds;Parent=maker-gLs.1.0.scaf01008-exonerate_protein2genome-gene-0.0-mRNA-1
gLs.1.0.scaf01008	maker	gene	104741	104905	.	-	.	ID=maker-gLs.1.0.scaf01008-exonerate_protein2genome-gene-0.49;Name=maker-gLs.1.0.scaf01008-exonerate_protein2genome-gene-0.49
gLs.1.0.scaf01008	maker	mRNA	104741	104905	165	-	.	ID=maker-gLs.1.0.scaf01008-exonerate_protein2genome-gene-0.49-mRNA-1;Parent=maker-gLs.1.0.scaf01008-exonerate_protein2genome-gene-0.49;Name=maker-gLs.1.0.scaf01008-exonerate_protein2genome-gene-0.49-mRNA-1;_AED=0.43;_eAED=0.43;_QI=0|-1|0|1|-1|0|1|0|54
gLs.1.0.scaf01008	maker	exon	104741	104905	.	-	.	ID=maker-gLs.1.0.scaf01008-exonerate_protein2genome-gene-0.49-mRNA-1:exon:2146;Parent=maker-gLs.1.0.scaf01008-exonerate_protein2genome-gene-0.49-mRNA-1
gLs.1.0.scaf01008	maker	CDS	104741	104905	.	-	0	ID=maker-gLs.1.0.scaf01008-exonerate_protein2genome-gene-0.49-mRNA-1:cds;Parent=maker-gLs.1.0.scaf01008-exonerate_protein2genome-gene-0.49-mRNA-1
gLs.1.0.scaf01008	maker	gene	103681	103812	.	-	.	ID=maker-gLs.1.0.scaf01008-exonerate_protein2genome-gene-0.50;Name=maker-gLs.1.0.scaf01008-exonerate_protein2genome-gene-0.50
gLs.1.0.scaf01008	maker	mRNA	103681	103812	132	-	.	ID=maker-gLs.1.0.scaf01008-exonerate_protein2genome-gene-0.50-mRNA-1;Parent=maker-gLs.1.0.scaf01008-exonerate_protein2genome-gene-0.50;Name=maker-gLs.1.0.scaf01008-exonerate_protein2genome-gene-0.50-mRNA-1;_AED=0.47;_eAED=1.00;_QI=0|-1|0|1|-1|0|1|0|43
gLs.1.0.scaf01008	maker	exon	103681	103812	.	-	.	ID=maker-gLs.1.0.scaf01008-exonerate_protein2genome-gene-0.50-mRNA-1:exon:2147;Parent=maker-gLs.1.0.scaf01008-exonerate_protein2genome-gene-0.50-mRNA-1
gLs.1.0.scaf01008	maker	CDS	103681	103812	.	-	0	ID=maker-gLs.1.0.scaf01008-exonerate_protein2genome-gene-0.50-mRNA-1:cds;Parent=maker-gLs.1.0.scaf01008-exonerate_protein2genome-gene-0.50-mRNA-1
gLs.1.0.scaf01008	maker	gene	101598	101738	.	-	.	ID=maker-gLs.1.0.scaf01008-exonerate_protein2genome-gene-0.37;Name=maker-gLs.1.0.scaf01008-exonerate_protein2genome-gene-0.37
gLs.1.0.scaf01008	maker	mRNA	101598	101738	96	-	.	ID=maker-gLs.1.0.scaf01008-exonerate_protein2genome-gene-0.37-mRNA-1;Parent=maker-gLs.1.0.scaf01008-exonerate_protein2genome-gene-0.37;Name=maker-gLs.1.0.scaf01008-exonerate_protein2genome-gene-0.37-mRNA-1;_AED=0.46;_eAED=0.46;_QI=0|0|0|1|0|0|2|0|31
gLs.1.0.scaf01008	maker	exon	101598	101677	.	-	.	ID=maker-gLs.1.0.scaf01008-exonerate_protein2genome-gene-0.37-mRNA-1:exon:2149;Parent=maker-gLs.1.0.scaf01008-exonerate_protein2genome-gene-0.37-mRNA-1
gLs.1.0.scaf01008	maker	exon	101723	101738	.	-	.	ID=maker-gLs.1.0.scaf01008-exonerate_protein2genome-gene-0.37-mRNA-1:exon:2148;Parent=maker-gLs.1.0.scaf01008-exonerate_protein2genome-gene-0.37-mRNA-1
gLs.1.0.scaf01008	maker	CDS	101723	101738	.	-	0	ID=maker-gLs.1.0.scaf01008-exonerate_protein2genome-gene-0.37-mRNA-1:cds;Parent=maker-gLs.1.0.scaf01008-exonerate_protein2genome-gene-0.37-mRNA-1
gLs.1.0.scaf01008	maker	CDS	101598	101677	.	-	2	ID=maker-gLs.1.0.scaf01008-exonerate_protein2genome-gene-0.37-mRNA-1:cds;Parent=maker-gLs.1.0.scaf01008-exonerate_protein2genome-gene-0.37-mRNA-1
gLs.1.0.scaf01008	maker	gene	81447	81458	.	+	.	ID=maker-gLs.1.0.scaf01008-exonerate_protein2genome-gene-0.1;Name=maker-gLs.1.0.scaf01008-exonerate_protein2genome-gene-0.1
gLs.1.0.scaf01008	maker	mRNA	81447	81458	12	+	.	ID=maker-gLs.1.0.scaf01008-exonerate_protein2genome-gene-0.1-mRNA-1;Parent=maker-gLs.1.0.scaf01008-exonerate_protein2genome-gene-0.1;Name=maker-gLs.1.0.scaf01008-exonerate_protein2genome-gene-0.1-mRNA-1;_AED=0.49;_eAED=1.00;_QI=0|-1|0|1|-1|0|1|0|3
gLs.1.0.scaf01008	maker	exon	81447	81458	.	+	.	ID=maker-gLs.1.0.scaf01008-exonerate_protein2genome-gene-0.1-mRNA-1:exon:2150;Parent=maker-gLs.1.0.scaf01008-exonerate_protein2genome-gene-0.1-mRNA-1
gLs.1.0.scaf01008	maker	CDS	81447	81458	.	+	0	ID=maker-gLs.1.0.scaf01008-exonerate_protein2genome-gene-0.1-mRNA-1:cds;Parent=maker-gLs.1.0.scaf01008-exonerate_protein2genome-gene-0.1-mRNA-1
gLs.1.0.scaf01008	maker	gene	81405	81416	.	+	.	ID=maker-gLs.1.0.scaf01008-exonerate_protein2genome-gene-0.2;Name=maker-gLs.1.0.scaf01008-exonerate_protein2genome-gene-0.2
gLs.1.0.scaf01008	maker	mRNA	81405	81416	12	+	.	ID=maker-gLs.1.0.scaf01008-exonerate_protein2genome-gene-0.2-mRNA-1;Parent=maker-gLs.1.0.scaf01008-exonerate_protein2genome-gene-0.2;Name=maker-gLs.1.0.scaf01008-exonerate_protein2genome-gene-0.2-mRNA-1;_AED=0.49;_eAED=1.00;_QI=0|-1|0|1|-1|0|1|0|3
gLs.1.0.scaf01008	maker	exon	81405	81416	.	+	.	ID=maker-gLs.1.0.scaf01008-exonerate_protein2genome-gene-0.2-mRNA-1:exon:2151;Parent=maker-gLs.1.0.scaf01008-exonerate_protein2genome-gene-0.2-mRNA-1
gLs.1.0.scaf01008	maker	CDS	81405	81416	.	+	0	ID=maker-gLs.1.0.scaf01008-exonerate_protein2genome-gene-0.2-mRNA-1:cds;Parent=maker-gLs.1.0.scaf01008-exonerate_protein2genome-gene-0.2-mRNA-1
gLs.1.0.scaf01008	maker	gene	81657	81668	.	+	.	ID=maker-gLs.1.0.scaf01008-exonerate_protein2genome-gene-0.5;Name=maker-gLs.1.0.scaf01008-exonerate_protein2genome-gene-0.5
gLs.1.0.scaf01008	maker	mRNA	81657	81668	12	+	.	ID=maker-gLs.1.0.scaf01008-exonerate_protein2genome-gene-0.5-mRNA-1;Parent=maker-gLs.1.0.scaf01008-exonerate_protein2genome-gene-0.5;Name=maker-gLs.1.0.scaf01008-exonerate_protein2genome-gene-0.5-mRNA-1;_AED=0.49;_eAED=1.00;_QI=0|-1|0|1|-1|0|1|0|3
gLs.1.0.scaf01008	maker	exon	81657	81668	.	+	.	ID=maker-gLs.1.0.scaf01008-exonerate_protein2genome-gene-0.5-mRNA-1:exon:2152;Parent=maker-gLs.1.0.scaf01008-exonerate_protein2genome-gene-0.5-mRNA-1
gLs.1.0.scaf01008	maker	CDS	81657	81668	.	+	0	ID=maker-gLs.1.0.scaf01008-exonerate_protein2genome-gene-0.5-mRNA-1:cds;Parent=maker-gLs.1.0.scaf01008-exonerate_protein2genome-gene-0.5-mRNA-1
gLs.1.0.scaf01008	maker	gene	81699	81710	.	+	.	ID=maker-gLs.1.0.scaf01008-exonerate_protein2genome-gene-0.6;Name=maker-gLs.1.0.scaf01008-exonerate_protein2genome-gene-0.6
gLs.1.0.scaf01008	maker	mRNA	81699	81710	12	+	.	ID=maker-gLs.1.0.scaf01008-exonerate_protein2genome-gene-0.6-mRNA-1;Parent=maker-gLs.1.0.scaf01008-exonerate_protein2genome-gene-0.6;Name=maker-gLs.1.0.scaf01008-exonerate_protein2genome-gene-0.6-mRNA-1;_AED=0.49;_eAED=1.00;_QI=0|-1|0|1|-1|0|1|0|3
gLs.1.0.scaf01008	maker	exon	81699	81710	.	+	.	ID=maker-gLs.1.0.scaf01008-exonerate_protein2genome-gene-0.6-mRNA-1:exon:2153;Parent=maker-gLs.1.0.scaf01008-exonerate_protein2genome-gene-0.6-mRNA-1
gLs.1.0.scaf01008	maker	CDS	81699	81710	.	+	0	ID=maker-gLs.1.0.scaf01008-exonerate_protein2genome-gene-0.6-mRNA-1:cds;Parent=maker-gLs.1.0.scaf01008-exonerate_protein2genome-gene-0.6-mRNA-1
gLs.1.0.scaf01008	maker	gene	81741	81752	.	+	.	ID=maker-gLs.1.0.scaf01008-exonerate_protein2genome-gene-0.7;Name=maker-gLs.1.0.scaf01008-exonerate_protein2genome-gene-0.7
gLs.1.0.scaf01008	maker	mRNA	81741	81752	12	+	.	ID=maker-gLs.1.0.scaf01008-exonerate_protein2genome-gene-0.7-mRNA-1;Parent=maker-gLs.1.0.scaf01008-exonerate_protein2genome-gene-0.7;Name=maker-gLs.1.0.scaf01008-exonerate_protein2genome-gene-0.7-mRNA-1;_AED=0.49;_eAED=1.00;_QI=0|-1|0|1|-1|0|1|0|3
gLs.1.0.scaf01008	maker	exon	81741	81752	.	+	.	ID=maker-gLs.1.0.scaf01008-exonerate_protein2genome-gene-0.7-mRNA-1:exon:2154;Parent=maker-gLs.1.0.scaf01008-exonerate_protein2genome-gene-0.7-mRNA-1
gLs.1.0.scaf01008	maker	CDS	81741	81752	.	+	0	ID=maker-gLs.1.0.scaf01008-exonerate_protein2genome-gene-0.7-mRNA-1:cds;Parent=maker-gLs.1.0.scaf01008-exonerate_protein2genome-gene-0.7-mRNA-1
gLs.1.0.scaf01008	maker	gene	81531	81542	.	+	.	ID=maker-gLs.1.0.scaf01008-exonerate_protein2genome-gene-0.8;Name=maker-gLs.1.0.scaf01008-exonerate_protein2genome-gene-0.8
gLs.1.0.scaf01008	maker	mRNA	81531	81542	12	+	.	ID=maker-gLs.1.0.scaf01008-exonerate_protein2genome-gene-0.8-mRNA-1;Parent=maker-gLs.1.0.scaf01008-exonerate_protein2genome-gene-0.8;Name=maker-gLs.1.0.scaf01008-exonerate_protein2genome-gene-0.8-mRNA-1;_AED=0.49;_eAED=1.00;_QI=0|-1|0|1|-1|0|1|0|3
gLs.1.0.scaf01008	maker	exon	81531	81542	.	+	.	ID=maker-gLs.1.0.scaf01008-exonerate_protein2genome-gene-0.8-mRNA-1:exon:2155;Parent=maker-gLs.1.0.scaf01008-exonerate_protein2genome-gene-0.8-mRNA-1
gLs.1.0.scaf01008	maker	CDS	81531	81542	.	+	0	ID=maker-gLs.1.0.scaf01008-exonerate_protein2genome-gene-0.8-mRNA-1:cds;Parent=maker-gLs.1.0.scaf01008-exonerate_protein2genome-gene-0.8-mRNA-1
gLs.1.0.scaf01008	maker	gene	81489	81500	.	+	.	ID=maker-gLs.1.0.scaf01008-exonerate_protein2genome-gene-0.9;Name=maker-gLs.1.0.scaf01008-exonerate_protein2genome-gene-0.9
gLs.1.0.scaf01008	maker	mRNA	81489	81500	12	+	.	ID=maker-gLs.1.0.scaf01008-exonerate_protein2genome-gene-0.9-mRNA-1;Parent=maker-gLs.1.0.scaf01008-exonerate_protein2genome-gene-0.9;Name=maker-gLs.1.0.scaf01008-exonerate_protein2genome-gene-0.9-mRNA-1;_AED=0.49;_eAED=1.00;_QI=0|-1|0|1|-1|0|1|0|3
gLs.1.0.scaf01008	maker	exon	81489	81500	.	+	.	ID=maker-gLs.1.0.scaf01008-exonerate_protein2genome-gene-0.9-mRNA-1:exon:2156;Parent=maker-gLs.1.0.scaf01008-exonerate_protein2genome-gene-0.9-mRNA-1
gLs.1.0.scaf01008	maker	CDS	81489	81500	.	+	0	ID=maker-gLs.1.0.scaf01008-exonerate_protein2genome-gene-0.9-mRNA-1:cds;Parent=maker-gLs.1.0.scaf01008-exonerate_protein2genome-gene-0.9-mRNA-1
gLs.1.0.scaf01008	maker	gene	81573	81584	.	+	.	ID=maker-gLs.1.0.scaf01008-exonerate_protein2genome-gene-0.10;Name=maker-gLs.1.0.scaf01008-exonerate_protein2genome-gene-0.10
gLs.1.0.scaf01008	maker	mRNA	81573	81584	12	+	.	ID=maker-gLs.1.0.scaf01008-exonerate_protein2genome-gene-0.10-mRNA-1;Parent=maker-gLs.1.0.scaf01008-exonerate_protein2genome-gene-0.10;Name=maker-gLs.1.0.scaf01008-exonerate_protein2genome-gene-0.10-mRNA-1;_AED=0.49;_eAED=1.00;_QI=0|-1|0|1|-1|0|1|0|3
gLs.1.0.scaf01008	maker	exon	81573	81584	.	+	.	ID=maker-gLs.1.0.scaf01008-exonerate_protein2genome-gene-0.10-mRNA-1:exon:2157;Parent=maker-gLs.1.0.scaf01008-exonerate_protein2genome-gene-0.10-mRNA-1
gLs.1.0.scaf01008	maker	CDS	81573	81584	.	+	0	ID=maker-gLs.1.0.scaf01008-exonerate_protein2genome-gene-0.10-mRNA-1:cds;Parent=maker-gLs.1.0.scaf01008-exonerate_protein2genome-gene-0.10-mRNA-1
gLs.1.0.scaf01008	maker	gene	81783	81794	.	+	.	ID=maker-gLs.1.0.scaf01008-exonerate_protein2genome-gene-0.11;Name=maker-gLs.1.0.scaf01008-exonerate_protein2genome-gene-0.11
gLs.1.0.scaf01008	maker	mRNA	81783	81794	12	+	.	ID=maker-gLs.1.0.scaf01008-exonerate_protein2genome-gene-0.11-mRNA-1;Parent=maker-gLs.1.0.scaf01008-exonerate_protein2genome-gene-0.11;Name=maker-gLs.1.0.scaf01008-exonerate_protein2genome-gene-0.11-mRNA-1;_AED=0.49;_eAED=1.00;_QI=0|-1|0|1|-1|0|1|0|3
gLs.1.0.scaf01008	maker	exon	81783	81794	.	+	.	ID=maker-gLs.1.0.scaf01008-exonerate_protein2genome-gene-0.11-mRNA-1:exon:2158;Parent=maker-gLs.1.0.scaf01008-exonerate_protein2genome-gene-0.11-mRNA-1
gLs.1.0.scaf01008	maker	CDS	81783	81794	.	+	0	ID=maker-gLs.1.0.scaf01008-exonerate_protein2genome-gene-0.11-mRNA-1:cds;Parent=maker-gLs.1.0.scaf01008-exonerate_protein2genome-gene-0.11-mRNA-1
gLs.1.0.scaf01008	maker	gene	81615	81626	.	+	.	ID=maker-gLs.1.0.scaf01008-exonerate_protein2genome-gene-0.12;Name=maker-gLs.1.0.scaf01008-exonerate_protein2genome-gene-0.12
gLs.1.0.scaf01008	maker	mRNA	81615	81626	12	+	.	ID=maker-gLs.1.0.scaf01008-exonerate_protein2genome-gene-0.12-mRNA-1;Parent=maker-gLs.1.0.scaf01008-exonerate_protein2genome-gene-0.12;Name=maker-gLs.1.0.scaf01008-exonerate_protein2genome-gene-0.12-mRNA-1;_AED=0.49;_eAED=1.00;_QI=0|-1|0|1|-1|0|1|0|3
gLs.1.0.scaf01008	maker	exon	81615	81626	.	+	.	ID=maker-gLs.1.0.scaf01008-exonerate_protein2genome-gene-0.12-mRNA-1:exon:2159;Parent=maker-gLs.1.0.scaf01008-exonerate_protein2genome-gene-0.12-mRNA-1
gLs.1.0.scaf01008	maker	CDS	81615	81626	.	+	0	ID=maker-gLs.1.0.scaf01008-exonerate_protein2genome-gene-0.12-mRNA-1:cds;Parent=maker-gLs.1.0.scaf01008-exonerate_protein2genome-gene-0.12-mRNA-1
gLs.1.0.scaf01008	maker	gene	81825	81836	.	+	.	ID=maker-gLs.1.0.scaf01008-exonerate_protein2genome-gene-0.14;Name=maker-gLs.1.0.scaf01008-exonerate_protein2genome-gene-0.14
gLs.1.0.scaf01008	maker	mRNA	81825	81836	12	+	.	ID=maker-gLs.1.0.scaf01008-exonerate_protein2genome-gene-0.14-mRNA-1;Parent=maker-gLs.1.0.scaf01008-exonerate_protein2genome-gene-0.14;Name=maker-gLs.1.0.scaf01008-exonerate_protein2genome-gene-0.14-mRNA-1;_AED=0.49;_eAED=1.00;_QI=0|-1|0|1|-1|0|1|0|3
gLs.1.0.scaf01008	maker	exon	81825	81836	.	+	.	ID=maker-gLs.1.0.scaf01008-exonerate_protein2genome-gene-0.14-mRNA-1:exon:2160;Parent=maker-gLs.1.0.scaf01008-exonerate_protein2genome-gene-0.14-mRNA-1
gLs.1.0.scaf01008	maker	CDS	81825	81836	.	+	0	ID=maker-gLs.1.0.scaf01008-exonerate_protein2genome-gene-0.14-mRNA-1:cds;Parent=maker-gLs.1.0.scaf01008-exonerate_protein2genome-gene-0.14-mRNA-1
gLs.1.0.scaf01008	maker	gene	81867	81878	.	+	.	ID=maker-gLs.1.0.scaf01008-exonerate_protein2genome-gene-0.16;Name=maker-gLs.1.0.scaf01008-exonerate_protein2genome-gene-0.16
gLs.1.0.scaf01008	maker	mRNA	81867	81878	12	+	.	ID=maker-gLs.1.0.scaf01008-exonerate_protein2genome-gene-0.16-mRNA-1;Parent=maker-gLs.1.0.scaf01008-exonerate_protein2genome-gene-0.16;Name=maker-gLs.1.0.scaf01008-exonerate_protein2genome-gene-0.16-mRNA-1;_AED=0.49;_eAED=1.00;_QI=0|-1|0|1|-1|0|1|0|3
gLs.1.0.scaf01008	maker	exon	81867	81878	.	+	.	ID=maker-gLs.1.0.scaf01008-exonerate_protein2genome-gene-0.16-mRNA-1:exon:2161;Parent=maker-gLs.1.0.scaf01008-exonerate_protein2genome-gene-0.16-mRNA-1
gLs.1.0.scaf01008	maker	CDS	81867	81878	.	+	0	ID=maker-gLs.1.0.scaf01008-exonerate_protein2genome-gene-0.16-mRNA-1:cds;Parent=maker-gLs.1.0.scaf01008-exonerate_protein2genome-gene-0.16-mRNA-1
gLs.1.0.scaf05501	maker	gene	29094	29659	.	-	.	ID=maker-gLs.1.0.scaf05501-exonerate_protein2genome-gene-0.5;Name=maker-gLs.1.0.scaf05501-exonerate_protein2genome-gene-0.5
gLs.1.0.scaf05501	maker	mRNA	29094	29659	423	-	.	ID=maker-gLs.1.0.scaf05501-exonerate_protein2genome-gene-0.5-mRNA-1;Parent=maker-gLs.1.0.scaf05501-exonerate_protein2genome-gene-0.5;Name=maker-gLs.1.0.scaf05501-exonerate_protein2genome-gene-0.5-mRNA-1;_AED=0.24;_eAED=0.25;_QI=0|0|0|1|0|0|2|0|140
gLs.1.0.scaf05501	maker	exon	29094	29238	.	-	.	ID=maker-gLs.1.0.scaf05501-exonerate_protein2genome-gene-0.5-mRNA-1:exon:5019;Parent=maker-gLs.1.0.scaf05501-exonerate_protein2genome-gene-0.5-mRNA-1
gLs.1.0.scaf05501	maker	exon	29382	29659	.	-	.	ID=maker-gLs.1.0.scaf05501-exonerate_protein2genome-gene-0.5-mRNA-1:exon:5018;Parent=maker-gLs.1.0.scaf05501-exonerate_protein2genome-gene-0.5-mRNA-1
gLs.1.0.scaf05501	maker	CDS	29382	29659	.	-	0	ID=maker-gLs.1.0.scaf05501-exonerate_protein2genome-gene-0.5-mRNA-1:cds;Parent=maker-gLs.1.0.scaf05501-exonerate_protein2genome-gene-0.5-mRNA-1
gLs.1.0.scaf05501	maker	CDS	29094	29238	.	-	1	ID=maker-gLs.1.0.scaf05501-exonerate_protein2genome-gene-0.5-mRNA-1:cds;Parent=maker-gLs.1.0.scaf05501-exonerate_protein2genome-gene-0.5-mRNA-1
gLs.1.0.scaf05501	maker	gene	5196	5273	.	-	.	ID=maker-gLs.1.0.scaf05501-exonerate_protein2genome-gene-0.1;Name=maker-gLs.1.0.scaf05501-exonerate_protein2genome-gene-0.1
gLs.1.0.scaf05501	maker	mRNA	5196	5273	78	-	.	ID=maker-gLs.1.0.scaf05501-exonerate_protein2genome-gene-0.1-mRNA-1;Parent=maker-gLs.1.0.scaf05501-exonerate_protein2genome-gene-0.1;Name=maker-gLs.1.0.scaf05501-exonerate_protein2genome-gene-0.1-mRNA-1;_AED=0.44;_eAED=1.00;_QI=0|-1|0|1|-1|0|1|0|25
gLs.1.0.scaf05501	maker	exon	5196	5273	.	-	.	ID=maker-gLs.1.0.scaf05501-exonerate_protein2genome-gene-0.1-mRNA-1:exon:5020;Parent=maker-gLs.1.0.scaf05501-exonerate_protein2genome-gene-0.1-mRNA-1
gLs.1.0.scaf05501	maker	CDS	5196	5273	.	-	0	ID=maker-gLs.1.0.scaf05501-exonerate_protein2genome-gene-0.1-mRNA-1:cds;Parent=maker-gLs.1.0.scaf05501-exonerate_protein2genome-gene-0.1-mRNA-1
gLs.1.0.scaf05501	maker	gene	3448	3468	.	-	.	ID=maker-gLs.1.0.scaf05501-exonerate_protein2genome-gene-0.0;Name=maker-gLs.1.0.scaf05501-exonerate_protein2genome-gene-0.0
gLs.1.0.scaf05501	maker	mRNA	3448	3468	21	-	.	ID=maker-gLs.1.0.scaf05501-exonerate_protein2genome-gene-0.0-mRNA-1;Parent=maker-gLs.1.0.scaf05501-exonerate_protein2genome-gene-0.0;Name=maker-gLs.1.0.scaf05501-exonerate_protein2genome-gene-0.0-mRNA-1;_AED=0.49;_eAED=1.00;_QI=0|-1|0|1|-1|0|1|0|6
gLs.1.0.scaf05501	maker	exon	3448	3468	.	-	.	ID=maker-gLs.1.0.scaf05501-exonerate_protein2genome-gene-0.0-mRNA-1:exon:5021;Parent=maker-gLs.1.0.scaf05501-exonerate_protein2genome-gene-0.0-mRNA-1
gLs.1.0.scaf05501	maker	CDS	3448	3468	.	-	0	ID=maker-gLs.1.0.scaf05501-exonerate_protein2genome-gene-0.0-mRNA-1:cds;Parent=maker-gLs.1.0.scaf05501-exonerate_protein2genome-gene-0.0-mRNA-1
gLs.1.0.scaf05501	maker	gene	16392	16412	.	-	.	ID=maker-gLs.1.0.scaf05501-exonerate_protein2genome-gene-0.4;Name=maker-gLs.1.0.scaf05501-exonerate_protein2genome-gene-0.4
gLs.1.0.scaf05501	maker	mRNA	16392	16412	21	-	.	ID=maker-gLs.1.0.scaf05501-exonerate_protein2genome-gene-0.4-mRNA-1;Parent=maker-gLs.1.0.scaf05501-exonerate_protein2genome-gene-0.4;Name=maker-gLs.1.0.scaf05501-exonerate_protein2genome-gene-0.4-mRNA-1;_AED=0.46;_eAED=1.00;_QI=0|-1|0|1|-1|0|1|0|6
gLs.1.0.scaf05501	maker	exon	16392	16412	.	-	.	ID=maker-gLs.1.0.scaf05501-exonerate_protein2genome-gene-0.4-mRNA-1:exon:5022;Parent=maker-gLs.1.0.scaf05501-exonerate_protein2genome-gene-0.4-mRNA-1
gLs.1.0.scaf05501	maker	CDS	16392	16412	.	-	0	ID=maker-gLs.1.0.scaf05501-exonerate_protein2genome-gene-0.4-mRNA-1:cds;Parent=maker-gLs.1.0.scaf05501-exonerate_protein2genome-gene-0.4-mRNA-1
gLs.1.0.scaf08198	maker	gene	19963	20304	.	-	.	ID=maker-gLs.1.0.scaf08198-exonerate_protein2genome-gene-0.0;Name=maker-gLs.1.0.scaf08198-exonerate_protein2genome-gene-0.0
gLs.1.0.scaf08198	maker	mRNA	19963	20304	342	-	.	ID=maker-gLs.1.0.scaf08198-exonerate_protein2genome-gene-0.0-mRNA-1;Parent=maker-gLs.1.0.scaf08198-exonerate_protein2genome-gene-0.0;Name=maker-gLs.1.0.scaf08198-exonerate_protein2genome-gene-0.0-mRNA-1;_AED=0.16;_eAED=0.16;_QI=0|-1|0|1|-1|0|1|0|113
gLs.1.0.scaf08198	maker	exon	19963	20304	.	-	.	ID=maker-gLs.1.0.scaf08198-exonerate_protein2genome-gene-0.0-mRNA-1:exon:5819;Parent=maker-gLs.1.0.scaf08198-exonerate_protein2genome-gene-0.0-mRNA-1
gLs.1.0.scaf08198	maker	CDS	19963	20304	.	-	0	ID=maker-gLs.1.0.scaf08198-exonerate_protein2genome-gene-0.0-mRNA-1:cds;Parent=maker-gLs.1.0.scaf08198-exonerate_protein2genome-gene-0.0-mRNA-1
gLs.1.0.scaf08198	maker	gene	25541	25639	.	-	.	ID=maker-gLs.1.0.scaf08198-exonerate_protein2genome-gene-0.4;Name=maker-gLs.1.0.scaf08198-exonerate_protein2genome-gene-0.4
gLs.1.0.scaf08198	maker	mRNA	25541	25639	99	-	.	ID=maker-gLs.1.0.scaf08198-exonerate_protein2genome-gene-0.4-mRNA-1;Parent=maker-gLs.1.0.scaf08198-exonerate_protein2genome-gene-0.4;Name=maker-gLs.1.0.scaf08198-exonerate_protein2genome-gene-0.4-mRNA-1;_AED=0.39;_eAED=0.39;_QI=0|-1|0|1|-1|0|1|0|32
gLs.1.0.scaf08198	maker	exon	25541	25639	.	-	.	ID=maker-gLs.1.0.scaf08198-exonerate_protein2genome-gene-0.4-mRNA-1:exon:5820;Parent=maker-gLs.1.0.scaf08198-exonerate_protein2genome-gene-0.4-mRNA-1
gLs.1.0.scaf08198	maker	CDS	25541	25639	.	-	0	ID=maker-gLs.1.0.scaf08198-exonerate_protein2genome-gene-0.4-mRNA-1:cds;Parent=maker-gLs.1.0.scaf08198-exonerate_protein2genome-gene-0.4-mRNA-1
gLs.1.0.scaf08198	maker	gene	25411	25431	.	-	.	ID=maker-gLs.1.0.scaf08198-exonerate_protein2genome-gene-0.3;Name=maker-gLs.1.0.scaf08198-exonerate_protein2genome-gene-0.3
gLs.1.0.scaf08198	maker	mRNA	25411	25431	21	-	.	ID=maker-gLs.1.0.scaf08198-exonerate_protein2genome-gene-0.3-mRNA-1;Parent=maker-gLs.1.0.scaf08198-exonerate_protein2genome-gene-0.3;Name=maker-gLs.1.0.scaf08198-exonerate_protein2genome-gene-0.3-mRNA-1;_AED=0.48;_eAED=0.48;_QI=0|-1|0|1|-1|0|1|0|6
gLs.1.0.scaf08198	maker	exon	25411	25431	.	-	.	ID=maker-gLs.1.0.scaf08198-exonerate_protein2genome-gene-0.3-mRNA-1:exon:5821;Parent=maker-gLs.1.0.scaf08198-exonerate_protein2genome-gene-0.3-mRNA-1
gLs.1.0.scaf08198	maker	CDS	25411	25431	.	-	0	ID=maker-gLs.1.0.scaf08198-exonerate_protein2genome-gene-0.3-mRNA-1:cds;Parent=maker-gLs.1.0.scaf08198-exonerate_protein2genome-gene-0.3-mRNA-1
gLs.1.0.scaf07553	maker	gene	3039	3881	.	-	.	ID=maker-gLs.1.0.scaf07553-exonerate_protein2genome-gene-0.0;Name=maker-gLs.1.0.scaf07553-exonerate_protein2genome-gene-0.0
gLs.1.0.scaf07553	maker	mRNA	3039	3881	843	-	.	ID=maker-gLs.1.0.scaf07553-exonerate_protein2genome-gene-0.0-mRNA-1;Parent=maker-gLs.1.0.scaf07553-exonerate_protein2genome-gene-0.0;Name=maker-gLs.1.0.scaf07553-exonerate_protein2genome-gene-0.0-mRNA-1;_AED=0.19;_eAED=0.19;_QI=0|-1|0|1|-1|0|1|0|280
gLs.1.0.scaf07553	maker	exon	3039	3881	.	-	.	ID=maker-gLs.1.0.scaf07553-exonerate_protein2genome-gene-0.0-mRNA-1:exon:5467;Parent=maker-gLs.1.0.scaf07553-exonerate_protein2genome-gene-0.0-mRNA-1
gLs.1.0.scaf07553	maker	CDS	3039	3881	.	-	0	ID=maker-gLs.1.0.scaf07553-exonerate_protein2genome-gene-0.0-mRNA-1:cds;Parent=maker-gLs.1.0.scaf07553-exonerate_protein2genome-gene-0.0-mRNA-1
gLs.1.0.scaf14128	maker	gene	6758	6976	.	-	.	ID=maker-gLs.1.0.scaf14128-exonerate_protein2genome-gene-0.0;Name=maker-gLs.1.0.scaf14128-exonerate_protein2genome-gene-0.0
gLs.1.0.scaf14128	maker	mRNA	6758	6976	219	-	.	ID=maker-gLs.1.0.scaf14128-exonerate_protein2genome-gene-0.0-mRNA-1;Parent=maker-gLs.1.0.scaf14128-exonerate_protein2genome-gene-0.0;Name=maker-gLs.1.0.scaf14128-exonerate_protein2genome-gene-0.0-mRNA-1;_AED=0.43;_eAED=0.43;_QI=0|-1|0|1|-1|0|1|0|72
gLs.1.0.scaf14128	maker	exon	6758	6976	.	-	.	ID=maker-gLs.1.0.scaf14128-exonerate_protein2genome-gene-0.0-mRNA-1:exon:5744;Parent=maker-gLs.1.0.scaf14128-exonerate_protein2genome-gene-0.0-mRNA-1
gLs.1.0.scaf14128	maker	CDS	6758	6976	.	-	0	ID=maker-gLs.1.0.scaf14128-exonerate_protein2genome-gene-0.0-mRNA-1:cds;Parent=maker-gLs.1.0.scaf14128-exonerate_protein2genome-gene-0.0-mRNA-1
gLs.1.0.scaf10818	maker	gene	3206	7677	.	-	.	ID=maker-gLs.1.0.scaf10818-exonerate_protein2genome-gene-0.0;Name=maker-gLs.1.0.scaf10818-exonerate_protein2genome-gene-0.0
gLs.1.0.scaf10818	maker	mRNA	3206	7677	942	-	.	ID=maker-gLs.1.0.scaf10818-exonerate_protein2genome-gene-0.0-mRNA-1;Parent=maker-gLs.1.0.scaf10818-exonerate_protein2genome-gene-0.0;Name=maker-gLs.1.0.scaf10818-exonerate_protein2genome-gene-0.0-mRNA-1;_AED=0.26;_eAED=0.26;_QI=0|0|0|1|0|0|6|0|313
gLs.1.0.scaf10818	maker	exon	3206	3475	.	-	.	ID=maker-gLs.1.0.scaf10818-exonerate_protein2genome-gene-0.0-mRNA-1:exon:6198;Parent=maker-gLs.1.0.scaf10818-exonerate_protein2genome-gene-0.0-mRNA-1
gLs.1.0.scaf10818	maker	exon	4238	4364	.	-	.	ID=maker-gLs.1.0.scaf10818-exonerate_protein2genome-gene-0.0-mRNA-1:exon:6197;Parent=maker-gLs.1.0.scaf10818-exonerate_protein2genome-gene-0.0-mRNA-1
gLs.1.0.scaf10818	maker	exon	5619	5710	.	-	.	ID=maker-gLs.1.0.scaf10818-exonerate_protein2genome-gene-0.0-mRNA-1:exon:6196;Parent=maker-gLs.1.0.scaf10818-exonerate_protein2genome-gene-0.0-mRNA-1
gLs.1.0.scaf10818	maker	exon	5956	6141	.	-	.	ID=maker-gLs.1.0.scaf10818-exonerate_protein2genome-gene-0.0-mRNA-1:exon:6195;Parent=maker-gLs.1.0.scaf10818-exonerate_protein2genome-gene-0.0-mRNA-1
gLs.1.0.scaf10818	maker	exon	6895	7047	.	-	.	ID=maker-gLs.1.0.scaf10818-exonerate_protein2genome-gene-0.0-mRNA-1:exon:6194;Parent=maker-gLs.1.0.scaf10818-exonerate_protein2genome-gene-0.0-mRNA-1
gLs.1.0.scaf10818	maker	exon	7564	7677	.	-	.	ID=maker-gLs.1.0.scaf10818-exonerate_protein2genome-gene-0.0-mRNA-1:exon:6193;Parent=maker-gLs.1.0.scaf10818-exonerate_protein2genome-gene-0.0-mRNA-1
gLs.1.0.scaf10818	maker	CDS	7564	7677	.	-	0	ID=maker-gLs.1.0.scaf10818-exonerate_protein2genome-gene-0.0-mRNA-1:cds;Parent=maker-gLs.1.0.scaf10818-exonerate_protein2genome-gene-0.0-mRNA-1
gLs.1.0.scaf10818	maker	CDS	6895	7047	.	-	0	ID=maker-gLs.1.0.scaf10818-exonerate_protein2genome-gene-0.0-mRNA-1:cds;Parent=maker-gLs.1.0.scaf10818-exonerate_protein2genome-gene-0.0-mRNA-1
gLs.1.0.scaf10818	maker	CDS	5956	6141	.	-	0	ID=maker-gLs.1.0.scaf10818-exonerate_protein2genome-gene-0.0-mRNA-1:cds;Parent=maker-gLs.1.0.scaf10818-exonerate_protein2genome-gene-0.0-mRNA-1
gLs.1.0.scaf10818	maker	CDS	5619	5710	.	-	0	ID=maker-gLs.1.0.scaf10818-exonerate_protein2genome-gene-0.0-mRNA-1:cds;Parent=maker-gLs.1.0.scaf10818-exonerate_protein2genome-gene-0.0-mRNA-1
gLs.1.0.scaf10818	maker	CDS	4238	4364	.	-	1	ID=maker-gLs.1.0.scaf10818-exonerate_protein2genome-gene-0.0-mRNA-1:cds;Parent=maker-gLs.1.0.scaf10818-exonerate_protein2genome-gene-0.0-mRNA-1
gLs.1.0.scaf10818	maker	CDS	3206	3475	.	-	0	ID=maker-gLs.1.0.scaf10818-exonerate_protein2genome-gene-0.0-mRNA-1:cds;Parent=maker-gLs.1.0.scaf10818-exonerate_protein2genome-gene-0.0-mRNA-1
gLs.1.0.scaf77450	maker	gene	195	374	.	-	.	ID=maker-gLs.1.0.scaf77450-exonerate_protein2genome-gene-0.0;Name=maker-gLs.1.0.scaf77450-exonerate_protein2genome-gene-0.0
gLs.1.0.scaf77450	maker	mRNA	195	374	180	-	.	ID=maker-gLs.1.0.scaf77450-exonerate_protein2genome-gene-0.0-mRNA-1;Parent=maker-gLs.1.0.scaf77450-exonerate_protein2genome-gene-0.0;Name=maker-gLs.1.0.scaf77450-exonerate_protein2genome-gene-0.0-mRNA-1;_AED=0.12;_eAED=1.00;_QI=0|-1|0|1|-1|0|1|0|59
gLs.1.0.scaf77450	maker	exon	195	374	.	-	.	ID=maker-gLs.1.0.scaf77450-exonerate_protein2genome-gene-0.0-mRNA-1:exon:6622;Parent=maker-gLs.1.0.scaf77450-exonerate_protein2genome-gene-0.0-mRNA-1
gLs.1.0.scaf77450	maker	CDS	195	374	.	-	0	ID=maker-gLs.1.0.scaf77450-exonerate_protein2genome-gene-0.0-mRNA-1:cds;Parent=maker-gLs.1.0.scaf77450-exonerate_protein2genome-gene-0.0-mRNA-1
gLs.1.0.scaf02192	maker	gene	79611	79883	.	+	.	ID=maker-gLs.1.0.scaf02192-exonerate_protein2genome-gene-0.7;Name=maker-gLs.1.0.scaf02192-exonerate_protein2genome-gene-0.7
gLs.1.0.scaf02192	maker	mRNA	79611	79883	273	+	.	ID=maker-gLs.1.0.scaf02192-exonerate_protein2genome-gene-0.7-mRNA-1;Parent=maker-gLs.1.0.scaf02192-exonerate_protein2genome-gene-0.7;Name=maker-gLs.1.0.scaf02192-exonerate_protein2genome-gene-0.7-mRNA-1;_AED=0.50;_eAED=1.00;_QI=0|-1|0|1|-1|0|1|0|90
gLs.1.0.scaf02192	maker	exon	79611	79883	.	+	.	ID=maker-gLs.1.0.scaf02192-exonerate_protein2genome-gene-0.7-mRNA-1:exon:3500;Parent=maker-gLs.1.0.scaf02192-exonerate_protein2genome-gene-0.7-mRNA-1
gLs.1.0.scaf02192	maker	CDS	79611	79883	.	+	0	ID=maker-gLs.1.0.scaf02192-exonerate_protein2genome-gene-0.7-mRNA-1:cds;Parent=maker-gLs.1.0.scaf02192-exonerate_protein2genome-gene-0.7-mRNA-1
gLs.1.0.scaf02192	maker	gene	68339	68925	.	-	.	ID=maker-gLs.1.0.scaf02192-exonerate_protein2genome-gene-0.8;Name=maker-gLs.1.0.scaf02192-exonerate_protein2genome-gene-0.8
gLs.1.0.scaf02192	maker	mRNA	68339	68925	228	-	.	ID=maker-gLs.1.0.scaf02192-exonerate_protein2genome-gene-0.8-mRNA-1;Parent=maker-gLs.1.0.scaf02192-exonerate_protein2genome-gene-0.8;Name=maker-gLs.1.0.scaf02192-exonerate_protein2genome-gene-0.8-mRNA-1;_AED=0.47;_eAED=0.47;_QI=0|0|0|1|0|0|2|0|75
gLs.1.0.scaf02192	maker	exon	68339	68473	.	-	.	ID=maker-gLs.1.0.scaf02192-exonerate_protein2genome-gene-0.8-mRNA-1:exon:3502;Parent=maker-gLs.1.0.scaf02192-exonerate_protein2genome-gene-0.8-mRNA-1
gLs.1.0.scaf02192	maker	exon	68833	68925	.	-	.	ID=maker-gLs.1.0.scaf02192-exonerate_protein2genome-gene-0.8-mRNA-1:exon:3501;Parent=maker-gLs.1.0.scaf02192-exonerate_protein2genome-gene-0.8-mRNA-1
gLs.1.0.scaf02192	maker	CDS	68833	68925	.	-	0	ID=maker-gLs.1.0.scaf02192-exonerate_protein2genome-gene-0.8-mRNA-1:cds;Parent=maker-gLs.1.0.scaf02192-exonerate_protein2genome-gene-0.8-mRNA-1
gLs.1.0.scaf02192	maker	CDS	68339	68473	.	-	0	ID=maker-gLs.1.0.scaf02192-exonerate_protein2genome-gene-0.8-mRNA-1:cds;Parent=maker-gLs.1.0.scaf02192-exonerate_protein2genome-gene-0.8-mRNA-1
gLs.1.0.scaf02192	maker	gene	25554	25748	.	+	.	ID=maker-gLs.1.0.scaf02192-exonerate_protein2genome-gene-0.0;Name=maker-gLs.1.0.scaf02192-exonerate_protein2genome-gene-0.0
gLs.1.0.scaf02192	maker	mRNA	25554	25748	195	+	.	ID=maker-gLs.1.0.scaf02192-exonerate_protein2genome-gene-0.0-mRNA-1;Parent=maker-gLs.1.0.scaf02192-exonerate_protein2genome-gene-0.0;Name=maker-gLs.1.0.scaf02192-exonerate_protein2genome-gene-0.0-mRNA-1;_AED=0.34;_eAED=0.34;_QI=0|-1|0|1|-1|0|1|0|64
gLs.1.0.scaf02192	maker	exon	25554	25748	.	+	.	ID=maker-gLs.1.0.scaf02192-exonerate_protein2genome-gene-0.0-mRNA-1:exon:3503;Parent=maker-gLs.1.0.scaf02192-exonerate_protein2genome-gene-0.0-mRNA-1
gLs.1.0.scaf02192	maker	CDS	25554	25748	.	+	0	ID=maker-gLs.1.0.scaf02192-exonerate_protein2genome-gene-0.0-mRNA-1:cds;Parent=maker-gLs.1.0.scaf02192-exonerate_protein2genome-gene-0.0-mRNA-1
gLs.1.0.scaf02192	maker	gene	68978	69121	.	-	.	ID=maker-gLs.1.0.scaf02192-exonerate_protein2genome-gene-0.15;Name=maker-gLs.1.0.scaf02192-exonerate_protein2genome-gene-0.15
gLs.1.0.scaf02192	maker	mRNA	68978	69121	144	-	.	ID=maker-gLs.1.0.scaf02192-exonerate_protein2genome-gene-0.15-mRNA-1;Parent=maker-gLs.1.0.scaf02192-exonerate_protein2genome-gene-0.15;Name=maker-gLs.1.0.scaf02192-exonerate_protein2genome-gene-0.15-mRNA-1;_AED=0.35;_eAED=1.00;_QI=0|-1|0|1|-1|0|1|0|47
gLs.1.0.scaf02192	maker	exon	68978	69121	.	-	.	ID=maker-gLs.1.0.scaf02192-exonerate_protein2genome-gene-0.15-mRNA-1:exon:3504;Parent=maker-gLs.1.0.scaf02192-exonerate_protein2genome-gene-0.15-mRNA-1
gLs.1.0.scaf02192	maker	CDS	68978	69121	.	-	0	ID=maker-gLs.1.0.scaf02192-exonerate_protein2genome-gene-0.15-mRNA-1:cds;Parent=maker-gLs.1.0.scaf02192-exonerate_protein2genome-gene-0.15-mRNA-1
gLs.1.0.scaf03050	maker	gene	20238	24962	.	+	.	ID=maker-gLs.1.0.scaf03050-exonerate_protein2genome-gene-0.0;Name=maker-gLs.1.0.scaf03050-exonerate_protein2genome-gene-0.0
gLs.1.0.scaf03050	maker	mRNA	20238	24962	1467	+	.	ID=maker-gLs.1.0.scaf03050-exonerate_protein2genome-gene-0.0-mRNA-1;Parent=maker-gLs.1.0.scaf03050-exonerate_protein2genome-gene-0.0;Name=maker-gLs.1.0.scaf03050-exonerate_protein2genome-gene-0.0-mRNA-1;_AED=0.14;_eAED=0.14;_QI=0|0|0|1|0|0|10|0|488
gLs.1.0.scaf03050	maker	exon	20238	20328	.	+	.	ID=maker-gLs.1.0.scaf03050-exonerate_protein2genome-gene-0.0-mRNA-1:exon:4100;Parent=maker-gLs.1.0.scaf03050-exonerate_protein2genome-gene-0.0-mRNA-1
gLs.1.0.scaf03050	maker	exon	20437	20577	.	+	.	ID=maker-gLs.1.0.scaf03050-exonerate_protein2genome-gene-0.0-mRNA-1:exon:4101;Parent=maker-gLs.1.0.scaf03050-exonerate_protein2genome-gene-0.0-mRNA-1
gLs.1.0.scaf03050	maker	exon	20942	21085	.	+	.	ID=maker-gLs.1.0.scaf03050-exonerate_protein2genome-gene-0.0-mRNA-1:exon:4102;Parent=maker-gLs.1.0.scaf03050-exonerate_protein2genome-gene-0.0-mRNA-1
gLs.1.0.scaf03050	maker	exon	22288	22449	.	+	.	ID=maker-gLs.1.0.scaf03050-exonerate_protein2genome-gene-0.0-mRNA-1:exon:4103;Parent=maker-gLs.1.0.scaf03050-exonerate_protein2genome-gene-0.0-mRNA-1
gLs.1.0.scaf03050	maker	exon	22842	23077	.	+	.	ID=maker-gLs.1.0.scaf03050-exonerate_protein2genome-gene-0.0-mRNA-1:exon:4104;Parent=maker-gLs.1.0.scaf03050-exonerate_protein2genome-gene-0.0-mRNA-1
gLs.1.0.scaf03050	maker	exon	23656	23726	.	+	.	ID=maker-gLs.1.0.scaf03050-exonerate_protein2genome-gene-0.0-mRNA-1:exon:4105;Parent=maker-gLs.1.0.scaf03050-exonerate_protein2genome-gene-0.0-mRNA-1
gLs.1.0.scaf03050	maker	exon	24000	24086	.	+	.	ID=maker-gLs.1.0.scaf03050-exonerate_protein2genome-gene-0.0-mRNA-1:exon:4106;Parent=maker-gLs.1.0.scaf03050-exonerate_protein2genome-gene-0.0-mRNA-1
gLs.1.0.scaf03050	maker	exon	24178	24301	.	+	.	ID=maker-gLs.1.0.scaf03050-exonerate_protein2genome-gene-0.0-mRNA-1:exon:4107;Parent=maker-gLs.1.0.scaf03050-exonerate_protein2genome-gene-0.0-mRNA-1
gLs.1.0.scaf03050	maker	exon	24453	24595	.	+	.	ID=maker-gLs.1.0.scaf03050-exonerate_protein2genome-gene-0.0-mRNA-1:exon:4108;Parent=maker-gLs.1.0.scaf03050-exonerate_protein2genome-gene-0.0-mRNA-1
gLs.1.0.scaf03050	maker	exon	24695	24962	.	+	.	ID=maker-gLs.1.0.scaf03050-exonerate_protein2genome-gene-0.0-mRNA-1:exon:4109;Parent=maker-gLs.1.0.scaf03050-exonerate_protein2genome-gene-0.0-mRNA-1
gLs.1.0.scaf03050	maker	CDS	20238	20328	.	+	0	ID=maker-gLs.1.0.scaf03050-exonerate_protein2genome-gene-0.0-mRNA-1:cds;Parent=maker-gLs.1.0.scaf03050-exonerate_protein2genome-gene-0.0-mRNA-1
gLs.1.0.scaf03050	maker	CDS	20437	20577	.	+	2	ID=maker-gLs.1.0.scaf03050-exonerate_protein2genome-gene-0.0-mRNA-1:cds;Parent=maker-gLs.1.0.scaf03050-exonerate_protein2genome-gene-0.0-mRNA-1
gLs.1.0.scaf03050	maker	CDS	20942	21085	.	+	2	ID=maker-gLs.1.0.scaf03050-exonerate_protein2genome-gene-0.0-mRNA-1:cds;Parent=maker-gLs.1.0.scaf03050-exonerate_protein2genome-gene-0.0-mRNA-1
gLs.1.0.scaf03050	maker	CDS	22288	22449	.	+	2	ID=maker-gLs.1.0.scaf03050-exonerate_protein2genome-gene-0.0-mRNA-1:cds;Parent=maker-gLs.1.0.scaf03050-exonerate_protein2genome-gene-0.0-mRNA-1
gLs.1.0.scaf03050	maker	CDS	22842	23077	.	+	2	ID=maker-gLs.1.0.scaf03050-exonerate_protein2genome-gene-0.0-mRNA-1:cds;Parent=maker-gLs.1.0.scaf03050-exonerate_protein2genome-gene-0.0-mRNA-1
gLs.1.0.scaf03050	maker	CDS	23656	23726	.	+	0	ID=maker-gLs.1.0.scaf03050-exonerate_protein2genome-gene-0.0-mRNA-1:cds;Parent=maker-gLs.1.0.scaf03050-exonerate_protein2genome-gene-0.0-mRNA-1
gLs.1.0.scaf03050	maker	CDS	24000	24086	.	+	1	ID=maker-gLs.1.0.scaf03050-exonerate_protein2genome-gene-0.0-mRNA-1:cds;Parent=maker-gLs.1.0.scaf03050-exonerate_protein2genome-gene-0.0-mRNA-1
gLs.1.0.scaf03050	maker	CDS	24178	24301	.	+	1	ID=maker-gLs.1.0.scaf03050-exonerate_protein2genome-gene-0.0-mRNA-1:cds;Parent=maker-gLs.1.0.scaf03050-exonerate_protein2genome-gene-0.0-mRNA-1
gLs.1.0.scaf03050	maker	CDS	24453	24595	.	+	0	ID=maker-gLs.1.0.scaf03050-exonerate_protein2genome-gene-0.0-mRNA-1:cds;Parent=maker-gLs.1.0.scaf03050-exonerate_protein2genome-gene-0.0-mRNA-1
gLs.1.0.scaf03050	maker	CDS	24695	24962	.	+	1	ID=maker-gLs.1.0.scaf03050-exonerate_protein2genome-gene-0.0-mRNA-1:cds;Parent=maker-gLs.1.0.scaf03050-exonerate_protein2genome-gene-0.0-mRNA-1
gLs.1.0.scaf03050	maker	gene	27877	30624	.	-	.	ID=maker-gLs.1.0.scaf03050-exonerate_protein2genome-gene-0.2;Name=maker-gLs.1.0.scaf03050-exonerate_protein2genome-gene-0.2
gLs.1.0.scaf03050	maker	mRNA	27877	30624	519	-	.	ID=maker-gLs.1.0.scaf03050-exonerate_protein2genome-gene-0.2-mRNA-1;Parent=maker-gLs.1.0.scaf03050-exonerate_protein2genome-gene-0.2;Name=maker-gLs.1.0.scaf03050-exonerate_protein2genome-gene-0.2-mRNA-1;_AED=0.38;_eAED=0.38;_QI=0|0|0|1|0|0|3|0|172
gLs.1.0.scaf03050	maker	exon	27877	28146	.	-	.	ID=maker-gLs.1.0.scaf03050-exonerate_protein2genome-gene-0.2-mRNA-1:exon:4112;Parent=maker-gLs.1.0.scaf03050-exonerate_protein2genome-gene-0.2-mRNA-1
gLs.1.0.scaf03050	maker	exon	29229	29340	.	-	.	ID=maker-gLs.1.0.scaf03050-exonerate_protein2genome-gene-0.2-mRNA-1:exon:4111;Parent=maker-gLs.1.0.scaf03050-exonerate_protein2genome-gene-0.2-mRNA-1
gLs.1.0.scaf03050	maker	exon	30488	30624	.	-	.	ID=maker-gLs.1.0.scaf03050-exonerate_protein2genome-gene-0.2-mRNA-1:exon:4110;Parent=maker-gLs.1.0.scaf03050-exonerate_protein2genome-gene-0.2-mRNA-1
gLs.1.0.scaf03050	maker	CDS	30488	30624	.	-	0	ID=maker-gLs.1.0.scaf03050-exonerate_protein2genome-gene-0.2-mRNA-1:cds;Parent=maker-gLs.1.0.scaf03050-exonerate_protein2genome-gene-0.2-mRNA-1
gLs.1.0.scaf03050	maker	CDS	29229	29340	.	-	1	ID=maker-gLs.1.0.scaf03050-exonerate_protein2genome-gene-0.2-mRNA-1:cds;Parent=maker-gLs.1.0.scaf03050-exonerate_protein2genome-gene-0.2-mRNA-1
gLs.1.0.scaf03050	maker	CDS	27877	28146	.	-	0	ID=maker-gLs.1.0.scaf03050-exonerate_protein2genome-gene-0.2-mRNA-1:cds;Parent=maker-gLs.1.0.scaf03050-exonerate_protein2genome-gene-0.2-mRNA-1
gLs.1.0.scaf08674	maker	gene	9062	15824	.	-	.	ID=maker-gLs.1.0.scaf08674-exonerate_protein2genome-gene-0.0;Name=maker-gLs.1.0.scaf08674-exonerate_protein2genome-gene-0.0
gLs.1.0.scaf08674	maker	mRNA	9062	15824	489	-	.	ID=maker-gLs.1.0.scaf08674-exonerate_protein2genome-gene-0.0-mRNA-1;Parent=maker-gLs.1.0.scaf08674-exonerate_protein2genome-gene-0.0;Name=maker-gLs.1.0.scaf08674-exonerate_protein2genome-gene-0.0-mRNA-1;_AED=0.32;_eAED=0.32;_QI=0|0.5|0.2|1|0|0|5|0|162
gLs.1.0.scaf08674	maker	exon	9062	9144	.	-	.	ID=maker-gLs.1.0.scaf08674-exonerate_protein2genome-gene-0.0-mRNA-1:exon:5694;Parent=maker-gLs.1.0.scaf08674-exonerate_protein2genome-gene-0.0-mRNA-1
gLs.1.0.scaf08674	maker	exon	9607	9671	.	-	.	ID=maker-gLs.1.0.scaf08674-exonerate_protein2genome-gene-0.0-mRNA-1:exon:5693;Parent=maker-gLs.1.0.scaf08674-exonerate_protein2genome-gene-0.0-mRNA-1
gLs.1.0.scaf08674	maker	exon	10033	10086	.	-	.	ID=maker-gLs.1.0.scaf08674-exonerate_protein2genome-gene-0.0-mRNA-1:exon:5692;Parent=maker-gLs.1.0.scaf08674-exonerate_protein2genome-gene-0.0-mRNA-1
gLs.1.0.scaf08674	maker	exon	13597	13763	.	-	.	ID=maker-gLs.1.0.scaf08674-exonerate_protein2genome-gene-0.0-mRNA-1:exon:5691;Parent=maker-gLs.1.0.scaf08674-exonerate_protein2genome-gene-0.0-mRNA-1
gLs.1.0.scaf08674	maker	exon	15705	15824	.	-	.	ID=maker-gLs.1.0.scaf08674-exonerate_protein2genome-gene-0.0-mRNA-1:exon:5690;Parent=maker-gLs.1.0.scaf08674-exonerate_protein2genome-gene-0.0-mRNA-1
gLs.1.0.scaf08674	maker	CDS	15705	15824	.	-	0	ID=maker-gLs.1.0.scaf08674-exonerate_protein2genome-gene-0.0-mRNA-1:cds;Parent=maker-gLs.1.0.scaf08674-exonerate_protein2genome-gene-0.0-mRNA-1
gLs.1.0.scaf08674	maker	CDS	13597	13763	.	-	0	ID=maker-gLs.1.0.scaf08674-exonerate_protein2genome-gene-0.0-mRNA-1:cds;Parent=maker-gLs.1.0.scaf08674-exonerate_protein2genome-gene-0.0-mRNA-1
gLs.1.0.scaf08674	maker	CDS	10033	10086	.	-	1	ID=maker-gLs.1.0.scaf08674-exonerate_protein2genome-gene-0.0-mRNA-1:cds;Parent=maker-gLs.1.0.scaf08674-exonerate_protein2genome-gene-0.0-mRNA-1
gLs.1.0.scaf08674	maker	CDS	9607	9671	.	-	1	ID=maker-gLs.1.0.scaf08674-exonerate_protein2genome-gene-0.0-mRNA-1:cds;Parent=maker-gLs.1.0.scaf08674-exonerate_protein2genome-gene-0.0-mRNA-1
gLs.1.0.scaf08674	maker	CDS	9062	9144	.	-	2	ID=maker-gLs.1.0.scaf08674-exonerate_protein2genome-gene-0.0-mRNA-1:cds;Parent=maker-gLs.1.0.scaf08674-exonerate_protein2genome-gene-0.0-mRNA-1
gLs.1.0.scaf01633	maker	gene	45896	49537	.	-	.	ID=maker-gLs.1.0.scaf01633-exonerate_est2genome-gene-0.0;Name=maker-gLs.1.0.scaf01633-exonerate_est2genome-gene-0.0
gLs.1.0.scaf01633	maker	mRNA	45896	49537	964	-	.	ID=maker-gLs.1.0.scaf01633-exonerate_est2genome-gene-0.0-mRNA-1;Parent=maker-gLs.1.0.scaf01633-exonerate_est2genome-gene-0.0;Name=maker-gLs.1.0.scaf01633-exonerate_est2genome-gene-0.0-mRNA-1;_AED=0.00;_eAED=0.00;_QI=214|1|0.85|1|0|0|7|0|250
gLs.1.0.scaf01633	maker	exon	45896	45978	.	-	.	ID=maker-gLs.1.0.scaf01633-exonerate_est2genome-gene-0.0-mRNA-1:exon:2824;Parent=maker-gLs.1.0.scaf01633-exonerate_est2genome-gene-0.0-mRNA-1
gLs.1.0.scaf01633	maker	exon	46332	46442	.	-	.	ID=maker-gLs.1.0.scaf01633-exonerate_est2genome-gene-0.0-mRNA-1:exon:2823;Parent=maker-gLs.1.0.scaf01633-exonerate_est2genome-gene-0.0-mRNA-1
gLs.1.0.scaf01633	maker	exon	46869	46896	.	-	.	ID=maker-gLs.1.0.scaf01633-exonerate_est2genome-gene-0.0-mRNA-1:exon:2822;Parent=maker-gLs.1.0.scaf01633-exonerate_est2genome-gene-0.0-mRNA-1
gLs.1.0.scaf01633	maker	exon	47656	47835	.	-	.	ID=maker-gLs.1.0.scaf01633-exonerate_est2genome-gene-0.0-mRNA-1:exon:2821;Parent=maker-gLs.1.0.scaf01633-exonerate_est2genome-gene-0.0-mRNA-1
gLs.1.0.scaf01633	maker	exon	48157	48250	.	-	.	ID=maker-gLs.1.0.scaf01633-exonerate_est2genome-gene-0.0-mRNA-1:exon:2820;Parent=maker-gLs.1.0.scaf01633-exonerate_est2genome-gene-0.0-mRNA-1
gLs.1.0.scaf01633	maker	exon	48704	48958	.	-	.	ID=maker-gLs.1.0.scaf01633-exonerate_est2genome-gene-0.0-mRNA-1:exon:2819;Parent=maker-gLs.1.0.scaf01633-exonerate_est2genome-gene-0.0-mRNA-1
gLs.1.0.scaf01633	maker	exon	49325	49537	.	-	.	ID=maker-gLs.1.0.scaf01633-exonerate_est2genome-gene-0.0-mRNA-1:exon:2818;Parent=maker-gLs.1.0.scaf01633-exonerate_est2genome-gene-0.0-mRNA-1
gLs.1.0.scaf01633	maker	five_prime_UTR	49325	49537	.	-	.	ID=maker-gLs.1.0.scaf01633-exonerate_est2genome-gene-0.0-mRNA-1:five_prime_utr;Parent=maker-gLs.1.0.scaf01633-exonerate_est2genome-gene-0.0-mRNA-1
gLs.1.0.scaf01633	maker	five_prime_UTR	48958	48958	.	-	.	ID=maker-gLs.1.0.scaf01633-exonerate_est2genome-gene-0.0-mRNA-1:five_prime_utr;Parent=maker-gLs.1.0.scaf01633-exonerate_est2genome-gene-0.0-mRNA-1
gLs.1.0.scaf01633	maker	CDS	48704	48957	.	-	0	ID=maker-gLs.1.0.scaf01633-exonerate_est2genome-gene-0.0-mRNA-1:cds;Parent=maker-gLs.1.0.scaf01633-exonerate_est2genome-gene-0.0-mRNA-1
gLs.1.0.scaf01633	maker	CDS	48157	48250	.	-	1	ID=maker-gLs.1.0.scaf01633-exonerate_est2genome-gene-0.0-mRNA-1:cds;Parent=maker-gLs.1.0.scaf01633-exonerate_est2genome-gene-0.0-mRNA-1
gLs.1.0.scaf01633	maker	CDS	47656	47835	.	-	0	ID=maker-gLs.1.0.scaf01633-exonerate_est2genome-gene-0.0-mRNA-1:cds;Parent=maker-gLs.1.0.scaf01633-exonerate_est2genome-gene-0.0-mRNA-1
gLs.1.0.scaf01633	maker	CDS	46869	46896	.	-	0	ID=maker-gLs.1.0.scaf01633-exonerate_est2genome-gene-0.0-mRNA-1:cds;Parent=maker-gLs.1.0.scaf01633-exonerate_est2genome-gene-0.0-mRNA-1
gLs.1.0.scaf01633	maker	CDS	46332	46442	.	-	2	ID=maker-gLs.1.0.scaf01633-exonerate_est2genome-gene-0.0-mRNA-1:cds;Parent=maker-gLs.1.0.scaf01633-exonerate_est2genome-gene-0.0-mRNA-1
gLs.1.0.scaf01633	maker	CDS	45896	45978	.	-	2	ID=maker-gLs.1.0.scaf01633-exonerate_est2genome-gene-0.0-mRNA-1:cds;Parent=maker-gLs.1.0.scaf01633-exonerate_est2genome-gene-0.0-mRNA-1
gLs.1.0.scaf01633	maker	gene	57573	71283	.	-	.	ID=maker-gLs.1.0.scaf01633-exonerate_est2genome-gene-0.1;Name=maker-gLs.1.0.scaf01633-exonerate_est2genome-gene-0.1
gLs.1.0.scaf01633	maker	mRNA	57573	71283	1357	-	.	ID=maker-gLs.1.0.scaf01633-exonerate_est2genome-gene-0.1-mRNA-1;Parent=maker-gLs.1.0.scaf01633-exonerate_est2genome-gene-0.1;Name=maker-gLs.1.0.scaf01633-exonerate_est2genome-gene-0.1-mRNA-1;_AED=0.00;_eAED=0.00;_QI=40|1|1|1|0|0|8|318|332
gLs.1.0.scaf01633	maker	exon	57573	58030	.	-	.	ID=maker-gLs.1.0.scaf01633-exonerate_est2genome-gene-0.1-mRNA-1:exon:2832;Parent=maker-gLs.1.0.scaf01633-exonerate_est2genome-gene-0.1-mRNA-1
gLs.1.0.scaf01633	maker	exon	59041	59161	.	-	.	ID=maker-gLs.1.0.scaf01633-exonerate_est2genome-gene-0.1-mRNA-1:exon:2831;Parent=maker-gLs.1.0.scaf01633-exonerate_est2genome-gene-0.1-mRNA-1
gLs.1.0.scaf01633	maker	exon	59918	60117	.	-	.	ID=maker-gLs.1.0.scaf01633-exonerate_est2genome-gene-0.1-mRNA-1:exon:2830;Parent=maker-gLs.1.0.scaf01633-exonerate_est2genome-gene-0.1-mRNA-1
gLs.1.0.scaf01633	maker	exon	60877	60987	.	-	.	ID=maker-gLs.1.0.scaf01633-exonerate_est2genome-gene-0.1-mRNA-1:exon:2829;Parent=maker-gLs.1.0.scaf01633-exonerate_est2genome-gene-0.1-mRNA-1
gLs.1.0.scaf01633	maker	exon	62031	62058	.	-	.	ID=maker-gLs.1.0.scaf01633-exonerate_est2genome-gene-0.1-mRNA-1:exon:2828;Parent=maker-gLs.1.0.scaf01633-exonerate_est2genome-gene-0.1-mRNA-1
gLs.1.0.scaf01633	maker	exon	62472	62645	.	-	.	ID=maker-gLs.1.0.scaf01633-exonerate_est2genome-gene-0.1-mRNA-1:exon:2827;Parent=maker-gLs.1.0.scaf01633-exonerate_est2genome-gene-0.1-mRNA-1
gLs.1.0.scaf01633	maker	exon	64746	64836	.	-	.	ID=maker-gLs.1.0.scaf01633-exonerate_est2genome-gene-0.1-mRNA-1:exon:2826;Parent=maker-gLs.1.0.scaf01633-exonerate_est2genome-gene-0.1-mRNA-1
gLs.1.0.scaf01633	maker	exon	71110	71283	.	-	.	ID=maker-gLs.1.0.scaf01633-exonerate_est2genome-gene-0.1-mRNA-1:exon:2825;Parent=maker-gLs.1.0.scaf01633-exonerate_est2genome-gene-0.1-mRNA-1
gLs.1.0.scaf01633	maker	five_prime_UTR	71244	71283	.	-	.	ID=maker-gLs.1.0.scaf01633-exonerate_est2genome-gene-0.1-mRNA-1:five_prime_utr;Parent=maker-gLs.1.0.scaf01633-exonerate_est2genome-gene-0.1-mRNA-1
gLs.1.0.scaf01633	maker	CDS	71110	71243	.	-	0	ID=maker-gLs.1.0.scaf01633-exonerate_est2genome-gene-0.1-mRNA-1:cds;Parent=maker-gLs.1.0.scaf01633-exonerate_est2genome-gene-0.1-mRNA-1
gLs.1.0.scaf01633	maker	CDS	64746	64836	.	-	1	ID=maker-gLs.1.0.scaf01633-exonerate_est2genome-gene-0.1-mRNA-1:cds;Parent=maker-gLs.1.0.scaf01633-exonerate_est2genome-gene-0.1-mRNA-1
gLs.1.0.scaf01633	maker	CDS	62472	62645	.	-	0	ID=maker-gLs.1.0.scaf01633-exonerate_est2genome-gene-0.1-mRNA-1:cds;Parent=maker-gLs.1.0.scaf01633-exonerate_est2genome-gene-0.1-mRNA-1
gLs.1.0.scaf01633	maker	CDS	62031	62058	.	-	0	ID=maker-gLs.1.0.scaf01633-exonerate_est2genome-gene-0.1-mRNA-1:cds;Parent=maker-gLs.1.0.scaf01633-exonerate_est2genome-gene-0.1-mRNA-1
gLs.1.0.scaf01633	maker	CDS	60877	60987	.	-	2	ID=maker-gLs.1.0.scaf01633-exonerate_est2genome-gene-0.1-mRNA-1:cds;Parent=maker-gLs.1.0.scaf01633-exonerate_est2genome-gene-0.1-mRNA-1
gLs.1.0.scaf01633	maker	CDS	59918	60117	.	-	2	ID=maker-gLs.1.0.scaf01633-exonerate_est2genome-gene-0.1-mRNA-1:cds;Parent=maker-gLs.1.0.scaf01633-exonerate_est2genome-gene-0.1-mRNA-1
gLs.1.0.scaf01633	maker	CDS	59041	59161	.	-	0	ID=maker-gLs.1.0.scaf01633-exonerate_est2genome-gene-0.1-mRNA-1:cds;Parent=maker-gLs.1.0.scaf01633-exonerate_est2genome-gene-0.1-mRNA-1
gLs.1.0.scaf01633	maker	CDS	57891	58030	.	-	2	ID=maker-gLs.1.0.scaf01633-exonerate_est2genome-gene-0.1-mRNA-1:cds;Parent=maker-gLs.1.0.scaf01633-exonerate_est2genome-gene-0.1-mRNA-1
gLs.1.0.scaf01633	maker	three_prime_UTR	57573	57890	.	-	.	ID=maker-gLs.1.0.scaf01633-exonerate_est2genome-gene-0.1-mRNA-1:three_prime_utr;Parent=maker-gLs.1.0.scaf01633-exonerate_est2genome-gene-0.1-mRNA-1
gLs.1.0.scaf01633	maker	gene	87276	95039	.	-	.	ID=maker-gLs.1.0.scaf01633-exonerate_est2genome-gene-0.2;Name=maker-gLs.1.0.scaf01633-exonerate_est2genome-gene-0.2
gLs.1.0.scaf01633	maker	mRNA	87276	95039	3901	-	.	ID=maker-gLs.1.0.scaf01633-exonerate_est2genome-gene-0.2-mRNA-1;Parent=maker-gLs.1.0.scaf01633-exonerate_est2genome-gene-0.2;Name=maker-gLs.1.0.scaf01633-exonerate_est2genome-gene-0.2-mRNA-1;_AED=0.00;_eAED=0.00;_QI=208|1|1|1|0|0|7|0|197
gLs.1.0.scaf01633	maker	exon	87276	87358	.	-	.	ID=maker-gLs.1.0.scaf01633-exonerate_est2genome-gene-0.2-mRNA-1:exon:2839;Parent=maker-gLs.1.0.scaf01633-exonerate_est2genome-gene-0.2-mRNA-1
gLs.1.0.scaf01633	maker	exon	88281	88391	.	-	.	ID=maker-gLs.1.0.scaf01633-exonerate_est2genome-gene-0.2-mRNA-1:exon:2838;Parent=maker-gLs.1.0.scaf01633-exonerate_est2genome-gene-0.2-mRNA-1
gLs.1.0.scaf01633	maker	exon	89226	89253	.	-	.	ID=maker-gLs.1.0.scaf01633-exonerate_est2genome-gene-0.2-mRNA-1:exon:2837;Parent=maker-gLs.1.0.scaf01633-exonerate_est2genome-gene-0.2-mRNA-1
gLs.1.0.scaf01633	maker	exon	89849	90019	.	-	.	ID=maker-gLs.1.0.scaf01633-exonerate_est2genome-gene-0.2-mRNA-1:exon:2836;Parent=maker-gLs.1.0.scaf01633-exonerate_est2genome-gene-0.2-mRNA-1
gLs.1.0.scaf01633	maker	exon	90647	90746	.	-	.	ID=maker-gLs.1.0.scaf01633-exonerate_est2genome-gene-0.2-mRNA-1:exon:2835;Parent=maker-gLs.1.0.scaf01633-exonerate_est2genome-gene-0.2-mRNA-1
gLs.1.0.scaf01633	maker	exon	92743	92925	.	-	.	ID=maker-gLs.1.0.scaf01633-exonerate_est2genome-gene-0.2-mRNA-1:exon:2834;Parent=maker-gLs.1.0.scaf01633-exonerate_est2genome-gene-0.2-mRNA-1
gLs.1.0.scaf01633	maker	exon	94917	95039	.	-	.	ID=maker-gLs.1.0.scaf01633-exonerate_est2genome-gene-0.2-mRNA-1:exon:2833;Parent=maker-gLs.1.0.scaf01633-exonerate_est2genome-gene-0.2-mRNA-1
gLs.1.0.scaf01633	maker	five_prime_UTR	94917	95039	.	-	.	ID=maker-gLs.1.0.scaf01633-exonerate_est2genome-gene-0.2-mRNA-1:five_prime_utr;Parent=maker-gLs.1.0.scaf01633-exonerate_est2genome-gene-0.2-mRNA-1
gLs.1.0.scaf01633	maker	five_prime_UTR	92841	92925	.	-	.	ID=maker-gLs.1.0.scaf01633-exonerate_est2genome-gene-0.2-mRNA-1:five_prime_utr;Parent=maker-gLs.1.0.scaf01633-exonerate_est2genome-gene-0.2-mRNA-1
gLs.1.0.scaf01633	maker	CDS	92743	92840	.	-	0	ID=maker-gLs.1.0.scaf01633-exonerate_est2genome-gene-0.2-mRNA-1:cds;Parent=maker-gLs.1.0.scaf01633-exonerate_est2genome-gene-0.2-mRNA-1
gLs.1.0.scaf01633	maker	CDS	90647	90746	.	-	1	ID=maker-gLs.1.0.scaf01633-exonerate_est2genome-gene-0.2-mRNA-1:cds;Parent=maker-gLs.1.0.scaf01633-exonerate_est2genome-gene-0.2-mRNA-1
gLs.1.0.scaf01633	maker	CDS	89849	90019	.	-	0	ID=maker-gLs.1.0.scaf01633-exonerate_est2genome-gene-0.2-mRNA-1:cds;Parent=maker-gLs.1.0.scaf01633-exonerate_est2genome-gene-0.2-mRNA-1
gLs.1.0.scaf01633	maker	CDS	89226	89253	.	-	0	ID=maker-gLs.1.0.scaf01633-exonerate_est2genome-gene-0.2-mRNA-1:cds;Parent=maker-gLs.1.0.scaf01633-exonerate_est2genome-gene-0.2-mRNA-1
gLs.1.0.scaf01633	maker	CDS	88281	88391	.	-	2	ID=maker-gLs.1.0.scaf01633-exonerate_est2genome-gene-0.2-mRNA-1:cds;Parent=maker-gLs.1.0.scaf01633-exonerate_est2genome-gene-0.2-mRNA-1
gLs.1.0.scaf01633	maker	CDS	87276	87358	.	-	2	ID=maker-gLs.1.0.scaf01633-exonerate_est2genome-gene-0.2-mRNA-1:cds;Parent=maker-gLs.1.0.scaf01633-exonerate_est2genome-gene-0.2-mRNA-1
gLs.1.0.scaf56634	maker	gene	791	1006	.	+	.	ID=maker-gLs.1.0.scaf56634-exonerate_protein2genome-gene-0.0;Name=maker-gLs.1.0.scaf56634-exonerate_protein2genome-gene-0.0
gLs.1.0.scaf56634	maker	mRNA	791	1006	216	+	.	ID=maker-gLs.1.0.scaf56634-exonerate_protein2genome-gene-0.0-mRNA-1;Parent=maker-gLs.1.0.scaf56634-exonerate_protein2genome-gene-0.0;Name=maker-gLs.1.0.scaf56634-exonerate_protein2genome-gene-0.0-mRNA-1;_AED=0.38;_eAED=0.38;_QI=0|-1|0|1|-1|0|1|0|71
gLs.1.0.scaf56634	maker	exon	791	1006	.	+	.	ID=maker-gLs.1.0.scaf56634-exonerate_protein2genome-gene-0.0-mRNA-1:exon:6537;Parent=maker-gLs.1.0.scaf56634-exonerate_protein2genome-gene-0.0-mRNA-1
gLs.1.0.scaf56634	maker	CDS	791	1006	.	+	0	ID=maker-gLs.1.0.scaf56634-exonerate_protein2genome-gene-0.0-mRNA-1:cds;Parent=maker-gLs.1.0.scaf56634-exonerate_protein2genome-gene-0.0-mRNA-1
gLs.1.0.scaf25374	maker	gene	4565	4765	.	-	.	ID=maker-gLs.1.0.scaf25374-exonerate_protein2genome-gene-0.0;Name=maker-gLs.1.0.scaf25374-exonerate_protein2genome-gene-0.0
gLs.1.0.scaf25374	maker	mRNA	4565	4765	201	-	.	ID=maker-gLs.1.0.scaf25374-exonerate_protein2genome-gene-0.0-mRNA-1;Parent=maker-gLs.1.0.scaf25374-exonerate_protein2genome-gene-0.0;Name=maker-gLs.1.0.scaf25374-exonerate_protein2genome-gene-0.0-mRNA-1;_AED=0.34;_eAED=0.62;_QI=0|-1|0|1|-1|0|1|0|66
gLs.1.0.scaf25374	maker	exon	4565	4765	.	-	.	ID=maker-gLs.1.0.scaf25374-exonerate_protein2genome-gene-0.0-mRNA-1:exon:6596;Parent=maker-gLs.1.0.scaf25374-exonerate_protein2genome-gene-0.0-mRNA-1
gLs.1.0.scaf25374	maker	CDS	4565	4765	.	-	0	ID=maker-gLs.1.0.scaf25374-exonerate_protein2genome-gene-0.0-mRNA-1:cds;Parent=maker-gLs.1.0.scaf25374-exonerate_protein2genome-gene-0.0-mRNA-1
gLs.1.0.scaf08712	maker	gene	15576	16322	.	-	.	ID=maker-gLs.1.0.scaf08712-exonerate_protein2genome-gene-0.0;Name=maker-gLs.1.0.scaf08712-exonerate_protein2genome-gene-0.0
gLs.1.0.scaf08712	maker	mRNA	15576	16322	747	-	.	ID=maker-gLs.1.0.scaf08712-exonerate_protein2genome-gene-0.0-mRNA-1;Parent=maker-gLs.1.0.scaf08712-exonerate_protein2genome-gene-0.0;Name=maker-gLs.1.0.scaf08712-exonerate_protein2genome-gene-0.0-mRNA-1;_AED=0.03;_eAED=0.04;_QI=0|-1|0|1|-1|0|1|0|248
gLs.1.0.scaf08712	maker	exon	15576	16322	.	-	.	ID=maker-gLs.1.0.scaf08712-exonerate_protein2genome-gene-0.0-mRNA-1:exon:5714;Parent=maker-gLs.1.0.scaf08712-exonerate_protein2genome-gene-0.0-mRNA-1
gLs.1.0.scaf08712	maker	CDS	15576	16322	.	-	0	ID=maker-gLs.1.0.scaf08712-exonerate_protein2genome-gene-0.0-mRNA-1:cds;Parent=maker-gLs.1.0.scaf08712-exonerate_protein2genome-gene-0.0-mRNA-1
gLs.1.0.scaf10306	maker	gene	17711	19157	.	+	.	ID=maker-gLs.1.0.scaf10306-exonerate_protein2genome-gene-0.0;Name=maker-gLs.1.0.scaf10306-exonerate_protein2genome-gene-0.0
gLs.1.0.scaf10306	maker	mRNA	17711	19157	315	+	.	ID=maker-gLs.1.0.scaf10306-exonerate_protein2genome-gene-0.0-mRNA-1;Parent=maker-gLs.1.0.scaf10306-exonerate_protein2genome-gene-0.0;Name=maker-gLs.1.0.scaf10306-exonerate_protein2genome-gene-0.0-mRNA-1;_AED=0.02;_eAED=0.02;_QI=0|0|0|1|0|0|3|0|104
gLs.1.0.scaf10306	maker	exon	17711	17767	.	+	.	ID=maker-gLs.1.0.scaf10306-exonerate_protein2genome-gene-0.0-mRNA-1:exon:5779;Parent=maker-gLs.1.0.scaf10306-exonerate_protein2genome-gene-0.0-mRNA-1
gLs.1.0.scaf10306	maker	exon	18021	18147	.	+	.	ID=maker-gLs.1.0.scaf10306-exonerate_protein2genome-gene-0.0-mRNA-1:exon:5780;Parent=maker-gLs.1.0.scaf10306-exonerate_protein2genome-gene-0.0-mRNA-1
gLs.1.0.scaf10306	maker	exon	19027	19157	.	+	.	ID=maker-gLs.1.0.scaf10306-exonerate_protein2genome-gene-0.0-mRNA-1:exon:5781;Parent=maker-gLs.1.0.scaf10306-exonerate_protein2genome-gene-0.0-mRNA-1
gLs.1.0.scaf10306	maker	CDS	17711	17767	.	+	0	ID=maker-gLs.1.0.scaf10306-exonerate_protein2genome-gene-0.0-mRNA-1:cds;Parent=maker-gLs.1.0.scaf10306-exonerate_protein2genome-gene-0.0-mRNA-1
gLs.1.0.scaf10306	maker	CDS	18021	18147	.	+	0	ID=maker-gLs.1.0.scaf10306-exonerate_protein2genome-gene-0.0-mRNA-1:cds;Parent=maker-gLs.1.0.scaf10306-exonerate_protein2genome-gene-0.0-mRNA-1
gLs.1.0.scaf10306	maker	CDS	19027	19157	.	+	2	ID=maker-gLs.1.0.scaf10306-exonerate_protein2genome-gene-0.0-mRNA-1:cds;Parent=maker-gLs.1.0.scaf10306-exonerate_protein2genome-gene-0.0-mRNA-1
gLs.1.0.scaf62925	maker	gene	30	455	.	+	.	ID=maker-gLs.1.0.scaf62925-exonerate_protein2genome-gene-0.0;Name=maker-gLs.1.0.scaf62925-exonerate_protein2genome-gene-0.0
gLs.1.0.scaf62925	maker	mRNA	30	455	426	+	.	ID=maker-gLs.1.0.scaf62925-exonerate_protein2genome-gene-0.0-mRNA-1;Parent=maker-gLs.1.0.scaf62925-exonerate_protein2genome-gene-0.0;Name=maker-gLs.1.0.scaf62925-exonerate_protein2genome-gene-0.0-mRNA-1;_AED=0.10;_eAED=0.12;_QI=0|-1|0|1|-1|0|1|0|141
gLs.1.0.scaf62925	maker	exon	30	455	.	+	.	ID=maker-gLs.1.0.scaf62925-exonerate_protein2genome-gene-0.0-mRNA-1:exon:6562;Parent=maker-gLs.1.0.scaf62925-exonerate_protein2genome-gene-0.0-mRNA-1
gLs.1.0.scaf62925	maker	CDS	30	455	.	+	0	ID=maker-gLs.1.0.scaf62925-exonerate_protein2genome-gene-0.0-mRNA-1:cds;Parent=maker-gLs.1.0.scaf62925-exonerate_protein2genome-gene-0.0-mRNA-1
gLs.1.0.scaf11575	maker	gene	11528	11794	.	-	.	ID=maker-gLs.1.0.scaf11575-exonerate_protein2genome-gene-0.2;Name=maker-gLs.1.0.scaf11575-exonerate_protein2genome-gene-0.2
gLs.1.0.scaf11575	maker	mRNA	11528	11794	267	-	.	ID=maker-gLs.1.0.scaf11575-exonerate_protein2genome-gene-0.2-mRNA-1;Parent=maker-gLs.1.0.scaf11575-exonerate_protein2genome-gene-0.2;Name=maker-gLs.1.0.scaf11575-exonerate_protein2genome-gene-0.2-mRNA-1;_AED=0.50;_eAED=0.50;_QI=0|-1|0|1|-1|0|1|0|88
gLs.1.0.scaf11575	maker	exon	11528	11794	.	-	.	ID=maker-gLs.1.0.scaf11575-exonerate_protein2genome-gene-0.2-mRNA-1:exon:6029;Parent=maker-gLs.1.0.scaf11575-exonerate_protein2genome-gene-0.2-mRNA-1
gLs.1.0.scaf11575	maker	CDS	11528	11794	.	-	0	ID=maker-gLs.1.0.scaf11575-exonerate_protein2genome-gene-0.2-mRNA-1:cds;Parent=maker-gLs.1.0.scaf11575-exonerate_protein2genome-gene-0.2-mRNA-1
gLs.1.0.scaf11575	maker	gene	5850	5996	.	-	.	ID=maker-gLs.1.0.scaf11575-exonerate_protein2genome-gene-0.1;Name=maker-gLs.1.0.scaf11575-exonerate_protein2genome-gene-0.1
gLs.1.0.scaf11575	maker	mRNA	5850	5996	147	-	.	ID=maker-gLs.1.0.scaf11575-exonerate_protein2genome-gene-0.1-mRNA-1;Parent=maker-gLs.1.0.scaf11575-exonerate_protein2genome-gene-0.1;Name=maker-gLs.1.0.scaf11575-exonerate_protein2genome-gene-0.1-mRNA-1;_AED=0.10;_eAED=1.00;_QI=0|-1|0|1|-1|0|1|0|48
gLs.1.0.scaf11575	maker	exon	5850	5996	.	-	.	ID=maker-gLs.1.0.scaf11575-exonerate_protein2genome-gene-0.1-mRNA-1:exon:6030;Parent=maker-gLs.1.0.scaf11575-exonerate_protein2genome-gene-0.1-mRNA-1
gLs.1.0.scaf11575	maker	CDS	5850	5996	.	-	0	ID=maker-gLs.1.0.scaf11575-exonerate_protein2genome-gene-0.1-mRNA-1:cds;Parent=maker-gLs.1.0.scaf11575-exonerate_protein2genome-gene-0.1-mRNA-1
gLs.1.0.scaf11575	maker	gene	13880	13942	.	+	.	ID=maker-gLs.1.0.scaf11575-exonerate_protein2genome-gene-0.0;Name=maker-gLs.1.0.scaf11575-exonerate_protein2genome-gene-0.0
gLs.1.0.scaf11575	maker	mRNA	13880	13942	63	+	.	ID=maker-gLs.1.0.scaf11575-exonerate_protein2genome-gene-0.0-mRNA-1;Parent=maker-gLs.1.0.scaf11575-exonerate_protein2genome-gene-0.0;Name=maker-gLs.1.0.scaf11575-exonerate_protein2genome-gene-0.0-mRNA-1;_AED=0.33;_eAED=1.00;_QI=0|-1|0|1|-1|0|1|0|20
gLs.1.0.scaf11575	maker	exon	13880	13942	.	+	.	ID=maker-gLs.1.0.scaf11575-exonerate_protein2genome-gene-0.0-mRNA-1:exon:6031;Parent=maker-gLs.1.0.scaf11575-exonerate_protein2genome-gene-0.0-mRNA-1
gLs.1.0.scaf11575	maker	CDS	13880	13942	.	+	0	ID=maker-gLs.1.0.scaf11575-exonerate_protein2genome-gene-0.0-mRNA-1:cds;Parent=maker-gLs.1.0.scaf11575-exonerate_protein2genome-gene-0.0-mRNA-1
gLs.1.0.scaf06093	maker	gene	2763	3466	.	-	.	ID=maker-gLs.1.0.scaf06093-exonerate_protein2genome-gene-0.0;Name=maker-gLs.1.0.scaf06093-exonerate_protein2genome-gene-0.0
gLs.1.0.scaf06093	maker	mRNA	2763	3466	666	-	.	ID=maker-gLs.1.0.scaf06093-exonerate_protein2genome-gene-0.0-mRNA-1;Parent=maker-gLs.1.0.scaf06093-exonerate_protein2genome-gene-0.0;Name=maker-gLs.1.0.scaf06093-exonerate_protein2genome-gene-0.0-mRNA-1;_AED=0.09;_eAED=0.62;_QI=0|0|0|1|0|0|2|0|221
gLs.1.0.scaf06093	maker	exon	2763	3247	.	-	.	ID=maker-gLs.1.0.scaf06093-exonerate_protein2genome-gene-0.0-mRNA-1:exon:4815;Parent=maker-gLs.1.0.scaf06093-exonerate_protein2genome-gene-0.0-mRNA-1
gLs.1.0.scaf06093	maker	exon	3286	3466	.	-	.	ID=maker-gLs.1.0.scaf06093-exonerate_protein2genome-gene-0.0-mRNA-1:exon:4814;Parent=maker-gLs.1.0.scaf06093-exonerate_protein2genome-gene-0.0-mRNA-1
gLs.1.0.scaf06093	maker	CDS	3286	3466	.	-	0	ID=maker-gLs.1.0.scaf06093-exonerate_protein2genome-gene-0.0-mRNA-1:cds;Parent=maker-gLs.1.0.scaf06093-exonerate_protein2genome-gene-0.0-mRNA-1
gLs.1.0.scaf06093	maker	CDS	2763	3247	.	-	2	ID=maker-gLs.1.0.scaf06093-exonerate_protein2genome-gene-0.0-mRNA-1:cds;Parent=maker-gLs.1.0.scaf06093-exonerate_protein2genome-gene-0.0-mRNA-1
gLs.1.0.scaf01556	maker	gene	25831	31372	.	-	.	ID=maker-gLs.1.0.scaf01556-exonerate_est2genome-gene-0.0;Name=maker-gLs.1.0.scaf01556-exonerate_est2genome-gene-0.0
gLs.1.0.scaf01556	maker	mRNA	25831	31372	1339	-	.	ID=maker-gLs.1.0.scaf01556-exonerate_est2genome-gene-0.0-mRNA-1;Parent=maker-gLs.1.0.scaf01556-exonerate_est2genome-gene-0.0;Name=maker-gLs.1.0.scaf01556-exonerate_est2genome-gene-0.0-mRNA-1;_AED=0.01;_eAED=0.01;_QI=434|1|1|1|0|0|5|302|200
gLs.1.0.scaf01556	maker	exon	25831	26234	.	-	.	ID=maker-gLs.1.0.scaf01556-exonerate_est2genome-gene-0.0-mRNA-1:exon:2938;Parent=maker-gLs.1.0.scaf01556-exonerate_est2genome-gene-0.0-mRNA-1
gLs.1.0.scaf01556	maker	exon	27167	27285	.	-	.	ID=maker-gLs.1.0.scaf01556-exonerate_est2genome-gene-0.0-mRNA-1:exon:2937;Parent=maker-gLs.1.0.scaf01556-exonerate_est2genome-gene-0.0-mRNA-1
gLs.1.0.scaf01556	maker	exon	27999	28138	.	-	.	ID=maker-gLs.1.0.scaf01556-exonerate_est2genome-gene-0.0-mRNA-1:exon:2936;Parent=maker-gLs.1.0.scaf01556-exonerate_est2genome-gene-0.0-mRNA-1
gLs.1.0.scaf01556	maker	exon	28829	28972	.	-	.	ID=maker-gLs.1.0.scaf01556-exonerate_est2genome-gene-0.0-mRNA-1:exon:2935;Parent=maker-gLs.1.0.scaf01556-exonerate_est2genome-gene-0.0-mRNA-1
gLs.1.0.scaf01556	maker	exon	30841	31372	.	-	.	ID=maker-gLs.1.0.scaf01556-exonerate_est2genome-gene-0.0-mRNA-1:exon:2934;Parent=maker-gLs.1.0.scaf01556-exonerate_est2genome-gene-0.0-mRNA-1
gLs.1.0.scaf01556	maker	five_prime_UTR	30939	31372	.	-	.	ID=maker-gLs.1.0.scaf01556-exonerate_est2genome-gene-0.0-mRNA-1:five_prime_utr;Parent=maker-gLs.1.0.scaf01556-exonerate_est2genome-gene-0.0-mRNA-1
gLs.1.0.scaf01556	maker	CDS	30841	30938	.	-	0	ID=maker-gLs.1.0.scaf01556-exonerate_est2genome-gene-0.0-mRNA-1:cds;Parent=maker-gLs.1.0.scaf01556-exonerate_est2genome-gene-0.0-mRNA-1
gLs.1.0.scaf01556	maker	CDS	28829	28972	.	-	1	ID=maker-gLs.1.0.scaf01556-exonerate_est2genome-gene-0.0-mRNA-1:cds;Parent=maker-gLs.1.0.scaf01556-exonerate_est2genome-gene-0.0-mRNA-1
gLs.1.0.scaf01556	maker	CDS	27999	28138	.	-	1	ID=maker-gLs.1.0.scaf01556-exonerate_est2genome-gene-0.0-mRNA-1:cds;Parent=maker-gLs.1.0.scaf01556-exonerate_est2genome-gene-0.0-mRNA-1
gLs.1.0.scaf01556	maker	CDS	27167	27285	.	-	2	ID=maker-gLs.1.0.scaf01556-exonerate_est2genome-gene-0.0-mRNA-1:cds;Parent=maker-gLs.1.0.scaf01556-exonerate_est2genome-gene-0.0-mRNA-1
gLs.1.0.scaf01556	maker	CDS	26133	26234	.	-	0	ID=maker-gLs.1.0.scaf01556-exonerate_est2genome-gene-0.0-mRNA-1:cds;Parent=maker-gLs.1.0.scaf01556-exonerate_est2genome-gene-0.0-mRNA-1
gLs.1.0.scaf01556	maker	three_prime_UTR	25831	26132	.	-	.	ID=maker-gLs.1.0.scaf01556-exonerate_est2genome-gene-0.0-mRNA-1:three_prime_utr;Parent=maker-gLs.1.0.scaf01556-exonerate_est2genome-gene-0.0-mRNA-1
gLs.1.0.scaf01556	maker	gene	42347	51163	.	+	.	ID=maker-gLs.1.0.scaf01556-exonerate_protein2genome-gene-0.12;Name=maker-gLs.1.0.scaf01556-exonerate_protein2genome-gene-0.12
gLs.1.0.scaf01556	maker	mRNA	42347	51163	1080	+	.	ID=maker-gLs.1.0.scaf01556-exonerate_protein2genome-gene-0.12-mRNA-1;Parent=maker-gLs.1.0.scaf01556-exonerate_protein2genome-gene-0.12;Name=maker-gLs.1.0.scaf01556-exonerate_protein2genome-gene-0.12-mRNA-1;_AED=0.20;_eAED=0.20;_QI=0|0|0|1|0|0|9|0|359
gLs.1.0.scaf01556	maker	exon	42347	42418	.	+	.	ID=maker-gLs.1.0.scaf01556-exonerate_protein2genome-gene-0.12-mRNA-1:exon:2939;Parent=maker-gLs.1.0.scaf01556-exonerate_protein2genome-gene-0.12-mRNA-1
gLs.1.0.scaf01556	maker	exon	42846	42941	.	+	.	ID=maker-gLs.1.0.scaf01556-exonerate_protein2genome-gene-0.12-mRNA-1:exon:2940;Parent=maker-gLs.1.0.scaf01556-exonerate_protein2genome-gene-0.12-mRNA-1
gLs.1.0.scaf01556	maker	exon	44097	44248	.	+	.	ID=maker-gLs.1.0.scaf01556-exonerate_protein2genome-gene-0.12-mRNA-1:exon:2941;Parent=maker-gLs.1.0.scaf01556-exonerate_protein2genome-gene-0.12-mRNA-1
gLs.1.0.scaf01556	maker	exon	45529	45626	.	+	.	ID=maker-gLs.1.0.scaf01556-exonerate_protein2genome-gene-0.12-mRNA-1:exon:2942;Parent=maker-gLs.1.0.scaf01556-exonerate_protein2genome-gene-0.12-mRNA-1
gLs.1.0.scaf01556	maker	exon	48303	48429	.	+	.	ID=maker-gLs.1.0.scaf01556-exonerate_protein2genome-gene-0.12-mRNA-1:exon:2943;Parent=maker-gLs.1.0.scaf01556-exonerate_protein2genome-gene-0.12-mRNA-1
gLs.1.0.scaf01556	maker	exon	48765	48919	.	+	.	ID=maker-gLs.1.0.scaf01556-exonerate_protein2genome-gene-0.12-mRNA-1:exon:2944;Parent=maker-gLs.1.0.scaf01556-exonerate_protein2genome-gene-0.12-mRNA-1
gLs.1.0.scaf01556	maker	exon	49843	50032	.	+	.	ID=maker-gLs.1.0.scaf01556-exonerate_protein2genome-gene-0.12-mRNA-1:exon:2945;Parent=maker-gLs.1.0.scaf01556-exonerate_protein2genome-gene-0.12-mRNA-1
gLs.1.0.scaf01556	maker	exon	50430	50530	.	+	.	ID=maker-gLs.1.0.scaf01556-exonerate_protein2genome-gene-0.12-mRNA-1:exon:2946;Parent=maker-gLs.1.0.scaf01556-exonerate_protein2genome-gene-0.12-mRNA-1
gLs.1.0.scaf01556	maker	exon	51075	51163	.	+	.	ID=maker-gLs.1.0.scaf01556-exonerate_protein2genome-gene-0.12-mRNA-1:exon:2947;Parent=maker-gLs.1.0.scaf01556-exonerate_protein2genome-gene-0.12-mRNA-1
gLs.1.0.scaf01556	maker	CDS	42347	42418	.	+	0	ID=maker-gLs.1.0.scaf01556-exonerate_protein2genome-gene-0.12-mRNA-1:cds;Parent=maker-gLs.1.0.scaf01556-exonerate_protein2genome-gene-0.12-mRNA-1
gLs.1.0.scaf01556	maker	CDS	42846	42941	.	+	0	ID=maker-gLs.1.0.scaf01556-exonerate_protein2genome-gene-0.12-mRNA-1:cds;Parent=maker-gLs.1.0.scaf01556-exonerate_protein2genome-gene-0.12-mRNA-1
gLs.1.0.scaf01556	maker	CDS	44097	44248	.	+	0	ID=maker-gLs.1.0.scaf01556-exonerate_protein2genome-gene-0.12-mRNA-1:cds;Parent=maker-gLs.1.0.scaf01556-exonerate_protein2genome-gene-0.12-mRNA-1
gLs.1.0.scaf01556	maker	CDS	45529	45626	.	+	1	ID=maker-gLs.1.0.scaf01556-exonerate_protein2genome-gene-0.12-mRNA-1:cds;Parent=maker-gLs.1.0.scaf01556-exonerate_protein2genome-gene-0.12-mRNA-1
gLs.1.0.scaf01556	maker	CDS	48303	48429	.	+	2	ID=maker-gLs.1.0.scaf01556-exonerate_protein2genome-gene-0.12-mRNA-1:cds;Parent=maker-gLs.1.0.scaf01556-exonerate_protein2genome-gene-0.12-mRNA-1
gLs.1.0.scaf01556	maker	CDS	48765	48919	.	+	1	ID=maker-gLs.1.0.scaf01556-exonerate_protein2genome-gene-0.12-mRNA-1:cds;Parent=maker-gLs.1.0.scaf01556-exonerate_protein2genome-gene-0.12-mRNA-1
gLs.1.0.scaf01556	maker	CDS	49843	50032	.	+	2	ID=maker-gLs.1.0.scaf01556-exonerate_protein2genome-gene-0.12-mRNA-1:cds;Parent=maker-gLs.1.0.scaf01556-exonerate_protein2genome-gene-0.12-mRNA-1
gLs.1.0.scaf01556	maker	CDS	50430	50530	.	+	1	ID=maker-gLs.1.0.scaf01556-exonerate_protein2genome-gene-0.12-mRNA-1:cds;Parent=maker-gLs.1.0.scaf01556-exonerate_protein2genome-gene-0.12-mRNA-1
gLs.1.0.scaf01556	maker	CDS	51075	51163	.	+	2	ID=maker-gLs.1.0.scaf01556-exonerate_protein2genome-gene-0.12-mRNA-1:cds;Parent=maker-gLs.1.0.scaf01556-exonerate_protein2genome-gene-0.12-mRNA-1
gLs.1.0.scaf01556	maker	gene	11139	11600	.	+	.	ID=maker-gLs.1.0.scaf01556-exonerate_protein2genome-gene-0.1;Name=maker-gLs.1.0.scaf01556-exonerate_protein2genome-gene-0.1
gLs.1.0.scaf01556	maker	mRNA	11139	11600	462	+	.	ID=maker-gLs.1.0.scaf01556-exonerate_protein2genome-gene-0.1-mRNA-1;Parent=maker-gLs.1.0.scaf01556-exonerate_protein2genome-gene-0.1;Name=maker-gLs.1.0.scaf01556-exonerate_protein2genome-gene-0.1-mRNA-1;_AED=0.17;_eAED=0.18;_QI=0|-1|0|1|-1|0|1|0|153
gLs.1.0.scaf01556	maker	exon	11139	11600	.	+	.	ID=maker-gLs.1.0.scaf01556-exonerate_protein2genome-gene-0.1-mRNA-1:exon:2948;Parent=maker-gLs.1.0.scaf01556-exonerate_protein2genome-gene-0.1-mRNA-1
gLs.1.0.scaf01556	maker	CDS	11139	11600	.	+	0	ID=maker-gLs.1.0.scaf01556-exonerate_protein2genome-gene-0.1-mRNA-1:cds;Parent=maker-gLs.1.0.scaf01556-exonerate_protein2genome-gene-0.1-mRNA-1
gLs.1.0.scaf01556	maker	gene	4622	4873	.	-	.	ID=maker-gLs.1.0.scaf01556-exonerate_protein2genome-gene-0.14;Name=maker-gLs.1.0.scaf01556-exonerate_protein2genome-gene-0.14
gLs.1.0.scaf01556	maker	mRNA	4622	4873	252	-	.	ID=maker-gLs.1.0.scaf01556-exonerate_protein2genome-gene-0.14-mRNA-1;Parent=maker-gLs.1.0.scaf01556-exonerate_protein2genome-gene-0.14;Name=maker-gLs.1.0.scaf01556-exonerate_protein2genome-gene-0.14-mRNA-1;_AED=0.34;_eAED=0.34;_QI=0|-1|0|1|-1|0|1|0|83
gLs.1.0.scaf01556	maker	exon	4622	4873	.	-	.	ID=maker-gLs.1.0.scaf01556-exonerate_protein2genome-gene-0.14-mRNA-1:exon:2949;Parent=maker-gLs.1.0.scaf01556-exonerate_protein2genome-gene-0.14-mRNA-1
gLs.1.0.scaf01556	maker	CDS	4622	4873	.	-	0	ID=maker-gLs.1.0.scaf01556-exonerate_protein2genome-gene-0.14-mRNA-1:cds;Parent=maker-gLs.1.0.scaf01556-exonerate_protein2genome-gene-0.14-mRNA-1
gLs.1.0.scaf01556	maker	gene	4335	4496	.	-	.	ID=maker-gLs.1.0.scaf01556-exonerate_protein2genome-gene-0.15;Name=maker-gLs.1.0.scaf01556-exonerate_protein2genome-gene-0.15
gLs.1.0.scaf01556	maker	mRNA	4335	4496	162	-	.	ID=maker-gLs.1.0.scaf01556-exonerate_protein2genome-gene-0.15-mRNA-1;Parent=maker-gLs.1.0.scaf01556-exonerate_protein2genome-gene-0.15;Name=maker-gLs.1.0.scaf01556-exonerate_protein2genome-gene-0.15-mRNA-1;_AED=0.43;_eAED=0.43;_QI=0|-1|0|1|-1|0|1|0|53
gLs.1.0.scaf01556	maker	exon	4335	4496	.	-	.	ID=maker-gLs.1.0.scaf01556-exonerate_protein2genome-gene-0.15-mRNA-1:exon:2950;Parent=maker-gLs.1.0.scaf01556-exonerate_protein2genome-gene-0.15-mRNA-1
gLs.1.0.scaf01556	maker	CDS	4335	4496	.	-	0	ID=maker-gLs.1.0.scaf01556-exonerate_protein2genome-gene-0.15-mRNA-1:cds;Parent=maker-gLs.1.0.scaf01556-exonerate_protein2genome-gene-0.15-mRNA-1
gLs.1.0.scaf04010	maker	gene	19330	19551	.	-	.	ID=maker-gLs.1.0.scaf04010-exonerate_protein2genome-gene-0.0;Name=maker-gLs.1.0.scaf04010-exonerate_protein2genome-gene-0.0
gLs.1.0.scaf04010	maker	mRNA	19330	19551	222	-	.	ID=maker-gLs.1.0.scaf04010-exonerate_protein2genome-gene-0.0-mRNA-1;Parent=maker-gLs.1.0.scaf04010-exonerate_protein2genome-gene-0.0;Name=maker-gLs.1.0.scaf04010-exonerate_protein2genome-gene-0.0-mRNA-1;_AED=0.24;_eAED=0.24;_QI=0|-1|0|1|-1|0|1|0|73
gLs.1.0.scaf04010	maker	exon	19330	19551	.	-	.	ID=maker-gLs.1.0.scaf04010-exonerate_protein2genome-gene-0.0-mRNA-1:exon:4840;Parent=maker-gLs.1.0.scaf04010-exonerate_protein2genome-gene-0.0-mRNA-1
gLs.1.0.scaf04010	maker	CDS	19330	19551	.	-	0	ID=maker-gLs.1.0.scaf04010-exonerate_protein2genome-gene-0.0-mRNA-1:cds;Parent=maker-gLs.1.0.scaf04010-exonerate_protein2genome-gene-0.0-mRNA-1
gLs.1.0.scaf54722	maker	gene	1137	1361	.	+	.	ID=maker-gLs.1.0.scaf54722-exonerate_protein2genome-gene-0.0;Name=maker-gLs.1.0.scaf54722-exonerate_protein2genome-gene-0.0
gLs.1.0.scaf54722	maker	mRNA	1137	1361	225	+	.	ID=maker-gLs.1.0.scaf54722-exonerate_protein2genome-gene-0.0-mRNA-1;Parent=maker-gLs.1.0.scaf54722-exonerate_protein2genome-gene-0.0;Name=maker-gLs.1.0.scaf54722-exonerate_protein2genome-gene-0.0-mRNA-1;_AED=0.55;_eAED=0.55;_QI=0|-1|0|1|-1|0|1|0|74
gLs.1.0.scaf54722	maker	exon	1137	1361	.	+	.	ID=maker-gLs.1.0.scaf54722-exonerate_protein2genome-gene-0.0-mRNA-1:exon:6516;Parent=maker-gLs.1.0.scaf54722-exonerate_protein2genome-gene-0.0-mRNA-1
gLs.1.0.scaf54722	maker	CDS	1137	1361	.	+	0	ID=maker-gLs.1.0.scaf54722-exonerate_protein2genome-gene-0.0-mRNA-1:cds;Parent=maker-gLs.1.0.scaf54722-exonerate_protein2genome-gene-0.0-mRNA-1
gLs.1.0.scaf04203	maker	gene	7030	14467	.	+	.	ID=maker-gLs.1.0.scaf04203-exonerate_protein2genome-gene-0.0;Name=maker-gLs.1.0.scaf04203-exonerate_protein2genome-gene-0.0
gLs.1.0.scaf04203	maker	mRNA	7030	14467	984	+	.	ID=maker-gLs.1.0.scaf04203-exonerate_protein2genome-gene-0.0-mRNA-1;Parent=maker-gLs.1.0.scaf04203-exonerate_protein2genome-gene-0.0;Name=maker-gLs.1.0.scaf04203-exonerate_protein2genome-gene-0.0-mRNA-1;_AED=0.06;_eAED=0.06;_QI=0|0|0|1|0|0|6|0|327
gLs.1.0.scaf04203	maker	exon	7030	7180	.	+	.	ID=maker-gLs.1.0.scaf04203-exonerate_protein2genome-gene-0.0-mRNA-1:exon:4209;Parent=maker-gLs.1.0.scaf04203-exonerate_protein2genome-gene-0.0-mRNA-1
gLs.1.0.scaf04203	maker	exon	7392	7528	.	+	.	ID=maker-gLs.1.0.scaf04203-exonerate_protein2genome-gene-0.0-mRNA-1:exon:4210;Parent=maker-gLs.1.0.scaf04203-exonerate_protein2genome-gene-0.0-mRNA-1
gLs.1.0.scaf04203	maker	exon	11027	11214	.	+	.	ID=maker-gLs.1.0.scaf04203-exonerate_protein2genome-gene-0.0-mRNA-1:exon:4211;Parent=maker-gLs.1.0.scaf04203-exonerate_protein2genome-gene-0.0-mRNA-1
gLs.1.0.scaf04203	maker	exon	11655	11895	.	+	.	ID=maker-gLs.1.0.scaf04203-exonerate_protein2genome-gene-0.0-mRNA-1:exon:4212;Parent=maker-gLs.1.0.scaf04203-exonerate_protein2genome-gene-0.0-mRNA-1
gLs.1.0.scaf04203	maker	exon	13723	13836	.	+	.	ID=maker-gLs.1.0.scaf04203-exonerate_protein2genome-gene-0.0-mRNA-1:exon:4213;Parent=maker-gLs.1.0.scaf04203-exonerate_protein2genome-gene-0.0-mRNA-1
gLs.1.0.scaf04203	maker	exon	14315	14467	.	+	.	ID=maker-gLs.1.0.scaf04203-exonerate_protein2genome-gene-0.0-mRNA-1:exon:4214;Parent=maker-gLs.1.0.scaf04203-exonerate_protein2genome-gene-0.0-mRNA-1
gLs.1.0.scaf04203	maker	CDS	7030	7180	.	+	0	ID=maker-gLs.1.0.scaf04203-exonerate_protein2genome-gene-0.0-mRNA-1:cds;Parent=maker-gLs.1.0.scaf04203-exonerate_protein2genome-gene-0.0-mRNA-1
gLs.1.0.scaf04203	maker	CDS	7392	7528	.	+	2	ID=maker-gLs.1.0.scaf04203-exonerate_protein2genome-gene-0.0-mRNA-1:cds;Parent=maker-gLs.1.0.scaf04203-exonerate_protein2genome-gene-0.0-mRNA-1
gLs.1.0.scaf04203	maker	CDS	11027	11214	.	+	0	ID=maker-gLs.1.0.scaf04203-exonerate_protein2genome-gene-0.0-mRNA-1:cds;Parent=maker-gLs.1.0.scaf04203-exonerate_protein2genome-gene-0.0-mRNA-1
gLs.1.0.scaf04203	maker	CDS	11655	11895	.	+	1	ID=maker-gLs.1.0.scaf04203-exonerate_protein2genome-gene-0.0-mRNA-1:cds;Parent=maker-gLs.1.0.scaf04203-exonerate_protein2genome-gene-0.0-mRNA-1
gLs.1.0.scaf04203	maker	CDS	13723	13836	.	+	0	ID=maker-gLs.1.0.scaf04203-exonerate_protein2genome-gene-0.0-mRNA-1:cds;Parent=maker-gLs.1.0.scaf04203-exonerate_protein2genome-gene-0.0-mRNA-1
gLs.1.0.scaf04203	maker	CDS	14315	14467	.	+	0	ID=maker-gLs.1.0.scaf04203-exonerate_protein2genome-gene-0.0-mRNA-1:cds;Parent=maker-gLs.1.0.scaf04203-exonerate_protein2genome-gene-0.0-mRNA-1
gLs.1.0.scaf05112	maker	gene	2631	3008	.	-	.	ID=maker-gLs.1.0.scaf05112-exonerate_protein2genome-gene-0.1;Name=maker-gLs.1.0.scaf05112-exonerate_protein2genome-gene-0.1
gLs.1.0.scaf05112	maker	mRNA	2631	3008	378	-	.	ID=maker-gLs.1.0.scaf05112-exonerate_protein2genome-gene-0.1-mRNA-1;Parent=maker-gLs.1.0.scaf05112-exonerate_protein2genome-gene-0.1;Name=maker-gLs.1.0.scaf05112-exonerate_protein2genome-gene-0.1-mRNA-1;_AED=0.26;_eAED=0.26;_QI=0|-1|0|1|-1|0|1|0|125
gLs.1.0.scaf05112	maker	exon	2631	3008	.	-	.	ID=maker-gLs.1.0.scaf05112-exonerate_protein2genome-gene-0.1-mRNA-1:exon:5185;Parent=maker-gLs.1.0.scaf05112-exonerate_protein2genome-gene-0.1-mRNA-1
gLs.1.0.scaf05112	maker	CDS	2631	3008	.	-	0	ID=maker-gLs.1.0.scaf05112-exonerate_protein2genome-gene-0.1-mRNA-1:cds;Parent=maker-gLs.1.0.scaf05112-exonerate_protein2genome-gene-0.1-mRNA-1
gLs.1.0.scaf05112	maker	gene	2313	2558	.	-	.	ID=maker-gLs.1.0.scaf05112-exonerate_protein2genome-gene-0.6;Name=maker-gLs.1.0.scaf05112-exonerate_protein2genome-gene-0.6
gLs.1.0.scaf05112	maker	mRNA	2313	2558	246	-	.	ID=maker-gLs.1.0.scaf05112-exonerate_protein2genome-gene-0.6-mRNA-1;Parent=maker-gLs.1.0.scaf05112-exonerate_protein2genome-gene-0.6;Name=maker-gLs.1.0.scaf05112-exonerate_protein2genome-gene-0.6-mRNA-1;_AED=0.35;_eAED=0.35;_QI=0|-1|0|1|-1|0|1|0|81
gLs.1.0.scaf05112	maker	exon	2313	2558	.	-	.	ID=maker-gLs.1.0.scaf05112-exonerate_protein2genome-gene-0.6-mRNA-1:exon:5186;Parent=maker-gLs.1.0.scaf05112-exonerate_protein2genome-gene-0.6-mRNA-1
gLs.1.0.scaf05112	maker	CDS	2313	2558	.	-	0	ID=maker-gLs.1.0.scaf05112-exonerate_protein2genome-gene-0.6-mRNA-1:cds;Parent=maker-gLs.1.0.scaf05112-exonerate_protein2genome-gene-0.6-mRNA-1
gLs.1.0.scaf05112	maker	gene	31076	31207	.	+	.	ID=maker-gLs.1.0.scaf05112-exonerate_protein2genome-gene-0.0;Name=maker-gLs.1.0.scaf05112-exonerate_protein2genome-gene-0.0
gLs.1.0.scaf05112	maker	mRNA	31076	31207	132	+	.	ID=maker-gLs.1.0.scaf05112-exonerate_protein2genome-gene-0.0-mRNA-1;Parent=maker-gLs.1.0.scaf05112-exonerate_protein2genome-gene-0.0;Name=maker-gLs.1.0.scaf05112-exonerate_protein2genome-gene-0.0-mRNA-1;_AED=0.32;_eAED=1.00;_QI=0|-1|0|1|-1|0|1|0|43
gLs.1.0.scaf05112	maker	exon	31076	31207	.	+	.	ID=maker-gLs.1.0.scaf05112-exonerate_protein2genome-gene-0.0-mRNA-1:exon:5187;Parent=maker-gLs.1.0.scaf05112-exonerate_protein2genome-gene-0.0-mRNA-1
gLs.1.0.scaf05112	maker	CDS	31076	31207	.	+	0	ID=maker-gLs.1.0.scaf05112-exonerate_protein2genome-gene-0.0-mRNA-1:cds;Parent=maker-gLs.1.0.scaf05112-exonerate_protein2genome-gene-0.0-mRNA-1
gLs.1.0.scaf98567	maker	gene	377	490	.	+	.	ID=maker-gLs.1.0.scaf98567-exonerate_protein2genome-gene-0.0;Name=maker-gLs.1.0.scaf98567-exonerate_protein2genome-gene-0.0
gLs.1.0.scaf98567	maker	mRNA	377	490	114	+	.	ID=maker-gLs.1.0.scaf98567-exonerate_protein2genome-gene-0.0-mRNA-1;Parent=maker-gLs.1.0.scaf98567-exonerate_protein2genome-gene-0.0;Name=maker-gLs.1.0.scaf98567-exonerate_protein2genome-gene-0.0-mRNA-1;_AED=0.30;_eAED=1.00;_QI=0|-1|0|1|-1|0|1|0|37
gLs.1.0.scaf98567	maker	exon	377	490	.	+	.	ID=maker-gLs.1.0.scaf98567-exonerate_protein2genome-gene-0.0-mRNA-1:exon:7244;Parent=maker-gLs.1.0.scaf98567-exonerate_protein2genome-gene-0.0-mRNA-1
gLs.1.0.scaf98567	maker	CDS	377	490	.	+	0	ID=maker-gLs.1.0.scaf98567-exonerate_protein2genome-gene-0.0-mRNA-1:cds;Parent=maker-gLs.1.0.scaf98567-exonerate_protein2genome-gene-0.0-mRNA-1
gLs.1.0.scaf08408	maker	gene	4260	4517	.	-	.	ID=maker-gLs.1.0.scaf08408-exonerate_protein2genome-gene-0.1;Name=maker-gLs.1.0.scaf08408-exonerate_protein2genome-gene-0.1
gLs.1.0.scaf08408	maker	mRNA	4260	4517	258	-	.	ID=maker-gLs.1.0.scaf08408-exonerate_protein2genome-gene-0.1-mRNA-1;Parent=maker-gLs.1.0.scaf08408-exonerate_protein2genome-gene-0.1;Name=maker-gLs.1.0.scaf08408-exonerate_protein2genome-gene-0.1-mRNA-1;_AED=0.36;_eAED=0.51;_QI=0|-1|0|1|-1|0|1|0|85
gLs.1.0.scaf08408	maker	exon	4260	4517	.	-	.	ID=maker-gLs.1.0.scaf08408-exonerate_protein2genome-gene-0.1-mRNA-1:exon:6032;Parent=maker-gLs.1.0.scaf08408-exonerate_protein2genome-gene-0.1-mRNA-1
gLs.1.0.scaf08408	maker	CDS	4260	4517	.	-	0	ID=maker-gLs.1.0.scaf08408-exonerate_protein2genome-gene-0.1-mRNA-1:cds;Parent=maker-gLs.1.0.scaf08408-exonerate_protein2genome-gene-0.1-mRNA-1
gLs.1.0.scaf08408	maker	gene	4566	4712	.	-	.	ID=maker-gLs.1.0.scaf08408-exonerate_protein2genome-gene-0.0;Name=maker-gLs.1.0.scaf08408-exonerate_protein2genome-gene-0.0
gLs.1.0.scaf08408	maker	mRNA	4566	4712	147	-	.	ID=maker-gLs.1.0.scaf08408-exonerate_protein2genome-gene-0.0-mRNA-1;Parent=maker-gLs.1.0.scaf08408-exonerate_protein2genome-gene-0.0;Name=maker-gLs.1.0.scaf08408-exonerate_protein2genome-gene-0.0-mRNA-1;_AED=0.42;_eAED=0.42;_QI=0|-1|0|1|-1|0|1|0|48
gLs.1.0.scaf08408	maker	exon	4566	4712	.	-	.	ID=maker-gLs.1.0.scaf08408-exonerate_protein2genome-gene-0.0-mRNA-1:exon:6033;Parent=maker-gLs.1.0.scaf08408-exonerate_protein2genome-gene-0.0-mRNA-1
gLs.1.0.scaf08408	maker	CDS	4566	4712	.	-	0	ID=maker-gLs.1.0.scaf08408-exonerate_protein2genome-gene-0.0-mRNA-1:cds;Parent=maker-gLs.1.0.scaf08408-exonerate_protein2genome-gene-0.0-mRNA-1
gLs.1.0.scaf00896	maker	gene	136117	136860	.	+	.	ID=maker-gLs.1.0.scaf00896-exonerate_protein2genome-gene-0.1;Name=maker-gLs.1.0.scaf00896-exonerate_protein2genome-gene-0.1
gLs.1.0.scaf00896	maker	mRNA	136117	136860	744	+	.	ID=maker-gLs.1.0.scaf00896-exonerate_protein2genome-gene-0.1-mRNA-1;Parent=maker-gLs.1.0.scaf00896-exonerate_protein2genome-gene-0.1;Name=maker-gLs.1.0.scaf00896-exonerate_protein2genome-gene-0.1-mRNA-1;_AED=0.05;_eAED=0.05;_QI=0|-1|0|1|-1|0|1|0|247
gLs.1.0.scaf00896	maker	exon	136117	136860	.	+	.	ID=maker-gLs.1.0.scaf00896-exonerate_protein2genome-gene-0.1-mRNA-1:exon:2373;Parent=maker-gLs.1.0.scaf00896-exonerate_protein2genome-gene-0.1-mRNA-1
gLs.1.0.scaf00896	maker	CDS	136117	136860	.	+	0	ID=maker-gLs.1.0.scaf00896-exonerate_protein2genome-gene-0.1-mRNA-1:cds;Parent=maker-gLs.1.0.scaf00896-exonerate_protein2genome-gene-0.1-mRNA-1
gLs.1.0.scaf00896	maker	gene	12171	12407	.	-	.	ID=maker-gLs.1.0.scaf00896-exonerate_protein2genome-gene-0.22;Name=maker-gLs.1.0.scaf00896-exonerate_protein2genome-gene-0.22
gLs.1.0.scaf00896	maker	mRNA	12171	12407	237	-	.	ID=maker-gLs.1.0.scaf00896-exonerate_protein2genome-gene-0.22-mRNA-1;Parent=maker-gLs.1.0.scaf00896-exonerate_protein2genome-gene-0.22;Name=maker-gLs.1.0.scaf00896-exonerate_protein2genome-gene-0.22-mRNA-1;_AED=0.38;_eAED=0.38;_QI=0|-1|0|1|-1|0|1|0|78
gLs.1.0.scaf00896	maker	exon	12171	12407	.	-	.	ID=maker-gLs.1.0.scaf00896-exonerate_protein2genome-gene-0.22-mRNA-1:exon:2374;Parent=maker-gLs.1.0.scaf00896-exonerate_protein2genome-gene-0.22-mRNA-1
gLs.1.0.scaf00896	maker	CDS	12171	12407	.	-	0	ID=maker-gLs.1.0.scaf00896-exonerate_protein2genome-gene-0.22-mRNA-1:cds;Parent=maker-gLs.1.0.scaf00896-exonerate_protein2genome-gene-0.22-mRNA-1
gLs.1.0.scaf00896	maker	gene	11062	11232	.	-	.	ID=maker-gLs.1.0.scaf00896-exonerate_protein2genome-gene-0.21;Name=maker-gLs.1.0.scaf00896-exonerate_protein2genome-gene-0.21
gLs.1.0.scaf00896	maker	mRNA	11062	11232	171	-	.	ID=maker-gLs.1.0.scaf00896-exonerate_protein2genome-gene-0.21-mRNA-1;Parent=maker-gLs.1.0.scaf00896-exonerate_protein2genome-gene-0.21;Name=maker-gLs.1.0.scaf00896-exonerate_protein2genome-gene-0.21-mRNA-1;_AED=0.01;_eAED=0.01;_QI=0|-1|0|1|-1|0|1|0|56
gLs.1.0.scaf00896	maker	exon	11062	11232	.	-	.	ID=maker-gLs.1.0.scaf00896-exonerate_protein2genome-gene-0.21-mRNA-1:exon:2375;Parent=maker-gLs.1.0.scaf00896-exonerate_protein2genome-gene-0.21-mRNA-1
gLs.1.0.scaf00896	maker	CDS	11062	11232	.	-	0	ID=maker-gLs.1.0.scaf00896-exonerate_protein2genome-gene-0.21-mRNA-1:cds;Parent=maker-gLs.1.0.scaf00896-exonerate_protein2genome-gene-0.21-mRNA-1
gLs.1.0.scaf00896	maker	gene	114620	114736	.	+	.	ID=maker-gLs.1.0.scaf00896-exonerate_protein2genome-gene-0.0;Name=maker-gLs.1.0.scaf00896-exonerate_protein2genome-gene-0.0
gLs.1.0.scaf00896	maker	mRNA	114620	114736	117	+	.	ID=maker-gLs.1.0.scaf00896-exonerate_protein2genome-gene-0.0-mRNA-1;Parent=maker-gLs.1.0.scaf00896-exonerate_protein2genome-gene-0.0;Name=maker-gLs.1.0.scaf00896-exonerate_protein2genome-gene-0.0-mRNA-1;_AED=0.30;_eAED=0.30;_QI=0|-1|0|1|-1|0|1|0|38
gLs.1.0.scaf00896	maker	exon	114620	114736	.	+	.	ID=maker-gLs.1.0.scaf00896-exonerate_protein2genome-gene-0.0-mRNA-1:exon:2376;Parent=maker-gLs.1.0.scaf00896-exonerate_protein2genome-gene-0.0-mRNA-1
gLs.1.0.scaf00896	maker	CDS	114620	114736	.	+	0	ID=maker-gLs.1.0.scaf00896-exonerate_protein2genome-gene-0.0-mRNA-1:cds;Parent=maker-gLs.1.0.scaf00896-exonerate_protein2genome-gene-0.0-mRNA-1
gLs.1.0.scaf11453	maker	gene	7734	8879	.	-	.	ID=maker-gLs.1.0.scaf11453-exonerate_protein2genome-gene-0.0;Name=maker-gLs.1.0.scaf11453-exonerate_protein2genome-gene-0.0
gLs.1.0.scaf11453	maker	mRNA	7734	8879	990	-	.	ID=maker-gLs.1.0.scaf11453-exonerate_protein2genome-gene-0.0-mRNA-1;Parent=maker-gLs.1.0.scaf11453-exonerate_protein2genome-gene-0.0;Name=maker-gLs.1.0.scaf11453-exonerate_protein2genome-gene-0.0-mRNA-1;_AED=0.21;_eAED=0.21;_QI=0|0|0|1|0|0|4|0|329
gLs.1.0.scaf11453	maker	exon	7734	7777	.	-	.	ID=maker-gLs.1.0.scaf11453-exonerate_protein2genome-gene-0.0-mRNA-1:exon:5699;Parent=maker-gLs.1.0.scaf11453-exonerate_protein2genome-gene-0.0-mRNA-1
gLs.1.0.scaf11453	maker	exon	7823	8029	.	-	.	ID=maker-gLs.1.0.scaf11453-exonerate_protein2genome-gene-0.0-mRNA-1:exon:5698;Parent=maker-gLs.1.0.scaf11453-exonerate_protein2genome-gene-0.0-mRNA-1
gLs.1.0.scaf11453	maker	exon	8087	8239	.	-	.	ID=maker-gLs.1.0.scaf11453-exonerate_protein2genome-gene-0.0-mRNA-1:exon:5697;Parent=maker-gLs.1.0.scaf11453-exonerate_protein2genome-gene-0.0-mRNA-1
gLs.1.0.scaf11453	maker	exon	8294	8879	.	-	.	ID=maker-gLs.1.0.scaf11453-exonerate_protein2genome-gene-0.0-mRNA-1:exon:5696;Parent=maker-gLs.1.0.scaf11453-exonerate_protein2genome-gene-0.0-mRNA-1
gLs.1.0.scaf11453	maker	CDS	8294	8879	.	-	0	ID=maker-gLs.1.0.scaf11453-exonerate_protein2genome-gene-0.0-mRNA-1:cds;Parent=maker-gLs.1.0.scaf11453-exonerate_protein2genome-gene-0.0-mRNA-1
gLs.1.0.scaf11453	maker	CDS	8087	8239	.	-	2	ID=maker-gLs.1.0.scaf11453-exonerate_protein2genome-gene-0.0-mRNA-1:cds;Parent=maker-gLs.1.0.scaf11453-exonerate_protein2genome-gene-0.0-mRNA-1
gLs.1.0.scaf11453	maker	CDS	7823	8029	.	-	2	ID=maker-gLs.1.0.scaf11453-exonerate_protein2genome-gene-0.0-mRNA-1:cds;Parent=maker-gLs.1.0.scaf11453-exonerate_protein2genome-gene-0.0-mRNA-1
gLs.1.0.scaf11453	maker	CDS	7734	7777	.	-	2	ID=maker-gLs.1.0.scaf11453-exonerate_protein2genome-gene-0.0-mRNA-1:cds;Parent=maker-gLs.1.0.scaf11453-exonerate_protein2genome-gene-0.0-mRNA-1
gLs.1.0.scaf02601	maker	gene	23972	24376	.	+	.	ID=maker-gLs.1.0.scaf02601-exonerate_protein2genome-gene-0.1;Name=maker-gLs.1.0.scaf02601-exonerate_protein2genome-gene-0.1
gLs.1.0.scaf02601	maker	mRNA	23972	24376	405	+	.	ID=maker-gLs.1.0.scaf02601-exonerate_protein2genome-gene-0.1-mRNA-1;Parent=maker-gLs.1.0.scaf02601-exonerate_protein2genome-gene-0.1;Name=maker-gLs.1.0.scaf02601-exonerate_protein2genome-gene-0.1-mRNA-1;_AED=0.39;_eAED=0.39;_QI=0|-1|0|1|-1|0|1|0|134
gLs.1.0.scaf02601	maker	exon	23972	24376	.	+	.	ID=maker-gLs.1.0.scaf02601-exonerate_protein2genome-gene-0.1-mRNA-1:exon:3997;Parent=maker-gLs.1.0.scaf02601-exonerate_protein2genome-gene-0.1-mRNA-1
[truncated: 199,857 more rows]
