# Supplementary material for: PIWI genes and piRNAs are ubiquitously expressed in mollusks and show patterns of lineage-specific adaptation
Source: Commun Biol. 2018 Sep 7;1:137. doi: 10.1038/s42003-018-0141-4 (PMC6128900; doi:10.1038/s42003-018-0141-4)
Supplement: Supplementary file 6 — Supplementary Data 5 [file 42003_2018_141_MOESM6_ESM.txt]

>maker-gLs.1.0.scaf20691-exonerate_protein2genome-gene-0.0-mRNA-1 transcript offset:0 AED:0.26 eAED:0.36 QI:0|-1|0|1|-1|0|1|0|265
ATGCCCGGAGATTTCATTGCCCTCCACATGCCCGGAGATTTCATTGCCCTCCACATGCCC
GGAGATTTCATTGCCCTCCACATGCCCGGAGATTTCATTGCCCTCCACATGCCCGGAGAT
TTCATTGCCCTCCACATGCCCGGAGATTTCATTGCCCTCCACATGCCCGGAGATTTCATT
GCCCTCCACATGCCCGGAGATTTCATTGCCCTCCACATGCCCGGAGATTTCATTGCCCTC
CACATGCCCGGAGATTTCATTGCCCTCCACATGCCCGGAGATTTCATTGCCCTCCACATG
CCCGGAGATTTCATTGCCCTCCACATGCCCGGAGATTTCATTGCCCTCCACATGCCCGGA
GATTTCATTGCCCTCCACATGCCCGGAGATTTCATTGCCCTCCACATGCCCGGAGATTTC
ATTGCCCTCCACATGCCCGGAGATTTCATTGCCCTCCACATGCCCGGAGATTTCATTGCC
CTCCACATGCCCGGAGATTTCATTGCCCTCCACATGCCCGGAGATTTCATTGCCCTCCAC
ATGCCCGGAGATTTCATTGCCCTCCACATGCCCGGAGATTTCATTGCCCTCCACATGCCC
GGAGATTTCATTGCCCTCCACATGCCCGGAGATTTCATTGCCCTCCACATGCCCGGAGAT
TTCCAGTTTGTTCATGCGGATCGTGTGCCTAGGTGTGAAAAGCTCTTTTCCACTATGAAC
TTTAACAAGTCAAATTGCAGGGTCAAACTTACTGACGAGCGTCTACAAGCTATCCTGAGG
GTCTCAGTTGCACCCTAA
>maker-gLs.1.0.scaf02571-exonerate_est2genome-gene-0.6-mRNA-1 transcript offset:74 AED:0.12 eAED:0.12 QI:74|1|1|1|0|0|7|64|239
ACGTGACAAAGCTATATATTACACGAGAAACATACCACCAAGCCGGTCACTTTTTCGATA
TTTTGTAAATATCTATGAAAATGATTAAGCACTATTTCGGTGAATCATGTGAGATACTTA
GCCTCATTGGCGCATTAACGACCGGATTAATAGCTTTTAAAGTAGCAGTTGGAATTTTCA
GATTTTTAAATGCTCATTTTATATCTGGAGCTTTCGGATTATCAGCTAATCTCAAGAAAG
CAGGTTCATGGGCAGTAATCACTGGATGCACAGATGGCATTGGCAAAGCTTATGCTGAGC
AGCTTGCAGCCAAAGGCCTTAATGTTGTTTTGATCAGTAGAACCTTGTCTAAACTGAGCG
AAATGGCTAAAGAAGTTGAAGAGAGGTTCAAAGTAAAGACACTTGTTATTTCTGCTGACT
TCACTCAAGTAGACATTTATGATGATATAAAAGCCAAACTTGCCAACCTCGACATCGGAG
TCCTGGTCAACAATGTGGGAATGTCTTATGATCATCCTGAGTATTTCGGAGAGGTGAACC
AACCAGAGTTTGTCCAAAATATAATCCACATGAACTGCACATCAGTAGCGAAGATGACTG
AAATTGTTTTACCAGAAATGACCAAAAAAGGGTGTGGTTACATCATCAACATTGGATCAA
GTGCTGGCTCTAACCCCACCCCCTTTCTCACAATTTATTCAGCTACAAAGGCGTTTGTTG
ATACCTTCAGTCAAGGTTTGCAACATGAATACAGCAGCAGAGGCATCACCATTCAGGTAA
GGTTAACCCTATAACTGCCAAGAAAAAAATTCTTTAGTGTTAAGCCATTTTAGCAATTTC
ATATGCTTGTCAAAAAGG
>maker-gLs.1.0.scaf02571-exonerate_protein2genome-gene-0.5-mRNA-1 transcript offset:0 AED:0.19 eAED:0.19 QI:0|-1|0|1|-1|0|1|0|110
ATGCGGCAACTCCACTGGCTTCCAATATCCTCTCGCATCAAATACAAGTCTGCCAATCTT
TGCTTCAACTCGTTCACTGACCCTCACTTTCCTGTCTATCTCTCTGAACTGTTGCTTCCT
TACATCCCCACAAGACAACTACGTTCTTCCATTGACAGTAGAACCCTCTCAATCCCAAGA
ACTAAAACTAAGACCATCGGTGAACGCTCCTTCTGCTTCCATGGGCCCACGTTCTGGAAC
CAGCTCCCCTTCCATATACGTCATAGTGAAACCTCGTCCATTTTCAAAAAGTCCCTTAAA
ACTCATCTGTTTAGGTCCGCCTATGACCTGTGA
>maker-gLs.1.0.scaf02571-exonerate_protein2genome-gene-0.0-mRNA-1 transcript offset:0 AED:0.38 eAED:0.38 QI:0|-1|0|1|-1|0|1|0|35
ATGCTGCACCCTCTGTTTGAAAATGTATGGGAAGAAGAGAGAGTTCCAAAAGATTGGAAA
GAAGAATACCTCGTTAAGATTCCAAAGAAAGGGGATCTCAGCAACTAA
>maker-gLs.1.0.scaf01511-exonerate_protein2genome-gene-0.0-mRNA-1 transcript offset:0 AED:0.09 eAED:0.25 QI:0|-1|0|1|-1|0|1|0|192
ATGTTCGTGGTACACATTGGTCGGTGTGTGCAGTTTTGGCACTTACGTCTGTACGGAGTG
TTCTGTGTTGTGTTCTGTGTGGAGTGTTCTGTGTGGAGTGTTCTGTGTGGAGTGTTCTGT
GTGGAGTGTTCTGTGTGGAGTGTTCTGTGTGGAGTGTTCTGTGTGGAGTGTTCTGTGTGG
AGTGTTCTGTGTGGAGTGTTCTGTGTGGAGTGTTCTGTGTGGAGTGTTCTGTGTGGAGTG
TTCTGTGTGGAGTGTTCTGTGTGGAGTGTTCTGTGTGGAGTGTTCTGTGTGGAGTGTTCT
GTGTGGAGTGTTCTGTGTGGAGTGTTCTGTGTGGAGTGTTCTGTGTGGAGTGTTCTGTGT
GGAGTGTTCTGTGTGGAGTGTTCTGTGTGGAGTGTTCTGTGCGGAGTGTTCTGTGTGGAG
TATTCTGTGTGGAGTATTCTGTGTGGAGTATTCTGTGTGGAGTATTCTGTGTGGAGTATT
ATGTGTGGAGTATTATGTGTGGAGTATTCTGTGTGGAGTATTCTGTGTGGAGTGTTCTGT
GTGGAGTATTCTCCGTGCGCGATTATCGTTTGTGCGTAA
>maker-gLs.1.0.scaf21442-exonerate_protein2genome-gene-0.0-mRNA-1 transcript offset:0 AED:0.19 eAED:0.19 QI:0|0|0|1|0|0|2|0|142
NNNAAACTACATCTCACCATAAATCCACACCTACAACACACCTTACATCCCTACGTACAT
CCCAGCATACATCCAACCATACCTCCCAAACTACATCTAAACCTACATCCCACGATTTAT
CCCAACAAATATCCAAGTGTTCATTGCAACCTACACCCAACCACATATCCCACAATACAT
CCCACCATACATGCCAACCTACATCCCAAAATACATCCCAAAATACATGCCAACCTACAT
CCCACCATACATCCCACCATTCATTCAAACCTACATCCCACCATATATACCACTTTCCCT
ACCTACATACCAACATACATCCCCACTAAATACAACCAAACTTTCCACCATACATGCCAT
GGGTATGATTACCAGCTCCAAAAAAAATCTAGGGTTTTCAAGTATTTAATCATATCAGAG
TATCGGTGA
>maker-gLs.1.0.scaf02817-exonerate_protein2genome-gene-0.0-mRNA-1 transcript offset:0 AED:0.40 eAED:0.40 QI:0|0|0|1|0|0|2|0|116
ATGAGATGCTTCAGAAGCATTTTTGGCATCTGCTATAGGGACCATATCTCCAATGATACA
GTGAAAGAAAGGGTTCGTCAGGCTATTGGGGAGTACGATGACCTACTGGTACTTGTGAAA
AAACGCAAACTACAATGGTACGGCCACGTAACAAGGAAACAAGGGCTTGCCAAAGAAATA
TTGCAGGGCACCACAAGAGGTGGGAGAAGAAGAGGAAGACAAAGAAAAAGATGGGAGGAT
AACATCAAAGAGTGGACAGGACTAACACTGGGCGATGCTGTGCATAGTGCTGAAGACAGA
GAGGAATGGTTCACAAGTCATCTGTGGCGCCCCAACGATCCCAGGACTTAG
>maker-gLs.1.0.scaf02817-exonerate_protein2genome-gene-0.3-mRNA-1 transcript offset:0 AED:0.28 eAED:1.00 QI:0|-1|0|1|-1|0|1|0|31
ATGGAATTCTCTCCCATTACACGTCCGCAATATAACGACAATCCCAGCCTTCAAAACTGC
CCTCAAAACCCATCTCTTCACAATGTACTATAC
>maker-gLs.1.0.scaf30414-exonerate_protein2genome-gene-0.0-mRNA-1 transcript offset:0 AED:0.45 eAED:0.46 QI:0|-1|0|1|-1|0|1|0|119
ATGCGTGTACAACTACACAATGATGCATCCTCTGAACGTTTCGCAAAACAATTGTTGGCC
GTTGGGAATTGGAAAATAGCAAGCGATGAATCCACACAATGTTTTACACTGCCAACAAGC
TTCTGTAATGTTTCAGCTACCACCCACGAATTGATTTATAATGTTTTTTTTCCAAATATC
GCACAATATTACAAAAATCATCAGTGGCTCAGTGCACGTACTATATTAGCACGCAAAAAC
AACGATGTCAATGCCATCAACTTCAGTATTCAAAATGAAATCCCAGGCGAAACGACAAAG
TATAAGTCCATCGATATTGTATTGAATCAAGACGAAGTTGTCAATTATCCTATCACTTGA
>maker-gLs.1.0.scaf13708-exonerate_protein2genome-gene-0.0-mRNA-1 transcript offset:0 AED:0.36 eAED:0.36 QI:0|-1|0|1|-1|0|1|0|240
ATGGCTCAATCTCCGGCTTTTGCTGGAAACTTCAAAGGCTACACGTGCGTGTTCCCGGAC
TTCTCCACGATCAATCTGGCCACTGACATTAACGAGACGGTCACTTACCTCAACAGGAAA
TGCTCGTCACACTCCGTTCTATTTTTTGTCGTGGGCTCGTGCACTGCTGTGGTGTTCGGT
CTCATTATCTGCGTCATCGTGTATCGCTTCCGTTGGAATCTGAAGTACTTGTATTACGGG
GCTTACGTCCTCTTTCAGGGGAAGAAGCGGGACGCTAGACAACACGAGTTCACTTACGAC
GCTTTCATTTGCTACGCCGAGGAAGACTTCCGGTTCGTGAGGGACACGCTTCGCGTTGAG
CTCGCTGGAAGGGGGCTGAAAATATTCATCCACACGGAAGATTTCACGTCCGGCGAGTTC
ATCTCGTCCAACATCGTCCGGGCCGTGAACGTGAGCAGGAAGACCGTCGTGGTGCTGACC
AAGGAACTCCTGGAGAGCCACTGGTGCTCGTTCGAGGTCGAGATGGCGAGAATGGAGTCG
GTGTACACGGGGAGACAAGTGCTGGTGTTCGTCCTCATGGAGGAGATCCCGAAGAGCCGG
CTGGGGAGAGAGTTGCTGTACTGTATCAAGAATAACACGTACATGGAGTATCCCGGGGAG
AGGGCCAGCACGGCTCAGATGCAAGTGTGGTGGGACAAGCTGGCCAAGGATATTAAAATT
TAA
>maker-gLs.1.0.scaf03814-exonerate_protein2genome-gene-0.0-mRNA-1 transcript offset:0 AED:0.10 eAED:0.10 QI:0|0|0|1|0|0|2|0|127
ATGTTAAATACATTGATTTTTAGACAAAATTCTTTATCTATCCATAAATCCTTCCTTCCA
TCCATCCTTCCATCCAAATTTCCAATCCATTCATCCATCCTTCCCTCAATCCAAATTCCA
ATCCATTCTTCCATCCTTTCATCCATTCTTCCATCCATCCTTTCATCCATTCATCCTTCC
ATCCACCCTTCCTTCCATCCATCCATCCATCCTTCCGCCCATCCATCCATATTCCAATCC
ATTCATCCATCCATCCATCCTTCCAACCATCCATCCTCCCATCCATCCTTCCATCTTATT
TCCAATTCATTCATCCATCCTTCAATCCATCCATCTTTTCATCCATCCATCCATCCTTCT
TTCATGCATGCATCCTTCAATTAA
>maker-gLs.1.0.scaf14827-exonerate_protein2genome-gene-0.0-mRNA-1 transcript offset:0 AED:0.11 eAED:0.11 QI:0|0|0|1|0|0|2|0|104
CAGGCTAAATACCTGGCACAAATAATTATAGCCGGTACACAGGTGGTTGGAAGGGCATTT
GCGAGAGCTGTAAAACAAGAATATGCTGCAAGCCAACAAGCAGCAAAAAATGCTGGTGGT
GGTCGACATGGTACCAGGAAAGCAGCAGCTGACACAGTTTCAGGGATGACATTACAAGAA
GCCAAACAAATATTGAACATATCAGATGTCAGTGATAAGGAAAGTATAATAAAAAATTAT
AATCATCTGTTTGAAGTCAATGACAAATCCAAAGGAGGTTCATTATATTTACAATCAAAG
GTTTGTATAAAGTAA
>maker-gLs.1.0.scaf00785-exonerate_protein2genome-gene-0.2-mRNA-1 transcript offset:0 AED:0.07 eAED:0.13 QI:0|-1|0|1|-1|0|1|0|158
ATGTTAACAAACCTAACTTTGTATTCTTCACTAGATGATCACGTGCATGAATCTAGGAAG
GAATTTGAAAGTTATGAAGAAGCTGCAAAAGAAATAACACCAGGTGTGGATTATAAGTCA
ACTTTGACCCGTAATCGTAAACGAAAGACAGTGGTCATTGATGGTGATGCCCCTGAGGTA
TCTCAGAATGTCAAAGACAAATTTCGTATATCTGCTTCCTACACCATTGTTGACAAACTT
GAGACAGAGATGAGTAGACGAGGACAGGTATATAATGATCTAGCAGTTCGATTTTCTTGT
TTGGTCGATGTACCACAAACATCTCAGTCTTGTGAAGGACTAATAAATGCTTATCCTGAA
GCTCTGAACAATAATTTATATACTGAACTACAACGTTCCACTTATATATTCGCCACAAGT
TTCGTGCATCAAAATCTGAGAGCAACACGTTCAGTCATGCAGAACTCTACAAAGTAA
>maker-gLs.1.0.scaf00785-exonerate_protein2genome-gene-0.5-mRNA-1 transcript offset:0 AED:0.16 eAED:0.16 QI:0|-1|0|1|-1|0|1|0|112
CTATCCATCTATCTATCTGTCCATCTATCCATCTGTCCATCTATCTATCCTCTATCAATC
TATCTATCTATCTATCTATCTATCTATCTATCTATCTATCTATCTATCTATCTATCTATC
TATCTATCTATTTATCTATCTATCTATCCACCCATTCCTCATTCCCTCTCTCCCCCTCCC
TCCCTCTCTCTCAATCTCTCTCTCTCTCTCTCTATCTCCTCTTTCTTAACCGTCACCATT
GTCTGTCACCTTGTCATCTGTAACTTATTGACATCATATTCTGTAGCTTACATAATTTGT
ATATTGAACATTTCCTATTCATCGAAAGCTGTACAATAA
>maker-gLs.1.0.scaf00785-exonerate_protein2genome-gene-0.3-mRNA-1 transcript offset:0 AED:0.37 eAED:0.41 QI:0|0|0|1|0|0|2|0|60
ATGAATGAACTGAACTTGACACTATTTTCAGATCTTGGCAGAATTGAGAATAAAATTCTT
CGGTTGCAGAACCCGTTTGATTGTAACCGTGATGATGTGTCAGTTGAGCTTCTGTTGGAG
CTCATAGATCTGCAAGCAAATGACTTGTTGGAAGAGAAGCAAAGCCTCGGGAAAACTTGT
TGA
>maker-gLs.1.0.scaf00785-exonerate_protein2genome-gene-0.0-mRNA-1 transcript offset:0 AED:0.27 eAED:0.27 QI:0|-1|0|1|-1|0|1|0|56
ATGATGAGGAAAAGATGGAGGTGGACAGGAAACATTCTTCTTAAGCCCCTAGATAACATC
ACCAGACATTCCCTAACATGGAATCCACAGGGAAAAAGAAAGAGAGGAGGGTCAAAGATT
ACATGGAAACGTGAGCTGGAGGCTGACACACAAAGTATGGGATACACATGA
>maker-gLs.1.0.scaf00785-exonerate_protein2genome-gene-0.4-mRNA-1 transcript offset:0 AED:0.30 eAED:1.00 QI:0|-1|0|1|-1|0|1|0|52
ATGGCGCACTTTCGCATTTGCTGGCCCAACAATTTGGAACACACTTCCTGTCGCTCTCAG
AAACAGCCAGACACTGGAGTCTTTCAAAACAGATTTGAAAACACATCTATTTCGCAAACA
CCTGCTGGGGTGATGTTGTCTACATACTTTTCCAGCTAG
>maker-gLs.1.0.scaf00785-exonerate_protein2genome-gene-0.1-mRNA-1 transcript offset:0 AED:0.34 eAED:1.00 QI:0|-1|0|1|-1|0|1|0|37
ATGGACAGCTGTATGTTGCCTGCTCACGCGTCGATAAACCTTCTAATTTATTTGTGTACG
CACCAGACGGAAAAAAAAATATATATATATTTTCTATTTATAAATTACATTTAA
>maker-gLs.1.0.scaf00785-exonerate_protein2genome-gene-0.6-mRNA-1 transcript offset:0 AED:0.49 eAED:1.00 QI:0|-1|0|1|-1|0|1|0|1
ATGTAA
>maker-gLs.1.0.scaf25126-exonerate_protein2genome-gene-0.0-mRNA-1 transcript offset:0 AED:0.13 eAED:0.52 QI:0|-1|0|1|-1|0|1|0|85
ATGATAGGTAAGGGCTCTGAGGGAGGTAAAAAAAGTTTCACAGACTCACTGAAAGTGTCA
CTAAAGGCCTTCAGCGTCAACCTTACTAAATGGTTGCAGACAGCCCAGGACAGAGCCAGT
TGGAGAGAACAAGTCAACAAGGGGCTACATCTCATGAATCCAGCAGGATCATCCAAAAGA
GCAATAGTAGATCACCCAATGCAGCAACTATCCCCTGCCCGCGGTGCCAGAGATTATTCC
AAGCAAGGATCGGTCTAG
>maker-gLs.1.0.scaf25126-exonerate_protein2genome-gene-0.1-mRNA-1 transcript offset:0 AED:0.40 eAED:0.40 QI:0|0|0|1|0|0|2|0|79
AAATACGACAGAAGTAGCCTCCTGCTACTTAAGACGTGTGCTAAACATGGCCTTCTAATA
ACAAACACAACCTTCAGCCTGCCTACGCGCAACAAGTACTCTTGGATGCAACCCCGTTTA
AAAAACTGGTACCTAATAAATTACGTCATCGTCAGACATAGAGTGACTAAGGCCATGTGT
GGCGCAGAATGTTGGACGGATCACCGCCTCATCGTCTCAAAGATGAAAATTCACATTTAA
>maker-gLs.1.0.scaf53664-exonerate_protein2genome-gene-0.0-mRNA-1 transcript offset:0 AED:0.06 eAED:0.06 QI:0|0|0|1|0|0|2|0|80
TTTTGTACCCAGGATTCCCCAGTGCTGATAATTGGCCATCACATTCTCCATGGCAAAGTC
TTAACTCTTGAAAAGCCTTTAGCAGTGTTAACTAAATCTCTTGACCATGCAAAACATGTT
GCCGATGACATGGCAGACTCTGAAGTAAAGGCCCTTTATGAAGTTCAAGCCATTATCAGG
AAAAAGATTTTGTTTAAGACCAGACCTAAACCAATCATAGCACATGTACCCAAAAAGTTG
TGA
>maker-gLs.1.0.scaf14124-exonerate_protein2genome-gene-0.0-mRNA-1 transcript offset:0 AED:0.26 eAED:0.26 QI:0|-1|0|1|-1|0|1|0|205
ATGCAGAAAGTACAAACCTTCATAAACACATGCCTTAGAAAGATCCTGAAAATCAAATTG
CCAAGTATTATCACCAAAAAAGATCTACTAGAAATGACTCACCAGGTGCAAATTGACAAA
GACATCTTAAAGAAAAGATGGAGATGGATAGGACATACTCTCTGGAAACCCCCAGATAGC
ACCACCAGACAATTCCTAACATGGAATCCACAGGTAAAAAGAAAGAGAGGAAGGCCAAAG
AATACATGGAGACGCGAGCAAGAAGCAGAAACACAAAATATTGGATACACCTGGAAACAA
CTGAAAAGGAAGGCACAGGACCATGATGAATGGAGAATTCTTGTGGATGGCCTATGCCCC
AGACTGGGTAAAAAGGCATATGAAGAAGAAAATTTTGAAAGTGAACAAGGCTCAGAATGT
ATGCGTGAACTAATTTCAAAATATCTAAATATTTCAGTTTCGGCCGAAAGTCTCTTTAAG
CTTTCGGCTTCAGTTTCGGCCGAAAGTCAATTTTTTAACTTTTGGCCTAGTTTCGGTTTC
CGCCGAAAGTCATTTTTAACTTTCGACCTATTTAAGGTTTCGGCCAAAATCAGAAAATCA
CTTTCGGTCGGTCTCTAG
>maker-gLs.1.0.scaf14420-exonerate_protein2genome-gene-0.0-mRNA-1 transcript offset:0 AED:0.09 eAED:0.09 QI:0|0|0|1|0|0|2|0|124
ATGTGGGCCATGCTGTTTGGGGCAGCAGTCACCACGGACACTCCCAGGGGCGTGTCCAGC
AAGTTCATGTCCAACATATGGGCGCTTTTTGCGCTTGTCTTTAGTGCCTCGTACACAGCC
AACCTGGCCGCCTTCATGATCACCAAGGAGGAGTACTACGATCTCAGCGGCATGCAGGAC
TGGAGGTTACAAAAGCCGCACGCGATGAGTCCTCCCTTCAGATTCGGTACCATCGCCAAC
GGCACGACAGAGAACAACATCAAGAAGATCAACCCCAGAATGTATGAGTACATGAAGAAA
TATACGCACAGATCTGTGGAGCAGGCCATGGACTCACTCAAGACGCAGTCAGTCACGCCA
TTGGCTTGGGATTAG
>maker-gLs.1.0.scaf03867-exonerate_protein2genome-gene-0.0-mRNA-1 transcript offset:0 AED:0.14 eAED:0.14 QI:0|0|0|1|0|0|13|0|513
CTTGACCTTGCCTATAGTTATGGATACCGTGGAAGAGACTGCAGATCTAATCTCTATTTC
CTGCCCACTGGTGAAGTCATCTACTTCACTGCTGCTGTTGTTGTGCTGCATAATGTTGAA
GAGCAGACGCAGCGACATTATCTGGGCCACACCGACGACATCAAATGCATTGCCATTCAT
CCCGACAGGATAAAAATAGCCACGGGTCAGGTGGCTGGACACGACAACAGAGATACAAAG
CCGCATGTGAGAGTATGGGATTCTGTCAGTCTCAACACCCTTCATGTCGTTGGCCTTGGT
GTCTTCAACAGATCGGTGTGCTGCCTGTCCTTCTCCAAGCTGGACGGTGGCCAGCAGCTG
GTGGTTGTGGATGAAGCCAATGAACACATCATGTCAGTGTGGGACATCAGTAAGGAGAAA
CCTCACAAAGTCACTGAAATAAAGAGCTCAGCAGACCCAGTGCTAGCTGTAGAATATCAT
CCACTAGAGAAAAACCAAATTGTCAGCTGTGGCAAGGGACAAATCAGCTTCTGGACTTTT
GAAGGTGGATCACTGGCCAAAAAACAAGGCATTTTTGATAAATATGAAAAACCCAAATAT
ATTTTGTGTTTGGCTTTTGCTGACAGTGGAGATGTTCTGTCAGGTGACTCCAATGGAAAC
ATTTTTGTTTGGGGCAAAGGAAGTCAAAGAATAGTCAATGCCATGCCTGCAGCCCATGAA
GGAGGAGTGTTCTCCCTTTGTATATTGAAAGATGGCAGTCTGATCTCTGGTGGAGGCAAG
GATAGAAAGATCATCCAATGGGACAGCACCTACAAGAAGACCGGTCAGGAAACTGAAGTT
CCTGAGGCCAATGGACCAGTGCGTACCCTGAGTCAAGGGAAAGGTGGTTTAATACTAGTG
GGAACAACCAAGAATTGCATTCTGCATGGATCTCTGGACCTGGAGTTTTCCCTCGTTGTC
CAGGGCCACACAGATGAGCTGTGGGGATTGGCCAGCCACCCATCTCAACACCAGTTTCTG
ACCTGCGGCTCAGACAAGCAACTTTTCCTCTGGGACTCACAGTCTCGTACTGTTGTTTGG
AGCAAGGAAATGAATGATGCTATTCACAGCTGCTGTTTCCATCCTAGAGGGGGGATTATT
GCTGTAGGCACCAGTGTGGCACGCTGGCTTGTCCTTGACTTCTCAACACACGAGATTGTT
TCAGTTCACACAGATGGCAATGAGCAGATTGAATGTATCCAATATTCACCAGATGGATCC
ATGATCGCCATTGGTTCCCGTGACAATTTCATCTACATCTATGCAGTGTCTGAAGATGGG
AAAAAATATTCTAAAATTGGAAGATGTTCAGGCCACTCAAGCTTCATCACACACGTTGAT
TGGTCCCAAGACAGCCAATACCTGGCCAGCAACTCCGGAGACTATGAATTACTCTTCTGT
ACGGGGACTGCAAGCAGCTGTAAAATTTTGAACAATCAGGCGGTCAGTCGAGATATCAAG
TGGGCAACTCAGAACTGTGTCATAGCCTTTAGCACAGNGTAA
>maker-gLs.1.0.scaf03867-exonerate_protein2genome-gene-0.3-mRNA-1 transcript offset:0 AED:0.33 eAED:0.33 QI:0|0|0|1|0|0|2|0|174
ATGTTAGAGTTTTATTATGACTTTTTAGACAAATATATAGACAGAACGGACTTTCAACTC
TGTGAAATGGATACAGATAGTTTATACTTAGCGCTTAGTAAAAGTGACTTGACTGAGGTA
GTTAGGCCCCACCTGAAACAGAAATTTTTTAGTGTTTACCACGAGTGGTTTCCCTCTGAG
GATTGTAGGAATAGGAAATTATACGACAAGAGAACTCCGGGGCTTTTTAAGTTAGAGTAT
GAGGGGTTGGGTATGGTCTCCTTATGTAGTAAGACATACCACTGTTTCGGTGATTACAAT
AAAACAAGTACAAAAGGACTAACAAAACAACACAACAATGTAGGTAAACAAGAGTTTATG
AAGGTTCTTACAACACAACAACCAGGGGGTGGGACAAATATGGGTTTTAAAACACAGGGA
TCCACAATTTATACATACACCCAACATAGAAAATCACTCTCCTATTTCTATATAAAACGG
AAGGTAGCGGCAGACAATGTTACAACATCCCCTTTAGATATTTAG
>maker-gLs.1.0.scaf08535-exonerate_protein2genome-gene-0.1-mRNA-1 transcript offset:0 AED:0.37 eAED:0.37 QI:0|0|0|1|0|0|3|0|522
ATGGAAGACGGCTGCCTTGCTACTGGGGAAGAGTTGATTCGAAAAATAAAAGAAAAGTAT
CATAGGACTAAATTAAAACATGATAAAATTAAAAGGAAGTATGATGCCATTCAGTTGGCA
TATGATGATGTCAAAAAAGAACTCGACATTGTCAAAGAAGAACTTCAAAAACACGTGCAA
GGCTTCAACAAATCTGCTAAAAGAATTCTGGCTATCAAAATAGAATGCCAAGATGATGAG
CCTTGTGCGAATGTCATCAAAGTGGATGAAAAATCATTAAAGCATGAAAATGATGGTCCA
TACTCATCTGATGATTTCATCATAACCGTAAACGAGAATCATCTTGTTGAAGACTGTGAA
GAAAATGAACAAGTGTTTAAGCAAGACCTTCATGTTACACCTAGAAAAACATGGACTTCC
AAGGTTGATAAGTCAGGATCTGATTCATCCAAAAACTCATTCCACAATAATGACGGCAGC
ATAATTCATAATGTTGATTTAACACCAATTCAGTGTTATTATAATGATGGCAAAAAAGGA
ATAAAAAGTATTAAGAATAATTTTTTGTCTGCAGAACATTGGACCAAAGGCATTTTTCAA
CCCCAGACTGCAGATTTTCATCCAACAGGCGCCTTGAACGATGTGAATTTTGAGTTAGCG
GCAGTTAAGAATGAACCAGTCAGCAATGAATGTTACACTGCTAAAAGTCTCATTGGTACT
AAATCATTCAAGAATAAAACTCCTAATTCAGTGACATCAAAACAGAAACAACCACGTATT
AGGAGGTGTGATAAATCTTACAGATGTGAAATATGTGGCAACATATATGCAGGGACCTAC
AACTACAACAGACATAAATTGATCCATACCGGAGAGAAACCCTTTAAATGCTATCTTTGT
GATAAGAGTTTTGCCAGGAAAGATAAATTCACTCTTCATAATGGAAAGAGAAAAGATAAC
ACTAAGATTGAATGCAATATTTGTAGCAAAATAATACGAGGTGCTGAGAATATGGCCAAG
CATCAGCGCAAACATGCCGCCAAGAAACCAAAAGAGTGTAACGTATGTGGGAAGGTTTTC
TTAAAGACTTATAGTTTTAACAGACATAAAAAAGTGCATTCTGGTGAAAAGCCCTTTATT
TGCAGCCTTTGTGGTCAAGGTTTTTCAAGAAATGATAAACTTCTTGCGCACATAAGAAAG
CATAAATGGAGGCCTCCTGGAGAAGAGTGCCACAAATGTGATATATGTGGATTATTCTTT
GCGCAGCTTTCCCATGTCACTCAGCACAAGCAGGTCCATGCTAAGGATATGCGGTTATTT
TGTGATATTTGTGGACAGAGCTTTTACCTGCAGGCTCACCTGGACGCTCACAAGATGGGG
CCTAGTTTCAAAAAACTATTTAAATGTATCGAATGTGGGAAAGCCTTTTCCCTAAGATAT
CAGCTGACTCGGCACAAAAGAATTCACACCAATCACAAACCACATAAATGTCGTCAGTGT
GGCAAAGAGTTTATAGAGAAGTTGGTGCTAATAAAACATAAAAGAATGCACTCAAAAGAA
TGCCTTTAA
>maker-gLs.1.0.scaf08535-exonerate_protein2genome-gene-0.21-mRNA-1 transcript offset:0 AED:0.44 eAED:0.44 QI:0|-1|0|1|-1|0|1|0|189
ATGTCAGTTAGCAGCACCAAGTTTCCGCAAAAAAATATACATAAAGCTACGTGGAACTCA
CCAGATGGAATCACACGCAATCAAATCGATCATGTTTTAATAGATCGGAGACATGGATCA
GATGTATTAGATGTGAGAAGCCTTAGAGGAGCAGATGCGGACGCGGACCATCTACTTGTA
AGGATGAAATATAGGCAGAGGATTAGCTTAGTTCACAATGGTCGTAATCAAAGAGAGAAA
CGATACGATTACCAAAAGCTGCCCAAAGACCGATTAAATGCAAAAGCTTACCAGAATGAA
GTAGAAGCTCAATTAGAAGCATCGCACGAGGAAGTAAACGGGGAAAACAACATAAATGAT
CAGTGGGATAGGATAAAAAATGCCATTAAAAGATCAGCAGAACAACTAGTGGGATATCAG
CAAGCCAACAATAGAGTCGGCTGGTACGACAATGAATGCAGAGAGACTGGAAGAAAGAAA
CAAAGCACGAATGATCATGTTACAAAGAGAAACCAGAAAGACAACACAAACATACACGGA
AGCCAGAAGGAAAGCAACAAAAATGTGTAG
>maker-gLs.1.0.scaf08535-exonerate_protein2genome-gene-0.0-mRNA-1 transcript offset:0 AED:0.14 eAED:0.14 QI:0|-1|0|1|-1|0|1|0|48
CTTGAGACTTGCGGAAAGCGCACTTTCGCATTTGCTGGTCCAACAATTTGGAACGCCCTT
CCACTCGATCTCAGAAATATCCAGACACTGGAGTCCTTTAAAACCGATTTAAAGACACAT
TTATTTCGCAAGCACCTTCTGGGATAA
>maker-gLs.1.0.scaf14680-exonerate_protein2genome-gene-0.13-mRNA-1 transcript offset:0 AED:0.20 eAED:1.00 QI:0|-1|0|1|-1|0|1|0|107
ATGCGCAACTCCACTGACTTCCAATATCCTCTCGCATCAAGTACAAGTCTGCCAATCTGT
GCTTCAACTTGTTCACTGACTCTCTTTTTCCTGTCTATCTCTCTGAACTGTTGCTTCCTT
ACATCCCCACAAGACAACTACGTTCTTCCATTGACAATAGAATCCTCTCAATCTCGAGAA
CCAAAACTAAGACCATCGGTCAACGCTCCTTCTGCTTCCATGGGCCCACGTTCTGGAACC
AGCTCCCCTTCCATATCCGTCATTAAGAAACCTCGTCCATTTTCGAAAAGTCCCTTAAAA
CCCATCTGTTTAGGTCCGCCT
>maker-gLs.1.0.scaf14680-exonerate_protein2genome-gene-0.14-mRNA-1 transcript offset:0 AED:0.36 eAED:0.36 QI:0|-1|0|1|-1|0|1|0|70
ATGACTTTAAAACTACTCCTCTACCATGGAAAGAAGTCTGGAACATTAGTCAGTGTCTAC
GCACAAACCATGACAAACACAGAAGAGACTACATATAACTTTTATGAAGACCTGAAAACT
GTCATCTCTTCCACACCGACTGCTGACAAACTCATTATTCTTGGAGATTTCAATTCACGT
GTCGGTAGAGACCACACCTCGTGGGGGGAGTGA
>maker-gLs.1.0.scaf14680-exonerate_protein2genome-gene-0.1-mRNA-1 transcript offset:0 AED:0.37 eAED:0.37 QI:0|-1|0|1|-1|0|1|0|65
ATGAAGTCGGCTAACATCGACATCTCAAACTGGGAGGAGCTGGCAGAGGATCGATCCTCA
TGGCGGGGCATCGTGAAGGCAGAATCACTACTTGCCAAGGATCAAAACAGGGCGGAAACA
GCTGCAAAAAGAGCGAGGAGGAAGGCCGGTAAATACTGCTCCACCGCATTCGTGTGTGGG
AAATGTAACACAGACTGA
>maker-gLs.1.0.scaf14680-exonerate_protein2genome-gene-0.0-mRNA-1 transcript offset:0 AED:0.41 eAED:0.41 QI:0|-1|0|1|-1|0|1|0|47
ATGTGTAGCGTCCCAGCCATGTTAATTCAAAGACGCCTCCGCTGGCTTGGTCACGTCAAA
CGAATGCAATCTGGTCACACACCAACGGACGTGCTATACGGCGAGCTGGCGACAGGAAAA
GGTCCGTTGGACGGCCTCGTCTGA
>maker-gLs.1.0.scaf10540-exonerate_protein2genome-gene-0.0-mRNA-1 transcript offset:0 AED:0.25 eAED:0.25 QI:0|0|0|1|0|0|2|0|229
ATGGAAGCCAAGTACGAATCTTTGCTTTTGCATTCTGAAGTGAGATGGTTATCCAGAGGA
AAAGTGTTACGTCGTTTCTTAGAACTGAAGGATGAATTGATGACCTTTTTCCAAAATGAA
AATATGGATGATTTTGTGGAATATCTTCAAAATGACATTTGGTGTGCTAAATTGGCATAT
TTAGCTGATATTTTTGATTATTTAAATTGTGTTAATACCAGCCTTCAAGGAAGAAAAAAT
TTTTTAACATCGACTGACAAATTGACAGCCTTTTGGAAAAAAGTCATTTTTTTGAAAAAT
CGTTTGTTGGAGAAACATGCCTGGATACGTAATCCCTTTGCCACGGTTGATACATCAAAT
AGTAAGTTGTCATACCAAGAAGAAGAAGAATTAATCAACCTATCATCGGATCGTACACTT
AAAATAAAATTTTCCGAAATGGTTCTGGAGGAATTTTGGATCTTTGTGCAAGAAGAATAC
TCAGCTCTCTCCATGAAGGCACTTAAAATCTTGTTGCAATTTTCAACATCATATTTGTGT
GAACTCGGTTTCTCGATAGTCACCAACATAAAAACTAAAAAACGAGCAACACTTACTAAT
TTGGATGAAGAATTGAGGGTAGCTATTTCTAAAATTAGGCCTAATATCACTGAAATTTAT
ACAAACCGCCAAGCTCAGGTTTCACATTAA
>maker-gLs.1.0.scaf13143-exonerate_protein2genome-gene-0.0-mRNA-1 transcript offset:0 AED:0.27 eAED:0.27 QI:0|-1|0|1|-1|0|1|0|129
ATGGTTGATGACCTCCTGGCCTATTTAATGGTTGATGACCTCCTGGCCTATTTATTGGTT
GATGACCTCCTGATCCAATTAATGGTTCATGACCTCCTGACCTATTTAATGGTTGATTAC
CTCCTGACCTATTTCATGGTTGATGACCTCCTGGCCTATTTAATGGTTGATGACCTATTG
ACCTATTCAATGGTTGGTGACCTCCAGATCTATTTAATGGTTGATGACCTATTGACCTTA
CCTAATCCAGCTGTGATAGAAACACTGAATCGCTTGACACCCACATCAACGCTGCCACTG
TCGGAGCCCTTCAGCCTGGTGACAAGAGTGTACGCGCGGTCAAAACAGGCAGTTCTATTA
AACAACACTTACAGAATACCAAGAATATAG
>maker-gLs.1.0.scaf57654-exonerate_protein2genome-gene-0.0-mRNA-1 transcript offset:0 AED:0.15 eAED:0.15 QI:0|0|0|1|0|0|2|0|110
ATGTCAGACGACCGCTTACCCCCAACAATATTTTATGGTGAACTCAAGCAAGCCAGGCGG
TTTGCTGGGGGACAGAAGAAACGCTTTAAAGACACACTGAAAGCATTTAACCGTGAGCCA
GACATGTTCGAAGTGTCGGCAAAGAATCGAGACTCACCAGCTGCTGCTGAACACAAGAGA
CAAGCCAGAAAAGCCATACCGCACACTATACTAGGAGTTGCCCCGTCCATTCCTTGCAAC
TTGTGCACCAGAACATTTCGTGCCGGAATTGGCCTGATCAGCCATCTGCGATCTCACAGG
TGGACTCAGCCCCGGCAACAGGCCGGTGTTTAG
>maker-gLs.1.0.scaf24927-exonerate_protein2genome-gene-0.0-mRNA-1 transcript offset:0 AED:0.27 eAED:0.27 QI:0|0|0|1|0|0|3|0|104
ATGCGCCGGGGAAAACTGGGAGCACAGTTCTGGGCTGCGTACGTCTCCTGCGGTAGCCAG
TACAAGGACGCTGTCAGGCAGTCTCTGGACCAGGTGGACACCATCAAGAAGATGGTCGCC
CGCTACCCTGATGTGTTTCAGTTTGTCACTACAGCTCAAGGGATTCTGGACTCTTTCGCA
GCTGGCAAAATTGGCAGTATGATTGGGTTAGAGGGGGGTCACTCTATTGACAGCAGTTTG
GGGAATCTTCGCATGTTTTATGACCTTGGAGTGAGGTACATGACCGTGACACACAGCTGT
AACACACCATGGTAA
>maker-gLs.1.0.scaf03850-exonerate_protein2genome-gene-0.1-mRNA-1 transcript offset:0 AED:0.55 eAED:0.55 QI:0|-1|0|1|-1|0|1|0|99
ATGCTGCTGTGTGGGGAGTTGGCAGAGGGAACAAGACTTATTGGACGACCACGCATGACA
TGTATGGACGTTTGCAAAAGGAGCATGAGGGAAGCCAACATTGAAATTAATGAATGGGAG
TTCATTACAGAGCATCGTTCCAGGTGGCGAACAGCAATGTACGAAGGCTTCAAAAATGCA
AAAGATACGCGAAACGAATACCTTCCAACAAAATGTACAATACGGAAGGCTACATCTAGC
CAGGAATCAATATTCTATACAAGAAATGCATTCAAGATCAATGTTCTCGGACTGACCTAA
>maker-gLs.1.0.scaf03850-exonerate_protein2genome-gene-0.0-mRNA-1 transcript offset:0 AED:0.38 eAED:1.00 QI:0|-1|0|1|-1|0|1|0|57
ATGCAATTCTCTCCCATTACACATCCGCAATATAACGATCATCCAAGCCTTCAAAACTGC
CCTCAAGACACATCTCTTCAAACTGCATTATACCGACACATTCTCACCCCCCTTCTGACT
GATAAACAACGCTCGATTCTGCCGGGTTCTGTCCACGGCTTGACAGCACTATAA
>maker-gLs.1.0.scaf11234-exonerate_protein2genome-gene-0.0-mRNA-1 transcript offset:0 AED:0.30 eAED:0.38 QI:0|-1|0|1|-1|0|1|0|106
ATGTTTGACTCGACACACCGTGAGCAGATGTCAGAGGTAGTGAGGTACGTGGAAGTTGAT
TTTGAGTGGAAAGGTTTCTGTATTAAAGAGTTCTTCTTTGGATTTATCCAGACAAGCCAG
AAGGATGCCAAGAGCTTGGTTCAAGACATCTTGAATCAGCTAGAGAAATATGAAATGGAG
CTAGAAGATTGTCTACAACTGTGCTATAACACTGCTGCTGTGATGGCCGGACACAGAAAT
GGTGTCCAAGAAGGAATAGGCGAAAAAAAACCAGTCTTGCTGCGTATGTCAACTGTGATA
ATGACTCGCTCATCTTGGTAG
>maker-gLs.1.0.scaf21855-exonerate_est2genome-gene-0.0-mRNA-1 transcript offset:0 AED:0.00 eAED:0.00 QI:0|1|0.75|1|0|0|4|90|162
AGGGTTCTGGTCAGCAATGCAGAAGACAAGCTTCAAAGTTTCTCCAATCACCACCAGTGC
ACACCAGTCAAACACAGACCGATTGGTCCACTGGACTCATTGCAGAAAGCAGCAAGATCC
AGTGACCAGGCATCCAGATCATTCCAGTCCAACCCAGGTATTCAGCAATCCATAACTTTG
AGTCATTTGGAGTCACAGATGGCTTCAAGCCTAGCCCTGAAGTCATCTAGCGAGTATCTG
TTCTGGTTGGAGACCTACATACGTTACCTGGCCCAGGAAGGTATTGAAGACAAGCTGAGA
GAAATTTGTGATGAACTTTTAGGTCCACTCTACAGATCAAAGAGTCGAAAAGCTTGGTCT
CAACACATACTGGGTCTAGATAAGCACACCATCTTACGTAACAACTTAACCAATATTGGA
GCGGATCTCAAGTTTCAACGTTTATACACAGAATACAAGGAGCAGTTAGACATGATTCAG
ACAACATAAGTTCTAGTACTTTGTGTCATTTGTCAACACTATTTATGATATTGATGACCA
CTCAGAAATGAACATGTCAAACAACTTCAGAGCTACTGC
>maker-gLs.1.0.scaf33857-exonerate_protein2genome-gene-0.0-mRNA-1 transcript offset:0 AED:0.15 eAED:0.15 QI:0|-1|0|1|-1|0|1|0|55
ATGGTAGCCGAGGAGCGAAGAATGGAAGAGGCTGCAGACAGAAGAGCTAGGAGAAAGGCC
AAAACATTTAGAAGCACGGAACTCGTGTGTAAAAACTGTGGTAAAGACTGTCACTCAAGG
ATAGGACTGCACAGCCACTCGAGAAAATGCAACCCAACCCAACGGTGA
>maker-gLs.1.0.scaf23639-exonerate_protein2genome-gene-0.0-mRNA-1 transcript offset:0 AED:0.03 eAED:0.03 QI:0|0|0|1|0|0|2|0|108
CCAGAAAGGATTTTTAAAGTTGTATTCATAGGGGACTCTGGTGTTGGCAAGAGTACATAC
ATTCATCGTTTCTGTCATCATGAATTTAAGAGCAACTTCCAAGCAACAATTGGGGTTGAC
TTCCAGGTGAAAACCATGGACATGAAGGACACAACAGTTATCCTACAACTGTGGGACACA
GCAGGGCAAGAGAGGTACCGTTCTTTAACCAAGACCTACTTTCGCAAATCAGATGGTGTC
ATCGTTATGTATGATGTAACTGTTGAGTCGACCTTCACAAGTGTTAGAAACTGGATGACC
AGTGTCCAGGTAACAAAGAAATATTGA
>maker-gLs.1.0.scaf08302-exonerate_protein2genome-gene-0.0-mRNA-1 transcript offset:0 AED:0.36 eAED:0.60 QI:0|-1|0|1|-1|0|1|0|104
ATGTGTCTTACATTCTTTACTACAGTCTTCACGTGTCTTAGCTTCTGTACTACGCTCTTC
AAATGTCTTAAATTCTGTACTGTGGTCTTCAAGTGTCTTACATTCTGTAAGGTAGTCTTC
AAGTGTCTTACATTCTGTACGAGAGTCTTCAAGTGTCTTACATTCTGTACTGTAGTCTTC
ATTTGTCTTACATTCTTTACTGTAGAATTCATGTTTCTTACATTCTGTACTGTAGTATTC
ACGTGTCTTACATTCTGTACTGTATTCTTCATGTGTCTTNTTTGGGGGGGGGGGCTAGGA
AGGGAAGGTCGGTAA
>maker-gLs.1.0.scaf02915-exonerate_protein2genome-gene-0.17-mRNA-1 transcript offset:0 AED:0.26 eAED:0.27 QI:0|0|0|1|0|0|5|0|387
ATGTCGAGCAGCGACCGGGATCTCAGAGACTTTATGATCGGCCTCTGCCTGGCCATAGGC
TCGTCCGTCTTCATTGGCGTCAGCTTCATCTTAAAGAAGCTGGGTCTGTTGAGATATGCC
AGGAAGGTTTCCACAAGGGCAGGTCAAGGTGGATGTGGCTACCTCAGAGAATGGATGTGG
TGGGCTGGGATGATCTTGATGACTCTAGGGGAGGGTGCCAACTTTGCAGCCTTTGCTTTT
GCCCCTGCCACCATGGTCACCCCTCTGGGAGCTCTCAGTGTCATAGTCAGTGCTGTGCTA
TCAGCCCGGATACTGAAAGAAAAATTAAACATTCTGGGTAAAGTTGGGTGTTTCCTGTGC
GTACTCGGCTCCACTGTCATGGTGATACATGCCCCGAAAGAGCAGGAGGTTCATAGTGTC
CTTGACCTTGTGCTCAAGATGAAAGAGCCCGCTTTCATTGTGTATGCCTTGATAATGCTC
ATCACTGCAATTGTCACCATTTTCTATTTTGTGCCACGCTACGGACAGAAGAATGTACTG
GTGTACATCACAGTCTGTTCGACCCTGGGCTCGTTCACGGTCATGGGCTGCAAGGGGGTC
GGCACCGCCATCAATGCCACTGTTCGGGGACACAACGAGTTCACCAACTGGATCACCTAC
GTCCTGCTAGGGGTGATTATAGTCTGTATCATACTCCAGCTGAACTTTTTAAACAAGGCT
CTGGACACCTTCAACACCGCCGTAGTGACTCCAATTTATTACGTGTTTTTTACATCTTTC
GTCATCACTGGCTCGGCTATTTTATTCCAAGAGTTTCAGCACATGGGGGCCCTGGATATT
GTTGGTTTTCTCTGCGGGTTCCTCACGATAATCGCTGGGATTTTCTTACTTAATGCCTTC
AAAGACTTAAAAATCTCCTGGAGGAATTTACCAAAAGTGACGAAGGAGGCGGACATACCA
GAGACAGGTTCTATCAACAGCACGGTGGGTTTAAATGGTGTGACAAATGCTACGTTTGTA
GATGTCCAGCAAATTGAGGCCCATATATCAAGAAACATGTCCAATGGATGTATAACACGG
ACCATGTCCGATGATTCAGATTGCAATGACAACGGTTGTGCTCCCGACAGGTACCACGGG
AGCAGCCCTGTCTTAGACATGTAA
>maker-gLs.1.0.scaf02915-exonerate_protein2genome-gene-0.14-mRNA-1 transcript offset:0 AED:0.02 eAED:0.02 QI:0|-1|0|1|-1|0|1|0|117
ATGAGATGCTTCAGAAGCATTTTTGGCATCTGCTATAGGGACCATATCTCCAAAGATACT
GTGAAAGAAAGGGTGCGTCAGGCAATCGGGGAGTACGATGACCTACTGGTGACTGTGAAA
AAACGCAAATTACAATGGTACGGTCACGTAACAAGGAAACAAGGGCTTGCCAAAGAAATA
TTGCAGGGCACTACAAGAGGAGGGAGAAGAACAGGAAGACAAAGGAAAAGGTGGGAGGAT
AACATCAAAGAGTGGACAGGACTAACACTGGGCGATGCAGTGCGTAGTGCTGAAGACAGA
GAAGAATGGAGTAGGATGGTTCACATGTCATCTGTGGCGCCCCAACGGTCCTAG
>maker-gLs.1.0.scaf02915-exonerate_protein2genome-gene-0.0-mRNA-1 transcript offset:0 AED:0.18 eAED:0.22 QI:0|-1|0|1|-1|0|1|0|95
ATATATATTTATATACTTATATACTTATATACTTATATACTTATATACTTATATATTTAT
ATATTTATATATTTATATATTTATATATTTATATATTTATATATCTATATATCTATATAT
CTATATATCTATATATCTATATATCTATATATTTATATATTTATATATTTATATATTTAT
ATATTTATATATTTATATATTTATATGTTTGTTTGTTTGTTTGTTTGTTTATTCATTCAT
CCATTCATTCATTTATTTATTTATTTATATATATATTCATTTATTTAA
>maker-gLs.1.0.scaf47753-exonerate_protein2genome-gene-0.0-mRNA-1 transcript offset:0 AED:0.04 eAED:0.04 QI:0|0|0|1|0|0|2|0|216
ATGACATTTCAGAGGAAGGGAGAAGAGCAAGTGACCTCCAAGCATGAGACAGCCTTTGGC
ATAGCAGGTGTTGTGGTGGGGCTCTGGTCGTCGTTCCCTATAGTTGGTGAGCTGTTCATG
GCCCACCTGCAGGCCCTGTGTCCTTATATACTACCATTCTACACAACACGGCAAGATGTC
CAGTCAAACAATGACTATTACAAGTCGGTGGGCTACAGAATAAACGATGATGGGAGTATA
GAGGAGCAGGACAAATTCCTGCGCCGCATGTCAGGTCTCATGAGACTGTACTGTGCCTGC
ATGGTCATCACCCCACCTAGCATGCAAGCCGGCCATCACCCCCATGGTGTGGAGCAATCG
TGGATGTGGCTGGCCCGCACCATGAATCTGGATCCGCACCCGGACATCACGGCGGCCATG
ATCTTCGATGTCCTGTCCGTCACAGGCCATTTTTTGCTCCAGCAGTACAAGGACCAGTTT
GTCAAGCTGTTGTATGTTTTGACTAAAAACTACCTCCCCACACTGAAGAGCATCTCAGTG
ACCAGTGGCACTGTGGGAAGACTGGAACTGTTTCTGTCTAGTTTTCTAAAAAATCCACAA
ATCCCAGCTCCAGAGGGTTACTTTACCCCTAGGTTTTGGTCCACTCATTAA
>maker-gLs.1.0.scaf01457-exonerate_protein2genome-gene-0.6-mRNA-1 transcript offset:0 AED:0.31 eAED:0.31 QI:0|0|0|1|0|0|2|0|377
ATGGTGAGAATGGTGTTTAGTAACTTCACAGTAAAAGAGGATATGTTACAAATATTACCT
ATGAAAGGACAGACAAGGGGTGAGGATATTTATAATACATTCAAAACATACGCCAAGTCA
ATAAATATGCACTTCATGTCCTACCATTGTATTATCCACCAGGAAGCTCTGTGTTGTAAA
ATTTTGCCATTTGAACACGTCATGAAAATAGTTACAAAAATAATCAATTCTATTCGAGCA
GCTCCTTTGCAACACCGACTTTTCAAGGCCCTGTTAGAAGATACTGAAGATAAAGAACAT
GATCTTATTCTGCATACTGAAGTACGTTGGCTCAGTAAAGGAAAGGTTCTTACAAGATTT
GTGAGTTTAATTGAAGAAATAAAAACATTCATAAACGATAGAAAGGAAAATTATGATGAA
CTAGCTGACTCTGGCTGGCTGATTGATTTGGGATTTCTCACAGACATCATGGAAAAATTG
AATTCTTTAAATTTGGAGTTGCAGGGTAAAGACAAAAGCATAGCTGAAATGATAAGCTCT
GTAAAGTCATTTAAAGCTAAATTGGATTTGTTGATATCACATCTGCAGATCAATTCTCTC
GTGCATTTCCCACATATGAAGAAAATGCTAGGTGACAATGAATTAAATGGGACATTATTT
ATTAAGCATCTTCAAGAGTTAAAAAAACAGTTTGAAGAGAGATTTTTGCAGTTTAAACAT
ATTGAGCCAATAGTTTCCTTCTGTATCAATCCTTTTACTTGCCAAATAAATGTTATGGAA
ATAGCCGCATGTATTGCAGATTTTGTTCAAGGTAAGACAGAAGAACTAGAGTTAGAAATT
TTGGACCTTAAGAATGATATTTTGCTAAAATCCTTAATGTCAGAGGACTTTTGGAATACA
GTGGATAGAGAAAAGTTCCCATTGTTGAAAAAAGCGGCATATAAAATTGAATCATTTTTC
GGTTCGACATATTTATGCGAATCATTGTTTTCAAACATGAACTTAATAAAATCAAGATAT
AGGTCTCGACTCACCGATGAGCATCTTTATGATTGTCTGCTAACAGGATTATCGTCATAC
GCTCCTAATTATGAAGCTCTGGCCAATGAAATGCAATGCCAAAGATCACATTGA
>maker-gLs.1.0.scaf01457-exonerate_protein2genome-gene-0.0-mRNA-1 transcript offset:0 AED:0.11 eAED:0.12 QI:0|0|0|1|0|0|4|0|144
ATGTTTATTTTAGTGAAAATGAAAGATACGGTGCGCACACCACCTCGACTGTTCCACCTG
GACACCATGGATGCCATTAGAGAAGCCTTAAACAAAAAATTTGCGAATAAGGTTGTCTAC
AAAGTAGGTTTGTGTATAGCTCTGTGGGATGTTGAAAAGGTGGAGGACAGTTATATCTTT
CCTGGAGATGGAGCAACACATACAATTGTTCACTTTAGATATGTTGTTTTCCGACCATTT
GTTGATGAAATCCTTGTTGGCAGAATTAAAAGTAGCAGCAAAGATGGTGTGTATGTCACG
ATGGGATTCTTTGATGACATTCTCATACCAGCAGACTCACTGCAGCATCCCTCAAAGTTG
TATCCTTTTTATTTTTCTCTGTGGCGTCCATTTACTAAACCAAAGGTTATGATGGATAAA
ATTATCATACCTTAA
>maker-gLs.1.0.scaf01457-exonerate_protein2genome-gene-0.3-mRNA-1 transcript offset:0 AED:0.32 eAED:0.32 QI:0|-1|0|1|-1|0|1|0|66
ATGACTGTGAAAAAACGCAAACTACAATGGTACGGCCACGTAACAAGGAAACAAGGGCTT
ACCAAAGAAATATTGCAGGGCACCACAAGAGGAGGGAGAGGAAGAGGAAGACAAAGAAAA
AGATGGGAGGATAACATCAAAGAGTGGACAGGACTAACACTGGGCGATGCTGTGCGTAGT
GCTGAAGACAGAGAAGAATGA
>maker-gLs.1.0.scaf08441-exonerate_protein2genome-gene-0.9-mRNA-1 transcript offset:0 AED:0.26 eAED:0.26 QI:0|0|0|1|0|0|2|0|817
ATGGATGCTGCATTTAATGGTCATTCAGATTTAGTTATTGAGCTAATAGAAAAGGGAGCT
AACATTCATGAAAAGGATTTTATTGGCAGAACGTCACTATTTTATGCAGCGTATCAAGGT
CATTCGAATGTAACCATTTTGCTTTTAGACAAGGGAGCAAATATACATGAAAAAGACCAT
TTTGGCAGAACACCGCTGATGTACGCGTCATACAATGGACATTTAGATCTTTCTGTTGTG
TTACTAGAAAATGGAGCAAATGTTAATGAGAATGATATTGATTTCACTCCGCTGATGATT
GCGTCAGCTATTGGAAATTTGCAAACTGTCTCACTCTTGACAGAGAGAGGAGCAAATGTT
AATCAGAAGACGTCTACTGGCTGGACAGCTTTGATGTCTTCAGCTGATAAAGGCTTTACA
GCAATAGTCGCTTGCTTGATTGAACACGGAGCCAACGTCAATGATGAGAATAACAAAGCT
TACACTGCCCTGATGTGTGCTTCAGAAGGAGGTCATGATCAGACGGTTCAGTTACTGATC
AGACATGGGGGAGATGTTAATCAGAAAACCATCGACGGTTGGTCAGCTCTAATGATGGCA
TCTGATGCAGGGTTCGTAAAAACAGTGGACTTGCTTAGTCAAAATATAGAGAATGTTGAT
GAGAAAAATGATCTGGGCTGGACTGCCTTGATGTATGCATCAAAGAAAGGTCATTGTGAA
GTGGCCAGATTTCTGTTGGAGATAGGACCTAGTATAAATGAGAAAAATAATGACGGTGGA
ACTGCTCTCATGTACGCATCAGAAAATGGGCACATACAAGTGGTGGAACTATTGATAAAA
TATGGAGCGAATATCAATATAAAAAATAATGTCGGGGAAAGTCCTTTATTCCTTGCGTCA
ATGAAGGGACATAAGCGTGTTGTAGAAATGCTTTCAGAAAATGGAGCAATCGTCAATATG
AAAAGTAACGATGGCAACACGGCTCTCACAGTGGCATCGTCGAGGGGACACATTGATACG
GTAAAACTTTTAATTAAATGTGGTTGTGGCGTCAATGAAAAAAGAAATGATGGATCGACA
GCTCTAATGCTGGCATCGAATGGTGGATATATACACACCGTAGAACTGCTCTTAGAATGT
GGTGGTATCATCAATGAAACAAACAATGACGGATGGACTCCATTAATGTTTGCAGCTAAT
AAAGGTCATACAGAAACGGTTGAAAAGCTAATTGGCAGTGGAGCTAATATAAATATAGCC
AATAACAACGGATGGACTCCGTTAATGAGTGCAGCAGATGAAGATCACACAATAACGCTT
CAAAGGCTAATTGACAGTGGAGCCAATATAAATGTGGCAGAAAAAAACGGATGGACTCCA
TTAGAGTGTGCCGTATTTAAAGGTCATACCGAAACGGTTCAAAAGCTAATTGACAGTGGA
GCCAATATAAACATTACAGATAACAATGGATGGACTCCATTATTGTGTGCAGCAGATAGA
GGTCATACAGAAACTGTTGTAAAGCTTATTGACAGTGGAGCATATATAAATATGGCAAAT
AAAAATGGATGGACTCCATTAATATGTGCCGTTATTCAAGGTCATACGGAAACGGTTCAA
AAGCTAATTGACAGTGGAACCAATATAAATGTGGTAAATAACGGATGGACTCCATTAATG
TGTGCAGCTAATAAAGGTCATACAGATATAGTACAAAAGCTAATTGACAGTGGAAGCGAT
GTACATGCTAAAAGAAATAGCGGATGGACTCCATTAATGTTTGCAGCTAATAAAGGTCAT
ACAGAAATAGTACAAAAGCTAATTGACAGTGGAAGCGAGGTACATGCTAAAAGAAATAGC
GGATGGACTCCATTAATGTCTGCAGCTAATAAAGGTCATACAGAAATAGTACAAAAGCTA
CTTGACAGTGGAGCCAATATAAATGAGGAAAGAAATAACGGATGGACTCCATTAATGTGT
GCAGCTAATAAAGGTCATACAGAAATAGTACAAAAGCTAATTGACAGTGGAGCCAATATA
AACGTGACAGATAATAATGGATGGACTCCATTAATGTGTGCATCAGATAAAGGTCTCACA
GAAACGGTTCAAAAGCTAATTGACAGTGGAGCCAATATAAATGTGGTAAATAACGGATGG
ACTCCGTTAATGTTTGCAGCTAATGAAGGTCATACAGAAATAGTACATAAGCTAATTGAC
AGTGGAGCCAATATAAACGTGGCAGATAACAATGGATGGACTCCATTAATGTGTGCAGCA
GATGAAGGTCACACAGAATTGGTTCAAAAGCTAATTGACAGTGGAGCCAATATAAATGCG
GAAAGAAATGACGGATGTACTCCATTAATGTGTGCCGCTAATAAAGGTCATACAGAAATA
GTACATAAGCTAATTGACTGTGGAAGCGATTTACATGCTGAAATAAATAGNTAA
>maker-gLs.1.0.scaf08441-exonerate_protein2genome-gene-0.0-mRNA-1 transcript offset:0 AED:0.45 eAED:0.45 QI:0|0|0|1|0|0|2|0|195
ATGAAATCAAATAGTAATGGAAGGACTGCCCTGATGATAGCAGCAGACCATGAACACAAT
GAGGCCGGCCATTTTGAGATTGTTGCATTGTTAATTGAGAAAGGTGCAAATGTTAATGAC
AAAGACACTTTAGGTTGCACTGCTCTAATGTTTGCATCTCAGAATGACAATTGTGACATT
GTTGCATTGTTAATTGAGAAAGGTGCAAATGTTAATGAAAAAGACATGTCAGGTTGCACT
GCTTTAATGCTAGCATCACAAAATGGACATACACAATCTGTTATTTTACTACTCAATCAT
GGAGCTAACATTAATACCACGGATAACGACAACCGGACAGCACTCATGTTTTCGGCGCAG
AATGGCCACACGGAAAATCTTGGAATAATGCTTAGTTTTGGAGCCGACATTTCTGTGAAA
GATAATCTTGGACATACAGCTCTTCTATTCGCAACACGGCATGGACATTCTAAAACTGCA
GCTTTGTTAACAAGTAGTAGATCAAACTTATATTATAAGAACAAAGAGGATGAAATATCC
ATTTTGACGGTATCTACTCAAAGTTGTACAGAGACTTCCCAACCTTAA
>maker-gLs.1.0.scaf08441-exonerate_protein2genome-gene-0.5-mRNA-1 transcript offset:0 AED:0.48 eAED:0.48 QI:0|-1|0|1|-1|0|1|0|135
ATGTATGCGGCAGACAGAGGTCACATAGAAACGGTCGAAATGCTTATTGACAAGGGAGCT
GACATAAATCGCGCAAGTTCTAACGGAAGTACTCCATTAATGTATGCAGCATTAAGAGGT
CATGTAGATACGGCCGTACTGCTGGTTGAGAGTGGAGCGGACGTGAGCAAGAAAAACTTT
GATGGCTTGACTGCACATTGGCTTGCGATGAAAACAGGTCACAAAGATATGGCCGCCTTG
CTTCTTCAGTATGGGGATGACGTTCANTTGGTTGAAAAAGGAGCGGATGTGAACAAGAAA
AACATTGATGGATCGACTGCACATTGGCTTGCGTTGAAAACAGGTCACAAAGATATAGCC
GCCTTGCTGCTTCAGTATGGGGATGACGTGCATGTACAGCCTTTGTAG
>maker-gLs.1.0.scaf21281-exonerate_protein2genome-gene-0.0-mRNA-1 transcript offset:0 AED:0.25 eAED:0.25 QI:0|0|0|1|0|0|4|0|369
ATGTCGATCACTCAGATGAAGATGGACCAGATTCGCAGCATTGCCTCGACGAAGTCAGGA
CTCCCTGTTGGCATATTTCGACTGACCACGCTGGACGGCCGGGAGATGTTCGACAGCCAG
CGCCTGGAAGACTACGGGGTGGACATTGGTCACACCATACTGCTCGAAAACTGGGACGGC
TGGAACGAATTTTTGAATCTAACTGTGATGGGCTTCACACCGCAGGTGATGTCTCAGGTT
GGCGGCGATGAAGTCGTGGCACGCTTCCAGATGAAGGTGGCCCTCTACATCTCTAGTCAC
TTCGGGCACGTGGGGTTGGCTCGGTGCTTGCTCAAACAAGGATGTAGGTCAGACGAACCC
ACGGGGTATCATCCGGCCAGGACATGGTGCAAGCAGAATGGTCACAAGGACAGCCTCAAG
TGCCCGGTTCACGAGGCGGCTCTCTGTGGCCAGCTAGTCGTTTTAAAACTCTTCGTACTC
CACGACATCACGTGCCTCAAGGCCAAGGACGGCAACGGCCTCGAGCCCATCAACCTCACC
CTCAGGAACAAAATTAAAAACTGCGCCTCCTTCCTGATGTCGAAGCAGTGGAGCAAGGTC
AGCATCACCAAGACGTTTTCAGTCCGCCTCGGGACCTACACGCAGCTGAGGCGGTGGTGC
GACAGGGCCAAAGAGCGCGCCTACCTGCGGCACGGGGTGTCGAAATCCTCGTTGAAACGT
CGCAGCTTTCAGTCGGGGCCTCTGGTGAGCCACGGCATCTTCGTGGACGGCTTCTCCAGG
AGCCCGATGAACGGGAGAACCAAGGCGAGCCTGCAGAAGGAAGAGAGGGACGCCAGGGAG
CAGAGGAAGACGGCGGTCTTAAACGACGAGTCGACGACGACGGGCAAAGCAGATCCTGAA
TCCTACTTCAAGGCCCTGGCGGCGGTGCAGAACTTCAAGGCAAACCAGAGAGCGCCGGCC
AAATTCCCCAAGCGGTGGGGCAAAATGGTGGAGAATAACAAAGCAGGCGTGAGGGACGTT
TCTGAGCCCTCGGGTAAGAGACTGAGCGTTATGTTATATGCACTGACCAGGGAGGTTCGC
CCTTGGTATCACTTTTTTTTTTTTTTTTGA
>maker-gLs.1.0.scaf28319-exonerate_protein2genome-gene-0.0-mRNA-1 transcript offset:0 AED:0.35 eAED:1.00 QI:0|-1|0|1|-1|0|1|0|61
ATGGTAGTGAAGTGTGGACCACATATACCAGTCATGAGCGGAAACTCAACAGCTTCCATC
AAAGATGTATGCTTCAAATTGTACGCATTCGTTGGCAGGACAGGGTGCCTAACGTGGAGG
TCTTGGAACGTGCACACATGTTTAGCATATTCTCCTTTCTTATCAAGAGACGCCTTCGCT
GGTTAG
>maker-gLs.1.0.scaf28319-exonerate_protein2genome-gene-0.1-mRNA-1 transcript offset:0 AED:0.36 eAED:0.36 QI:0|-1|0|1|-1|0|1|0|57
ATGGAGGAAGGACGTATCCCAAAGATTCTGCTGTATGGAGAGTTGGCAGAGGGGACAAGA
CATATTGGACGACCGCAACTGAGATTTATTGACGTTTGCAAACGAAGCATGAGGGAAGCT
AATATTGAAACAAACGAATGGGAGTTCATTGCCGAACATCGCTCCAACTGGTAA
>maker-gLs.1.0.scaf10608-exonerate_protein2genome-gene-0.0-mRNA-1 transcript offset:0 AED:0.17 eAED:0.19 QI:0|0|0|1|0|0|2|0|810
ATGTATTATAAACCTAGAATCCTTTTAGCAACCTTTCGAACAAAGAAACGTAGCATCAAC
CTAGATGTTATACAATGCTACGCACCAACTAATGAAAGTGATGAAGGAGACAAAGATGAA
TTCTACAATAGAGTAATGACCATAGTCCAGGGTCGCCCACGGAGGAACATCGTCATCCTC
ATGGGAGACTTTAATGCCAAGATCGGCAATAGCAACACAGGGTACGAAGAGGTTATGGGA
CAGCAAGGGATAGGCGAGATGAACGACAATGCTGACCTGGTCATAGGGGGGAGCATTTTC
CAGCACAAGAGGATTCACAAAGCTACATGGGTCTCTCCGGACATGAGAACGATGAACCAA
ATAGACCATGTATGTATTTGTAAAAAATTCAGGCGATCTCTCCAAGACGTACGTGTTAAG
AGGGGAGCTGATATTGCCTCAGATCATCATCTTCTTGTGGCCAGGATGAAATTAAAACTA
AAGAGACATTATACCGAGCAAACAGCATACAGGACTCGGTATAATACCTCCCTCCTGAAG
GACCAAGCCAAAAAGGAAGAATTCAGAATCTCACTATTCAATAAGTTCCAAGTCCTACAA
GAAATACTTGAAGATGAAACCACCGAAGGAAAGTGGCAAAGCATGAAAGAAACAGTCCAG
TCAACATGTCAAGAAGTGCTAGGAAACAGGAAAAAGGCACACAAAGAATGGATGACAGCA
GGTACGCTGAATAAAATAGAAGAAAGGAAAAGAAAGAAATCAGAAGTGAATAACAGCCGC
ACCCGAGCACAGAAAAACAAGTCCCAGAAGGAGTATGCAGATGCAAATAAGGAAGTTAAG
AAAAGCATCAAGAGGGACAAGAAGGAATTTGTTGATAAACTTGCTAAAGAAGCAGAGGAT
GCAGCTCACCAGGGGAACATGAGGGAACTGTTTGATACCATTAAGACGCTGTCAGGGAAA
TTTAGCAAGGTAGAGAGACCAGTGAAGGACAAAATGGGAAACACCATACCAAGTGAGGAG
CAACAGAGAGGGAGATGGAAGGAACACTTTGAAGAGCTCCTGAACAGGCCTGAACCAAGA
AATCCACCAGATATCCAACCAGCCGATAATGACCTGCTAATTGACTGTAATAGTCCCACC
AAAGAAGAGATTAGCAGGGCCATTAAACAACTCAGAAATGGAAAGGCTGCGGGACCTGAT
GGCATCCCAGCAGAGGCACTGAAGGCGGACCTGGAAACCAGTGTGGAAATGCTACACCCT
CTGTTTATGAAGATATGGGAAGAGGAGCAAGTTCCTTCCGATTGGAAAGAGGGATACCTT
ATCAAGATCCCAAAGAAGGGAGACTTAAGCTCCTGCTCGAACTACAGAGGGATCACCCTG
CTGTCCATCCCAGGAAAGGTTTTCAACCGTGTACTACTTAACAGGATGAAAAACGCTGTA
GACCCTCTGTTACGGGGCGAACAAGCCGGCTTTCGCACCAACAGATCCTGCACGGACCAG
ATAGCGACACTGCGCATCATTCTAGAGCAGTCACTAGAGTGGAACTCGCCGCTCTATGTC
AACTTTGTTGACTATGAAAAAGCCTTCGACAGTGTTGACAGGCAAACCCTGTGGAGATTG
CTAAGGCATTACGGGGTGCCACAGAAGATTACTGATATAATCAGAAACATGTACGAAGGG
ATAAACTGCCGAGTTATCCATGGCCAGCAGTTGACAGATGCTTTCCAGGTGAAGACTGGT
GTGAGACAAGGTTGCTTGCTGTCACCATTCCTCTTCCTGTTAGCCATTGACTGGGTGATG
AAAACATCTACACAGCAGAAAAGAAATGGCATCCAATGGACCTTGTGGGATCAACTGGAT
GATCTTGACTTTGCTGATGATCTTGCACTTCTTGCACATACCCAACAACAGATGCAGGAG
AAAACAAACATTGTCGCAGCCACTTCTGCTAGCATGGGTCTCAACATTCACAAAGGGAAG
AGTAAAATCCTCAAGGTTAATGCCACCAGTACATCACCCATTATGCTTGAAGGAGAAGCC
CTTGAGGAGGTGGACAGTTTTGTTTACCTTGGCAGCATGGTAGATAAACAAGGTGGTACA
GATGCGGACGTCAAAATAAGGATAGGAAAAGCAAGAGCAGCCTTCCAACAACTCAAGAAT
GTTTGGGTCTCTAACAACTTAGGCAGCAAGTTAAAAGTAAGGATTTTTAACGCTATGGTA
AAACCTGTGCTGCTATATGGAGCCGAGACATGGAGAACAACGGCCGTAAACCTGACCAGA
ATCCAGTCCTTCATCAACAACTGTCTAAGAAGGATTCTCAGAATTCACTGGCCAGACAAA
ATCAGCAACCAGGAACTGTGGCAGCGGACAAAACAGAAGCCCATGAGGAAGAGATTCTCC
AGAAGCGGTGGAGGTGGATTGGTCATACACTAA
>maker-gLs.1.0.scaf10608-exonerate_protein2genome-gene-0.17-mRNA-1 transcript offset:0 AED:0.44 eAED:1.00 QI:0|-1|0|1|-1|0|1|0|13
ATGAAGAGTGGGTACGGAAAATGGCCTTTGCTGCAGACATAA
>maker-gLs.1.0.scaf10608-exonerate_protein2genome-gene-0.18-mRNA-1 transcript offset:0 AED:0.44 eAED:1.00 QI:0|-1|0|1|-1|0|1|0|13
ATGAAGAGTGGGTACGGAAAATGGCCTTTGCTGCAGACATAA
>maker-gLs.1.0.scaf46188-exonerate_protein2genome-gene-0.0-mRNA-1 transcript offset:0 AED:0.18 eAED:0.18 QI:0|-1|0|1|-1|0|1|0|91
ATGTCCGTCCATCCGTCCGTCCATCCATTCATCCACCCATCCATCCATTTACCAATCCAT
CCATCCATTTACCAATCCATCCATCCATCCAGCCATCTATCTATCTATTTATTTATCCAT
CTATATTTCTCTCTCTATCTCTCTCTCTCTCCCTCAGTCTCTCTCTCTCTCTGTCGTTCT
CTCTCTCTCTCTCTCTCTCTCTCTCTCTCTCGCTCTCCCTCTGTGAGTCTCTCTCTCTCT
CTTTCTTCTTTTGTGACGCATAGAAACGATTGCTGA
>maker-gLs.1.0.scaf26933-exonerate_protein2genome-gene-0.0-mRNA-1 transcript offset:0 AED:0.31 eAED:0.31 QI:0|-1|0|1|-1|0|1|0|72
ATGGATCGAACTTCATGGCGTTCCACTTTGCACAGGAGTTCCATGCAACATGAAGTTGTC
AGAACATCGGCTGCAGGGCGAAAGAGACATGCAAGGAAGGCCCGCTCTGACTCTGGTCCC
GGAGATACGTTATCATTACCCTGCACCTGCTGCACAAGAGAATTTCGTGTCAGAATCGAC
CTTATTAGCCATCTGCGGACGTACAAACAGAACCAGTAA
>maker-gLs.1.0.scaf06270-exonerate_est2genome-gene-0.0-mRNA-1 transcript offset:27 AED:0.32 eAED:0.32 QI:27|1|1|1|0|0|6|0|237
GGATTAGGAAGCATCAAAACATCATCAATGGCAAGTCTTCTATCACTGCAGGATTATAAA
GATTCAGATGAATCTAGCACAGAAGAATCTGAAGTTAATGCCCATTTGCTGCCACTTAAA
AACCAAACAGTGTCAGTTTCTTCGACAATAGCCTTAGTTGCCGCACCAGAAGTAGTCTCT
AATGAAGACAACTTTGGTCTTAGACACATTGATCCTAAAACAAAAGAGCTCAAGTATAAT
CCAAAGCATGATGAACTTTTTGCACCACATGTGGGTCCAGTTAATCCCTACCGAACTCAG
CAGGCAAGTGCTATGCGAAACACCCTCTCAGGCTTTGCAGAACCAGCTCATTTCAGTGAT
TTTCAATTTGATAATCAGAGAAAAACATTCACAAGTTATGGTTTTGCATTAGATCCAAGT
GTAGATGATGGGGGAACGCCTGAGACTTTTGTTGGTGATTCTACATCAGTAGATGAGAAT
AAAGGTAAAACAGTGTTTGAAACGAACTCAACAGTAGAGAAGAGTAAAAAGAGACAACGG
GAAAAGAACAAAGATCCCGCTGACATAGATGGTTACTTAGGCCCATGGGCAAAATATAAA
GATGAAGAAACAATCTCCAGACCAAGTGAGGAAGAACAAAAGGAATTGGATGAAATTCTG
GCTAAAAGAAACAAGACTGGAAAACAAATGGAAGAGAAACCTATGGAAGAAAAATCAACA
TTACATGGTGAGATGCTT
>maker-gLs.1.0.scaf06270-exonerate_protein2genome-gene-0.1-mRNA-1 transcript offset:0 AED:0.14 eAED:0.14 QI:0|0|0|1|0|0|4|0|241
GGTGGGAGAAAACCATGGAGAAGGATTTTACTTTTTGGACCACCAGGGACTGGAAAATCT
CGTCTAGCTCAAGCTGTCTCCACAGAGGTCAAGGCTACATTTTATTCTGTATCCAGCACT
GATCTCATGTCCAGCTGGGTTGGAGAAAGTGAAAAGATGATCAAAGAACTTTTCCATCAT
GCAAGCAATCAAACTGGCCAATCAGTGATATTTATTGATGAGATAGACAGTTTGTGTCGT
CAGCGGAGCACCAGGGAAGATGAAGGTACAAGACGGATTAAGACAGAGCTCCTTATCCAG
ATGGATGGAGCAGACAGACAAGTTCAAGACAAAATATTTTTGCTTTGTGCCACAAACTGT
CCATGGGATTTGGACACAGCATTTTTAAGACGCTTCCAGAAGAGGATCTACATACCTCTT
CCTGATCATGCATCCCGGATCCAGCTAATGAAGCTTCACTGCGATGGCAGTCATGTAAAT
CTTACAGACCATGACTGGACAGAGCTGGCCAATCTAACTGAAGGATATTCTGGTAGTGAC
TTGGCAACACTCACCAATGGTGGCCTCTTCCAACCAATTAGAGATTTGCAAGCAGCAAAC
TATTGGCATGAGACCAAGGGTATGTGGATGTCTTTTGCTGCATTGACAACAACTTCTAGA
CAGAGGCAGATCAAATTGATGCTGCTGAAAATTATTCCATTATTTATTAAAACATTGTGT
GTGTAG
>maker-gLs.1.0.scaf02672-exonerate_protein2genome-gene-0.0-mRNA-1 transcript offset:0 AED:0.13 eAED:0.13 QI:0|0|0|1|0|0|6|0|252
TCTACAATCTTCCGAGAATTGGTAAAGCTGTATCCTACGCACGCATGCCGTGAATTCAAC
CATATCTTTCCTCTGCTTGTTGACAACTGTGGATTCAGAGAAGACAACATCCCACAACTA
CAGGACATATCAGATTTTCTCAAAGATTGCACAGGTTTTTCCTTAAGGCCAGTTGCTGGG
CTTCTGTCATCCCGTGACTTTCTGGCTGGCCTTGCCTTCAGAGTTTTTCACTCTACCCAG
TACATCAGACATGGCTCAAAGCCAATGTACACTCCTGAACCAGATGTATGCCACGAGCTG
CTTGGACATGTTCCTTTATTTGCTGATCCGTCCTTTGCACAATTCTCTCAAGAAATTGGC
TTGGCAAGTCTTGGCGCTCCTGATGAATACATTAAAAAACTGGCCACTTTGTACTGGTTT
ACAGTAGAGTTTGGTCTCTGCCAACAAGAGAGTGGACTCAAGGCCTATGGAGCTGGCCTG
CTTTCTTCATTTGGAGAGTTGGAGTACTGCCTCAGTGACAAACCAAAAGTCCTTCCCTTT
GATCCTGTTAAGACTTGTGAGCAGGAGTATCCAATAACCAGCTTCCAACCAGTATATTTT
GTGGCTGAAAGTTTTGACACAGCTAAAGTGAAAGTCAAGCAATTCGCTGCAACTATTCCA
AGACCTTTTAGTGTGCGCTACAATCCTTACACTCAGAGTGTTGAGGTCATTAACAGCAAA
CAACAGATCATTAACCTGAGCAAAGATATCAGAGGTTAG
>maker-gLs.1.0.scaf02672-exonerate_protein2genome-gene-0.3-mRNA-1 transcript offset:0 AED:0.19 eAED:0.19 QI:0|0|0|1|0|0|2|0|191
ATGACATCAAGAGGTGGCATAAGACCTGAAGGTTCTGATGGAAGTGATCACTGGCACAGA
GAAAGCATAGCTTGGCAATATAAAATAAGCTCAATTAATAAAGGGCGATTGAGATTGGCA
CTGTTCCTGCACATTTTGATTGGTCTATTAATGTTTTTCCGTCTCCTACCTGGAATCACC
GGAGCTTTTGGACTGACAGTAGTTAGCCTTCGACGCCTTGACCTGCCACATCCTAGGCCT
TGGGAATATGCCTGGTTGATCAGTTTAGTTGCAGCAGTAATTGGATGGCGCTCAACACCC
CAAAATAACTTATTTTTGCTGAAGCAGTTTGTACTCGGACTGGTTGTCTTTGGTCTTTCT
CCAATTTTCTTTGGATTTTTCGATTTGAAGAATGACATAATTCTGTACCTACAAGAGAGA
AAATACACATATGAGATGCTAGGTTTTCCTGCTGTGGTGCTATGGATAGCATTCATGCTT
ATAGCACTTCAGCTGCACATATTTTCTCTTTATTTCAGTTATGTCCTTCTAGGCTCTTGG
AAGCCTCGTGTAATAGAAAAGTTGAAAGCTAGATAA
>maker-gLs.1.0.scaf25059-exonerate_protein2genome-gene-0.0-mRNA-1 transcript offset:0 AED:0.08 eAED:0.08 QI:0|-1|0|1|-1|0|1|0|816
ATGAAAATTAGGATCGGATTGAATGTCCGATTGAATGCCCGATTGAATGTCCGATGGGTT
GTAGTGACATTAGCATGCCTGGTCGCCTCGGCCTGGGGCGCGGATGTCAATTACTCCGTG
CAGGAGGAGAGCCCCCCGGGGTCACTCGTGGGCAACATCCCGGAATCCCTGGACCTCGCC
ACCCTGGTGTCTCAGGCCAGTCTTCCGTCCATGAGGTACAGCTTCTTGAACACGGACTCC
GCAATCCTCAACCGTTTCGCGCTGGACCCCAAGACAGGGGTTCTCAGACTCTCCACGCGA
GGGGTGCTGGACCGGGAGGCCATCTGCCCCTACGATGTTGCCTGCGTCCTTGAGCTTCAA
ATCGCGATTCAGTCTACGCAGACGCAGTTCTTCCGGAAGGTTCTGGTCGCGATCGACGTC
ATCGACATCAACGACTTCGCCCCGCAGTTCAAGGAAAACCGCACGACGCTGACCATTTCG
GAATCCGTTCAGATCCCGTCTTCCTTTCCTCTACCGTCCGCCGTGGACCGAGACACCGGG
GCGAACAACTCTCTCCAATCCTACGAGATCGTCCCGCAGGACGGCCCGTTCGAAATCTCC
TATTCGACCGAAAATCCCAATCTGATGCTGAAAGTCGTGAAGGAACTCGACCACGAGTCG
CAGGCCAAGTACTCGATCAGAATCATTGCCAAAGACGGCGGTAGTCCGCCCAAAGAAGGC
GTCCTCTTCGTCGATGTTCTCATCGAGGACGTCAACGACAACCCGCCGGTGTTCACACAG
GAAAACTACGCGAAAGTCGTGGACGAAAAAGTCACGCAGGGCTCGGTCCTGCTCACGCTG
ACCGCGACGGACGCGGATTCCGGTAAAAACGGTCAGGTTCGATATGGTCTGAGCAGGCGG
CAGCCGGCGTCTGTCCTGACCATTTTCTCGATCAACGACAAGACCGGTGAGCTCAGGCTC
GTCGGGGATCTGCAGAACGCCGACGTCGAGCTCTACAAGATTGACGTGGAGGCCAGCGAC
ATGGGCGACCAGCCTTTCACCACCAAGACCACCGTCACCATCACGGTCGAGGACACCATC
AACAGACCCCCGAAGATCGTCATCAGCTACCTCTCCAACAACAACTACTCGTCCGTGTCG
GAGTACGCCAACCTGGGCGTCGCCGTGGCGCACATCCTCGTGAGGGACACGGACCGGGGA
CCCAACGGCATCATCCAGTGCAACATGACCACCGCCGGGGCGTCGTTCGAGCTGCAGAGC
TACGACGTCAAGGAGTACAAGGTCATCGTGGCCAAACCCCTGGACAGGGAGACCGTCAGC
GTCCACAACATCACCGTGGGCTGCAGCGACTCTGGACTGCCCCCGCTCAGCACCTCGCAG
ACGTTTCAGGTCAAGGTCACCGACGAGAACGACAACGTCCCGGAGTTCAAAGAGAAACGA
ATCACCGTCGGCCTGAAGGAGAACAGCGCAGCGGGTCAGCAGATCGCCCAGGTCACGGCC
GGGGACAGTGACGATCCGGAAATGGGCAACGGGAGGGTGACGTACCGACTCACGGACGTC
AGCGACGGGGAATTCATCATCAACTCGAACACCGGGACCATAAAGGTCATGACCTCATTC
GACTACGAGAAGAGGCGCGAGATTAACTTCACGGTGGTGGCCGAGGACAACGGGGTGCCG
AAACGATCGTCCAAGCTCAGCGTCACGGTCAACATACTGGACGTGAACGACGAAGCCCCC
CACTTCGCGCAGAACCGATTCTCGATAGCCATCTCTGAAAACACCGAGCCGGGGTCGACG
ATCGGGGAGATCACCGCAACGGATTCGGAAGACGGACCCAACGGCCAGATTGAGATCACC
CTGATCCCGGGATCGGGTCGGACAAGAAGGAACCTCGGCGACCCCAAAGAATCGGCCGCC
GGGAATTACGAGGGCATCGATGACTCGATCCTGCCGTTTCAGATCCGACCCAACGGGAGT
CTGATCCTCGCGACTCCGGTCGACTACGAAAAACTAACGTCGTACGAGTTCGAGGTGGAG
GTGCGAGACAAAGGGGCGCCGCCGCTGAGCAACACGGCGACCGTCGTCATCGACATCAGG
GACGAGAACGACAACGCCCCCCAGGTCCTGCACCCGAACGTCTCCGAGATCGTCTTCACG
GCGCTGACGGGCGCCGACTCCCCGAAGACGCTGATGACCTTCGAGGTGGTGGACAGGGAC
AGCGGCAACAACGGACGGATTGTGTTCACCATCACGGCCAGGAACGACAGCGGCCGGTTC
GACGTCGATCAGTCGAGTGGTGACGTGCAGAGGACGAGAGGTTTCACAGGTGAGTCTTAC
CTGAACTCTGATGTCTTCATATACATCTGTCTGCATGGCCACCATTTCAATTCCCAGCTC
AGCATTTGTTCCCCCCCCCCTTTCCCTCCAAGCGCCGTTTCCTATTTATAA
>maker-gLs.1.0.scaf25090-exonerate_protein2genome-gene-0.0-mRNA-1 transcript offset:0 AED:0.38 eAED:0.38 QI:0|-1|0|1|-1|0|1|0|32
ATGTATGTGGTCTGCTCTCGCGTCGGAAAAAAATCTGATTTATTCGTGTATGTACCAGAC
GGAAAAAAAGAAAAACGTTATGTATTTAAAAGCTCTTGA
>maker-gLs.1.0.scaf05033-exonerate_protein2genome-gene-0.7-mRNA-1 transcript offset:0 AED:0.30 eAED:0.30 QI:0|0|0|1|0|0|6|0|381
ATGGCCGTATTCGAGGATACTATACGAAGGGTGGAGTTGGTCAATGCCTTCCCATATGTG
ATAGAAAACATAGATCGGTTTAGATTTTCTTTAGGTAATCAGTTGGCAGATCTCTTTATT
CAACATGGCAGGATTCAAAGTAGTTATAAAGAAATCCGAGATCAACTTGATCAGCTGCTG
CAAAAGAGAGCAAAGCAAAGGGCAAAGATCGAGCTACAAAATATTGCTTTAAAAGAAGAG
GAGGAGGCCATGAGGAACCTAGGTCTAGTAGCTCAACAGGTTAGTCATTCTTGTAAAAAT
ATTCTCCGCCTCTTCATGGCCAACCCAGCAGCCATGAAAGTAGTATTAGAGGCTTATCCT
GGTGATGAGAGCCCCCAGAGCATTGTAACCAACATGCAAGAGTTGCGTGAGATTCTAATG
CACAAACTTTTGACAAACCCAGAGGAGGAAAAAGAAAGAGCAGCCTACTTGGATGAAATC
TCAAAAAGGGAACGTCACAATGCAGCTCTCATTGAAAAACTGGAGAAAGATTTAAAAACT
GCCATTGATGAAAAAGATGAAGAGATTCGAAAGAACAATGATATTATTAAAAGACTCCAG
ACAGATCTTCATACTATTGAAAAAGTTTCAGAAGAAAACAATAGGCGCACACGTTTGGAA
GCAGAAAAAAATGAGATGGCAGATGCTAAAAATAGCCAACAAAAAAGCCAAAAGCTCCAA
TCTGAAATAAATGCCTTACAATCTGCATTAAACAACTTCATCACAGAACACAGGGAATTG
GAGGCTGATCTTAGAGCTAAAAAATATAAAGTAGAAAATGAAGTTGACAACTGGATTCAG
AAATATGACCAAGATCTGGGTGAAAGACAGGATGAATATGAAGAAATAGATACAGTCTAT
ACTGAAGAAAAGAAACAGTTACTAGAGCTGGAAGAGAGATTTGCCACTCTTGAGAAAGAA
TATCTCTCCATCATGGAGGAGAGGAGAGTGGCCAGGAGCAAGCTGGAGAAGGCACAGCGA
GAGCTAGAGATGTTGGTCAAGGCAGCTACTACCATCCAGGCCTTCTGGAGATCCTACAAA
GTCAGGAAAGCATTAAAAGCCAAATCTAAGAAGAAAGGAGGAAGGAAAGGAGGAAAGAAG
AAATAA
>maker-gLs.1.0.scaf05033-exonerate_protein2genome-gene-0.5-mRNA-1 transcript offset:0 AED:0.31 eAED:0.32 QI:0|0|0|1|0|0|9|0|326
ATGGGGCAAGACATTCCTCACCCTCAGGCATGCTTCAGCCGGCAACTTCGAGAACACAAC
AGAAGGAAACAGTGGAGTTTAAACTATCAAGAGGCTGCCATATATTTACAGGAGGGCCAT
AACAATGATAAATTCTACACCCACCCACAAAGCCATGAAGCTCTGCCAGCTTATCAGGTG
GCCCACAACCACTGGTTCTACTCCCTGGACCTGTTTGCTGCTGTAGCCGTGATGCTGCTC
GCAGCCTGTGAGAGGCCAGCTGTCCAGTACCTGGAGATGCCTGTTGGGGTCCATGGGTCT
ATAGAAATGTTGTGTCTCCTCATCTTAAGTTTAGATCTGGGAATTCGTTTCAAATGGCTG
GGTTGGCTTGGATTCCTCAAGCATAAAAGGACACTATTTAAAGCTGTCATGATAATCCTT
ATGCTGGTTGAATCTATCGTGGTGCTAGTCAGACAGACCAACCACTTCAGGGTGACTCGT
GCCCTGAGGCCATTGTTTCTGATACATACACATTACTGTCAAGGTGTTCGTAGGATCACA
CGGCAGATCATGTTGTCAATGCCCCCAATATTGGACATGATTGTACTTCTACTCTTCTTC
ATGCTCATCTTTTCCATACTAGGTTTTTATTTATTTTCTGGCATCAGTACAGACGAGAAT
TTCAAGACAATTCAAAGCAGCTTTGTTAGTTTGTTTGTTCTTCTCACAACTGCCAATTAC
CCTGATGTTATGATGCCTGCCTACAACGAGTCCCGGTACTACTGTGTGTTTTTTATCATC
TACTTGTCTCTTGAGCTCTACTTTCTAATGAACCTGTTACTTGCCGTTGTTTATGACACA
TTCTCCAACCTGGAAAAGACCAAAGTGCGATCTCTGTTCTTTCACAAGAGGGAGGGCTGC
ATGCACGCCTTTAGGCTGCTGGTCACTCAGGCTGTAAGTTGTCCAAGACAAGATTCATTC
AATCATAACTTGGCCATGTAG
>maker-gLs.1.0.scaf05033-exonerate_protein2genome-gene-0.0-mRNA-1 transcript offset:0 AED:0.28 eAED:1.00 QI:0|-1|0|1|-1|0|1|0|70
ATGACAGTGAAGTGTGCCCCATATATGGCAGTGAAGTGTGGACCACATATGCCAGTCATG
AGCGGAAAGTCAACAGCTTCCATCAAAGATGTCTGCGTCGCATTTTACGCATTCGATGGC
AGGACGCAGTGCCTAACACAGATGTCTTGGAACGTGCACAAATGTGTAGCATATTCTCCG
TTCTTAGCAAGAGGAGGCGCCTACGCTGGTTAG
>maker-gLs.1.0.scaf20701-exonerate_protein2genome-gene-0.0-mRNA-1 transcript offset:0 AED:0.14 eAED:0.14 QI:0|0|0|1|0|0|2|0|139
ATGAGTGGCATAAAGAAAGGCTTGGCTGCAGCATGGAAGGTTTATTTAATAAGGTCCCAT
GGGTTCAACCATAGACAGTTCAGAGACCTGTTGAAAGATACAGACACAGAATCGCAAAAT
TTACCATATTACACAGCAATACGATGGCTAAGTTGTGAAAAAGTTTTGAGCAGAATATTT
AAGTTAAGAAATGAAATAGGTGACCTCCTGGAAAGTAAAGGCAAGCCACAGCCATTACTG
TCTGATGAAATGTGGGTATGGAAAATGGCCTTTGCTGCAGACATAACTAGTCATTTAAAT
TTTATGAACCTAAAACTGCAACGAGAGGAAAATCTAGTTTCTTATCTATACACCCAGCTT
AAGGCCTTCAGATCCAAATTCGTCTTTTTTTTGTGCAACAAGTACAGGCCAACAACTTGA
>maker-gLs.1.0.scaf21789-exonerate_protein2genome-gene-0.0-mRNA-1 transcript offset:0 AED:0.28 eAED:0.28 QI:0|-1|0|1|-1|0|1|0|83
GGAAGATTTTCAGTTGGGCAATCTACTTTAACTCGATTCTACTCATTACATTTTATTATA
CCTTTTGTAATTGGATTCTTATCGGCAATTCATATTTATTTCTTACACGAAAAAGGAAGA
ACTAACCCATTAGGCGACATTAACCATATTTCTAAATCTAGTTTTCATCCTTATTTTTCT
TTAAAAGATTTTGTAGGTTTTATAGTAGTCCTTTTGGCTTTAAGTGTTGTCGCTTTAGGT
TTTCCTAATTGA
>maker-gLs.1.0.scaf21789-exonerate_protein2genome-gene-0.1-mRNA-1 transcript offset:0 AED:0.45 eAED:1.00 QI:0|-1|0|1|-1|0|1|0|17
ATGGTCAATGCTCAGAAATTTGTGGGGCTAATCATTCTTTTATACCTATTGTAA
>maker-gLs.1.0.scaf24964-exonerate_protein2genome-gene-0.0-mRNA-1 transcript offset:0 AED:0.31 eAED:1.00 QI:0|-1|0|1|-1|0|1|0|35
ATGGTACGGCCACGTAACAAGGAAACAAGGGCTTGCCAGAGAAATATTGCAGAGCACCAC
AAGAGGGGGGAGAAGAAGAGTAAGACAAAGAAAAAGGTGGGAGGATAA
>maker-gLs.1.0.scaf11031-exonerate_protein2genome-gene-0.0-mRNA-1 transcript offset:0 AED:0.32 eAED:0.32 QI:0|-1|0|1|-1|0|1|0|121
ATGCTTGTCTTTTGGGAAGAATTGTTGCAACATTTTCACAGGGTCAGTCAAGTTCTACAA
AATGAGCACGTGAACTTGAAAACATGTGCTGATTTGTATTCTTCACTAGCAGATCACTTG
CATGAATCTAGGAATGAATTTGAAAGATTTGAAGAAGCTGCAAAAGAAATAACACCAGGT
GTGAATATTAAGTCAACTTTGACCCGTAATCGTAAACGAAAGACAGTGGTCATTGATGGT
GATGCCCCTGAGGTATCTCAGAATGCCAGAGACAATTTTCGTATATCTGCTTTCTACACC
ATTGTTAACAAACTTGAGACAGAGATGAGTAGACGAGGACAGGTATATAATGATCTAGCA
GTTTGA
>maker-gLs.1.0.scaf69550-exonerate_protein2genome-gene-0.0-mRNA-1 transcript offset:0 AED:0.06 eAED:0.06 QI:0|0|0|1|0|0|2|0|256
ATTCCCAGGCACTGTTTTGTCTGTGATGCCAGCAACCCCAAGTACAGCTTTCCGCCCGAG
TTTCTCACAGATCTCAACAACCCGAGCAACGTTACCTGTTGGATGTCGAAAACATACAGC
GCTGTCCAGTATCCATCCAATGTCACGCTGACCCTAAGTCTGGACAAGAAGTTCGAACTC
ACATACATAAGCCTTCAATTCTGTTCAGCCCGCCCCCACTCCATGGCCATCCTAAAGAGT
GTTGACTACGGCAAGACCTGGACCCCCTTCCAGTACTACTCCAACGACTGTAAAAAAATG
TACAGCAAATCCCCGCGGTCCCAGGCCACGAAGGCCAACGAGCAGGAGGCCCTGTGCTCG
GAGGCCTACAGCAACATCGACCCTTTCACGGGGGCCCGGGTGGCCTACTCGACCCTCGAG
GGCCGGCCGTCGGGCCAAGACTTCGAGAACAGCCCGGTCTTACAGGACTGGGTGACGGCC
ACGGACATCAAAGTGGAGTTTCACAAGCTCAACACGCTCGGCGACGAGGTCAAGGACGAC
GACGGCGCCAAGAAGAGCTACTACTACTCCCTCTCAGACTTCGCCGTCGGGGGCAGGTGC
AAGTGTAACGGCCACGCCTCCAAGTGCATCACGGGGAGGGACGGCCGGCTGGCCTGTGAT
TGTAAACACAACACAGCCGGCTACGACTGTGAGAAGTGCCAGGCGTTTCATTACGACAGG
CCGTGGCAGCGGGCATCTAGCCGTGAGGCCAACGAATGTGTAGGTAAG
>maker-gLs.1.0.scaf03178-exonerate_protein2genome-gene-0.0-mRNA-1 transcript offset:0 AED:0.05 eAED:1.00 QI:0|-1|0|1|-1|0|1|0|57
ATGAACCCACTAGAGAGCTCCGCTCATCTGATAGTGGCAAAATATTGCTACCGCGTGTTC
GCCTTGAGACTTACGGAAAGCGTACTTTTGCATTTGCCGACCCAACAATTTGGAACGCAC
TTCCAGTCGCTCTCAGAAAAAGCCAGACACTGGAGTCCATTAAAACCGATTTAA
>maker-gLs.1.0.scaf03178-exonerate_protein2genome-gene-0.1-mRNA-1 transcript offset:0 AED:0.04 eAED:1.00 QI:0|-1|0|1|-1|0|1|0|57
ATGTACCCAGTAGAGAGCTCCGCTCATCCGATAGTGGCAAACTCTCGACACCACGTGTTT
GCCTTGAGACTTACGGAAAGCGCACTTTCGCATTTGCTGGTCCAACAATTTGGAACGCCC
TTCCTGTCGATCTTAGAAACAACCAGACACTGGAGTCCTTTAAAACCGATCTAA
>maker-gLs.1.0.scaf12311-exonerate_protein2genome-gene-0.0-mRNA-1 transcript offset:0 AED:0.46 eAED:1.00 QI:0|-1|0|1|-1|0|1|0|5
ATGATTGGTCTTAACTAG
>maker-gLs.1.0.scaf47688-exonerate_protein2genome-gene-0.0-mRNA-1 transcript offset:0 AED:0.27 eAED:0.66 QI:0|-1|0|1|-1|0|1|0|68
ATGGACCATATCTCCAATGATACAGTGAAAGAAAGGGTTCGTCAGGCAATTGGGGAGTAC
GATGACCTATTAGTGACTATTAAAAAAACGCAAATTACAATGGTACGGCCACGTAACAAG
GAAACAAGAGCTTGCCAAAGAAATATTGCAGGGCACCACAAGACGAGGGAGAAGAAGAGG
AAGACAACGAAAAAGATGGGAGGTTAA
>maker-gLs.1.0.scaf11354-exonerate_protein2genome-gene-0.0-mRNA-1 transcript offset:0 AED:0.28 eAED:1.00 QI:0|0|0|1|0|0|2|0|114
ATGATGCCCCAAACAATCATACCCCCAACAAGCATACTCCCAACAACCATACGCCCAACA
ACCATACCCCCAACAAGCATACTCCAACAAGCATACCCCAACAACCATACCCCAACAACC
ATACCCCATCAAGCACCCTCAACAAGCATACCCCCAACAACCATACCACCAACAAGCATA
CCCCAAAAAGCCATACCCCCAACAAGCATACCCCCAACAAACATACCCCCAACAAGCATA
CGCCCAATAAACATACCCCCAACAAACATACCCCCAACAAACATACCCCCAACAAGCATA
CCCGGAACACCCTGGTCTCGTGCAGCTCTTAAAGTTCAGGTCTAA
>maker-gLs.1.0.scaf61048-exonerate_protein2genome-gene-0.0-mRNA-1 transcript offset:0 AED:0.20 eAED:0.20 QI:0|-1|0|1|-1|0|1|0|71
ATGCACTTTGTACACGGGTCTTGTGTGGAGAGTGCTTTAGTTAATTCGTCCAAACCTCCT
GTTTTCTTCAGCTTTTTCACTAAGCTTTTCACAGCTTTCTCTGCCCACTTATCGTCCTTT
TCGTGCTCACCCTTTTTCCAAGCTAGAAGTCTTTTAACAATAGGAGGTGTAAACGGTGAT
AAAGGGGATGACATCATCTTTGAAATAATGCGATAA
>maker-gLs.1.0.scaf08805-exonerate_protein2genome-gene-0.0-mRNA-1 transcript offset:0 AED:0.43 eAED:0.43 QI:0|-1|0|1|-1|0|1|0|126
ATGGATATAGATCGAACACGCCAACCATGTGCAGAACACGCCAGAGACTCAAAAAAAGCA
AGTATCCTACCATGGAAAAAACCAAGCAGTCGCGTGCATATCGACCATGCCATTAACTTT
AAGGGATCACATTCGCTGACGATGATATATGCTTATTCAAAGGATCCGTGCATCCTAAGG
GCAACATCTACATCTATCAAAGCCGCCATTGATCTCCTAGAGGACGATTTTGCTTATTTA
TTTTATACAAAAACCATAGTAAGTGATAATGCCACAAGCTGCATATCTGAAGAATTTCAG
CATTGGCGTAAAGAGAGCGGTTGTACATCTTGCAAGAGCTCCCAATTATCCTGCTACGAA
TGGAGCTGCCTGAAAGACTGA
>maker-gLs.1.0.scaf08805-exonerate_protein2genome-gene-0.1-mRNA-1 transcript offset:0 AED:0.45 eAED:1.00 QI:0|-1|0|1|-1|0|1|0|28
ATGGATCAAGAATTGTGGTGCCAAAAATACTACATGCTCACGTTCTCCAAATACTGCATA
CAGGACATGTTGGAATCGAGCGGATGA
>maker-gLs.1.0.scaf19512-exonerate_protein2genome-gene-0.0-mRNA-1 transcript offset:0 AED:0.42 eAED:0.42 QI:0|-1|0|1|-1|0|1|0|32
ATGGAAGAAAACCGGCTTCCTAAACAGCTATTCTTCGGAGAACTCACGTTAGGCAAGCGC
TCCCAAAGTGATCTAAAAAGCGTGACAAAGAGTCATTGA
>maker-gLs.1.0.scaf19512-exonerate_protein2genome-gene-0.1-mRNA-1 transcript offset:0 AED:0.49 eAED:1.00 QI:0|-1|0|1|-1|0|1|0|4
ATGCCAAAAGACTAA
>maker-gLs.1.0.scaf82969-exonerate_protein2genome-gene-0.0-mRNA-1 transcript offset:0 AED:0.16 eAED:0.16 QI:0|-1|0|1|-1|0|1|0|70
GTCATCCATCCTACCATCATATCATCCTACCATCCTTCCATCCTAACATCTTACCATCCA
TCCATCTTACCATCCTACCATCCTAAAATCCATCCTACCATCCTACCATCCTACGATTCT
ACCATTCTACCATNTTACCATCCATCCATCTTACCATCCTACCATCCTAAAATCCATCCT
ACCATCCTACCATCCTACGATTCTACCATT
>maker-gLs.1.0.scaf09345-exonerate_protein2genome-gene-0.0-mRNA-1 transcript offset:0 AED:0.05 eAED:0.05 QI:0|-1|0|1|-1|0|1|0|191
ATGGACCGGAAGCGCAGCCATGACGGACGTGACGCCCAGACTCCGAATGAGAACAATGTC
AACCCTGTCAACACTCACGTCTTCATCACTGTCCCAGAAGAAGATCTTGGTTTTCGCGGG
AATCTGAAGCGCTACGGCAGGAAGTGCATCGACGGCAGCAAGCAGAACGCCCTTCTCATC
GGGCTCCTGCTCTCGGTGGTTCTCGGGATTTTAATGGGGCTGGGCATCAGAAGCACCAAA
GACACGTTCAGCAAGCGTGAGATCATGTATCTGGGATTCCCCGGAGAGCTGCTGATGAGG
ATGCTCCAGATGTTGATCCTTCCCATCATCCTCTCGTCGTTGATCTCAGGGATCGCTGGG
CTGGACGCCAAGACCTGCGGGAGGATGGGTCTCCGTACCATCGGATACTTTGGGGTGACC
ACGTTCCTGGCAGTGTTCCTGGGGATACTTCTAGCGGTCACCATACAACCAGGGGGCAAT
GCTGACAGGAGCCAGATGAGACGGTACGGCAAGGCGGAGCCGCTCAACTCGGCGGACACA
TTCCTGGATCTCATCAGGTCAGTTGGTGTTTATTGA
>maker-gLs.1.0.scaf01992-exonerate_est2genome-gene-0.7-mRNA-1 transcript offset:86 AED:0.08 eAED:0.08 QI:86|1|0.88|1|0|0|9|0|356
GTCACTCGCGAGCCTCAGATTCGCCCTCGGTCGACTTTACACTTTCAGCAGAAATCTATT
CTGCGTTCCACAGTCAAGTTGTAACAATGGCTAAATCAAACAGTCGCTTTGCTCAGTACC
TGACTCCTACTCAGGAAAATGAACTTCGTCAAATTGCCGCCGCCATTGTTGCCCCAAGGA
AAGGAATCTTGGCAGCAGATGAGTCTGTCGGTACAATGGGAAAACGTCTTGAGGGTATCA
ACTTGCCTAATACAGAGGACAACAGGCGCAAATATAGAGAGCTCCTCTTTACAGCTGATG
ACAGTCTTGGTGACAACATAAGTGGTGTGATATTGTTTGATGAAACCTTCAGACAGTCCA
CAGCTGATGGAAGACCATTTGTAAAGGTTTTGCAAGAGAAAGGGATTATTCCTGGCATTA
AAGTGGACAAGGGTGTTGTTCCTTTGGCTGGTACACTGAATGAGTGCACAACACAAGGTC
TTGATGGTCTTGCTGAGCGTTGTGCAGAATACAAAAAAGGTGGCTGTGGTTTTGCCAAAT
GGCGTTGTGTGTTGAAGATCTCAGATCACACTCCCTCCTACCAGGCCATGATTGAGAATG
CTAATGTTCTGGCTCGTTATGCCAGTATCTGCCAACAGAATGGTTTGGTGCCAATTGTTG
AACCTGAGGTGCTACCTGATGGTGACCATGATTTGGAAACTGCCCAAAGGGTCACAGAAC
AAGTTTTGGCCTTCCAGTACAAAGCTTTGGCTGACCACAATATCTTTTTAGAGGGAACTC
TTTTGAAGCCAAACATGGTCACAGCTGGTCAAGGATGCCCCAAAAAGTACACACCAGAGG
ACATCGCAAGAGCTACAGTGACTGCCCTGAACAGGACCGTCCCTGCTGCAGTTGCAGGTA
TTACTTTCCTTTCTGGCGGTCAATCTGAAGAAGATGCCACCATCAATTTAAATGCCATTA
ACCAATTCCCTGGGCGCAAACCCTGGCCGCTCACATTCTCATATGGCCGAGCTCTACAAG
CTAGTGTGTTGAAAGCATGGGGTGGTAAAGATGAAACTTTTAAGGCAGGCCAGCAAGAGT
TGCTAAAACGTGCCAAGGCTAATGGAGATGCTGCTGTCGGCCAATACCAGGGCGGTGGTC
CCAGTGTTGCTGCT
>maker-gLs.1.0.scaf01992-exonerate_est2genome-gene-0.7-mRNA-2 transcript offset:86 AED:0.16 eAED:0.16 QI:86|1|0.85|1|0|0|7|0|277
GTCACTCGCGAGCCTCAGATTCGCCCTCGGTCGACTTTACACTTTCAGCAGAAATCTATT
CTGCGTTCCACAGTCAAGTTGTAACAATGGCTAAATCAAACAGTCGCTTTGCTCAGTACC
TGACTCCTACTCAGGAAAATGAACTTCGTCAAATTGCCGCCGCCATTGTTGCCCCAAGGA
AAGGAATCTTGGCAGCAGATGAGTCTGTCGGTACAATGGGAAAACGTCTTGAGGGTATCA
ACTTGCCTAATACAGAGGACAACAGGCGCAAATATAGAGAGCTCCTCTTTACAGCTGATG
ACAGTCTTGGTGACAACATAAGTGGTGTGATATTGTTTGATGAAACCTTCAGACAGTCCA
CAGCTGATGGAAGACCATTTGTAAAGGTTTTGCAAGAGAAAGGGATTATTCCTGGCATTA
AAGTGGACAAGGGTGTTGTTCCTTTGGCTGGTACACTGAATGAGTGCACAACACAAGGTC
TTGATGGTCTTGCTGAGCGTTGTGCAGAATACAAAAAAGGTGGCTGTGGTTTTGCCAAAT
GGCGTTGTGTGTTGAAGATCTCAGATCACACTCCCTCCTACCAGGCCATGATTGAGAATG
CTAATGTTCTGGCTCGTTATGCCAGTATCTGCCAACAGAATGGTTTGGTGCCAATTGTTG
AACCTGAGGTGCTACCTGATGGTGACCATGATTTGGAAACTGCCCAAAGGGTCACAGAAC
AAGTTTTGGCCTTCCAGTACAAAGCTTTGGCTGACCACAATATCTTTTTAGAGGGAACTC
TTTTGAAGCCAAACATGGTCACAGCTGGTCAAGGATGCCCCAAAAAGTACACACCAGAGG
ACATCGCAAGAGCTACAGTGACTGCCCTGAACAGGACCGTCCCTGCTGCAGTTGCAGGTG
AGCAATATTTACACCTT
>maker-gLs.1.0.scaf01992-exonerate_protein2genome-gene-0.6-mRNA-1 transcript offset:0 AED:0.25 eAED:0.25 QI:0|-1|0|1|-1|0|1|0|134
ATGTCAGATATTTGTGAGAATTCCAAAGAAGATGTTAATGACTGCCTGAATGGCACAGAT
TGTGTCACTCCACTACTCCACTCACTACATTGGCTCCCTATACAGGCACGCATTGACTAC
AAGCTGTCTCTTCTCTGTCACAACTTTTTCTCGGATTCCTGCCCTTCCTATCTAACTGAA
CTTCTTTCTGTCGATTCACCCCTTCGACAACTTCGCTCCTCCGCAGACTCGCGTATTCTG
TCCGTTCCCAAGACACGCACTAAATTATATGGTGAACGATCTTTCTCTTTCTGCGCCCCC
AAACAATGGAATTCTTTGCCACTACACATCCGCAATATAACAACCACACAGGCCTTCAAA
ACTGCACTCAAAACACATCTATTTAAACTATACTACTCTGACTGA
>maker-gLs.1.0.scaf01992-exonerate_protein2genome-gene-0.4-mRNA-1 transcript offset:0 AED:0.21 eAED:0.21 QI:0|-1|0|1|-1|0|1|0|101
GCACTTTTTGCAGGTAATGAGATTAAAATAGCATCATTTCCTCTGCTTGAAGTTCTACCT
GCAACAGTTGCCCGACTTTTCTACAGATATGATGGAAGCTTGACTACTCCGCCTTGTTAT
GAATCTGTCATCTGGACTATTGCAGTGGACTTTATTGACATCTCAGAGGATCAGGTACAA
AATGGTGTCAATAATTGCATTCAATCTCATAGATTAAGTCAACAATATCACTATCATCAG
CTAGTTAGTCAGCCAGTCAGTCAGCTAGTTAGTCAGCCAGTCAGTCAGCTAGTTAGCCTT
GAATAG
>maker-gLs.1.0.scaf01992-exonerate_protein2genome-gene-0.5-mRNA-1 transcript offset:0 AED:0.03 eAED:0.03 QI:0|-1|0|1|-1|0|1|0|90
AAGTTCAAAGAAGGGCTGGATAGTTTTTACCAGTTTTTGCCCAAGGAAAACTTTCCAAAT
GTCACAACTTTTGCATCTAGGTACCTTTCAATCTTTGGAACAACACACTTGTGTGAACAA
ACATTTTCAAGAATGAAATACGTGAAGAACAATTTGAGAACCAACTTGTCCGATGATCAT
CTCAGGTCACTTTTGATGTTAGGGAAATCAAATCAAAAGCCAGAAATGTCTGCTGTTTTT
GCATCCAGGAATCAATTTCACCATTCCCACTAA
>maker-gLs.1.0.scaf20264-exonerate_protein2genome-gene-0.0-mRNA-1 transcript offset:0 AED:0.02 eAED:0.02 QI:0|0|0|1|0|0|2|0|56
GTATTGAAAGTCCTTGGACGCACTGGATCCCAAGGACAGTGTACTCAGGTTCGAGTAGAA
TTTTTGGACGATTCAAACCGATCCATCATTAGAAATGTCAAGGGACCTGTACGTGAAGGT
GACATTCTCACACTTCTCGAGTCTGAAAGAGAAGCAAGAAGGTTAAGATAA
>maker-gLs.1.0.scaf20264-exonerate_protein2genome-gene-0.1-mRNA-1 transcript offset:0 AED:0.42 eAED:1.00 QI:0|-1|0|1|-1|0|1|0|53
ATGGACCCACATTCTGGAACCAGCTCCCCTTCCATATCCGTCATTGTGAAACCTCGTCCA
CTTTCAAAAAGTCCCTTAAAACCCATCTGTTTAGGTCCGCCTATGACCTGTGATGCACCC
TCCTTGCCCTGCCTCATTTTCTGTCTCGGGTTGATCCTGTAG
>maker-gLs.1.0.scaf08167-exonerate_protein2genome-gene-0.2-mRNA-1 transcript offset:0 AED:0.33 eAED:0.33 QI:0|-1|0|1|-1|0|1|0|94
GTGCCTATTGAAATACAGTTGGAGCTCATTGATTTGCAAGCAATTTACTTATTGAAAGAG
AAGCACCGAGAAGGAAAACCTGTTGAATTTTACCCCTGCCTACCTGATGTTGAGTTACCG
AAACTGAAGAATTTTGCCGCTGGTATAGCATCAGTGTTGGGAACAGCTTGTTTCTATGAG
CAAACCTTTTCAAAAATAAAGTTTGTGAGTTCAACCCATCGAACGAGATCACCTGATGAA
AATTTGAATGCAGTTGCATTGATTGGATGCGGCAATGACAAATGA
>maker-gLs.1.0.scaf08167-exonerate_protein2genome-gene-0.0-mRNA-1 transcript offset:0 AED:0.08 eAED:0.38 QI:0|-1|0|1|-1|0|1|0|92
ATGCAATTGGCACCACTCCGGGATTTACTCATCAAACGGTTATTCATTCTGTTAAGTTTT
TGGATCCAAACTCAGGAGCCAATAGCCAATACCCAAATCGAACGTTTGTGGAAATCTGCA
AAAGAGAGAAACAAGCGCCACAATGGCACACACAGACATATGCTCGATTTGTATATTTGT
ATTCATGTGGACATGTGGCATCAACGTGTTAAAGTAAATGGTTTTTATGTCTTCAACGCC
ATTCTAGACGATATTGTTCAATTTTGGCGACTACAGTAG
>maker-gLs.1.0.scaf08167-exonerate_protein2genome-gene-0.1-mRNA-1 transcript offset:0 AED:0.01 eAED:0.01 QI:0|0|0|1|0|0|2|0|81
ATGAAGGGATTCCTCGCAACCTGTGTCTTGTTCTCTCTTGCTGGACTATTGCTAGCCGAG
CCGTGCGAGCACAATGGGGTGACCTATAAGCCTATGGACGTATACCAGAAGGACCCATGC
ACCACGTGCTACTGTAGTAAAAAATCGGAAGCTGACTGTAATATCATCCAGTGTGATTGG
CCGCGGTGCGAGCATGGTGTCTCGCCAGTTACCTTCGAGGGTGAATGCTGCCCGGGCTGT
CCTTGA
>maker-gLs.1.0.scaf13477-exonerate_protein2genome-gene-0.0-mRNA-1 transcript offset:0 AED:0.20 eAED:0.21 QI:0|-1|0|1|-1|0|1|0|143
AATCTTTTGGTTGTTGATCATTTCACATACCTTGGATCCAATATTTCTAGTTCTCTCTCC
GTTGAAGAGATAAATAATAGGATCGGAAAATCAGCAGCAACTATGGCTAAACTGAATAAG
CGGCTGTGGAATAATCTCAATCTCACAGATAAAACAAAAATAAATGAATATCAGTTATCT
GTGCTTAGTACGCTCCTATATGGTATGGAAGTGTGGACCAAATGTACCAGTCAGGAGCGG
AAACTCAACAGCTTCCATCAAAGTTGTCTGCGTCGCATTTTGCGCATTCGTTGGCAGGAC
AAGTTGCCTAACACGGAGGTATTGGAAACTACAAACATGTTTAGCATATCCTTTTTTTTT
TTTTGTAAGAGGCGCCTTTGCTGGTTAGGCCATGTAAGGAGAATGGATGAAGGTCGTATT
GCAAAAATATGA
>maker-gLs.1.0.scaf65061-exonerate_protein2genome-gene-0.0-mRNA-1 transcript offset:0 AED:0.11 eAED:0.11 QI:0|0|0|1|0|0|2|0|162
ATGCGTCGCATTTTGCTCATTCGGTGGCAGGACAGGGGGCCTAACGTGAAGGTTTTGGAA
CGTGCACACATGTTTAGCATATTCTCCTTTCTTATCAAGAGACGGCTTCGCTGGTTAGGT
CATGTACGGAGAATGGAGGAAGGATGTATCCCAAAGATACTGCTGTATGGAGAGTTGGCA
GAAGGGACAAGACATATTGGACGACCGCGCCTGAGATTTATTGACGTTTGCAAACGAAGC
ATGAGGGAAGCCAATATTGAAACAAACGAATGGGAGTTCATTGCCGAACATCGCTCCAAC
TGGCGTACGGCAGTGTTTGGAGGAGTGAAAAAGGCAGAAGTTACTCGAAACGAGGCCATC
GAATCAAAAAGAACAATTCAAAAATCAAGAATTTACCGGGATTCAACGTTCTCCTGCGAG
AGACGCGGACGTGATTGCCATTCAAGGATTGGCCTAGTGAGCCACACGTCAAAGTGTAGA
ACTATATAA
>maker-gLs.1.0.scaf02858-exonerate_protein2genome-gene-0.0-mRNA-1 transcript offset:0 AED:0.52 eAED:0.52 QI:0|-1|0|1|-1|0|1|0|43
ATGATCTGGGAACAGCAAGTGTCGGTCATCGTGATGCTTTCAGATTTTGCGGAAATGGAC
AAGGTGTGGATATACTCATTCACGTCGAGCGCGGTCTTTGAAAATGTTGCGATAGGATCT
GCCTGGGCGTGA
>maker-gLs.1.0.scaf01706-exonerate_protein2genome-gene-0.2-mRNA-1 transcript offset:0 AED:0.32 eAED:0.32 QI:0|-1|0|1|-1|0|1|0|119
ATGCGATGCTTCAGAAGCATTTTTGGCATCTGCTGTAGGGACCATATCTCCAATGATACA
GTGAAAGAAAGGGATCGCCAGTCAAATGGGGAGTACGATCACCTACTGGTGACTGTGAAA
AAACGCAAACTACAAAGGTACGGCCACGTAACAAGGAAACAAGGGCTTACCAAAGACACA
TTGCAGGGCACCACACGAGGAGGAAGAAGAAGAGGAAGACAAAGAAAAAGATGGGAGGAT
AACATCAAAGAGTGGACAGGACTAACACTGGGCGATGCTGATGGTAGTGCAGAAGACAGA
GACCAATGGAGGTGGATAGTTTACATGTCAATCTGGCACCATAGATATGTGACAAAGTAA
>maker-gLs.1.0.scaf01706-exonerate_protein2genome-gene-0.3-mRNA-1 transcript offset:0 AED:0.32 eAED:0.32 QI:0|-1|0|1|-1|0|1|0|119
ATGCGATGCTTCAGAAGCATTTTTGGCATCTGCTGTAGGGACCATATCTCCAATGATACA
GTGAAAGAAAGGGATCGCCAGTCAAATGGGGAGTACGATCACCTACTGGTGACTGTGAAA
AAACGCAAACTACAAAGGTACGGCCACGTAACAAGGAAACAAGGGCTTACCAAAGACACA
TTGCAGGGCACCACACGAGGAGGAAGAAGAAGAGGAAGACAAAGAAAAAGATGGGAGGAT
AACATCAAAGAGTGGACAGGACTAACACTGGGCGATGCTGATGGTAGTGCAGAAGACAGA
GACCAATGGAGGTGGATAGTTTACATGTCAATCTGGCACCATAGATATGTGACAAAGTAA
>maker-gLs.1.0.scaf01706-exonerate_protein2genome-gene-0.0-mRNA-1 transcript offset:0 AED:0.18 eAED:0.23 QI:0|-1|0|1|-1|0|1|0|94
ATGACACAGTGGAAGAAATGGATCGCCAGGACACTGGTGGAGTACGATGACCTCCTTGGT
GACTGTGAAAAAAAACAAAAACTACAATGGTACGGCCACGTGACAAGGAAACAAGGGCTT
GCCAAAGAAATATTGCAAGGCACCACAAGAGGGGGGAAAAGAAGAGGAAGACAAAGAAAA
AGATGGGAGGATAACGTCAAAGAGTGGACGGGACAAACACATGCTGTGCGTGGTGCAGAA
GGAATTTATTCGTTTAAGAAATCATGTTTTTCCAATGATTTCTGA
>maker-gLs.1.0.scaf03749-exonerate_protein2genome-gene-0.0-mRNA-1 transcript offset:0 AED:0.21 eAED:0.21 QI:0|-1|0|1|-1|0|1|0|149
ATGGATGATGAAATGAAAGGCAGACTCGCAAAAGCTAGTGCCATATTGGGCAGGCTCCGC
AGCACTGTTTGGGACAGGAGAGGTACCAGACGAGAAACGAAGATCAAGGTCTATAGCGCA
GGAATTCTCTCAAAATTGCTCTACGGATGTGAAACGTGGACAGTCTACCAGCATCACGCC
AAGAAACTGAACCCTTTTCACACAATCTGCCTCAGGAAACTCCTCTGCATCATGTGGCAA
AACAAAGTCCCGACACTGAGGTCCTCACTAGAGCGAGCCTACCTAGTATCTTCACCACGC
AGGCTTACCCGAAAGAGCAACATTAGGTCACGGTCTGAAGCAACTATCCCATGCCCGCGG
TGCCTGAGATTATTCCGAGCATGGATCCGTCTAGCAAGCCACCTACGAGCTCACGTAACC
CAACCTCCCCCTAACCGGATGACTCGATAG
>maker-gLs.1.0.scaf04034-exonerate_protein2genome-gene-0.2-mRNA-1 transcript offset:0 AED:0.13 eAED:0.13 QI:0|-1|0|1|-1|0|1|0|207
ATCAATAGCTGTCATACATTTAAATATATTTCAAGTCTTTTCTCTGTACTACTTCGATAC
GCATTCAAGGATAGCAGTGAGGGAATCTGGTTACACACCAGAGCTGATGGAGGACTTTTC
AACACTGCCCGCCTCCGAGCCAAGACCAAAACGACAGATGTCCTAATTCGCGAGCTACTA
TTTGCGGATGATGCGGCACTAACAGCACACACAGAAATTGGTTTGCAACAACTCGTGTCA
AGCTTCTCCAATGCCTGCAAAGAATTTGGTCTGCAAATCAGCTTGAAAAAGACAAACATC
ATGGCCCAAGACACTCGACCTCCACCTAACATAAAAATCGATAATGAAAACTTGGAGGTT
GTGGACAGCTTCACCTACTTGGGGTCCAAGGTCTCCAATACACTGTCCATTGAAGAAGAA
ATTAACAGCAGAATCGGCAAGGCAGCTGCCACAATGGCTAAACTAAATAAACGGGTCTGG
CAAAACACCAAGCTAACGGAGAAAACCAAACTGTGCGTCTATCAAGCTTGTGTAATCAGT
ACACTACTATACGGGAGCGAGACATGGACCACTTATATATCCCAAGAGCGCAAGCTTAAT
AGCTTCCATATGAGATGCCTG
>maker-gLs.1.0.scaf04034-exonerate_protein2genome-gene-0.0-mRNA-1 transcript offset:0 AED:0.41 eAED:0.41 QI:0|0|0|1|0|0|2|0|149
ATGAAACCTCACACCATTGTTGAAGGTTTACTGTTGCCAGCAACCAAAGACATTGGTCGC
GTTATGATCGGAGACGATTTCGTTACGAAATTGAGTGTAATTTCCTTATCTAACGACACT
GTCCGGGGAAGAAAGAAGAAAGATATGTCTGTTGATATTCATGATCAGGTAATCCAGGAA
ATTAAATCTGCTTCACTTCCAATATTTAGTAGCCAGCTTGATGAATCTACAGACGTTACA
AACTGTTCACAGTTACTAGTTTACGTGAGGTATATTAATGATGTCAGCTTTAAACAAGAA
TTTATTTTTTGCAAACTTCTGCTAACAACTACTCCACGTGATGTATTTTACACAATTAGT
TTATTTCTAAAAGATCATAATAGCTCTTGGGAAAAGGTTTGTGGTGTTTGCACATATGGT
GCTTCATCTATGCTAGGATGTCAATATTAA
>maker-gLs.1.0.scaf05936-exonerate_protein2genome-gene-0.0-mRNA-1 transcript offset:0 AED:0.14 eAED:0.32 QI:0|-1|0|1|-1|0|1|0|131
ATGTCTATAGAGGTGGGCGTAGAAGAGAGTATGCCAGACATAAGTTCATTAAGGATATGG
GAGAAAAGGATGAATTGGATGTATAAAAAGTGCATTGAGCAGCACAAATTAGAGGCTAAA
GAAAGAACAGCAAAAAAAAAAAAAAAAAAAAAAAAAAAAAAAAAAAAAAAAAAAAGATCT
AAGAGGTTAAAGAAGAAACAGAAACTAAGAGCAAAGAAATTTATGAAAAATAATACAGGT
GAACATAAAGGTGGGTCAGATGGTGATGATGACAGTGCAGATGACAGCAGTGAAGACAAC
AGTCATGGTCAAGCTAATAGGCCATCAGCAGCCAGTAATGATGAGAGCACTGACAAGCCA
AAGTGGTCAGGACTTCCAAATACTCAAAAGCAGTAA
>maker-gLs.1.0.scaf05936-exonerate_protein2genome-gene-0.2-mRNA-1 transcript offset:0 AED:0.40 eAED:0.40 QI:0|-1|0|1|-1|0|1|0|64
ATGGCGCAGTCCTATCCTGATGTTGTAAAGATGTTGCTAAGACAGCTGATTCCATTTACA
ACAACCTATGAGTATGAGGCGGCTTTTTCTAAACTTCTCGATATCAGAACAAAATCCCGA
AACAGATTAAATGCGAATAATAACATGAGAGGTGCACTGGCCAAAAAAAAAGGAAAACCT
GGAAGAACTGTGTAA
>maker-gLs.1.0.scaf47412-exonerate_protein2genome-gene-0.0-mRNA-1 transcript offset:0 AED:0.16 eAED:0.16 QI:0|-1|0|1|-1|0|1|0|57
TCAGATGAAATAGCGTGCTCGGACCCCGTCACGTGCCAATCTGCCTGCGGCAACGAGGCT
GGGTGTTCTAACATAGCGTATCCTCTCCTTATCATTCGAAGGATGCCACAAGGTAAGACA
ACTGTGTCAACTAAGCTGGCTGTTCTCACATCGCTGATTGTCTCTTTATCATAA
>maker-gLs.1.0.scaf01095-exonerate_protein2genome-gene-0.6-mRNA-1 transcript offset:0 AED:0.40 eAED:0.40 QI:0|0|0|1|0|0|3|0|974
ATGTGTCCCGGCATCACTGATGACCCGCAGTCAATAAACGACACTCGGAAGACAGGAATA
ATCGATAGAGAACTTGAAAGGCTAAAGATTGACATCGCTTGCCTTCAGGAGACCAGGCTC
CCAGACAACGGTACACTCAAAGAGGCAAATTACACTTTCTTCTGGCAAGGCAGACCAACA
AACGAACCTAGACAGCATGGTGTAGGTTTCGCTGTTAAGAACACTCTTACACCATTCATT
GATCCCCCGTCATCAGGCACGTCAACCCCGGAAGAGAAGGACCAGTTCTATGGAGCTTTA
GACCAGGCAATAGCAAGCATCCACAAAGACGAGGCAATCTACCTCCTGGGAGATTTCAAT
GCTAGAGTGGGGAGTGACCACGAAGCCTGGCCCACATGCCTTGGACTCTTNAGCTGCAAG
GATATACATCAAGTATCTTGGAGAAACCCTCCATCCCGCCAATGGCACCAGCTGGACCTC
ATCATCACCAGGCATGCACAACTAGCCACCATCCTACTCACTCGCAGCTATCACAGTGCC
GACTGTGACACGGATCACTCCCTTGTCGCCAGCAAGGTACGAATAATGAGGAAAAACTCC
TACCACACCAAGAAAAAGGGATGTCCGCGTATCAATACCTTCAGCATGAAAGACCCTGCG
CAAACGCAGCTGTTCACAGACAAGGTGAAGGAAGGTATCTCAAGGATGTCCCCATGCGTC
ACCATTGACTCGAAATGGACGCATCTCAGAGACACAATCTATACATCCGCAATACAGGCC
TTTGGCAAAAAATCTCACAAAAACACGGACTGGTTTGATGAACATTGGGACGAGATGAAA
CCTGTCACTGAAGCCAAAAGGAAAGCTCTTACGGCTTACAAGGAAAAGCCTACACCCGAC
AGGTTGCATGCCTTAAAAACAGCCAAGTCACTTGCCCAAAAGGTTGCACGTAATTGCGCC
AATACCTACTGGCTTAACCTCTGTTCCAGCATACAGTCAGCTGCAGATATGGGCGATGCA
AAAGCAATGTACGAAAACATCAAAAAGGCAACTGGCCCCTTGACGTCCAAAGTTGCTCCT
CTAAAGTCCAAAAATGGAGAAATTATCCAAGACCGGGCAGCACAGCTAAAACGGTGGGTT
GAGCATTATCTGGAATTGTATTCAACAGTTACCACAGTCTCCAGCACCGCTCTAGATGAC
ATACCAGATATGCCACTCATGGAAGAACTTGATGTCGTGCCCTCACAGGAAGAGCTGAGC
AAAGCTATTGATAGTCTAGCTTGTGGAAAAGCGCCTGGGGATGATGGAATACCACCAGAG
GCTCTAAAGAGTGGTAAGATAGCTTTACTCCAACCATTGCACGAGATTCTGTCCCTCTGC
TGGGAACAGGGCTACATCCCCCAAGACCTAAAGGATGCAAATATAGTGACACTATATAAA
AACAAAGGTGATAGGAGTGATTGCAATAATTATCGCGGCATTTCACTCCTTAGTATTGTA
GGAAAGGCCTTTGCCCGTGTCATACTAACACGTTTACAGAGTCTAGCATCCCGTGTCTAT
CCAGAATCTCAGTGCGGTTTCCGGTCTGGGCGGTCTACCATAGACATGGTGTTCTCCATA
CGACAGCTCCAGGAAAAATGCAGAGAGCAGCAGATGCCACTGTACATTGCCTTTGTGGAC
CTTACAAAAGCCTTTGATTACGTCAGTCGCAACGGGCTATTCAAAATACTGGCAAAAATC
GGCTGTCCCCCTCACCTACTTGCCATCATCAGAGAGTTCCATGAAAATATGCAGGGTACA
GTGCAGTTCGATGGAGCCAAGTCAGAAGCCTTTCCAGTCAGCAGCGGAGTTAAACAAGGT
TGTGTACTCGCACCAACACTGTTCGCAATATTCTTCTCTGTACTACTTCGATACGCATTC
AAGGATAGCAGTGAGGGAATCTGGTTACACACCAGAGCTGATGGAGGACTTTTCAACACT
GCCCGCCTCCGAGCCAAGACCAAAACGACAGATGTCCTAATTCGCGAGCTACTATTTGCG
GATGATGCGGCACTAACAGCACACACAGAAATTGGTTTGCAACAACTCGTGTCAAGCTTC
TCCAATGCCTGCAAAGAATTTGGTCTGCAAATCAGCTTGAAAAAGACAAACATCATGGCC
CAAGACACTCGACCTCCACCTAACATAAAAATCGATAATGAAAACTTGGAGGTTGTGGAC
AGCTTCACCTACTTGGGGTCCAAGGTCTCCAATACACTGTCCATTGAAGAAGAAATTAAC
AGCAGAATCGGCAAGGCAGCTGCCACAATGGCTAAACTAAATAAACGGGTCTGGCAAAAC
ACCAAGCTAACGGAGAAAACCAAACTGTGCGTCTATCGAGCTTGTGTCATCAGTACACTA
CTATACGGGAGCGAGACATGGACCACCTATACATCCCAAGAGCGCAAGCTTAATAGCTTC
CATATGAGATGCCTGCGTCGCATCCTTGGTATTAAATGGCAAGAAAAAGTGACTAATAGT
GAGGTCCTAATGCGTGCGAATACCCAAAGCATGTTCACAATCCTTAGTGAAAGACGCCTG
AGATGGCTAGGTCATGTTAAAAGAATGAGTCCCGGCCGCATTCCGAAAGACCTCCTATAT
GGTGAACTTGCTTCGGGAAAGAGGAAAACAGGTCGCCCACGTCTGCGATTTAAAGATGTC
TGTCAAAGGGACATGAAAGCAGCCAAAATACATACAAGTGACTGGGAGTGTAAGGCAAAA
GACCGATCTACGTGGCGCACAGTTGTCAAAGAGGGCGTCATGGTAGCCGAGGAGCGAAGA
ATGGAAGAGGCTGCAGACAGAAGAGCTAGGAGAAAGGCCAAAACATTTAGAAGCACGGAA
CTCGTGTGTAAAAACTGTGGTAAAGACTGTCACTCAAGGATATGA
>maker-gLs.1.0.scaf01095-exonerate_protein2genome-gene-0.8-mRNA-1 transcript offset:0 AED:0.43 eAED:0.43 QI:0|0|0|1|0|0|2|0|185
ATGGCCCAAGACACTCGACCTCCACCTAACATAAAAATCGATAATGAAAACTTGGAGGTT
GTGGACAGCTTCACCTACTTGGGGTCCAAGGTCTCCAATACACTGTCCATTGAAGAAGAA
ATTAACAGCAGAATCGGCAAGGCAGCTGCCACAATGGCTAAACTAAATAAACGGGTCTGG
CAAAACACCAAGCTAACGGAGAAAACCAAACTGTGCGTCTATCGAGCTTGTGTCATCAGT
ACACTACTATACGGGAGCGAGACATGGACCACCTATACATCCCAAGAGCGCAAGCTTAAT
AGCTTCCATATGAGATGCCTGCGTCGCATCCTTGGTATTAAGGACATGAAAGCAGCCAAA
ATACATACAAGTGACTGGGAGTGTAAGGCAAAAGACCGATCTACGTGGCGCACAGTTGTC
AAAGAGGGCGTCATGGTAGCCGAGGAGCGAAGAATGGAAGAGGCTGCAGACAGAAGAGCT
AGGAGAAAGGCCAAAACATTTAGTAGCACGGAACTCGAGTGTAAAAACTGTGGTAAAGAC
TGTCACTCAAGGATATGA
>maker-gLs.1.0.scaf01095-exonerate_protein2genome-gene-0.61-mRNA-1 transcript offset:0 AED:0.35 eAED:0.35 QI:0|0|0|1|0|0|3|0|130
NNNNNTTTACAAATATCTATCTATCTATCTATCTATCTATCTATCTATCTATCTATCTAT
CTATCTATCTATCTATCTATCTATCTATCTATCTATCTATCTATCTATAGATCTTTTTAT
CTATCTATCTATTTACTGATCTATCTAAAAATATATCTAACTCTCTATCTCTCTATCTAT
CTATCTATCTATCTATCTATCTATCTNNNTCTATCTATCTATCTATCTATCTATCTATCT
ATCTATCTATCTATCTATCTATCTATCTATTCGTCTATCTGTAAAACTATCAAGCTATAT
ATCTATCAATCTATATATAAATCTATATATTTATATATATATATATATATACGCATCTAT
CTAATTATATATCTATTTTTATCTATCTATTAA
>maker-gLs.1.0.scaf01095-exonerate_protein2genome-gene-0.60-mRNA-1 transcript offset:0 AED:0.29 eAED:0.29 QI:0|-1|0|1|-1|0|1|0|103
CAAAGTTTACTTTTCAAAAGAGAGCGAATTATAGTTCGGAAAGTACTACAGAAAGAAATT
CAAAAGAGACTTCATCAGGGACATTTAGGGCTTGATAAATGTTTAGCTAGAGCAAGACAA
GTACTTTTCTGGCCGGTAAGGACATCACATATCATCAACATTGTATCTAGCTGCGTACTA
TGTAATGAGTATCAAAGATCCAAGCAAAAATATCTCATGATAACCCATGAAATCTCATCG
CTTGCGTGGGAAAAATTCAGAGCTTATATTTTCCATTATACTGGAAAGAACTATCTACAT
CTTGTGGATTAA
>maker-gLs.1.0.scaf01095-exonerate_protein2genome-gene-0.0-mRNA-1 transcript offset:0 AED:0.38 eAED:1.00 QI:0|-1|0|1|-1|0|1|0|86
CGTCCCAGCAATGTTAATCCAAAGACGCCTTCGCCGGCTTTGACACTTCAAACGAATGCA
AACTGGTCGCATACCAAAGGACGTGCTAAACAGCGAGCTGGCGACAGGGAAAAGGTCAGT
TGGATGTCCTCTTCTGAGATAGTTAGACATATGCAAAAGAGACATGAAGTCGGCCAACAT
CGTAATCTCAAACTAGGAGGAGCTGGCAGAGGATCGATCCTCATGGAAGGACATCGTGAA
GGCAGGATCAATACATGCTGA
>maker-gLs.1.0.scaf01095-exonerate_protein2genome-gene-0.38-mRNA-1 transcript offset:0 AED:0.21 eAED:0.21 QI:0|-1|0|1|-1|0|1|0|78
ATGATTCCAACAGATATGCCATTTGAATTCAAACGCTTACAGTCTCCGATGCGACACGCG
TCTACAATGACTATCTACAAAGCACAGGGACAATCGCTACAAGTTTGCGGACTAAATTTG
GAAAACTCATGCTTCGCCCATGGACAGATGTGTGTGGCCTGCTCTCGCGTCGGAAAATCT
TCTGATTTATTCGTGTGTATACCAGATGGAAAAACAAGAAAAACTTTGAGTATTTAA
>maker-gLs.1.0.scaf01095-exonerate_protein2genome-gene-0.2-mRNA-1 transcript offset:0 AED:0.37 eAED:0.37 QI:0|-1|0|1|-1|0|1|0|62
ATGGAGGAAGGCCATATCCAAAAGATAATACTGCATGGAGAGTTGGCAGAAGGTAAAAGA
CTTATAGGACGGCCACGCCTTAGATTTTTCGACGTTCTCAAAAGGAGGATGAGGGAAGAC
GATATTGAAAATGGAAGCTCATTGCCAAACAACGTACCAGTTTGCGAACATCAGTGTATG
AAGGAGTAA
>maker-gLs.1.0.scaf01095-exonerate_protein2genome-gene-0.59-mRNA-1 transcript offset:0 AED:0.25 eAED:1.00 QI:0|-1|0|1|-1|0|1|0|58
ATGTATCTATATTTATATGTCTATTCATATATAGATCTATCTTGGTTTCTATCAATCTAT
CTGTTTATCAAACTATTTTTCTACCTACATATATTACATATCTATCCATATCTATATTTC
GATCTATTTATATACATATATACAATCTATATGTATGGAATCTTTCCGTCTGCGTGA
>maker-gLs.1.0.scaf01095-exonerate_protein2genome-gene-0.1-mRNA-1 transcript offset:0 AED:0.46 eAED:0.50 QI:0|-1|0|1|-1|0|1|0|29
ATGGATGCGAGTCGTGGACCACATACTCTAACCATGAAAGAAGGCTTAATGGCTTCCACG
TCAGATGCTTTCGCCACATCCTTGACGTAA
>maker-gLs.1.0.scaf01095-exonerate_protein2genome-gene-0.77-mRNA-1 transcript offset:0 AED:0.31 eAED:0.38 QI:0|-1|0|1|-1|0|1|0|27
ATGTATGTATCTATTTTTCGATCTTCATATATTTATATATCTTTCTATCAGTCTAACTAT
CTATCTATATATATACTAGAATAA
>maker-gLs.1.0.scaf01095-exonerate_protein2genome-gene-0.65-mRNA-1 transcript offset:0 AED:0.34 eAED:0.34 QI:0|-1|0|1|-1|0|1|0|22
ATGTATCTATCTATCTATCTATCTATCTATCTATCTATCTATCTATCTATCAATCTTTCT
ATCTTTTGA
>maker-gLs.1.0.scaf01095-exonerate_protein2genome-gene-0.58-mRNA-1 transcript offset:0 AED:0.50 eAED:1.00 QI:0|-1|0|1|-1|0|1|0|4
ATGACTTTGCAATAG
>maker-gLs.1.0.scaf11316-exonerate_protein2genome-gene-0.0-mRNA-1 transcript offset:0 AED:0.12 eAED:0.12 QI:0|-1|0|1|-1|0|1|0|135
NNNTTCAGCATCCCGAACGCCAAGGCGAGGAACCTCGACAGGACCGGCCGGATCACGAAG
ATCGAGTTCTGGCAGGACGGCTCGGGCCTGGGGAGCGGCTGGTACGTGGATAAAATCGTG
GTGGACAACAAGGTGACCAACGACGCGTACGTGTTCCCTGTGTTCCGGTGGATCAAGGCC
GACTACCGGTACAAGATCGCCCACCTGGACACGTCCCTCCCCCAGGATGACCAGCACGCT
AACCAGAGAAAGATGGAGCTGGAGGAGAAGAGGAAGCTGTACGAGTTTGACCAGAAGTTT
CCACCACAGTTCCCGGGTGGTCCGGTTCAGGTAAGTGAATTGACCAATGTAATAGTAGAG
CAGGTAGATGAATTGTCCAATATAAAAATAGAGCGGGTAGGTGAATGA
>maker-gLs.1.0.scaf49580-exonerate_protein2genome-gene-0.0-mRNA-1 transcript offset:0 AED:0.41 eAED:0.41 QI:0|-1|0|1|-1|0|1|0|277
ATGGTCTGTGGCGGGGTAATCACTGGAGGGATGGTCTGTGGAGGGGTAGTCACTGGAGGG
ATGGTCTGTGGAGGGGTAGTCACTGGAGGTATGGTCAGTGGAGGGGTGTTCAGTGAAGAG
GTAGTCACTGGAGGGATGGTCAGTGAAGAGGTAGTCACTGGAGGGATGGTCAGTGAAGAG
GTAGTCACTGGAGGGATGGTCAGTGAAGAGGTAGTCACTGGAGGGATGGTCAGTGAAGAG
GTAGTCACTGGAGGGATGGTCAGTGAAGAGGTAGTCACTGGAGGGATGGTCAGTGAAGAG
GTAGTCACTGGAGGGATGGTCAGTGAAGAGGTAGTCACTGGAGGGATGGTCAGTGAAGAG
GTAGTCACTGGAGGGATGGTCAGTGAAGAGGTAGTCACTGGAGGGATGGTCAGTGAAGAG
GTAGTCACTGGAGGGATGGTCAGTGAAGAGGTAGTCACTGGAGGGATGGTCAGTGAAGAG
GTAGTCACTGGAGGGATGGTCAGTGAAGAGGTAGTCACTGGAGGGATGGTCAGTGAAGAG
GTAGTCACTGGAGGGATGGTCAGTGAAGAGGTAGTCACTGGAGGGATGGTCAGTGAAGAG
GTAGTCACTGGAGGGATGGTCAGTGAAGAGGTAGTCACTGGAGGGATGGTCAGTGAAGAG
GTAGTCACTGGAGGGATGGTCAGTGAAGAGGTAGTCACTGGAGGGATGGTCAGTGAAGAG
GTAGTCACTGGAGGGATGGTCAGTGAAGAGGTAGTCACTGGAGGGATGGTCAGTGAAGAG
GTAGTCACTGGAGGGATGGTCAGTGAAGAGGTAGTCACTGGAGGGATGGTCTAA
>maker-gLs.1.0.scaf01056-exonerate_protein2genome-gene-0.18-mRNA-1 transcript offset:0 AED:0.22 eAED:0.22 QI:0|0|0|1|0|0|17|0|715
ACCAACAAAGTTTTGTTTGCTGAGCACCTGGGCCTTGTTGAAATACAGAAAGGGATACGA
TCAGGAAAGTACTTGCAAGGGACATTACTCATCAGTCGAGAGAACTACCTGGAGGCCAAT
GTTAGTGTCAAGGACAGAGATCATATGGTGTTTGTCCAAGGCCTCCACAGCCTCAACAGG
GCTGTTAATGATGACATTGTTGCTATAGAGATGCTCCCTGAGTCAGAATGGAGTTGTCCT
TCTTCACTGGTGCTCACAGAAGACAATGGCAAGGATGATGAAGATGAGGAGAATAGAGCT
TTGCTGGACAATGAGTCTCTGATAAAGAACAAAGTACCCAAGGAGTTGAGGCAACCAACG
GGCAGAGTTGTCGGCATTATTAAGAGGAACTGGAGACAGTATTGTGGCATCTTGCAGCCA
TCTATTTTGAAAGAGAGAACTCGTCACCTGTTTGTACCTGCTGAGAAAAGGATTCCAAAG
ATTCGAATAGACACCCGACAGGCAGAGACCTTGGCCTCCAAGAGAATTATTGTTGCTATT
GACAGCTGGCCCCGCAACTCCAGATACCCACTGGGCCACTTTGTAAGGTGCCTGGGTGGT
GTGGGAGATAAAGACACTGAGAATGAGGTCCTGTTGCTGGAACATGATGTCCCACACTCA
AACTTCTCAGAGGCTGTTCTTAGCTTCCTACCTAAAATGCCCTGGACCATCTCAGAAGAT
GATTTGAAAAGACGACGCGATCTTCGCCACCTCGACATCTGCAGTGTTGATCCACCTGGT
TGCACGGACATCGATGATGCCCTTCATTGTCGGCCTCTGAAAAATGGAAACTTTGAGGTT
GGTGTCCACATAGCTGATGTGTCCCACTTCATTCGGCCAGGCAACGCCCTTGACCAGGAG
GCGGCTAACAGGGGAACAACAGTCTACCTTACAGATAAGAGAATTGACATGGTTCCCGAT
TTACTCAGTTCCAACCTTTGTTCTCTTCGTAGTGGAGTCAACAGGTTTGCATTCTCTGTG
TTGTGGGAGATAACACCAGCTGCTGACATTATTAGCACAGATTTTACAAAGAGCATCATT
GACTCCAAGGCATCTTTAACATATGCAGAGGCACAGCTGAAAATCGATGACCCCAATTCC
AATGACAGTTTAACACAGAGCTTGAGGGGGCTGAACACACTGGCCAAGATTCTCAAGAAG
AAGAGGCTGGACAATGGAGCTTTGAGCCTGGCCTCCACAGAAGTGAGATTTCATGTAGAT
AGTGAAACCAACGATCCTATTGATGTACAGACAAAGGTCCTAAGAGACACTAACTCTATG
GTTGAAGAGTTCATGTTGTTGGCAAACATTGCAGTTGCAGAAAAAATTCTGAACGAGTTT
CCGGACAATGCCCTTCTTCGTCGCCACCCTCCCCCGCCGGCCACAAATTTTGATCCCTTG
ATAAAAGCGGCTGCATCAAAGGGTTTCAAGATAGATGTCACATCCGGCAAAGGCCTCGCG
GACAGCCTGGACAGGGCTGTTGTGCCAGAGAATCCATATTTTAACACTATGTTACGTATC
GTGACCACCAGGTGTATGATGCAGGCCGTTTACTTTTGCAGTGGCATGCTGCAGCCGGCA
GACTACCTGCATTATGGTCTGGCCACTCCCATATACACTCACTTCACTTCACCCATCAGA
AGATACTCTGACATCATAGCTCATCGTTTACTGGCCGTCAGTATAGGAGCTGATGCTTCA
TATTCTGAATTGTTGGACAAAACTAAAATACAGTCTCTGTGCAACAATTTGAACTACAGG
CACAAGATGGCACAGTACGCAGGCAGAGCTTCAGTTAACCTGCACACACATCTGTTTTTC
AAAACCCGAATCCAAGACGAGGAGGGCCATGTGTTGTTTGTTCGTAAGAACGCCTTACAG
GTTCTCATCTCCAAGTACGGCTTGGAGGGCACTGTGTTCCTCAACGACGACAATCAGAAG
TCGTCAAGTTTGTTTGTCTATGATGAGGAGATGAACACACAGTCAGCCGGAGATGTGACC
ATCCATGTATTTGATCCAGTTATTGTCCAGCTCAGCATCGACAGGTCTAATGTTCAACAT
ATGAAGCTGTCATTGAAACTGGTTCGACCAGTGGTGAGTTATCACTGA
>maker-gLs.1.0.scaf01056-exonerate_protein2genome-gene-0.53-mRNA-1 transcript offset:0 AED:0.17 eAED:0.17 QI:0|0|0|1|0|0|11|0|547
ATGACTGTGTTTATACCCTCTCATGTAAATGGTCTCAAAGCACAAGAGGCTGGGCAGATT
TTGTCCAGCGGGGTGAAAGAAGAGGAGGAAGAAGAAAGAGAGCAGTGGTCCCGCGGCCTT
GACTTTATCCTGTCCCTGATAGGTTACGCTGTCGGGGTCAGCAACTTATGGAGATTTCCA
TACCTGACACTCAGAAATGGGGGCGGTGCATTTTTGATTCCGTTTTTTTTCTTCCTGACT
CTCTGTGGTATACCGCTGTTTTACTTGGAAGTCTGTCTCGGTCAGTTCTCTGGAATCAGT
TCAATGTTTGTATGGAAGTTGTGTCCCTTGTTTAAAGGTATAGGCTACGGCATGGTCATT
GTCTCAGGAATGGCCTGCATTTACTACAATGCTGTGCTCTCCTGGGTCATCTATTACTTA
ATCAACTCATTCTACGCCGACCTGCCCTGGGCGCACTGCGGACACTGGTGGAACACTGAG
TACTGCATTGACCACGTCGGTGTCCAGCAACCTGAGGTCAACGCCACAGGCCTGAATGGT
ACAGCTTTTGGCAACAGCAGTGCAGCAAATCAGCTGTGTATAGGTAATTCCAGTGAGTGT
TTGGGCAAGAACATCAAGTTCAGGACAGCTGCTGAAGAGTTCTGGCAGTACAATGTTCTG
AGGAAATCATCAGGGCTGGAAGAGCTCGGAGATCTTCAGGTCCACAGTGCAATGTGTCTA
TTGGCTGCTTGGATTTTAGTGTGTCTGTGTCTCATCAAAGGGGTTAAATCTTTAGGAAAG
GTTGTCTACGTGACAGCTCTTCTGCCGTATGTCTTATTAACTGTATTTCTTATACGTGGA
TGCATGTTGCCTGGAGCGGTGGATGGGATCATATTCTACATCAAGCCAGATTTTGAAAAA
CTCTTGAGCCTCACCGTGTGGATTGAAGCCTGCGTGCAGGTATTTTATTCACTGGGGCCA
GCCTGGGGGGGACTCATCACAATGGCTAGTTTCAACAAGTTTCACAACCAATGTTTCAGA
GATGTACTGATAGCTTCTCTAGCAGATGGTCTCACCAGTTTCTATGGCGGTTTTGTCATT
TTTGCTGTTGTGGGCTTCATGGCCAAGGAGTCTAATGTCAGCGTCACAGAAGTGGCTACA
CAAGGTCCTGGTCTTGCACTGGTTGCATACCCAGAAGCTATCTCCAAACTGCCCGTCCCT
CAGATCTGGTCAGTTCTATTTTTCATAATGCTCCTGTCTTTAGGATTGGACAGTCAGTTT
GGTATGTTTGAGACAGTTGTGGCCGGTTTGATTGATGCTTTCCCTAAACAGCTGAGGAAG
AAACGCATCTGGCTGACATTTGGCTTGGCCATGATAAGCTATTGTCTGTCACTGCCCATA
GCCACTGCGGGTGGCATTTATGTTTTTACACTGCTGGACTGGTTTGTGGCAGCTTTCTGT
GTGATGATTACATCCTTGATAGAGTGCATTGTCATTGGATGGATCTATGGGGTGGACAGG
TTCAGTGATGACATAGAGATGATGATTGGGAGGAGGCCAGGCATCATTATGAGGACCTGC
TGGACCTTCATTACACCCCTTGTTATGCTGGTGAGTGGAGCTAAAAATAACGCTGTTATG
ATAATTATGGAATGGTATTTATAG
>maker-gLs.1.0.scaf01056-exonerate_protein2genome-gene-0.66-mRNA-1 transcript offset:0 AED:0.22 eAED:0.22 QI:0|0|0|1|0|0|16|0|504
ATGGATGACAACTTTGATGCTAAAGATTGGGTCAATGCAGCATTTCGTAACCAGAAAGAT
TCTGGGGTTTCCAAAGATCAATTTGCCACAACAATGGTAATGAAGCTGCAAGTTTTTATT
CAGGAGGTGAATAATATTTTAGAAGAAGCAAGTCAGCAAGCATTACAGAATTTGCCAAGA
GTCGTAAGGGAGTTAGATGCAGTCAAGCAAGAGGCAGCATTACTACAAGATCAAATGAGG
GTGGTCAAACAAGATATTCAGAAGGTGGAACAAGATACATCACAGTCCATGCAAGTGCTG
CTGAAACTGGACAGAATAAAATCCCGTATGAAAACTACTGCAGATGCTCTGAAGGAGGCT
GACAACTGGACCACTCTGAGTGCTGACATGGATGAAGTTTTCCAGTCTCAGAACATTGAT
GATATAACTACCAAACTATGTGGAATGCAACAGAGTCTTCTGATGTTAGTAGATACTCCA
GACTATGTAGACAAGTGCCAGCATCTAGAGAATCTAAAGAACAGGTTGGAGGCAATGCTC
AGCCCTCAGCTCATCTCTGCATTCAACTCTCAATCTTTAGAACAAACTCAGAGATATGTG
AAGATATTTGAAAGTATTGAAAGACTGCCACAACTGATCAAGTACTACCACAAGTGCCAC
AAGAACAATCTGCTACAGACCTGGAAAACTGCCTGGGATGCCAACCAAACAAAAACTGTG
CTTAGTGACCTCTATGACCTGCTTCTTTCCACATGGCACACTCAAGTCAAGTGGTCATCG
CAGGTTTTCCCTGACCCTGTCAACATTGTCCTTGACCTTCTGAGCCAGACTTTAAACGCT
CTTAACCCATCCCTTCCGTCAGTGTTCACCATTTTGGTTGGTGAGAAAGACAAGCCCCTG
GACACACTGATAGAACTTAAACAGATTTCTGATAGATGTGTTACAAATCTTGAGAATGCT
TTGAATACTCATGTTCAAGGCTCAAGTTTTGAACATTCCATTAGCCTCCAACAACTCCTG
AAAGCCATTTACAGCCCATATCAGTCTTATACCAACAAGTATAGGATATTTGAAGAGGTT
GCATTAACCAAACACCTGGACACAATCAAGCTGGATCATGAAGAGGTCATTGACACAGTT
CAACTTCTCTCAGAGTCTGTGACCAAACTTTTCTCAGCTGCCATAGCAGCCAATGAGAGA
TGTCAACAACTAACCAATGGTTTCTGTTACCTTGGTTTGTTGGATGCCTATAAGACCTAC
TTTACTGCCTACACAAGAGAATTCAGACGAGTGCTCATCAACATCAGAGAAAAATGTCGC
ACTGGTTCAAAAGCAGACTCTGAAGACTGGTCTGATTTTCAAAATTCTCTGAGGATCGTC
CAAACTTGCGGTAATCTCCTGATGCAAACAGAGGACCTGGATGCTGTAGTGTCCAGCAGT
GTACTTCACAGCCTAGGTCACCTGGTCACATGTCATTCACCAGTCAAAGAAGCCATTAGT
TTGTATGTACCTTAA
>maker-gLs.1.0.scaf01056-exonerate_protein2genome-gene-0.35-mRNA-1 transcript offset:0 AED:0.59 eAED:0.72 QI:0|0|0|1|0|0|2|0|425
ATNATCCATCCATCCATCCATCCATCCATCCATCCATCCATCCATCCATCCATCCATCCA
TCCATCCATCCATCCATCCATCCATCCATCCATCCATCCATCCATCCATCCATCCATCCA
TCCATCCATCCATCCATCCATCCATCCATCCATCCATCCATCCATCCATCGATCCATCCA
TCCATCGATCCATCCATCCATCAATCCATCCATCCATCCATCCATCCATCTTTCAATCCA
TCCATCTATCCATCCAACAATCAATCCATCCATATATCCATCTATCCATCTCTCCATCCC
TCCATCGATCCATCCATCCATCGAGCTATCCATCCATCGATCCATCCCTCCATCGATCCA
TCAATCCAACAATCTATCAATCTATCCATCCATCCATCTATCCATCTATCCATCTATCCA
TCCATCCATAAATCCATCTATCCATCCATCCATCCATTTATCCATCCATTCATCTATCAA
TCATTCTATGCATCCATTCATCCATCCATCCATCCATCTATAAATCCATCCATCTTTCAA
TCCATCCATCCATCCATCGATCCATCAATCCATCGATCCATCCATCCATCGATCAAACTA
TCCATCGAACCATCCATTCATCGATCCATCCATCGTTCCATCTATCCATTCATTGATCAA
TCCATTAATCTATCCATTCATCCATCCATCGATCCATTCATCAATCATTCCGAACAATCC
ATCCATCCAACGATCCATGCATCCATTTATCCACCAGTCCATCGATCCATCCATCCATCG
ATCCATCAATCAATCTATCCATTCATCAATTCTATCCACCCATCCATCTATCCATCCATT
CATCAATCCATTCATTCATCCATCAATCTTTCCATCTATCCATCCAAACATCAATCCATC
CATCCATCTATGCATCCATCCATCCATCCATGGATCCATCGATCAATCCACCCATCGAGC
CATCCATTCATCGATCCATCCATCAATCGATCCATCCATCCATCGATTCATCCCTCGATA
AATCCATCGATCCATCCATCCATTCATCGATCCATCCATCCATTCATCCATCCATCCATC
GATCCATCCATCCATCTATCCAATCCATCCATCTATCTATCCATCATCCATCATCCATCT
ATCCATCTATCCATCCATCCATCTATCTACCCATCGATCTATCCATTTATCCATTTTCCA
ATCCATCCATCTACCCATCCATTTATCCATCAATGTATCCATATATTTATCCATCCCTCT
ATCCATCCATGTCTCTAA
>maker-gLs.1.0.scaf01056-exonerate_protein2genome-gene-0.67-mRNA-1 transcript offset:0 AED:0.13 eAED:0.13 QI:0|0|0|1|0|0|5|0|257
ATGCCTCCAAGCAGAGCAACAAAGGACAGAGAGACCAAGGATGCTAGAGTGCTTGCCAAT
AGATATGAGATTGTTAAAAAATTGGGCAGTGGAAACTTTGGAACAGCATTTTTATGCAAG
GATAAAAAGTGCAATAATGAAATGAAAGTGCTCAAGGAGATCTCCGTAGGGGACCTCCAG
CCTGATGAAACTGTGGATGCCATGCATGAGGCAAGACTACTGTCCAAGTTGGATCATCCT
GGCATTGTCAAGTTCCATGACAGCTTTATTGATGGGGAGTACTTCTGTATTATAACAGAA
TATTGTGAGGGGGGAGATTTGGACCACAGAATCACAGAGTACAAGAAATCAGGAAAATCC
TTTGAGGAGAAGACTATCTTACATTGGACAATACAACTTGTCTTGGCTGTTCAGTACATG
CACAGCAGAAGAGTGCTTCACCGGGACCTCAAAACCAGAAATATATTTATTCGTAATAAC
CTAATGAAAATTGGAGATTTTGGAATATCACGTATTCTTATGGGCACAACTGATATGGCC
TCAACATTCACTGGAACACCATACTATATGAGTCCTGAGGTCCTAAAACATGAGGGATAC
AACTCAAAATCGGATGTATGGTCAATAGGTTGTATACTGTATGAGATGTGTACCCTGGAG
CATGCCTTCATGGGTCAGGGACTAATGGCTGTCATGTATAAGATTGTAGAGAAGGAAGCT
CCTGATCTGCCAGACAAATATTCCAAAGAGCTAAATGAAGTTTTCCAGAAGTGA
>maker-gLs.1.0.scaf01056-exonerate_protein2genome-gene-0.33-mRNA-1 transcript offset:0 AED:0.53 eAED:0.57 QI:0|0|0|1|0|0|2|0|241
ATGTATCCCTCTATCCGTCCATCACTCTATCCATCCATCCACCTATCCATCCATCCATCT
ATCCATCCATACATCGATCCATCAATCCATCGATCCATCCATCCATCCATCCATCCATCC
ATCCATCCATCTATCCATCCATCCATCCATCCATCTATCCACCCATCCATCCATTTATCC
ATACATTCATCTATCAATCCATCCATGCATCCATCCATCCATCCATCTATAAATCCATCC
ATCGATCCATCCAACCATTTATCCATCCATCTATCGATCAATCCATCCATCGATCGATCC
ATCCATCCATCTATCCATCCATCCATCCATCTATCTATCCATCCAACCATCCATCTATCC
ATCCATCCATCTATCCATCCATCCATCCATCGATCCATCAATCTATCGATTCATCCATCC
ATCGATCAATCTATCCATCGAACCATCCATCCATCGATCCATCCATCCATCAATCCATCC
ATCCATCCATCGATCCATCCATTGATCCATCCATCCATTAATCTATCCATTCATCCATTC
ATCGATCCATTCATCAATCATTCCAAACCATCCATCCATCCATCGATCCATCCATCCATT
GATCCATCAGTCCTTCGATCCATCAGTCCATCGATCCATCAATCAATCTATCCATTCATC
CATTCTATCCAACCATCCATCTATCCATCCATCCATCTATCCATCCATCCATCTATCCAT
CCATAA
>maker-gLs.1.0.scaf01056-exonerate_protein2genome-gene-0.21-mRNA-1 transcript offset:0 AED:0.20 eAED:0.20 QI:0|-1|0|1|-1|0|1|0|171
ATGCGCACACTTTGTGAGGCAACAAATAATGTCAATACAACAATGGAATTTCTTGCAAGG
CGCTCCCTTTTAAAGAATAAAATGGAATGCAACAATTGCCATGTGGCTTGTAACCTTGCA
ACCCACAATCAAGGTATTGACAAACATATATGGAAGTGTCCAATTTGTCGTTTGAGGAAA
AGTATACGAGATGGCTCATTTTTTACTAGGAGCCATCTACCATTATCTAAATTAGTCATT
CTCATATACTGTTTCGCCATTGATTCTCCTCAAGATGTTACAAGGCATGAGTCTCAAATC
CAAAACCAAAACACGGTGATTGACTGGTTTAATTTTCTTCGAGAGGATATAGGGATTTAT
CTGAACCAGCATGCAACTCAGATTGGTGGCTTTGACGATAATGGGGAGCCCATGGTGGTT
GAGCTTGACGAATCAAAATATTTCCATCGGAAATACCACAGAGGAGCATGGCGTCAAGGC
CACTGGGTTTTTGGTGGTGTAGAAAGGTCCACTTGA
>maker-gLs.1.0.scaf01056-exonerate_protein2genome-gene-0.51-mRNA-1 transcript offset:0 AED:0.48 eAED:0.83 QI:0|0|0|1|0|0|2|0|143
TCATCTATCCATCCATCTATCTATCCATCCATCTATCCATCCATCCATCTATCCATCCAT
ACATCGATCCATCAATCCATCGATCCATCCATCCATCGATCCTTCCATCCATCGATCCAT
CCATCCATCGATCCATCGATCTATCCATCCATCTATCCATCAATCAATCCAAACCAACCA
TACAAACCATCCACCCATCCATCGATCCATCCATCCATTGATCCATCCGTCCATCGATCC
ATCCATTCATTGATTCATTCATCCATCGATCCATCCGTCCATCCATTATCCATCCATCCA
TCCATCGATCCATCCATCCATCGATCCATCCATCAATCGATCATCCATCCATCGATCCTT
CCATACATCGATTCATCCATCCANCCAACCATACAAACCATCCACCCATCCATCGATCCA
TCCATCCATTGA
>maker-gLs.1.0.scaf01056-exonerate_protein2genome-gene-0.46-mRNA-1 transcript offset:0 AED:0.46 eAED:0.61 QI:0|0|0|1|0|0|2|0|99
TCCATCAATCTTTCCATCTATCCATCTATCCATCCATCCACCTATCCATCAATCTATCTA
TCCATCTATCCATCCATCCTTCTTTCCATCCATCAATCTGTCCATCTATCCATCTATCCA
TCCATCCATCTATCCATCCATCTATCCATCCATCTATCCATCCATATCCATCCATCTATT
CATCCATCCATCCATTTATCCATCCATCCATCCATTCATCGATCCATCCATCCATCAATC
GATCCATCCATCCTTCCATCGATCCATCCATCCATCCATCCATCCATCCATCTATCC
>maker-gLs.1.0.scaf01056-exonerate_protein2genome-gene-0.29-mRNA-1 transcript offset:0 AED:0.48 eAED:1.00 QI:0|-1|0|1|-1|0|1|0|8
ATGGATGGGCAGGCTATAGGAACATAG
>maker-gLs.1.0.scaf00414-exonerate_protein2genome-gene-0.1-mRNA-1 transcript offset:0 AED:0.29 eAED:1.00 QI:0|-1|0|1|-1|0|1|0|354
ATGTCCCCATCTACTCAACAGGGTGATACAATGTCCTCATCTATTCAACAGGGTGACACA
ATGTCCCTATCTACTCAATACAATGATACAAGGTTCTCATCTACTCAACAGAGTGACACA
ATGTCGCCATCTACTCAACAGGGTGACACAATGTCCTCATCTAATCAACAGGGTGACAAA
ATGTCCCCATCTATTCAACAGTGTGACACAATGTTCCCATCTACTCAACCGAGTGATAAA
ATGTCCTCATCTACTCAACAGGGTGACACAATGTCCCCTTCTACTCAACAGGGTGACACA
ATGTCCCCTTCTAATCAACAGGGTGACACAATGTCCCCATCTATTCAACAGTGTGACACA
ATGTTCCCATCTACTCAACCGAGTGATAAAATGTCCTCATCTACTCAACAGGGTGACACA
ATGTCCTCATCTACTCAACAGGGTGACACAATGTCCCCTTCTACTCAACAGGGTGACACA
ATGTCCCCTTCTACTCAACAGGGTGACACAATGTCCCCTTCTACTCAACAGGGTGACACA
ATGTCCCCTTCTACTCAACAGGGTGACACAATGTCCCCTTCTACTCAACAGGGTGACACA
ATGTCCCCTTCTACTCAACAGGGTGACACAATGTCCCCTTCTACTCAACAGGGTGACACA
ATGTCCCCTTCTACTCAACAGGGTGACACAATGTCCCCTTCTACTCAACAGGGTGACACA
ATGTCCCCTTCTACTCAACAGGGTGACACAATGTCCCCTTCTACTCAACAGGGTGACACA
ATGTCCCCTTCTACTCAACAGGGTGACACAATGTCCCCTTCTACTCAACAGGGTGACACA
ATGTCCCCTTCTACTCAACAGGGTGACACAATGTCCCCTTCTACTCAACAGGGTGACACA
ATGTCCCCTTCTACTCAACAGGGTGACACAATGTCCCCATCTACTTCTGTTGTGACCGGA
TGGACATTTTCTAACGTGCCATTCTTTCGTCTGTTAGGATTTGAATCACGACACGATGAA
ACATTGGCATCACAACAGTGTGGTTTACGACAATCTCTTTCGTGA
>maker-gLs.1.0.scaf00414-exonerate_protein2genome-gene-0.0-mRNA-1 transcript offset:0 AED:0.08 eAED:0.09 QI:0|0|0|1|0|0|2|0|234
ATGGACGACGAGGAGCTGCGTCTGAGCTACGAACAGTACCGTCGCCATTTTCATCCTCAA
CCGGACGTGACGTCGCAGCTCCTGCAGTTCGCGAACATGGTCAGCGCGGATATTCAGAAG
TTTTTCGGGCGCACGAAGGACCACGAGGACGGATGCGATGTGTATGAAGACAAGTGGGCC
ACGACCAAGTCTGGCCGCGAGCTCTACTACGCAGACCTTCTGCGGATAGCGCAGGGCGAC
ACCGAGCCCGTCAGCAAGACGACGAGGAAATCGTTTTCATCCCCTTCGTCGTCCGACCCC
TGCAGACCCTCGCAGCAGTTCACCGGTAGAAGGGACACGGCGATCGGCGTCGGGCCGCTG
AGCGAGCTCTTCGAATACGGGCTTCAGCATTTCTCAAATCAGAAAAAACACAATCACGGT
AACTCCGGGTGCCGCTCAAGGTCAGCCCCGGGGAATAAACCTCTGGCGACGCCCATGCAC
GAGCGCAACCTACCCGCCAGTTTCTGGCGCGAACCTGCGCTAAATGTCGTGTTCAATGAC
CCGCATCGGATGGACGTGTCACAGCATGCGATGATGACGACATCCAAATTACCAGACTTC
AGCGATCTGGTCGAGAGCTGGCAGGGGGCTGGGGAGGGCATGTCTGGCTCGGGGCACGAC
AGGCGGCCTCGTCTGGACGTGCACCTGGATCATCACGCCTTGTGA
>maker-gLs.1.0.scaf00414-exonerate_protein2genome-gene-0.21-mRNA-1 transcript offset:0 AED:0.39 eAED:0.45 QI:0|-1|0|1|-1|0|1|0|79
CCCGGTGTAAGACCCAGTGTAAGACCCGGTTTAAGACACAGTGTAAGACCCAGTGTAAGA
CCCAGTGTAAGACCCAGTGTAAGACTCGGTGTAAGACCCAGTATAAGACCCAACGAAAGA
CCCGGTGTAAGACCCAGTGTAAGACCCGGTTTAAGACACAGTGTAAGACCCAGTGTAAGA
CCCAGTGTAAGACCCAGTGCTAAGACACAGTGTAAGACCCAGTGTAAGACCCAGTGCTAA
>maker-gLs.1.0.scaf00414-exonerate_protein2genome-gene-0.32-mRNA-1 transcript offset:0 AED:0.43 eAED:0.60 QI:0|-1|0|1|-1|0|1|0|56
AGACCCAGTGTAAGACCCAGTGTAGGACCCAGTGTAAGACCCAGTGTAGGACCCAGTGTA
AGACCAAGTGTAGGACACAGTGTAAGACCCAGTGTAAGACACAGTGTAAGACCCAGTGCT
AAGACACAGTGTAAGACCCAGTGTAAGACCCAGTGTAAGACCCAGTGCTAA
>maker-gLs.1.0.scaf00414-exonerate_protein2genome-gene-0.19-mRNA-1 transcript offset:0 AED:0.50 eAED:1.00 QI:0|0|0|0.5|0|0|2|0|1
ATGTAA
>maker-gLs.1.0.scaf00414-exonerate_est2genome-gene-1.0-mRNA-1 transcript offset:19 AED:0.11 eAED:0.11 QI:19|1|1|1|0|0|2|161|56
AGAAATTGCTGGCAGAATTATGTTGACTACTTCCGTTGCCAAAAAATCAAGGGTGAGGAT
TATGCTCCTTGTGAATATTTCAAGAAAGTATACACACATTTATGTCCAGGATTTTGGGTT
GAGCAGTGGGATGAGCAACGAGAAAGTGGAACCTTTGCTGGAAAAATTTAGTCAGCTATT
TGTTTTGTAGAATTTTGGAGTTATTGGAGAGAAATTATAGGAAATTTAATTTAACTTAAT
ACATGTCTAAGTAATAAACACTTTTTCATGTCAACTATATAATGTTATATTTATTGTTTA
TTTTACACTAGGGTTTGAATTTATACACCCCAAAAACGTATGATAAAATAA
>maker-gLs.1.0.scaf00414-exonerate_protein2genome-gene-1.4-mRNA-1 transcript offset:0 AED:0.24 eAED:0.24 QI:0|0|0|1|0|0|8|0|423
ATGCAAGAGTATTTCATAATTGTTGGCTATTTCAGAGATGCAGAGTTCACCATCCCAGAG
CTACCCAGTGGAAAGAATATGGTGATAAATATCAAAACTACATGGGGAGATCACCACTAT
GTTGGCCTGACAGGAATACAGCTGTTTACAAATCTGGGAGATCAAGTAGTCATCACAAAG
ATCTGGGCTGAACCAAGTGACATAAATATCCTGCCAGAATACAACAGGGACCCAAGGGTT
GTAACAAATCTTATAGATAATGTGAACCGCACCAGAGATGACGTGCACATGTGGCTTGCC
CCCTTCACACCAGGAAACAATCATTATGTTTACCTAACATTTGCTAAGCCATGCAAGTTG
GCTCTTATGAGGATATGGAATTACAACAAGTCCAGGATCCATTCATTTCGAGGGGCTAAA
GATGTCATTATAACTCTTGATGGAACAGACATCTTTAAAGGAGAAATAGCCAGAGCCTGT
GGGGGGATTGAAGGTGGCACTGAGGCCTTTGGTGATACAATTTTATTCACCACTGAAGAG
ACGATTCTGGAAGCTGTGTCAAGGAATGATGATGCCTTTGAAGGCTCAATGTTTAGTGAC
ACTGAGGAAGATGTACCATTGGAAAGACCCAGTACAGCAAATGCTGAAGATGATCGTCCA
TTTACCAGGGCAGCTGGTCTACTTGCAGCAGACAGTAATAAAGGTACAACACCAAGACCT
AGCAGTTGTTTTGTTACAAATGTTGGAGATGTCATGGTCTACAGAACTACTAAAGTACAT
TTGCAGTTCACATCCACCTGGGGGGATCATCACTATTTGGGTCTAACTGGCCTTGAACTT
GTTGGCAGTGAGGGAGAGGCTGTCCCACTTACACTTGACATGGTGGCTGCATTACCTAGA
GACCTGCGACATCTGCCTGGCAACGAGAAGGATGATCGTACACTGGACAAGTTGATAGAT
GGAACTAACGTGACATGCCTTGACTCCCACATGTGGCTCATACCATTTACCGAAGGTCAA
AGCCACACTGTCACCATCAACCTTTCTCAGCAAACTCTTTTAACAGGCCTGCGAGTGTGG
AACTACAACAAAAGTCCTGAAGACACATATAGAGGGGCAAAAGTTATGCATGTGCATTTA
AATGACAGAGTGGTCTCCCCACCAGAAGGTTATCTGCTGAGAAAAGGACCAGGTGTTTGT
CACTTTGATTTTGCTCAAGAAATCAATTTCTCCAACACATCCAATAACCCGTCAACTGGA
TTAAATAAGTGA
>maker-gLs.1.0.scaf00414-exonerate_protein2genome-gene-1.11-mRNA-1 transcript offset:0 AED:0.18 eAED:0.18 QI:0|0|0|1|0|0|6|0|370
ATGGGCATCTTCATCACCTTCGTCAGCATCTTCGGTTCCCTTGGCAACCTGCTTGTCATG
TACATCTTCGGGACCACCAAGTCGTTACGTACGCCGTCCAACATGTTTGTGGTCAACCTA
AGTATGAGTGATTTCATCTTCTCAATCATACAAGGCTTCCCGCTGATGACCATCTCCTGT
TTCAACAGACGGTGGATCTTCGGCAAAGTCGCTTGTGAGTTGTACGGCCTCATTGGAGGA
ATCTTCGGTCTCATGTCCATCAACACCCTGGCCATGATAGCCATCGACAGGTACACCGTC
ATAGCCCGGCCCATCAAGGCCTCGCGGAGTCTCAGCTACAGGAAGGCTTTCATCATGCTC
GTGTTCGTCTGGTGCTGGTCAACGACGTGGACGATACCTCCCTTGTTTGGCTGGGGAGCC
TACATCCCAGAGGGTTTTCAAACATCTTGCACGTTCGACTACTTGACGCGCAACGACTAC
TTCCGGTCATTCGTCCTCTGTTTGTACATTTTCGGCTTCGCTTGCCCGCTGACTACCATT
CTCTACTGCTACTATTACATCTACAAGGCAGTTGCCCAGCACGAGAAGGAAATGGGCCAA
ATGGCGAAAAAACTCAACGCAGAGATCCGCCAAGGACAGAGTGCCAAGAAGTCCGAGATC
AAAACTGCCCGGATCGCCATGACCATCATCGTGACCTTCCTGTTATCGTGGCTGCCCTAC
GCCACGGTTGCCCTCATCGCACAGTTTGGTCCGGTGGAGCTGGTCACCCCATACGTGTCC
GAGCTGCCCGTCATGTTTGCTAAAGCGTCTGCCATGCACAACCCTCTCATCTATGCCCTG
TCGCATCCCAGGTTTAGAGAGGCAGTAGACAAACGCTTCCCATGGCTGTTGTGCTGCTGT
GGCGTGACTGCCAAGGAGAAAGAGGTAGCATCTACTGCCGCCACGGAGAAGAAGTCCAAG
ATGAACCGCATGGACAGTGTCAACAGCACAGCGTTTGGTGGCAACCAGAGTCAGATGAGT
GAGGTGAGGAATAATGGGATTATTATAGTTCTGATTTTGTACGGCAACTATAATAATTCC
GCCGAATTCATTTGTAATTTGTCTGCATGTTAA
>maker-gLs.1.0.scaf00414-exonerate_protein2genome-gene-1.6-mRNA-1 transcript offset:0 AED:0.20 eAED:0.20 QI:0|0|0|1|0|0|5|0|320
ATGACGACGCACGTATACGACACCTACGACCTGTTCATACATCCGCATTGGTACCAGTAC
CCGCTTATAGCACCCGCCTGGCACTACGCCATGGGCATCTTCATCACCTTCGTCAGCATC
TTCGGTTCCCTTGGCAACCTGCTTGTCATGTACATCTTCGGCACCACCAAGTCGTTACGT
ACGCCGTCCAACATGTTTGTGGTCAACTTAAGTATGAGCGATTTCATCTTCTCAATCATC
ATGGGCTTCCCGCTGATGACCATCTCCTGTTTCAACAGACGGTGGATCTTCGGTAAAGTC
GCCTGTGAGTTGTACGGCCTCGTGGGAGGAATCTTCGGTCTCATGTCCATCAACACCCTG
GCCGTGATAGCATTCGACAGGTACACCGTCATAGCCCGGCCCATCAAGGCCTCGCGGAGT
CTCAGCTACAGGAAGGCTTTCATCATGCTCGTGTTCGTCTGGTGCTGGTCCACGACGTGG
ACGATACCTCCTTTGTTTGGCTGGGGAGCCTACATCCCAGAGGGTTTTCAAACATCTTGC
ACGTTCGACTACTTGACACGCAACGAATACTTCCGGTCATACATTCTCTGTTTATACGTA
TTTGGCTTTGCTTTCCCGCTGGCGGCCATTCTCTACTGCTACTATTACATCTACAGAGCA
GTTGCCCAGCACGAGAAGGAAATGGGCCAAATGGCGAAAAAACTCAACGCAGAGATCCGT
CAAGGACAGAGCGCCAAGAAGTCCGAGATCAAAACTGCCCGGATCGCCATGACCATCATC
GTGACCTTCCTGTTGTCGTGGACGCCCTACGCCACGGTTGCCCTCATCGCACAGTTTGGT
CCGGCGGAGCTGGTCACCCCATACGTGTCCGAGCTGCCCGTCATGTTTGCTAAAGCGTCT
GCTATGCACAACCCTCTCATCTATGCCCTGTCGCATCCCAGGTTTAGAGAGGTGAGGATG
TAG
>maker-gLs.1.0.scaf00414-exonerate_protein2genome-gene-1.1-mRNA-1 transcript offset:0 AED:0.17 eAED:0.17 QI:0|-1|0|1|-1|0|1|0|105
GACGAGTGCAGTGACTACGGAACACGTCTTATAGACTTCACTACAGGAAAAAGAAGGACA
ATCAGTAGCACACTATTCCAGCACAAACAAATACATAAAGCGACATGGATATCTCCAGAT
GGATTTAACCGTAATCAAATTGACCACGTAATCGTTGACCGGAGGCATGGCTCGGACATA
TTAGATGTACAAAACTGTACATGGTCAGACCTAGACTCAGGCCACATACTTGTACATATC
AAATATAAACAAAGAATGTGTAACATCCACAGTAAACAAAACAAAAGAGAAAAACAGTTC
ACCAGCCAGAAATATTAA
>maker-gLs.1.0.scaf00414-exonerate_protein2genome-gene-1.3-mRNA-1 transcript offset:0 AED:0.38 eAED:1.00 QI:0|-1|0|1|-1|0|1|0|86
ATGCCGAGGAGCAAAACAGGGCGGAAACAGCTGCAAAAAGAGCGAGGAGGAAGGCCGGTA
AATACTGCTCCACCGCATTCGTGTGTGGGAAATGTAACAGAGACTGCCATTCGAGGATTG
GTCTCACCAGCCACACCAAGAGCTGCAAGCAATAAAGATAATCTATCGTCTCCCGCAGAC
GGAAAGATGCCATACATACATATTATTTGTGCCCATATAGGCCCAAAAGGCTGCATCCTC
CAGATTATCCATGTACAGTAA
>maker-gLs.1.0.scaf20528-exonerate_protein2genome-gene-0.0-mRNA-1 transcript offset:0 AED:0.12 eAED:0.85 QI:0|-1|0|1|-1|0|1|0|370
GTACCTCTCTTGGACCAACCCTCCATACCTCTCTTGGACCAATTCTCCATATCTCTCTTC
GACAAGCTTTCCGTACCTCTCTTGGACAAACTTTCCATACCCCTCTTGGACCAACCCTAC
ATACCTCTCTTGGACCAACCCTCCGTACCTCTCTTGGACCAACCCTCCNNNNNNNNNNNN
NNNNNNNNNNNNNNNNNNNNNNNNNNNNNNNCCTCTCTTGGACCAACTCTCCATATCACT
CTTGGACCAACCCTCTGTACCACTCTTGGACCAACCTTCCGTACCTCTCTTGGACCAACC
CTCCGTACCTCTCTTGGACCAACCCTCCGTACCTCTCTTGGACCAACCCTCCGTACCTCT
CTTGGACCAACCCTCCGTACCTCTCTTGGACCAACCCTCCGTACCTCTCTTGGACCAACC
CTCCGTACCTCTCTTGGACCAACCCTCCGTACCTCTCTTGGACCAACCCTCCGTACCTCT
CTTGGACCAACCCTCCGTACCTCTCTTGGACCAACCCTCCGTACCTCTCTTGGACCAACC
CTCCGTACCTCTCTTGGACCAACCCTCCGTACCTCTCTTGGACCAACCCTCCGTACCTCT
CTTGGACCAACCCTCCGTACCTCTCTTGGACCAACCCTCCGTACCTCTCTTGGACCAACC
CTCCATACCTCTCTTGGGCCAATTGTCCGCATCACTCTTGGACCAACCCTCCATACCTCT
CTTGGGCCAATTGTTCGTACCACTCTTGGACCAACCATCCGTACCTCTCTTGGACCTACC
CTCCATACCTCTCTTGGACCAACTCTCCGTATCACTCTTGGACCAACCCTCCGTACCACT
CTTGAACCAACCCTCCATACCTCTCTTGGACCAACCCTCCGTACCTCTCTTGGACCAACC
CTCCATACCTCTCTTGGACCAACCCTCCGTACCTCTCTTGGGCCAATGGTCCGTACTTCG
ACTTTTGTATTATATAAGTACAAGTCACTTAGTTTGACAAGGAAAGGAAAAGGGGCGGTA
AGCTTGAGCCACACATTGTTTAAACTAAACTATCTTGAAGTAGCTAGCTATCCATTCCCC
AAAAATATCCATCAAATGGATCATGAAATATAG
>maker-gLs.1.0.scaf07799-exonerate_protein2genome-gene-0.0-mRNA-1 transcript offset:0 AED:0.21 eAED:0.21 QI:0|0|0|1|0|0|3|0|226
ATGACGTCATCAAAACGTGCGCCCCGCAGGAACCGAAACAGAGCTCAGCTCCGTGACTCC
CAAGTAGAAGAGGAAGATGCAGATGACGTATGTCAACTCGAGGTCATATGTCAGGGTGGG
AAGAGCCAACCCGTGACCCTGCCAATCAAAGGGCCCCGGGGTCCAGCTGGCAAACCTGGC
TCACCCGGACTTCCTGGAAAACAAGGCCCCGCAGGGCCCTCAGGTGACGCAGGTATGAAA
GGGTCTACAGCAGCGCGGGACATTGACGACGTGGCGAGAGTGGCGTTTTTCACAGGACTC
GACAGCAACTTCGGACCGGTCAAGCAGAACTCAGACCTCGTCTTCGACAAGGTCGTCACC
AACGTGGGAGACGCGTTCAACCAGGAAACTGGCAGATTTGTGGCCCCTTTCAACGGGACG
TACGCCTTTGCCGTGACCATCGCTGCTCAGGGGCGCCAGAGGGTAAATGGGAAAGCTGCC
GTAGAGCTGGTCCTGAACGGCAGGAATGTGGCCACGATCTGGGCCGAGAGCCTCCCCTAC
TGGGCCTCGGCCTCCAACAGCGCCATCTTGAACATGGAGACCGGAGACCAGGTCTGGCTC
GTCCTGCTGAGCCGAGCCTCCTACCTGCACGGCTACATGTACACTACCTTCTCGGGACAT
TGCCTCTATCGGGGTCTTTGA
>maker-gLs.1.0.scaf00188-exonerate_est2genome-gene-0.0-mRNA-1 transcript offset:252 AED:0.00 eAED:0.00 QI:252|1|1|1|0|0|10|151|199
TTGTAAAGTTTGAAAGTGACACACTTCCGCTATTGAGTCACAAAACAAATTAGATGGTGA
ATTGTTGAATAATAAAGTATGAAACAGATACTATATTTATTTACTTGATTCTGGCTTCAG
TACTACACATAGTGTAGGGCTACATTGTTTGATTAATTGAAGAACCTTGTAGAGTCTTGC
TTCATAAAGGAAAGTCTTGTCTTAACACTTGGGATTTAGCAGTGTTAAAACGCAAAATAT
TGTTTGAGAAAAATGAAACTTCTTTCCATTGCTGTATTGATTAAAACACCAGAAGGAAAA
GGAAAACTATTAACTTCTAAAAATGAATTATCCTCTTTTGGCTATTTCCAGAGGTCTACA
ATAAGTGAATTTATGACCTTTACAAGCAAGATTCTTGTAGAAAGAACCGCAACTGCTTCA
AGGGCATCTGTGAAAGAGCAAGAAAACATATGTCATGTCTATGTTAGAAGTGACAACTTG
GCTGGCGTTGTAATTGCAGACCAAGAGTATCCACAGAGAGTAGCTCACACATTGATCAAC
AAGATTCTAGATGAGTTTCAAGAGAAATGCCCCAAGTCACAATGGTCTTCGATAAAAGAA
AATGAAGCACCTTTCCCTCAGTTAGCTGAATATCTACAGAAGTATCAGAATCCCAAAGAA
GCTGATGCTATGACTAAAATTCAGTCAGAGCTGGATGAAACAAAAATTATTTTGCACAAC
ACAATTGAAGCAGTGTTAGAAAGAGGAGAAAAATTAGATGACTTGGTAGAGAAATCTGAA
GGTCTCAGCATGCAGTCTAAAACTTTCTATAAAACGGCTAAAAAGACAAACCAATGCTGT
ACTATACTGTGAGGCTCACCAGATATAATCTAGTGTAATTTTATAATGAACTACTTGTTG
TTGTCTTTGTAAATAAAATACAAATATTAGAAATTAAATGCGACACAGAAATGCTATCTC
TTGCTCTGTATCTTGTAACAGCTTCTTCTTATGTTCATGATTT
>maker-gLs.1.0.scaf00188-exonerate_est2genome-gene-0.0-mRNA-2 transcript offset:164 AED:0.04 eAED:0.04 QI:164|1|1|1|0|0|9|151|199
TTGTAAAGTTTGAAAGTGACACACTTCCGCTATTGAGTCACAAAACAAATTAGATGGTGA
ATTGTTGAATAATAAAGTATGAAACAGATACTATATTTATTTACTTGATTCTGGCTTCAG
TACTACACATAGTGTAGGGCTACATTGTTTGATTTTTGAGAAAAATGAAACTTCTTTCCA
TTGCTGTATTGATTAAAACACCAGAAGGAAAAGGAAAACTATTAACTTCTAAAAATGAAT
TATCCTCTTTTGGCTATTTCCAGAGGTCTACAATAAGTGAATTTATGACCTTTACAAGCA
AGATTCTTGTAGAAAGAACCGCAACTGCTTCAAGGGCATCTGTGAAAGAGCAAGAAAACA
TATGTCATGTCTATGTTAGAAGTGACAACTTGGCTGGCGTTGTAATTGCAGACCAAGAGT
ATCCACAGAGAGTAGCTCACACATTGATCAACAAGATTCTAGATGAGTTTCAAGAGAAAT
GCCCCAAGTCACAATGGTCTTCGATAAAAGAAAATGAAGCACCTTTCCCTCAGTTAGCTG
AATATCTACAGAAGTATCAGAATCCCAAAGAAGCTGATGCTATGACTAAAATTCAGTCAG
AGCTGGATGAAACAAAAATTATTTTGCACAACACAATTGAAGCAGTGTTAGAAAGAGGAG
AAAAATTAGATGACTTGGTAGAGAAATCTGAAGGTCTCAGCATGCAGTCTAAAACTTTCT
ATAAAACGGCTAAAAAGACAAACCAATGCTGTACTATACTGTGAGGCTCACCAGATATAA
TCTAGTGTAATTTTATAATGAACTACTTGTTGTTGTCTTTGTAAATAAAATACAAATATT
AGAAATTAAATGCGACACAGAAATGCTATCTCTTGCTCTGTATCTTGTAACAGCTTCTTC
TTATGTTCATGATTT
>maker-gLs.1.0.scaf00188-exonerate_protein2genome-gene-0.1-mRNA-1 transcript offset:0 AED:0.22 eAED:0.22 QI:0|-1|0|1|-1|0|1|0|84
ATGTCTGATGGCTGGGCGGCATATGCGCAGATTGACCGCATCGCCAATGGCATTTACATG
CACGATGTTATCGTCCATCAACAGAACTTTGTTGATCCTGCTGATAACGATGTTCACACC
GAAAACGTGGAGAATATGTGGATACGAGCGCAACGCAAACGTCGCCTTCAATTTCGAAAT
CACGTGAATTGTTCCAGTCATATCTACACGAATTTGTGTTCAGAAACAAGTTCAGCGATC
AGGATATGTTTGTGA
>maker-gLs.1.0.scaf00188-exonerate_protein2genome-gene-0.10-mRNA-1 transcript offset:0 AED:0.43 eAED:1.00 QI:0|0|0|1|0|0|2|0|33
ATGGTGCATTTAAAGAAATTAAGCTTTCAGATTTTAAAGGAAAGTACCTTGTGCTTTTCT
TCTATCCATTGGATTTTACTTTTGTGTGTCCAACTGAAATAA
>maker-gLs.1.0.scaf00188-exonerate_protein2genome-gene-1.3-mRNA-1 transcript offset:0 AED:0.03 eAED:0.03 QI:0|0|0|1|0|0|3|0|650
ATGCATCCTTTAAAGATATCTCAAGAGTCTTTGGAGACAATAGTCAGTGTGATTCTCAGA
GTTCCAGCTCTATTTCTTATTGAGGTATGGTTCCGCACCAATCCTCATAAAACTATACAG
CTTCATTCAGATGATGTGGAGCTAATTGTCACAGCAGCCTATTATATGGCCTTGGTCATA
GCAGTAGCTATTGCCACTCTGCCATTGAGGCACCTGGTCACATTCTACATATATCTTGTG
TGCGCTGGTCTTATGGCCTGTGCTAAAATGGTGTCCAAAGCATATGTGTCTGTAGAAAAA
CTGGAGCACGAAGAGGAAGCAGGGTTATCGGCCCTGCTTGAAGATCGCAAACACATTGAG
CGTCTGGTATTGCACATATTCACTCAAGTTTTCATTGCAGCTGTTGTGGCCTACCTCATG
GAGATTGAGAACTGGGTCAAGTTCACCTTGTTGGCTTTCGCACTGCCTGTTGTTGCAAGG
TTGACAGGGTTCCCTGTGTCAGAGCTGCACCTTGTGCACGACTTTGCAACTGTCTACACA
ATTTTGTTGATTCTCTGTTGCATCTTCAACAACCTGGGCATTATAATTGACATCTGTAAG
GAGGGCATCAATGTGGCAGTAGTTTCTTTCAGAACCTTTGGCATTATACCTGTGGCTCTA
ACATTCTGGCGCACTATGGCTCTTCCAGTACAGCTTGTTTTATTTTGGGGACTAATGTTT
TTGTCGCAGATCTATGTTTATGTGTACACTGAGAATCTTGGAATTTGGCAGGAGGGCTGG
CTGGTCCTTTTATTGGCCAGCATGGGGGAATGCTGCGCCACACCTGTCAGTCTGCTGGCC
TTGTGCGTGGCCATCACCTATGCTTCCTGCGCCATTCTTTGCTTGACTAAGCTCTACCTC
CAAGGGATGGATGCGTTTGAACATGACACAATGAGAGGCTGGACTGAAGGGTTGACCATG
CTCCTGATAGCTGTGCAAACTGATCTACTGGAGCTGAAACCACTCCAGAGAGCTTTTCTC
ATGAGCATCCTGCTGTTCATCGTGTTGTCTTCCCTCATCCAGTCCATGTATGAGATTGCT
GATCCAATACTGCTGGCCCTAAGTGCCTCCCACAACCCCAGTATAATCAGGCACTTAAAA
GCAGTCACACTCTGCACAGTGCTGTGGATACTTCCATTATACATGACTTATTTCATCTGT
CAGTATTTCGACATGGATTTCTGGCTCATGGTCATTGTGTCCAGTTGCTTGCTGACCTCT
GTGCAAGTCATAGGATCGTTGGTTGTTTATATGCTGTTCATGTATGACTTTATGAGGCCT
GACCCCTGGGAGAAACTTGATGATGTCGTGTACTGTGCTAGAGCCCTGACTAGAGTTTTA
GAATTTATTGTTGCTGTGTTCGTTGTATGTTTTGGTTTAAAGGAATCTCTGATAGGGGAA
TGGAGCTGGATCAACTCCATCATCTTGATAGTCCACTGCTACTTCAACGTCTGGAAGAGG
TTGCAAAGCGGCTGGAAAAGCTTCCTGCTGCGGTGGGAGGCTGCCAAAAAGGTGGAGTCC
CTTCCTCTAGCCACTGAACAGCAACTGGCCAAGCATGATGATGTCTGTGCCATCTGCTAC
AGTGACATGAAGACAGCGTGTGTTACACCCTGTGATCACCTGTTCCACTGCGTCTGTCTC
AGGAAGTGGCTGTACGTGAAAGAAACATGCCCCATGTGCCACAGAGATCTGGCCAACTCT
AATGAGGCGCACTCCCAGGAAGTGCCCGCCCCCCATAACGATGAGACCAATGAGGATGCG
CTACATGTGATAGAAGGGGCTGCCAGGGAGAACGAACTCCATAAACAAGACAGTTCTGAT
AGCTCCAGTAGCTCAAGTGCTACCACTGAGGTGGATATTTATGATGCGGACTATGATGAA
GGCCAACTGGCAGAGGCGGATCAGCTGATGTAG
>maker-gLs.1.0.scaf00188-exonerate_protein2genome-gene-1.26-mRNA-1 transcript offset:0 AED:0.15 eAED:0.25 QI:0|0|0|1|0|0|2|0|260
ATGACTGATCAATTTAAAGTTTTTATCTATCTATCTATCTATCTATCTATCTATCTATCA
ATCCATCTATCTATCTATCTATCTATCTATCTATATATTCCTCTGTCTATCAATCAATCT
ATATATATTCCATCCATCCATCTATCTTTCTGTCTATCCATCTATCTTTCTGTCTATCCA
TCTATCTATCCGTCTATCCATCTATCTCTTATCTATTTATATCTATCTATCTTTCTGTCT
ATCATTCCATTTATCTATCTATGTATCTATCTATGTATCTATATATGTATCTATCTATCT
ATCTTTCATCTACCTATCTTTTCTCTATCTTTTTATCTATATATCTATCTTTCTGTCTAT
CCATCTCTCTATCTGTCTATCTATCTATCCATCTATCTATCTTATGTCTATCCATCTTTC
TGTCTATCTATCTATTATCTATATATCTATCCACGTAACTATCTATCTATCTATCTTTCA
ATTCATTTATCTATCTATGTATCTATGTATCTATCTATCTTTCATCTTGTATCCATCTAT
CTATCTATCTATTCATCTATCTATCCATCTTTCTTTCTTTCAATCCATATGTCTTTCTGT
CTATCTATCTATCTATTTTCTATCTTTCTATCATATATATACTATTATTATTATTATTAT
AGGCGTCTCGTTTGCTTTTATTCATCTTTTCTGGTGAATGAACTTAAGCTGACCCCAAGT
TTGGCAGCGCTTTTAGTGTGTGGCTTACTAAATAGAGTCTCTCTAGACCTTGGTTACAAC
TAA
>maker-gLs.1.0.scaf00188-exonerate_protein2genome-gene-1.6-mRNA-1 transcript offset:0 AED:0.07 eAED:0.16 QI:0|0|0|1|0|0|3|0|245
TCTCTGTCTGTCTGTCTGTCTGTCTNTCTATCTATCTATCTATCTATCTATCTATCTATC
TATCTATCTATATATCTATATATCTATCCACCTAACTATCTATCTATCTTTCAATTCATT
TATCTATCTATGTATCTATGTATCTATGTATCTATCTATCTTTCATCTTGTATCCATCTA
TCTATCTATCTATTTATTCCTCTGTCTATCAATCCATTATCCATCCATCCATCCATCTAT
CCATCCATCCATCCATCTATCTTTCTGTCTATCCATCTATCTATCCGTCTATCCATCTAT
CCATCTATCTCTTATCTATTTCTATCTATCTATCTTTCTGTCTATCATTCCATTTATCTA
TCTATCTATCTATCTATCTTTCATCTACCTATCTTTTATCTAGCTTTCTGTCTATCCATC
TCTCTATCTGTCTATCTATCTATCCATCTATCTATCTTATGTCTATCTATCTATTATCTA
TACATCTATCCACCTATCCACCTATCTATCTATCTATCTATCTATCTATCTATCTATCTA
TATCTATCTATCTATCTATCTATCTATCTATCTCTGTCTGTCTGTCTGTCTGTCTGTATG
CCTGTCTGTATGTCTGTCTGTATGTATGTCTATCTATCTATCTATCTAATCTATCTTTCT
ATCTATTATCTACCCATCTATCATGTATCTATCCATCCATCCACCCACCCACCTACCAAT
CTACCCACCCTTGGGTAA
>maker-gLs.1.0.scaf00188-exonerate_protein2genome-gene-1.46-mRNA-1 transcript offset:0 AED:0.23 eAED:0.23 QI:0|-1|0|1|-1|0|1|0|232
ACATTACACTCTACATCTGTTTGCAGAACATTACACTCTACATCTGTTTGCAGAACATTA
CACTCTACATCTGTTTGCAGAACATTACACTCTACATCTGTTTGCAGAACATTACACTCT
ACATCTGTTTGCAGAACATTACACTCTACATCTGTTTGCAGAACATTACACTCTACATCT
GTTTGCAGAACATTACACTCTACATCTGTTTGCAGAACATTACACTCTACATCTATTTGC
AGAACATTACACTCTACATCTGTTTGCAGAACATTACACTCTACATCTGTTTGCAGAACA
TTACACTCTACATCTCTTTGCAGAACATTACACTCTACATCTGTTTGCAGAACATTACAC
TCTACATCTGTTTGCAGAACATTACACTCTACATCTATTTGCAGAACATTACACTCTACA
TCTGTTTGCAGAACATTACACTCTACATCTGTTTGCAGAACATTACACTCTACATCTCTT
TGCAGAACATTACACTCTACATCTGTTTGCAGAACATTACACTCTACATCTGTTTGCAGA
ACATTACACTCTACATCTCTTTACAGAACATTACACTCTACATCTCTTTGCAGAACATTA
CACTCTACATCTGTTTGCAGAAAATTACACTCTACATCTCTTTACAGAACATTACACTCT
GCATCTGTTTCCATAACATTACACTCTACATCTCTTTAA
>maker-gLs.1.0.scaf00188-exonerate_protein2genome-gene-1.0-mRNA-1 transcript offset:0 AED:0.32 eAED:1.00 QI:0|-1|0|1|-1|0|1|0|34
ATGGTACGACCACGTAGCAAGGAAACAAGGGCTTGCCAAAGAAATATTGCAGGGCACCAC
AAGAGGGAGAAGAAGAGGAAGACAAAGGAAAAGGTGGGAGGATAA
>maker-gLs.1.0.scaf05596-exonerate_protein2genome-gene-0.1-mRNA-1 transcript offset:0 AED:0.08 eAED:0.08 QI:0|0|0|1|0|0|3|0|335
ATGTGTAATGCTGTTTTCATACAGTACTTCTTGCTGAAAAAACATTTATACAAACACAGT
AGAAGAAAGGCTTTCAACATTAGTTTCTCCCGTGCTCCTTTTGCTAAAAGAAGTGACCTG
GGTGTACATCAAGGACGACACACTTCAGAGAAAGCTTATCAATGCAGCATTTGTTTGACT
GCATTTGCTAGGAAGGATAATCTATATAATCATAGCAAACTCCACAGTGAGGAGAAACCT
TACAAGTGTAAACTTTGTCCTGTTGCTTTTGCTATCAAAGGAAGTCTAAATCTACACCAA
AGACTTCATACTGGAGAAAAACCATTCCAATGTACAATCTGCCTGGCTAGTTTTGCTCAA
AGAGCACATTTAAATAGGCACCAAAATGTACACACTGGAGAGAAACCATTTAAATGTGAC
AAATGTTCTTCTGCTTTTAGTTACAGATCCAAATTAGATAGGCACCTCAGAGTACATTCT
GCAGACAAACCATTTAAATGCACCATTTGCCCTGCTGCCTATGCTTGCAAATCAGGACTG
ACCTCTCACCTTATCAAACACACTGGCGAGAAATCATTTAAGTGTAATTTTTGTTCTAAG
ACCTTTGCCAGAAATTCGCACCTAGTTAGGCATCACACAACACACACTGGAGAGAAAGCC
CATAAGTGTGACTTTTGCTCTCACTCCTTTGCTACAAATTATCATCTAAAAAGGCATCAG
GTCAGACACACCCAAGAGAAATCTCATAAGTGTCATTTTTGTAATTGTGCTTTTGCTGTA
AAAGCTTTACTGGTAGAGCATGAACGAATTCATACAGGAGAGAGACCTTACAAATGTTGC
ATTTGTGCCGCAACCTTTGCTTCCCTGTCACACTTGAATCATCACAAAAGAAGACATATG
GAAGATAAACCTTATAAATGTGATATCTGTAAGGTCAGCTATGTTCTCAAGGGTAGTTTG
ATTAGACATCAAAGAATGCATATCAATATGACAAATGGATCACAATGA
>maker-gLs.1.0.scaf05596-exonerate_protein2genome-gene-0.0-mRNA-1 transcript offset:0 AED:0.26 eAED:0.26 QI:0|-1|0|1|-1|0|1|0|57
ATGGCAGAAGGTGCAAGATTTATGGGGCGGGCACGGCTGCTATTTAAGGACATTTGCAAA
ATGAGCATGGGGGAAGCCAACACTGAAATCAACAAATGGGAGATCATTGCTGAACAACGT
TCCAGCTGGCGAACAGTAGTGTATGATGGCGTTAAAAAGGCAGAAGATGTGTGA
>maker-gLs.1.0.scaf19872-exonerate_protein2genome-gene-0.0-mRNA-1 transcript offset:0 AED:0.22 eAED:0.22 QI:0|0|0|1|0|0|3|0|228
ATGTATACTGGGAGAAGTCTATATGAATGTGGCATGTGTAATGCAGCAAAAAGAAAAAAG
TTAGCTTTGCACAAGAGACGCTATCCTGGAGTCAGATACAAAAAATATGAATGTGACATT
TGTTTTGTTGCATTTGCTAACAGATCACAGTTCACTGAACACAAAAGAAGGCATACTGGA
GACAAACCATACATATGTGAAATTTGTTCTGCTGTTTTTTCTACTAGAGGTAGTTTAGCC
ATGCACAAAATAAGACATACTGGAGAGAAACCCTTTAAATGCGACATTTGTTCTGCTGCT
TTTGCTTTTAATTGTGATTTAGCCGTGCATAAAAGAAGACATTCTGGAGATAAACCCTAC
AAATGCGACATTTGTTCTGCTTTATTTTATACTAAATCTCAAATAACTTTTCACATAAGA
AAACATACCGGAGAGAGACCCTTTAAATGTGACATGTGTTCTGCTTTATTTTTTAATAAA
TTTCAAATAACTATTCACATAAGAAAACATGCTGGAGAGAAAAGCTTTACATGTGACATG
TGTTCTGCTGCTTTTGCTGCTAAANNNNNNNNNNNNNNNNNNNNNNNNNNTCATACTGGA
GAAAAACCATTCAAATGTGACATTTGTTCTGCTGCTTTTGCTTCTAAGGCTTATTTAGCT
GTACACAAAAGAAGACATTCTGGATAG
>maker-gLs.1.0.scaf05629-exonerate_protein2genome-gene-0.0-mRNA-1 transcript offset:0 AED:0.04 eAED:0.04 QI:0|0|0|1|0|0|7|0|276
TGCATTTCTCTTGATGTTTGTATATATAGAAGGGACTTCTACAGTATACTTGGTGTCTCG
AGGTCAGCTGATATATATCAGATTAAAAGGGCATACAGAAAGTTAGCCAAGGAATTACAT
CCTGATAAAAACAAAGATGACCCAGAGGCACAAGAAAGATTTTCAACCCTTGGTGCAGCT
TATGAGGTTCTTTCCGATGAGGAAAAACGAAAAATTTATGATCAACATGGTGAGGAAGGA
CTCAAGCAAGGTGACATGAGAGGGGATCCATTTTCAAGTTTTTTTGGAGACTTCGGGTTT
GGTTTTGGCAACGTTAGAGAGCAAGACAAAGAAATTCCCAGGGGAGGTGATGTGATATTA
GATCTTGATGTTACATTAGAAGAGCTGTACAATGGAAACTTTGTCGAGGTATTGCGTTAC
AAACCTGTTGCTAAACCAGCGAAAGGCAAAAGGAAGTGTAACTGTCGAATGGAAATGGTG
ACCCAGCAGCTCGGGCCTGGTCGATTTTCAATGACTCAGCAACAAGTATGCGATGAGTGC
CCCAACATCAAATTTGTCCCCGAGGAGAAACTTCTGGAAATAGAAATTGAACCAGGCATG
AGGGATGGTCAAGAGTATCCATTTGTTGCTGAAGGTGAGCCACATTCAGATGGTGAGCCT
GGAGACTTGAGGTTTAGAATACGACAAGTCAAACACGCCCGGTTTGAGAGGAGGGGAGAT
GACCTCTACACCAATGTCACTGTATCCTTAGCTGATGCTCTGACTGGATTTGAGATGGAT
ATTAAACATTTGGATGGACATAAGGTAGGCATTTGGATGGACATAAGGTAG
>maker-gLs.1.0.scaf12282-exonerate_protein2genome-gene-0.0-mRNA-1 transcript offset:0 AED:0.05 eAED:0.05 QI:0|-1|0|1|-1|0|1|0|219
ATGGCTAAACTAAATAAACGGGTCTGGCAAAACACGAAGCTAACGGAGAACACCAAACTA
TGCGTATATCGAGCTTGTGTCATCAGTACACTACTATACGGGAGCGAGACATGGACCACC
TATACATCCCAAGAGCGCAAGCTTAATAGCTTCCATATGAGATGCCTGCGTCGCATCCTT
GGTATTAAATGGCAAGAAAAAGTGACTAATAGTGAGGTCCTAATGCGTGCGAATACCCAA
AGCATGTTCACAATCCTTAGTGAAAGACGCCTGAGATGGCTAGGTCATGTTAAAAGAATG
AGTCCCGGCCGCATTCCGAAAGACCTCCTATATGGTGAACTTGCTTCGGGAAAGAGGAAA
ACAGGTCGCCCACGTCTGCGATTTAAAGATGTCTGTCAAAGGGACATGAAAGCAGCCAAA
ATACATACAAGTGACTGGGAGTGTAAGGCAAAAGACCGATCTACGTGGCGCACAGTTGTC
AAAGAGGGCGTCATGGTAGCCGAGGAGCGAAGAATGGAAGAGGCTGCAGACAGAAGAGCT
AGGAGAAAGGCCAAAACATTTAGAAGCACGGAACTCGTGTGTAAAAACTGTGGTAAAGAC
TGTCACTCAAGGATAGGACTGCACAGCCACTCGAGAAAATGCAACCCAAACCAACGGTGA
>maker-gLs.1.0.scaf07877-exonerate_protein2genome-gene-0.0-mRNA-1 transcript offset:0 AED:0.45 eAED:0.71 QI:0|0|0|1|0|0|2|0|45
ATGTCTGTGGGAAGGTTTTCACACGCAGTAGTAGTCTCATTCGACACGAAAAAGACACAT
GCAGGGGAAAAACTTTCAAATGCGATGTCTGTTGGAAAGATTTCACACGTGGTCGTAGTC
TCATTCGACACAAATTGA
>maker-gLs.1.0.scaf03954-exonerate_protein2genome-gene-0.20-mRNA-1 transcript offset:0 AED:0.36 eAED:0.36 QI:0|0|0|1|0|0|2|0|182
ATGTATGAAACAGTGAAAGCAGTGCAGGTAGCAGCAGAAATAAGATCTCGCAAACTTACA
CTGCTTGACATCTGTGAAACAAGATGGATACAAGCTGGGCAAACAACTTTGGCCTCTGGA
GAAATGATAATATACTCGGGGCATGAGAAGGAAGATGCTCCGCACATGCAAATAATAACA
GCAACCTTCCGAACCAAGAAAAAGAAAATAAAGATCAACATAATACAGTGTTACGCAACC
GCAAATGATATCAAAGAAGAAGAGAAAGAAACATTCTACAATAGACTACAAGCAATAATA
GAAAAATTCCCAAATAGAGACATGAACATCTTAATGGGAGGCCGTAAGGCCAAGATTGGA
AAAGACAACAGTGGGTATGAGGAAATCATGTGGCGCCACGGTGTAGGAGAGAGGAATGAG
AACGGAGAAAGACTAGCAGACTTCTGGGCACAAAGGAGCTGGTTATTGAAGGAAGCGAAT
TTCAACATCAAATCATCCACAAGACAACATGGGTGTCTCCCCCAGACAACAAAACACAAA
ACCAAATAG
>maker-gLs.1.0.scaf03954-exonerate_protein2genome-gene-0.29-mRNA-1 transcript offset:0 AED:0.17 eAED:0.42 QI:0|-1|0|1|-1|0|1|0|178
TCCATCCACCCATCCATCCACCCATCCATCCACCCATCCATCCACCCATCCATCCACCCA
TCCATCCACCCATCCATCCACCCATCCATCCACCCATCCATCCACCCATCCATCCACCCA
TCCATCCACCCATCCATCCACCCATCCATCCACCCATCCATCCACCCATCCATCCACCCA
TCCATCCACCCATCCATCCACCCATCCATCCACCCATCCATCCACCCATCCATCCACCCA
TCCATACACCCATCCATCCACCCATCCATCCACCCATCCACCCATCCACCCATCCATCCA
CCCATCCATCCATCCACCCATCCACCCATCCACCCATTACACCCATCCACCCATTACACC
CATCCACCCACCCATCCATCCATCCACCCATCCATCCATCCACCCACCCACCCATCCATC
CATCATCCACCCATCTATCCACCCACTCACCCATCCATCCATCCATCCAGCCATCCATCC
ATCCATGTCATTAAGCATGTCACGCGTCAACTCAATTCGTTTCATTTCCTAACGTAA
>maker-gLs.1.0.scaf03954-exonerate_protein2genome-gene-0.0-mRNA-1 transcript offset:0 AED:0.22 eAED:0.22 QI:0|-1|0|1|-1|0|1|0|103
ATGGATGGGTGGATGGATGGGTGGATGGATGGGTGGATGGATGGGTGGATGGATGGGTGG
ATGGATGGGTGGATGGATGGGTGGATGGATGGGTGGATGGATGGGTGGATGGATGGGTGG
ATGGATGGGTGGATGGATGGGTGGATGGATGGGTGGATGGATGGGTGGATGGATGGGTGG
ATGGATGGGTGGATGGATGGGTGGATGGATGGGTGGATGGATGGGTGGATGGATGGGTGG
ATGGATGGGTGGATGGGTGATGGATGGGTGGATGGCTGGGTGGATGGATGGGTGGATGGA
TGGATGGAGTGA
>maker-gLs.1.0.scaf03954-exonerate_protein2genome-gene-0.26-mRNA-1 transcript offset:0 AED:0.58 eAED:0.58 QI:0|-1|0|1|-1|0|1|0|98
ATGAAAAGTATAGTTAACAGCATTAAAAAAGATAAAAATGCCTACATAGATGGCCTAGCA
TCAACAGCAGAAGAAGCAGCCAGGAAGGGCAACGTGAAAGAGCTCTATGACATAACAAGA
AAGCTGTCAGGGAGATACAAAAGCCCGGAGAGACATGTCAAAGAAAGAGACGGTAGATCA
ATAACAGAAAGGAAAGAGCAACAAAATAGATGGGTAGAATACAGACTCATTAAACTATTA
AACAGACCCCCACCCGTAGACGCACCAGACATACAACCAGCAAAAGAAGACTTATAA
>maker-gLs.1.0.scaf03954-exonerate_protein2genome-gene-0.23-mRNA-1 transcript offset:0 AED:0.45 eAED:0.45 QI:0|-1|0|1|-1|0|1|0|73
GCCTTTGATAGCCTGGACCGACAAACCTTGTGGAAACTTCTTCGGCACTATGGAGTACCA
GGGAAACTAGTCAGGATCATTCAGAGCTCTTATGAAGAAATGACATGCAGGGTGGTCCAC
GAAGGTAGACTCACAGATGCCTTTACAGTTGAAACAGGAGTCAGACAAGGATGCCTCATG
TTCCCATTTCTATTCGTCCTTGCCATTGACTGGATAATGTAA
>maker-gLs.1.0.scaf03954-exonerate_protein2genome-gene-0.27-mRNA-1 transcript offset:0 AED:0.52 eAED:0.52 QI:0|-1|0|1|-1|0|1|0|63
ATGAGAGCTGATATAGATACAATAGTCAACATGCTGCACCCTCTGTTTAGAAAGATATGG
GAAAAAGAGAGAGTTCCAAAAGATTGGAAAGAAGGATACATTATCAAGATACCAAAGAAA
GGGGATCTCAGCAACTGTGCAAATTACAGAGGACTCACACTCACTGCTGTCTGTAACAGA
AAAGGTCTTTAA
>maker-gLs.1.0.scaf00173-exonerate_protein2genome-gene-0.1-mRNA-1 transcript offset:0 AED:0.40 eAED:0.40 QI:0|-1|0|1|-1|0|1|0|111
TGTTTGTTGGAGGTGCCTAAGGAACGTTGCCCAGCAAAGTCACAACAATTTGAAAATGTA
GCTTTGGGTGCAAATACCATTTCCCGACGTGTTGCAGACATGGGTGAAAACATTGTGACT
CAAATAGCGAAAAAGGCAAGCAAATTTCGCCATTTTTCAATTGCAATGGATGAATCGCTG
AACTGCTGTTCCACCTCTCAACTGATGGTGTTCATTAGAGGCGTAGATGAAGATATGAAC
ATAACACAAGAATTTGCTTCCTTACACAGTATGTACGGCACTGTTATCGGAAAGGATATA
TTCAATGAGTTGGAAAAAAAATTTGCTGATTTATAA
>maker-gLs.1.0.scaf00173-exonerate_protein2genome-gene-0.0-mRNA-1 transcript offset:0 AED:0.51 eAED:0.51 QI:0|-1|0|1|-1|0|1|0|86
ATTGGAACTGACAGCCCTTCGGCAGGTTCAGTTGTGCGGAGAACAGAAGAACTTGGAGAG
AACATAGTGCTACAGACACGTGAGAAAGCTAGGAACTTGCTGTGGAATTCTCTGGCACTG
GATGAGTCTAATGATCTCTCACAACTTCTCGTGTTTACTTATGGTGTCGTTTTGGACTTT
CGAACATCTGAAGAGTTGCCGTCCGTTTGCAGCATGCATGGGAGACAACTCATGTCTGTG
AGGAAACCTTTTCAAAAATAA
>maker-gLs.1.0.scaf00173-exonerate_protein2genome-gene-1.1-mRNA-1 transcript offset:0 AED:0.09 eAED:0.10 QI:0|0|0|1|0|0|14|0|612
CAGACAGGTCACCAGCCGGCGGTTCGCATCTGGGATGTGGCGGAGAAGACACAAGTGGCG
GAGTTTCGTGGCCACAAGTTTGGCATCAACTGTGTGGCTTTTTCTCCCAACATGAAGGAG
GTGGTCTCAGTGGGCACCCAACATGACCAGATGATCAATGTTTGGAACTGGAAGACTGGC
AACAAGGTGGCATCTAACAAGGTTTCCAGCAAGGTCAGTGCAATAGCTTTTTCTGAAGAT
GGAAAGTGCTTTGTCACTGTTGGGAACCGACATGTTCGCTTCTGGTATTTAGAAGAGAAA
AGATCCAAGATAAATCAAACGGTGCCCCTGATGGGACGTAATGGTATTCTGGGGGACCAG
AAGGACAACTTTTTCTGTGATGTTGTGGCGGGACAAGGTCCCATGTGTGGCAGGTTTTTT
GTGATAACACAGTCGGGACTCTTGTGTGAATTTAATGAGAAGAGGCAGCTGGAGAAATGG
GTGGAGCTTAGGACCAAAGGGGCTAACTGCATCACTGCTGGACAGGAGCACATATTTGTG
GGCTGTGCTGAGGGCGTTGTGAGGGTCTTCAAATCATCGACTCTCAACTACCTGTGCTCT
CTGCCCAAACCACACCACCTGGGAGTTGAAGTGACAACAGCAACAAATTCAAGCCACATG
GTGAGCAGCAGCCAAGACGCCAAGTACCCTGACACAAAAGCCATAGCAGTTGATGATGAT
CATAAGAAGGTGACTTGTATATACAATGATCGAAGTGTGTACATCTGGGATGTCCATGAT
CTCAAGAGGGTTGGGAAAGCCTGGTCGTTTCTCTACCACAGTGGCTGCATATGGTCATTA
GAAGTGTACCCACAGATTGAAGATGGCATCAAGTCTAGCCTTCCCCCTGGGTCTTTCCTC
ACAGCATCGGGTGATGACACTATACGAGTGTGGAACTTAAACACACACATGCCAGAGAAC
ACTGCTTACAAGAGAAATATTTACAGCAATGAACTGTTGAAAATTGTTTATGCAGATCCT
ACTTTAGCGTCCCTCTGTAATGTTGATTATAATCCAGCCGGTGCTACTGACAAAACAGAC
AGAACCTATGATGGTAAAAATGGTGTTAGGTCCATACGGGTCAGTCCTGATGGTGCAGAC
TTAGCTTCAGGTGACAGGCAGGGGAACATCAGAATATACGACATGCAATACTTGACTGAA
AAACGTTGTGTGGAAGCTCATGATTCAGATGTTATGTGCCTAGAGTACTCGTATACAACT
CACGGTAAATTTTTGGCCACCTCCAGTCGAGACAGACTCATCCATGTGTTTGATGTTGAC
CAGAACTATGGACTGGTACAGACTCTGGGTGACCACTCGTCGTCCATCACGGCAGTCAGG
TTCACAGACAACGAAAACAAGCTGAGGATGATCAGCTGTGGGGCGGACAAGTCAATTTTA
CTGAGGAATGCTGTCACTGTAAGAACTGTTAATTTCCAGTTCCAGCTGGAACATAACATT
GCCACCAAGATAACCTTGTACGACATGGTCATTGACCCCACACAGAAGTGCCTTGCTACA
GCTTGTCAGGACAGAAACGTTCGCTTGTACAATATTCAAACAACAAAAGAGAAGAAGTGC
TACAGGGGCTCTGCAGGGGACGAGGGCATCTTGTTGAGAATACACCTGGATCCTTCGGGG
TCTTACGCGGCCACGTCTTGTACAGACAAGAATGTCTGCATCCTAGATTTCAACACGGGA
GAGCTGATGGCCACCATGGCCGGCCATTCGGACGTCATCACAGGTGTCAAATTTGCTAAT
GACCTGAAACATGTCATCACTGTCTCCGCAGATGGGTAA
>maker-gLs.1.0.scaf00173-exonerate_protein2genome-gene-1.7-mRNA-1 transcript offset:0 AED:0.09 eAED:0.09 QI:0|0|0|1|0|0|6|0|490
ATGGATGAAACTGAAATGAATTCTATTTATTTTCTAAAATATGAAAAGCTTGATGAAGTC
CAGTTCATCATGAAAGAAACTAAGCAGAGATCTCAGAATGCGCCAGTGGTGTCCGAAGTT
TACGAACGGCAAATCCAGCAGCTTCAAAATGAGCTGAAGACAGTACGGGCTGATCACCAG
AAGCAGGTTGAGAAGGAACAAAAGAAAGCACTTGAGGCAGAGCACCGTCTGAGAACTCAG
TCTCACCAGAGTGAAGAAAGGGTGTCCAGCTTAGAGGCCAAATTGTCAGAGCTGTCCCAA
GTGGTTGGGAACTATGAAAGACTGAGGTTTCAAGACCAGCAGGCCATCAGTAAGCTGAGA
GAGAGAGTGACACAGCTGGACATGGAGAACACAGCCCTGGCCCGAGCAGCTAGTCTGTCC
CCAGACAAACAGGACAGCATCGGGGACAACCCATCGGTGGAGAAAATACTGGAGAAGATC
ATGCACCTGAGATCAGTGCTGAAGAGTGCAATAGATAAATCTGAGAAATCAGTCAAACTG
TCCAACATGAACAAGGCAGATGAGGAGTCTGAGCTGTGCAAGAAGTACAAAGAGGAGCTG
GAGCAGGTCAAAGAAGAGTTTGAGAGGTACAAGCTCAGGGCGCAGTCTGTGCTCAAAAAC
AAAAACAAGGAAACCGGGCCATCCAAAGAGTGTGAGCTCTTGAAAGAACAAGTGATGGAA
CTGAGAGATAAGCTGCGTATGAGCAACTTTCACCACCAGGAGGAGATTTCCGAGTTTCAA
GCTAAAGTTGACAACCTGAGCAAGGGTCTCCTGGCCCAGGAGGAGAAGTTCAAATCAGAA
ATCTCCCAGATCAAATCGGCTCATCACAAAGAAATCAGCCAGTTGGAGACAGAGTCCAAA
AAACAACGGGAAAGAACTGTTGCTATGTTGTCAGAAAAAGATTCTGAGATCCAGAGGCTG
AAGGCCATCACAGGCCAGATCGGTGAGTCGGATCATCTCAGACATTGGAGCTTAAGCTCA
AGCATTCAGCCTGATGAGGGAACCCCTCACGAAGAACAAGAGGCCATTACCAGACTTCTC
GACCTCTCTAAAGGAATTCAGAGCGAAGCAGCGTACTTACATTTTGCCCAAGAAAAAAGC
AGGATGGACGTGGAGCTCAACGGGCTGAGGAAACAGAAACGACAATTAGAGACAGCCTTA
CGGGACATCCAGTTGTCTGCTAGTGATAAGGAGGAGAAACTGAGGGACGAGATCAGTGCC
CTGAGTGAACGGCTAGCAGAGATTGACAGACGGGCCCAAAGGGAGGGTGCCAACGTCGAG
TACCTCAAAAATGTTATGGTGAAGTTTTTAACATCAATGGACTCTGCAGGCAAGAAGCAG
ATGCTGAAGGCAGTGATGACAATTCTACAGTTCAGCCCTCAAGAGAAGGAAATGATCAAA
CAAGCTCATGGTCGAGGTTGGTGGCCAGCCTAG
>maker-gLs.1.0.scaf00173-exonerate_protein2genome-gene-1.0-mRNA-1 transcript offset:0 AED:0.46 eAED:0.46 QI:0|-1|0|1|-1|0|1|0|337
ATGATGCGGACCCTCCGCCTCGGCCGAACCTCCATGCACATCTACCTCCGCGCCTTGGCC
ATCTCCGACCTCTGCGTCCTCTACACTGGCCTGCTCCGGTGGTGGATTCGGTGGACCTTC
GACATCGATCTCCGCGACAAGCACAACTTCCTGTGCAAGGCGCACACGTGGCTCGTCTAC
GTGGCCATCTACGTCTCCGCGTGGCTTCTCGTCGTCATGACCCTGGAGCGCGCCTGTTCA
ACATGCGTGCCGCACCGCGTCGGCTCGTTCTGCACGAAACGCAGGGCGTTCATGGTGATA
GTGTTCATAGTGCTGTCTCAGGTTCTGATGCAGGGACACTTCCTTGTGGGGCTGGCGCTG
GTGGACAACGGGTCTAACGCGACGCACTGCTCGTCCGTGACCGCAGATTACGATATATTC
GCTCATAAGGTATATCCTATTATAGACATGGTGCTCCTCTCGCTGGTTCCATTCCTCTTC
GTCATCCTCGGCAACGCCGTCATCGTCTGGAAAACGTTTCTATCGCTCAAAACAGCGGCG
GAGCTGAACTTGACGTCCGGTAAGAACGCGTTACTGCGCAGGCGCCGCGCGTCTTCCATG
ACCGTCATCCTGCTGGGGCTCAGCGCCATCTTTCTGTTGACAACGTCGCCGACGTGTGTG
TACAATATATGGGAGCAGGCGGGGGGCGCCAAGGAGGCAAAGACCACGCCCCAAAAATAC
GCCCGGGCCGAGCTGGCGTGGGCGGTGGTCAACATCGCCATGTACTGTAACAACACGTTC
AACTTTTACCTCTACTGCCTCAGCGGCCGGAAGTTCAGAAACGAAATGAGGCGCCAGTTC
TCGCGCAGGCGCAATGACTCCCAGTCGAACGCTCTCTCGGCGCCATCCGTACAGGTACAT
CGGTTTCCATTGAACGACTACAGGTCGAAGTGTTTGACAGACCAAACGACACCCAACGGG
CAGCTCAGCTACCAGTCGTCCTTCTACGCCCGCTCCAGCAACGCTTATCTATGA
>maker-gLs.1.0.scaf00173-exonerate_protein2genome-gene-1.2-mRNA-1 transcript offset:0 AED:0.26 eAED:0.26 QI:0|0|0|1|0|0|10|0|325
CAGGAAAATGCATCATTTTGTTTTCTCTGCCTAAAAGTCACATCCCTCACACTCTTCCTG
GTTTATGTGGCTATTCCTATCTTTGTGAGAGCTAATCAGTGGATCTTGCCAAAAGTAGTT
TTCTTAAATTTGGTTCGATGGCCTCCATTTACCAATCTCTCCAATCCAAGTGAATTTGGC
CTAAACAACACAAGACATTTTAACCTTCATGTTGAAGAGGGTGTTAAAATTGGAGCTTGG
CACATTCTCCCCAAAAGTATGTACATTGAAAATGTCAACATTCCATGGGATAAATTTGAA
AATGAAATGGACAATGGGAAAATGATTTTCCTATATCTTCATGGAAACAGTGGGACCAGA
GGATCACATCACAGAGTTCAGCTGTACAATTTATTGGCTCAACTTGACTTCCATGTGATT
GCTATTGATTACAGAGGTTATGGGGATTCATCAGGAGAACCTACAGAGGATGGAGTTGTA
GCTGATGCTTACTTTACCTACAAATGGATCAAAGACAGGGTTGGAGAATCTAAAGTCTTT
ATTTGGGGTCATTCCTTAGGGACTGGGGTGACAACAAAATTGGCCAAGAAACTTTGTGAT
GAAGCCCCCCGGGACNCAGGAATAGTGCTTGAGTCACCTTTCAATAACATCCACGAAGCA
GCTTTACACCACCCATTAGCTTTGCCTTACAGAATGTTGCCTTGGTTTGAGTGGGTTTTT
GTTGATGGCATTGGAGAGCATGGAATTTATTTTGATAGTGAGGAAAATATCTTATCTGTG
ACACCTCACATCATGATCCTCCATGCTAAAGATGATATGGTTGTTCCATTCCACCTTGGA
GAGAAATTGTACAAAAAAGCTAAAGATACCAGAAGTGAGATAAGTGGAAATGTGGAATTC
ATTTCTTTTGAAGCACATCATGGCTATGGTCATAAACTTATCTACAAATCTCCGGACCTT
CCCACCCATATCAGGTAG
>maker-gLs.1.0.scaf00173-exonerate_protein2genome-gene-1.10-mRNA-1 transcript offset:0 AED:0.07 eAED:0.07 QI:0|0|0|1|0|0|5|0|253
AGCTCTGAAGATGAAATCAACATTATTCTCCATGGCACCCCTGAGCAAAAGCGGAAACTT
CAACATTTCCACAAGAAACAACAGCAAAGTAGAGGCAATACAAATGAATTTGAAAGAGAA
ATGAATGCAGAGCTTAATAAGCATGTAAAAATGCTTGAAGACTCAAGAGAATCTTTTCCA
GCATTACCATCTAATATCCCTGTGTCTAACGCCATACCTGAAACTGAGTTTTATGATGAG
ATTTACTTTGACTCTGAGTCTGATGAAGAAGATATCACAGAAACAAAATTATCAAAGAAA
AAAAAACGGGCTGTAATATCAAATGATGATCTCTTGTATGACCCAAATATGGACGATGAA
GATCAGAAGTGGGTTGATAGACAGCGTAATCATAGTCAACAAGGTGGTCAACAAGGGAAG
AAGTCTAAAGTACCTAACAGTGATGCCTTGCTTGACTGTCCTGCATGCATGACCACTCTG
TGTTTAGACTGTCAGAGACATGAGACTTACAAGCACCAATACAGAGCCATGTTTGTCATG
AACTGTACTGTTGACCACTCAGAAACACTTGAGTTCCCTGAGCAAGCACAGAAAAAGAAA
AAGAAGAAATCGCTTGAGCCTGGAAAGGCATTATCATCAGGTCAACATTCTTCCAAAGAT
TCATTCAACCCTGTCAAATGTAATGAATGTAACACCGTTGTTGGTGTCATCGACAAAGAT
GAGGTGTATCATTTTTTCAATGTTCTGGCAAGCCATGCTTAA
>maker-gLs.1.0.scaf00173-exonerate_protein2genome-gene-1.3-mRNA-1 transcript offset:0 AED:0.36 eAED:0.37 QI:0|0|0|1|0|0|5|0|179
GTAGCAGTCACGGCAGTTAAAATTTTCATTGTATGTGTGGCTATTCCAATTTTTGTTCGA
GCCAATCAGTGGATCTTGCCAAAAATTGTTTTCTTCAATTTGGTTTCGTGGCCTTTATTT
AGTAATTTCTCCAATCCTAGTGAATTCGGTCTCAACAACACAAGGAATATATACCTTCAT
GTTGAAGATGGTGTTAACATTGGAGCGTGGCATATTCTTCCAAAGAGTACTCACACAGAG
AAAAGAGAAATTTCATGGGACAGATTTGATGATGAAATGAACAAGGGAAAAAATATTTTT
CTATACCTCCATGGAAATAGTTGTTGCAGGGGAGTGGACTACAGAGTAGCGATGTACAAA
ATACTGTCTCAACTTGACTTTCATGTTATTACTATTGATTACAGAGGTTTTGGCGATTCA
TCTGGAGTTTCTACAGAGGATGGACTTGTAGCTGATGCATATTTTACCTACAAGTGGATC
AAAGCCCGATCAGGACAGTCTAAAATCTTTATATGGGGACATTCTTTAGGAACTGGGTAA
>maker-gLs.1.0.scaf00173-exonerate_protein2genome-gene-1.12-mRNA-1 transcript offset:0 AED:0.13 eAED:0.14 QI:0|0|0|1|0|0|6|0|160
ATGAAGACACTTTTTGAACAAAATAAAGACAAAGCACACAGTGTTGCAGAAGGGCAAACG
GACCAGTTATCTTCAATACAACTTCGACATGCAGGAATACAGAGAAACAAACGCTGTTTA
TTAGCTTACTTATACAACCGTTTAGAGCAAATTCGTAAGATGCGCTGGGAATTTGGGAGT
GTTTTGCCACCAGATGTAAAATATAATATGTGTGAACAAGAGGTCCAGTGGTTCAACCAG
TACAACCGGCTGCTTGCAAACTACATGAGGTCTATAGGCGAAAGTGGTGGGCTGGATTTA
ACACAGGACATGAAGCCGCCAAAGACACTTTATGTTTTGGTAAGATGTTTGTTGGACCAT
GGAGAATTTGAAACACAAGATGGCAATATTATTTTACTCAAGAAGAATAGCCAGCATTAC
TTGCTGAGATCTGAATGTGAGCACCTGATACGTCAAGGAGTGTTAGAGCATGTTGTACAA
TAG
>maker-gLs.1.0.scaf00173-exonerate_protein2genome-gene-1.15-mRNA-1 transcript offset:0 AED:0.11 eAED:0.11 QI:0|0|0|1|0|0|2|0|88
ATGGCAAAACGCTATGATACCTTGGTGCGACTTTTGCTCGTTGGAGATACAGGAGTGGGA
AAGACATGTTTGATATGTAAATATGCCTGTAATGAGTTCCATGAAAATCATATTACTACA
ATTGGTGTTGACTTTAAAATGAAAATGATCAACCTTGATGGAAAAAATGTGAAAATCCAA
ATCTGGGACACTGCAGGTCAAGAACGTTACGAGGCCATCACCAAGCAATTTTATTCAAGG
GCACAGGTCAGATATTTTATTAAATGA
>maker-gLs.1.0.scaf00173-exonerate_protein2genome-gene-1.6-mRNA-1 transcript offset:0 AED:0.42 eAED:1.00 QI:0|-1|0|1|-1|0|1|0|30
ATGCTCAACACCAACAAAACCTATACCACGTCTTTGTGGACTTCAAGAAAGCATTTGATA
GGGTTTGGCATGCTGCTTTATGGGCCACCATGA
>maker-gLs.1.0.scaf00173-exonerate_protein2genome-gene-1.4-mRNA-1 transcript offset:0 AED:0.44 eAED:1.00 QI:0|-1|0|1|-1|0|1|0|23
ATGCCGACGGAATCATTGCTGAAGAACAGGCGGGCTTCAGACAAGGACGGGGCACTACTG
AGCATATTCTAA
>maker-gLs.1.0.scaf40939-exonerate_protein2genome-gene-0.0-mRNA-1 transcript offset:0 AED:0.13 eAED:0.13 QI:0|-1|0|1|-1|0|1|0|168
ATGCTATTAAAGAAAATATGGGAGTCAAAGGAGCTGAAACTGCAAACCAAAGTCAGAATC
TTTAATACCAAAGTCAAAACTGTCCTACTATATGGTCCAGAAACTTGGAAAACAACAGTG
AGCCTTATGCAGAAAGTGCAGACATTCATAAACACATGCCTTAGAAAGATCCTGAAAATT
CAATGGCCAAATACTATCACCAATAAAGATCTACTAGAAAGGACACACCAGGTGCCCATC
GATGAAGATATCATAAAGGAAAGATGGAGATGGATTGGGCATACGCTCCGAAAACCCCCC
GATAGCACCACCAGACAATGGCTAACATGGAACCCACAGGGAAAAAGAAAGAGAGGAAGG
CCTAAGAATACATGGAGACGAGAGCTAGAGGCAGGCACGCAAGCTATGGGATACACCTGG
AAGCAGCTGGAAAGGAAAGCACAGGACCGTGAGGAGTGGAAATGTCTTGTAGAAGGCCTA
TGCCCCAGACAGGATAGAAAGGAATAA
>maker-gLs.1.0.scaf00886-exonerate_protein2genome-gene-0.34-mRNA-1 transcript offset:0 AED:0.31 eAED:0.31 QI:0|0|0|1|0|0|4|0|379
ATGTCCTACAGATGTTGCAATTGTTACTCAGCTTTTGCTGAACGTGGAGCCTTAAAACTA
GATAACAGAAGACCTACAGGAGAGAAACCATTCATATGTGACACTTGTTCTGCTGCATTT
GCTAGTAGTTCTAAATTAATTTTACCCAGTAGACAGANTACAGGAGTGAAACCATTCAAG
TGTGACTTATGTTCTGCTGCATTTGCTAGTAGTTCTAAATTAATTGTACACACTAGAAGA
CACATGGAAGTGAAACCATTCNGATGTTGCAATTGTTACTCAGCTTTTGCTGAACGTGGA
GCCTTAAAACTAGATAACAGAAGACCTACAGGAGAGAAACCATTCATATGTGACACTTGT
TCTGCTGCATTTGCTAGTAGTTCTAAATTAATTTTACCCAGTAGACATACAGGAGTGAAA
CCATTCAAGTGTGACTTATGTTCTGCTGCATTTGCTAGTAGTTCTAAATTAATTGTACAC
ACTAGAAGACACATGGAAGTGAAACCATTCAAATGTGACATTTGTTCTGCTGCATTTGCT
AGTAGTTCTAAATTAATTGTACACAATAGAAGACATACAGGAGAGAAACCATTCAAATGT
GACATTTGTTCTGCTGCATTTGTTTGTAGTTCTAAATTAGTTGTACACAATAGAAAACAT
ACAGGAGAGAAACCATTCATATGTGACATTTGTTCTGCTGCATATGCTAGAAGTTCTGAA
TTAATTGTACACAACAGAAGACATACAGGAGAGAAGCCATTTAAATGTAACTTATGTTCT
GCTTCATTTTCTAGTAGTTCTGATTTAACTAAACACATTAGAAGAAAACACACTGGAGAG
AAACCATTTAAGTGTAACATTTGTTCTGAGAAACCATTTAAATGTACCTTATGCTCTGCT
GCATTTTTTAGTGGCTCTGATTTAACTAAACACAATAGAAGGCATACAGGAGAGAAACCA
TTCAAGTGTAACATTTGTTTTGCTGCATTTGCTAGTAGTTCTGTATTAAATATACACATT
AGAAGGCATTCAGGAGAGAAACCATTCACGTGTAACATTTGTTCTGCTGCATTTGCTAGT
AGTTCTGAATTAGTTGTACACAATAGACGACATTCAGGAGAAAAACCATACAGATGTTAA
>maker-gLs.1.0.scaf00886-exonerate_protein2genome-gene-0.1-mRNA-1 transcript offset:0 AED:0.15 eAED:0.15 QI:0|-1|0|1|-1|0|1|0|166
ATGAGCACACTCCTCTATGGATTCAGGTCTTGGACCACGTACACCAGGCATGAAAGAGGG
CCCGATGGCTTCCACCTCAGATGCCTGCGTCGCATCCTTGACATCAAATGGCAAGAAAAA
GTCCCCAACACAGATGTCCTGTCTCAAACAAACATGTGCAGTGTCCCAGCCATATTAACC
CAAAGATGCCTCCACTGGCTTGGGCACGTCAAGCCAGTGAAACCTGGTTGCATACCCAAG
GATATGCTATACAGAGAGCTGGCGACAGGGAAAAGGTTGGTTGGGCGGTCTTGTCTCAGA
TACACAGACATATGCAGAAGAGACATGAAGGCAGCAAACATCGACATCTCAAACTGGGAG
GACCTGTCGGAAGATTGCTCCAAATGGCGGGGCATAGTGAAGGAAAGATCACTACGTTCA
GAGGAGCAAAACAGGGTGGAAACAGCTGTAAAAAGAGCAAAGAGGAAGGCCAGAAAATAC
TGCTCTACAGAATTCGTGTGA
>maker-gLs.1.0.scaf00886-exonerate_protein2genome-gene-0.33-mRNA-1 transcript offset:0 AED:0.63 eAED:0.63 QI:0|0|0|1|0|0|2|0|112
TTGAGCAGTAAACTAGAATTTAGCTGCCAGTACAAAGTTCAAGGTTTAAAGTTCACACCC
TTATGTTTGGATTACTGGTACAATCCTAACAATGTCAATGATGCCATTCTTGTGTGGGGG
GATGTTGGTGGCTATGTCAACATCCTTTTCTTCAACTCAGCCAACATTGCACTTTTTGAG
AGGCCCCCAGCCCCACCTGGGGAGAAACAAGGTATTGTTAGATTTGTCAGAGTTTTGTCC
CTTCTTACTTTATTTCAAAGTGATGATTCACTGTGTTTGAAAATTGTGCCTCTGATTTAT
TGTAAGATATATGATGACGATGAAAAAGTCTTCAATTGA
>maker-gLs.1.0.scaf00886-exonerate_protein2genome-gene-0.16-mRNA-1 transcript offset:0 AED:0.20 eAED:0.20 QI:0|0|0|1|0|0|2|0|108
ATGCTTCTCAGAAACCTCATGCCAGCAAGAGTTCTTTGTAATGGCAGTAGACTGACAGTT
GCCAACATCCACAGCAATTCAAATTTACCTTTTACTTTTACACTGCGACAGTTTCCCCTT
AGATTACACTTTGCAATGACAATGAATAAGGCACAAGGGCAAAATTTCAGAAAGATATGC
CGCTATCTATCAAAACCGGTCTTCAGACACGGACAGTTGTATGTAGCTCTCTCCAGAGTT
CCATCTTTTCACGCAATCACAGTTGTATCCTCAAACCCACTCCGTTTGGACAACTGTGTC
TTTCACGAAGTCTTCACTCATCTATGA
>maker-gLs.1.0.scaf00886-exonerate_protein2genome-gene-0.9-mRNA-1 transcript offset:0 AED:0.02 eAED:0.05 QI:0|-1|0|1|-1|0|1|0|100
TTTCTGGTTAAAGACCCAAACAGAAATGCAGCAACTTTGCAGGCTTGCATTATACAGCAG
CATATTTTGCCAGGGTCTCACATCATATCTAATGGTTGGGCAGCTTATGCGCAAGTAGAC
ACGATAGGAGATGGAATATATCAACATTCAGTTGTTATTCATCAACACAACTTCGTTGAC
CCAAACGATGCAGAAGTCCACACACAGAACATTGAGAATATGTGGATGTGGATTAAGCGC
AAACTGAGAACTGAGGTGACTATTCGGGACCAGTCGTGCTCTTTTTACGTCCTATTAGCA
TAA
>maker-gLs.1.0.scaf00886-exonerate_protein2genome-gene-0.0-mRNA-1 transcript offset:0 AED:0.02 eAED:0.02 QI:0|-1|0|1|-1|0|1|0|61
ATGGACACGTTGTACATCGTAAAATCCATCGGCAGCGTCCTCGTGGAATGTCTGAAGGAA
CTGTGCGAGCGCCGACCTGCTGATCCGATAGAGTTCATCGCCCACTGGCTGTACAAACAC
ACGGACAACGAGGTCTACTTCTTTGAGAAACAGAAGCAGCTGCAACAACTGGAGCTGGCA
GCGTAA
>maker-gLs.1.0.scaf00886-exonerate_protein2genome-gene-0.35-mRNA-1 transcript offset:0 AED:0.46 eAED:0.46 QI:0|-1|0|1|-1|0|1|0|22
ATGGGTGCAGACAGTACAAGACAGAGCCAGGTGGGGAGCAGCTGTCAAGAATGGGGCTAC
ATCTCATGA
>maker-gLs.1.0.scaf00886-exonerate_protein2genome-gene-0.30-mRNA-1 transcript offset:0 AED:0.36 eAED:0.36 QI:0|-1|0|1|-1|0|1|0|13
ATGCATTTGTCATACATTGGTCATACATTGGTCATACATTGA
>maker-gLs.1.0.scaf50225-exonerate_protein2genome-gene-0.0-mRNA-1 transcript offset:0 AED:0.38 eAED:1.00 QI:0|-1|0|1|-1|0|1|0|80
ATGGTGAACGATCTTTCTCTTTCTGCGCCCCCAAGCAATGGAACTCTTGGCCACTACACA
TCCGCAATATACCAACCACCCAGGTCTTCAAAACTGCACTCAAAACACATCTCTTTAAAC
TATACTACCCTGACTGATTCCCCTACTCTGACCGATAAACGATCCTGCTGGCTGCCGTCT
ATGGTTTGTCATGTAAAAGTTCTGGGGTGGGTGGGTGAATATACCTTTGTTTTTGTCTTT
TGA
>maker-gLs.1.0.scaf02222-exonerate_protein2genome-gene-0.26-mRNA-1 transcript offset:0 AED:0.18 eAED:0.18 QI:0|0|0|1|0|0|2|0|840
ATGACCATAGTCCAGGATCGCCCACGGAGGAACATTGTCATTCTCATGGGAGACTTTAAT
GCCAAGATCGGCAATAGCAACACAGGGTATGAAGAGGTTATGGGACAGCAAGGGATAGGC
GAGATGAACGACAATGCTGACCTGATCATAGGGGGGAGCATTTTCCAGCACAAGAGGATT
CACAAAGCTACATGGGTCTCTCCGGACATGAGAACGATGAACCAAATAGACCATGTATGT
ATTTGTAAAAAATTCAGGCGATCTCTCCAAGACGTACGTGTTAAGAGGGGAGCTGATATT
GCCTCAGATCATCATCTTCTTGTGGCCAGGATGAAATTAAAACTAAAGAGACATTATACC
GAGCAAACAGCATACAGGACTCGGTATAATACCTCCCTCCTGAAGGACCAAGCCAAAAAG
GAAGAATTCAGAATCTCACTATTCAATAAGTTCCAAGTCCTACAAGAAATACTTGAAGAT
GAAACCACCGAAGGAAAGTGGCAAAGCATGAAAGAAACAGTCCAGTCAACATGTCAAGAA
GTGCTAGGAAACAGGAAAAAGGCACACAAAGAATGGATGACAGCAGGTACGCTGAATAAA
ATAGAAGAAAGGAAAAGAAAGAAATCAGAAGTGAATAACAGCCGCACCCGAGCACAGAAA
AACAAGTCCCAGAAGGAGTATGCAGATGCAAATAAGGAAGTTAAGAAAAGCATCAAGAGG
GACAAGAAGGAATTTGTTGATAAACTTGCTAAAGAAGCAGAGGATGCAGCTCACCAGGGG
AACATGAGGGAACTGTTTGATACCATTAAGACGCTGTCAGGGAAATTTAGCAAGGTAGAG
AGACCAGTGAAGGACAAAATGGGAAACACCATACCAAGTGAGGAGCAACAGAGAGGGAGA
TGGAAGGAACACTTTGAAGAGCTCCTGAACAGGCCTGAACCAAGAAATCCACCAGATATC
CAACCAGCCGATAATGACCTGCTAATTGACTGTAATAGTCCCACCAAAGAAGAGATTAGC
AGGGCCATTAAACAACTCAGAAATGGAAAGGCTGCGGGACCTGATGGCATCCCAGCAGAG
GCACTGAAGGCGGACCTGGAAACCAGTGTGGAAATGCTACACCCTCTGTTTATGAAGATA
TGGGAAGAGGAGCAAGTTCCTTCCGATTGGAAAGAGGGATACCTTATCAAGATCCCAAAG
AAGGGAGACTTAAGCTCCTGCTCGAACTACAGAGGGATCACCCTGCTGTCCATCCCAGGA
AAGGTTTTCAACCGTGTACTACTTAACAGGATGAAAAACGCTGTAGACCCTCTGTTGCGG
GACGAACAAGCCGGCTTTCGCACCAACAGATCCTGCACGGACCAGATAGCGACACTGCGC
ATCATTCTAGAGCAGTCACTAGAGTGGAACTCGCCGCTCTATGTCAACTTTGTTGACTAT
GAAAAAGCCTTCGACAGTGTTGACAGGCAAACCCTGTGGAGATTGCTAAGGCATTACGGG
GTGCCACAGAAGATTACTGATATAATCAGAAACATGTACGAAGGGATAAACTGCCGAGTT
ATCCATGGCCAGCAGTTGACAGATGCTTTCCAGGTGAAGACTGGTGTGAGACAAGGTTGC
TTGCTGTCACCATTCCTCTTCCTGTTAGCCATTGACTGGGTGATGAAAACATCTACACAG
CAGAAAAGAAATGGCATCCAATGGACCTTGTGGGATCAACTGGATGATCTTGACTTTGCT
GATGATCTTGCACTTCTTGCACATACCCAACAACAGATGCAGGAGAAAACAAACATTGTC
GCAGCCACTTCTGCTAGCATGGGTCTCAACATTCACAAAGGGAAGAGTAAAATCCTCAAG
GTTAATGCCACCAGTACATCACCCATTATGCTTGAAGGAGAAGCCCTTGAGGAGGTGGAC
AGTTTTGTTTACCTTGGCAGCATGGTAGATAAACAAGGTGGTACAGATGCGGACGTCAAA
ATAAGGATAGGAAAAGCAAGAGCAGCCTTCCAACAACTCAAGAATGTTTGGGTCTCTAAC
AACTTAGGCAGCAAGTTAAAAGTAAGGATTTTTAACGCTATGGTAAAACCTGTGCTGCTA
TATGGAGCCGAGACATGGAGAACAACGGCCGTAAACCTGACCAGAATCCAGTCCTTCATC
AACAACTGTCTAAGAAGGATTCTCAGAATTCACTGGCCAGACAAAATCAGCAACCAGGAA
CTGTGGCAGCGGACAAAACAGAAACCCATTGAGGAAGAGATTCTCCAGAAGCGGTGGAGG
TGGATTGGTCATACACTAAGAAAACCTGCTTCTAACATAACAAAGCAAGCCCTGAAATGG
AACCCACAGGGTAAGCGGAAAAGAGGCCGTCCAAGAAACACTTGGCGCCGAGAATTGGAG
ACAGACATCAAGAAAATTGGCCATGAATGGAAGATCCTGGAGAAGCTGGCCCAGGATAGA
GATGCCTGGAGGTCTCTCGTAGGTGGCCTATGCCCTTGGAGGAACCGCAGACGCCGACGA
TGA
>maker-gLs.1.0.scaf02222-exonerate_protein2genome-gene-0.0-mRNA-1 transcript offset:0 AED:0.11 eAED:0.11 QI:0|0|0|1|0|0|6|0|247
ATGGAAGCTATTGGTCATGCAGGAACATGTTTAGGTATCATGGCTTCAGATGGCATTTTA
CTTGCAGCGGAAAAAAGAAATACCAACAAACTCCTTGATGAGGTTTCATATTCTGAAAAA
ATTTACAGGCTTTATGATGATATGGCTATTAGTGTTGCTGGAATAACAGCTGATGCCAAT
GTTTTGACAAATGAGCTGAGGCTTATTGCCCAAAGGTTTGTTATTTGTTTTATTTACCAG
GAACCTATACCTTGTGAGCAACTAGTGTCCACCCTTTGTGACCTCAAACAAGCTTACACT
CAGTTTGGAGGCAAGCGGCCTTTCGGTGTTTCTATTCTGTACATGGGCTGGGACAAACAC
TATGGCTTTCAACTGTATCAAAGCGACCCTAGTGGCAACTATGGAGGTTGGAAAGCAACT
TGTATAGGGAATAACAGTGCTAACGCTATTTCTCTACTGAAACAAGAGTACAAGGATGAA
GACAACTTTTCTTTAAGTTCAGCTCTAGATCTTGCCATTAAAGTCTTGAGTAAAACATTA
GATATGACCAAGGTGGCAGCAGACAAAGTTGAGATTGCAACACTGACTAGGAAAGACAAC
AAAACGGTGATGCGCATTCTACCTGACAGTGAGGTGGAAGTGCACATAAAGAAATATGAA
GAGGAAGAGGCAAGGCTTGAGGCAGAAAAGAAGAAAGAGGCTGACCGAAAGAAAGCAGGT
AAATTGACCACAGTGATAGAGTAG
>maker-gLs.1.0.scaf02222-exonerate_protein2genome-gene-0.4-mRNA-1 transcript offset:0 AED:0.09 eAED:0.44 QI:0|-1|0|1|-1|0|1|0|97
TCACTCACTCACTCGCTCGCTCACTCACCCACTCACTCAATCGCTCACTCGCTCACTCGC
TCACTCGCTCACTCACTCACTCGCTCACTCGCTCACTCACTCACTCACTCACTCACTCAC
TCACTCACTCACTCACTCTCTCACTCNCCCACTCACCCACTCACTCACTCCCTTACTCAC
CCACCCACTCACTCACTCACTCGCTCACTCACTCACTCACTCGCTCACTCACTCACTCAC
TCACTCAAAATCACACAAAAGCCAGATCGAATTCGGTCTTTGATGTTTACATAA
>maker-gLs.1.0.scaf02222-exonerate_protein2genome-gene-0.24-mRNA-1 transcript offset:0 AED:0.27 eAED:1.00 QI:0|-1|0|1|-1|0|1|0|57
ATGTACCCACTAGACAACTCCGCTCATCCGATGGTGGCAAACTCTCGATACCACGTGTTC
GCCTTGAGACTTACGGAAGGCGAACTTTCGCATTTGCTGGCCCAACAATTTGAAACACAC
TTCCTGTCGCTCTCAGAAACAGCCAGACACTGGAGTCTTTCAATACTGAGTTGA
>maker-gLs.1.0.scaf02222-exonerate_protein2genome-gene-0.25-mRNA-1 transcript offset:0 AED:0.27 eAED:1.00 QI:0|-1|0|1|-1|0|1|0|57
ATGTACCCACTAGACAACTCCGCTCATCCGATGGTGGCAAACTCTCGATACCACGTGTTC
GCCTTGAGACTTACGGAAGGCGAACTTTCGCATTTGCTGGCCCAACAATTTGAAACACAC
TTCCTGTCGCTCTCAGAAACAGCCAGACACTGGAGTCTTTCAATACTGAGTTGA
>maker-gLs.1.0.scaf02222-exonerate_protein2genome-gene-0.14-mRNA-1 transcript offset:0 AED:0.49 eAED:1.00 QI:0|-1|0|1|-1|0|1|0|1
ATGTAA
>maker-gLs.1.0.scaf01778-exonerate_protein2genome-gene-0.7-mRNA-1 transcript offset:0 AED:0.03 eAED:0.03 QI:0|-1|0|1|-1|0|1|0|527
ATGTGGACGCCCCAAGGACGGCTCAGCGCCGGCGACAAGACGGCTCGCGCGACCGTGTAC
ATGGTCACGATGTTCTACCTGTTCCTGGGCGTGTCCATCATCGCCGACCGATTCATGGCG
GCCATCGAGGTCATCACGTCGAAGGAGAAGGAGGTCATTGTAAAGCGCAAAGACGGGACG
ACCCAGGTCTTGAATGTCCGAATTTGGAACGAGACCGTCTCGAACTTAACTCTGATGGCC
CTGGGCTCCTCGGCGCCAGAGATCCTGCTCTCCATCATTGAAGTTTGCGGGAACAACTTT
GACGCCGGCGAGCTGGGCCCGGGCACCATCGTCGGAAGCGCAGCGTTCAACTTGTTCATC
ATCATCGCCATTTGTGTTTACGTCGTACCCGACAAAGAAGTGCGGCGCATCAAGCATCTC
CGCGTCTTCTTTATCACGGCGACGTGGAGCGTCTTCGCCTACCTCTGGCTCTACTTTATA
CTCGCGGTCATCTCCCCGGGGGTGGTGGACATCTGGGAGGCCGTATTGACCTTTCTGTTT
TTTCCCCTGACCGTTCTGACGGCGTACATCGCGGACCGAAAGCTGCTGGTGTACAAATAC
CTGACCACGAAGTACACGGCCACCACGAAGAGCACGATGATGCCCATAGGGATGGACGCG
CACGAGGCGGAGGTGGCCGACGGCAAGGTGGCGGGTTTGATGGTACTGAACGATGTCAAC
GATGCCAACAGCAGACCGGCAATGCAAGAGTTCGAAGAACACCGCAAGGACTTCATTGAG
ATCATTCGAGAGCTGAGGAAGAAGCACCCGAACGTCGACTCAAAGACATTGGAGGAAATG
GCGGAGTATGAAGCCGTCAACAAGGGTCCCAAGTCTCGGGCTTTCTACAGGATCCAGGCG
ACTAGATTATTGACGGGTGGGGGCAAGGTCATCAAGAAGGCAAAGATCGAAAAGCTGGTA
AGCGAATCGGAAAGCATGGAGCAGGTTGAGGAAGAGGCGATCAATTACACCCAGGTGTTC
TTCGACCCAGGCCACTACACCGTCATGGAGAATGTGGGCACCTTTAACGTCACCGTGACA
AGAGAAGGCGGAGACATGAGCTGCTCCTGCTACGTGGATTATCATACGGAGGACGGCACG
GCCAACGCCGGAAACGACTACGTGGGCGTCCATGGGACGCTTGTATTCCAACCTTACGAG
AAACACAAACAGTTTGAGATCACGGTCCTGGACGATGACGTGTTCGAGGAGGACGAGCAT
TTCTACGTCCAGCTTTCCAACCCCAGGCTCAGCAACTCCCAGGGGACGATCCTAACCGGG
GATCAGGTGATCCGACTTACCACACCTTTCATGGCGACCGTGATGATTCTTGACGACGAC
CATCCGGGTATCTTCCACTTCGAGGTAGGGGAGATGACGGTCACGGAGAATCAGGGTGAG
GTTCTGGTCAAGGTCGTCAGGTCGTCAGGAGCCAGGGGCCGTGTCAGCGTGCCCTACCAA
ACTCTGGACGGGACGGCTAAGCTGGGGAAAGATTATGAGGTCACTTCCGGAGCCGTGCTG
TTTGAGAATGACCAAGCTGAGTAA
>maker-gLs.1.0.scaf01778-exonerate_protein2genome-gene-0.0-mRNA-1 transcript offset:0 AED:0.16 eAED:0.16 QI:0|-1|0|1|-1|0|1|0|111
ATGAACATCAAATGGCCAAATATTATTACCAACAAAGATCTACTTGAAAGGACTCACCAG
GTGCTCATCGACGAAGACAAACAAAAGAATAGATGGAGATGGATAGTACATATTCTCCGA
AAACCTCCAGATAGCACCACAAGACAATTCCTAATTTGGAATCCACAGGGAAAAAGAACG
AGAGTAAGGCCAAAGAATACATGGAGATGTAGGCTAGAGGCAGACACGCAAAATATGGGA
TACACCTGGAAGCAACTAGACAGGAAAGCACAGGGCCGTGATGGCTGGAGAATTCTTGTG
GATGGCTTATGCCCCAGACTGGATAAAAAGGCATAA
>maker-gLs.1.0.scaf01778-exonerate_protein2genome-gene-0.6-mRNA-1 transcript offset:0 AED:0.44 eAED:1.00 QI:0|-1|0|1|-1|0|1|0|19
ATGGAGCAGAAACTTGGAAAACAACGGCGAGCATTGCGCAGAAAGTACAGACCATCATAA
>maker-gLs.1.0.scaf20919-exonerate_protein2genome-gene-0.0-mRNA-1 transcript offset:0 AED:0.17 eAED:0.17 QI:0|0|0|1|0|0|7|0|365
CAGGGATTACCTAAAGAAGGCTGTGAGTGGAAGAGATCTTATGGTCGAGCACCAAGAACT
CTAAACCTTGAAGCCAGTTTTGTGCCATATGATGCAGATATTCTGCCAGACCAAGAGGAA
AAGACTCTTGTTAGTCGTCCATATTTTCACATTTTCTGGACTGATTGTGTTGAAGGATAC
AAGCAGTCAGTAAAAGATGAAATAGCAGAGTGGTGCAGTGCCTTGAAACTCAGAAACATA
CCTGACTGGCTTATTGTGGTTGTCAGTAGTGAAGAGAGTAAGGTCAAGGCAAAACTTCTA
CCAAGGTCTTCTGTCATTGACAAAGTGAAGAGTGATTTTTGCAGCAAACATCCTGAGAGG
TGTGTCCAGCTAACAGAACCCAACAAATTGGATTCAAAATCTTCAGAATCCTGGTCACAA
CTTTTCCAAAAATTGCGAAACTTACTGCTCCAAGCCTTTGACAGCCATTTAAATAAGTAT
GAAGGAAACATGCGGACCCGCAGAGAAAAGCGAAATGAACTAGGCTGGAACTATTTTTCA
TATTTTATTTGTCAGGAAGAGCTGGCCTTCATGTTGGAAATGCTGGGTTTGAAGGAAGAT
GCCCTGATACAGTATGATGAATTGGATGCCATGTTTGATCAGTTTGTAGAAAATTTTGCC
AATGGGGACACCGTTAAATGGCTGACTCATCTCATGGTACCATGCACTTGCTGGGCAGGA
GTTTCATTGGCCAAGCCCCTAGACCTAGACCTGAGAGAAGAGGTGAAGCAGAACAATGCC
AGCCTGTTGCAGTTCCGCAACTATCTCTTCTCTAGGCAGGCAGCTTTATTATTCCAGATG
GGCAGAGCCTGGGAGGTGGCTATGAGAGCTATGGACTACTTGTACAACACAGTTGTTGAA
ATGAAAGCTTTAGAGATTGAAGCTCCCTCTGGTGCAATCTGCTGCTGGGGTTTCCTGGGC
TGCTTAGAAGTTCTTCATGCATGTGATGTACACAAACCATCACAACTAGATGAAAAGTTT
GCTCTCTACACAGCCAACCTTTGGGATTTTGCTCATAAAAAGGTACCCAGTGCTTGGTTT
GGCCATTGTTTTCCCTGA
>maker-gLs.1.0.scaf45457-exonerate_protein2genome-gene-0.0-mRNA-1 transcript offset:0 AED:0.09 eAED:0.15 QI:0|0|0|1|0|0|2|0|169
ATGTGTGTGCCGTGTGGCTTGAAAATAACCCAGATAGATCAAATTGGAGGCATTGAAAAT
AATGGACTACCAGTAGTGGTGGAAATAAGTCTAAATATTTCCATCGCCAGATGCCAGTGG
GGAGATGGCCATTGGATGTACGGCGACATTGCACGCGGCACGACTGCTACGATGGAGCCT
TTGATTGAAAGATATATTCTCCCAGGTACACATATCATGTCTGATGGCTGGGCGGCATAT
GCACATATTGGCCCCATCGCCAATGACATTTACATGCACGGCGTTGTTGTCCATCAACGA
AACTTTGGCGATCCTGCTGATAGCCATGTTCACACCAAAAACGTGGTAAATATGTGGATG
CGAGCGAAGCTCAAAGTTTGCCGTCAGTTTGGAACATCCCGTGAACTGTTCCAGTCATGT
CTTCATGCATTTGTTTTCGGAAACAAGCTCCGCGACCAAGATATATTTGTGACATTCTTG
AAGATCATCGCAGATAACTATCCAGTTTGA
>maker-gLs.1.0.scaf47267-exonerate_protein2genome-gene-0.0-mRNA-1 transcript offset:0 AED:0.27 eAED:0.27 QI:0|-1|0|1|-1|0|1|0|155
ATGGATGATGAAATGAATGCCAGACTCGCAAACGCTAGTGTCATACTTGGCAGGCTCTGC
GGCACTTTTTGGGACAGGAGTGGTATCAGACGAGAAACGAAGATCAAGGTCTATAGCGCA
GCAGTCCTCTCGACAATGCTCTACGGATGTGCAACGTTGACAGTTTACAAGCGTCACGCC
AAGAAACTGAACCATTTTCATACAACANTGACAGTTTACAAGCGTCACGCCAAGAAACTG
AACCATTTTCATACAACATGCCTCAGGAAACTCCTCGGCATCAGGTGGCAAGACAAAGTT
CCTGACACAGAGGTCCTCGCTAGAGCGAACCTACCTAGTATCTTCACTCCCCTGATGCAG
TCTCAACTCCTTTGGATGGGACACGTAGCCCGTATGGAAGATTATCAACCCCCAAAACAG
ATATTCTTTGGAGTGCTCACGATAGGCAAGCGCTCCAAAGGAGGTTAA
>maker-gLs.1.0.scaf07529-exonerate_protein2genome-gene-0.0-mRNA-1 transcript offset:0 AED:0.22 eAED:0.22 QI:0|-1|0|1|-1|0|1|0|296
ATGGAGGCCATCATGCCGAAGGACACGCTTTACATCAGCATCATCCGCGAACCGTTCGCC
CAGCTCAAATCCGTTTTTCAGTACTTCAAGGTGGCCAAAATCTCGGGAGTCCCAGCCAAT
GTCAGCAGTCCGGTGGATGAGTACTTCGCCCATCTGGAGCGGTACGAGAAGGCCTACACC
GACCACGGCGCCAAGTACAGGTGGTGTGTACCCGACGGGTTCTCCATGACCAGGAACCTC
TTGTCGCACTGCCACGGCATGCCGCTGGGTTTCCCACCGGGCTCCGAGGATGTTTCGAAC
AGCACCGCGGCCATCGACCGCTACATCGAGCACCTCGATCGCAAGTTTAGCCTTGTAATG
ATCGTGGAGTACTTCTACGAGTCTCTTGTACTCCTCCGCAGGTTGATGTGCTGGGGCTTC
AAGGATATCTTATTTATCAACGCGAATATTGCCAAATATGACTTTCAAACTAACAAAATA
AAACCGGAAACGATGGAGGCGCACAGAAATTGGAGCAACGCGGACTACAGATTCTACCGA
TATTTCAACAAAACCCTCTGGGGGCACATATCAAGACAAGGCCCGCGGTTTTTCGAAGAG
GTCAAAGAATTTAAAATTGTCGAATCCCTGGTGCAGGATTATTGTCAAACAATCTATGCC
ATCGGGAAAAGGTCGGTGTATCCCTCGAATGTTTCAGAAACCGTCATACCGCAGTCGGTG
TGGACAGATCAGTTCACCGTCACACCGAACGACTGTTGGATGTTGGGTCCCAACCCGTAC
GAGTTACTGCACCAAGTGCAACGAGAGCACGACGTAAGGGAGGCGGCGCTACTGGCCGAA
TGGAACAAGATTCCAGATAACAGGACTGAGAATATGAAAAGCACGTGTTGA
>maker-gLs.1.0.scaf12947-exonerate_protein2genome-gene-0.0-mRNA-1 transcript offset:0 AED:0.49 eAED:1.00 QI:0|-1|0|1|-1|0|1|0|5
ATGATTGGATACAACTGA
>maker-gLs.1.0.scaf44043-exonerate_protein2genome-gene-0.0-mRNA-1 transcript offset:0 AED:0.43 eAED:0.43 QI:0|-1|0|1|-1|0|1|0|46
ATGCCTAGCGTGGAGGTTTTGGATCGCTCACACATGTTTGGCATATTCTTCTTTCTTATC
AAGAGTCGCCTTCGCTGGTTAGGTCATGTACGGAGCAAGGAGGAAAGACGTATCCTAAGA
TACTGCTGTATGAAGAGTTGA
>maker-gLs.1.0.scaf07307-exonerate_protein2genome-gene-0.0-mRNA-1 transcript offset:0 AED:0.19 eAED:0.20 QI:0|-1|0|1|-1|0|1|0|110
ATGCAGCAACGCCACTGGCTTCCAATATCCTCTCGCATCAAGTACAAGTCTCCCAATCTA
TGCTTCATTTCGTTCACTGACCCTCACTTTCCTGTCTATCTCTCTGAACTGTTGCTTCCT
TACATCCCCACAAGACAACTACGTTCTTCCATTGACAATAGAACCCTCTCAATCCCAAGA
ACCAAAACTAAGACCATCGGTGAACGCTCCTTCTACTTCCATGCGCCCACGTTCTGGAAC
CAGCTCCCCTTCCACATCCGTCATTGTGAAATCTCGTCCACTTTCAAAAAGTCCCTTAAA
ACCCATTTGTTTAGGTCCGCCTATGACCTGTGA
>maker-gLs.1.0.scaf01960-exonerate_protein2genome-gene-0.14-mRNA-1 transcript offset:0 AED:0.44 eAED:0.46 QI:0|-1|0|1|-1|0|1|0|180
TATGCAGACGACTGTGCCCTAAACGCTGTATCAGAAGTGAATTTGCAACGCTGCGTCCCA
TGCTTTTCTAATGCCTGCATACACTTCGGGCTCACCATTAACACACAAAAAACTGAGGTC
CTATACCAACCAGCTCCTCGAAGCCCTTATGTTGAGCCCAACATCCAAGTATATGGCGAA
AGACTTAAGGTGGTAAAATGCTTTTCTTATCTCAGCAAGACACCGTCCCAAAGCGCAACC
ATAGATGACGAGGTGAACCTCCGTATTGCGAGAGCCAGTGCAACCTATGGAAGATTGACT
AAGAACGTATGGACCAGGAGAGGTATCAGCATTCAAACTAAACTGAAAGTAAATCAGACG
GGTGTTCTTCCAACCCTTCTCTATGCCTGTGAAACGTGGATGGTCTACCAACGCCATGCA
AGAAAGCTGAACCACTTTCATACTAGAAGACTCAGAAAAATCCTCAACATTAAATGTCAG
GACGGGGTCCCAGAATCTGAGTTGCTCACACGGGCAGGTCTCCCAGCATCTTCACAATCT
TAA
>maker-gLs.1.0.scaf01960-exonerate_protein2genome-gene-0.15-mRNA-1 transcript offset:0 AED:0.43 eAED:0.46 QI:0|-1|0|1|-1|0|1|0|126
ATGAATGGTCTTCTCTTACTCCAGACATGCGCAGAGCATGAACTGCTGATTACTAACACG
ATATTTTGCCTACTACTGCGTCATCGGACGTCCTGGATGCGTCCTCGTTCAAAACATTGG
CACCTCATCGACTACGTCATCATCAGGAGGAAGGACAGTTATGACGTGCGTGTAACCAGA
TCCATGTGGGGTGCAGACTGCTGGACAGATCATCGTCTTATCATCACCAAGCTCCACCTA
CACATACAACCCAAAAGACGCCCACATGGGAAGAAGACCCCTAAAAGTCTAAATACAACA
AAGTTAAAAAGCTCCAACATTAAGAAATCGTTTTGTGGACGCTCTGGAAGAACGTATGGA
GTCAACGCTATTGGAGAATGA
>maker-gLs.1.0.scaf01960-exonerate_protein2genome-gene-0.0-mRNA-1 transcript offset:0 AED:0.14 eAED:0.14 QI:0|-1|0|1|-1|0|1|0|68
CAGACAGACAGACAGGCAGGCAGGCAGGCAGGCAGGCAGGCAGGCAAACAGACAGACAGA
CAGATAGACAGACAGACAGATAGACACACAGACAGACAGACAGACAGACAGACAGACAGA
CAGACAGACAGACAGACAGACAGACAGACAGACAGACAGACAGACAGACAGACAGACAGA
CAGACAGACAGACAGATAGATAGATAG
>maker-gLs.1.0.scaf05874-exonerate_protein2genome-gene-0.0-mRNA-1 transcript offset:0 AED:0.12 eAED:0.13 QI:0|-1|0|1|-1|0|1|0|158
TGCACTGCCTTACATCCGGTCAAGATCCGGTCAAGATCCGGTCAAGATCCGGTCAAGATC
CGGTCAAGATCCGGTCAAGATCCGGTCAAGATCCGGTCAAGATCCGGTCAAGATCCGGTC
AAGATCCGGTCAAGATCCGGTCAAGATCCGGTCAAGATCCGGTCAAGATCCGGTCAAGAT
CCGGTCAAGATCCGGTCAAGATCCGGTCAAGATCCGGTCAAGATCCGGTCAAGATCCGGT
CAAGATCCGGTCAAGATCCGGTCAAGATCCGGTCAAGATCCGGTCAAGATCCGGTCAAGA
TCCGGTCAAGATCCGGTCAAGATCCGGTCAAGATCCGGTCAAGATCCGGTCAAGATCCGG
TTATTTTTAGGCAACACCTGGCCGGTCCGAGGTGTAAAAATCCTCACCTCTGAACAATCA
TTGTATGGACTTCACTATGACAGAACGTCTTGTGAGAGACACTTCACTACGACATAA
>maker-gLs.1.0.scaf07487-exonerate_protein2genome-gene-0.0-mRNA-1 transcript offset:0 AED:0.06 eAED:0.06 QI:0|0|0|1|0|0|5|0|262
ATGAACCACGTGTATGTCAACTGCTCCATCAAGTGCTACGGTGGGGCCAGGCAGCTCCAG
GCCTTGGCTAAAAAGTGTCCTCCGGTAGCTATCGCCATTGCTAAGCAGAAGTTGGACGGC
GCTCTATTCTCAGAGGCTACTGAGCTGGCATTTAGTGTCATTGACGTCTGCGACTCCATG
GGATGGGACTCTGGCACAGTGAAGCGTGAGCTCAAGTCTCTGGAGTGGGAGTCGGAAGCA
GGTCCAAATGGCTACCATAAATCTGGCGTACTGGTGGAACTGAGCGATCTGGGCTTTCAC
TTCCGGTCACGTGGTGACCTGACAGCACAGGAGATGGATGATGTGTTAGATTTCCTAGCT
ACAAGAGCGCAAAGCCAGGAGAGGATTGAACTCAAACAACTGGACATGTTGGCTGACGCC
CTAAAGAGTATCTCCCATAAGAATTATTGGATGTGCAGTCAAGAAGCTGACGTTGACAGG
AGTGACAGACTAAAGAAGAAGCTGGAGGAGTATTTTGACAGAGAGGACAGAGGCTGTGAT
GAGTCGGAACAGCCTGACTCATCAGAACTGAACCAGCTACTGGGGGATTTAAGAAGTTTC
ATATCCACTTATGGACAAGAACACCGCTTGACTGGACGGGCCATCGCCAGAATCTTTCAC
GGTATCGCCAGTCCATGTTTCCCGGCCGAGACCTGGGGCCGCGTGAGAAGGTTCTGGAGG
TCCAACTTGAATGTTGACTTTAACTTCGTCATCAAGGAGGCAACAAGACTGTTGGTGGCT
TACAAGTGA
>maker-gLs.1.0.scaf34673-exonerate_protein2genome-gene-0.0-mRNA-1 transcript offset:0 AED:0.30 eAED:0.30 QI:0|0|0|1|0|0|2|0|87
ATGGTGAGCTTGAACAAGAAAAGCGGTTTGCTGGCGGACAGAAAAAAACGCTTTAAAGAC
AACATAAAAGCGTCACTGAAAGCGTTCAACATAAACCCAGACACGTGGAAAACAGTGGCT
GCAGAGCGCAAGAGGCATGACAGGAAGGCCCGGTCTGACTCTGCTCCCGGCGACGCCACA
TCATTCCCCTGCACCTACTGCACAAGAGAATTTCATGCCAGAATCAAACTCATTAGCCAT
GTGCGCACCCACAGACAGAATTAG
>maker-gLs.1.0.scaf09604-exonerate_protein2genome-gene-0.0-mRNA-1 transcript offset:0 AED:0.01 eAED:1.00 QI:0|-1|0|1|-1|0|1|0|167
TCTAATCAACGACACACCCAAGTGCCTTCTAATCAACGACACACCCAAGTGCCTTCTTAT
CAACGACACACGCAGGGGCCTTCTAATCAACGACACACCCAAGTGCCTTCTTATCAACGA
CACACCCAAGTGCCTTCTAATCAACGACACACCCAAGTGCCTTCTTATCAACGACACACG
CAGGGGCCTTCTAATCAACGACACACCCAAGTGCCTTCTTATCAACGACACACCCAAGTG
CCTTCTAATCAACGACACACCCAAGTGCCTTCTTATCAACGACACACGCAGGGGCCTTCT
AATCAACGACACACCCAAGTGCCTTCTTATCAACGACACACCCAAGTGCCTTCTAATCAA
CGACACACCCAAGTGCCTTCTTATCAACGACACACGCAGGGGCCTTCTAATCAACGACAC
ACCCAAGTGCCTTCTTATCAACGACACACCCAAGTGCCTTCTAATCAACGACACACCCAA
GTGCCTTCTTATCAACGACAC
>maker-gLs.1.0.scaf25080-exonerate_protein2genome-gene-0.0-mRNA-1 transcript offset:0 AED:0.40 eAED:1.00 QI:0|-1|0|1|-1|0|1|0|13
ATGGAACAGTTTGCCTCAATCTTTGAGGGGAATTGTAAATGA
>maker-gLs.1.0.scaf05692-exonerate_protein2genome-gene-0.0-mRNA-1 transcript offset:0 AED:0.12 eAED:0.12 QI:0|-1|0|1|-1|0|1|0|115
AGTGAAGCAGCCAGAAAGGCCAGACGGAAGAGCCCCCAGTCCCCCGAGGAGCTCCAGGTC
CAGCGCTGTCTGGCCAACGTCCGCGAACGCCAAAGGACGGAGTCTTTAAACGAAGCCTTC
TCCCAGCTGAGGAAGATCATTCCGACGCTGCCCTCGGACAAGCTCAGCAAGATTCAAACG
CTGAAGCTCGCGTGCAGATACATTGACTTCCTGTTTCAGATCTTGCGGAGCGACGAGGCC
GAGATGAAGTACTTCCCGTCCAGCTGCAGCTACATGGCCCACGAACGGCTGAGTTACGCC
TTCAGCGTCTGGCGAATGGAAGGGGCGTGGCACATGACAGGGCACTAG
>maker-gLs.1.0.scaf52322-exonerate_protein2genome-gene-0.12-mRNA-1 transcript offset:0 AED:0.32 eAED:0.57 QI:0|-1|0|1|-1|0|1|0|78
ATGGGGAACTTAGTCCGAATGGAAGACCACCGGCTACCGAAACAGTTATTCTTCGGAGAA
CTCAACAAAGGCAAGCGCTCCCAAGGAGGTCAACAAAAGCGTTACTCAGTCACACAGAAA
GTGGCACTAAAGACCTTCAGCACAAACCCTATTCAATTGGTCAGACAGCCCAGGACAGAG
ACAGGGGGAGAGCTGCTGTCAAGAAGGGGGCTAAATCCCATGAAACTGATAGTATAA
>maker-gLs.1.0.scaf52322-exonerate_protein2genome-gene-0.0-mRNA-1 transcript offset:0 AED:0.27 eAED:0.27 QI:0|-1|0|1|-1|0|1|0|62
ATGATTCCAACAGATATTCCATTGGATTTCAAATGTCTGCTGTTTCCGGTACGACACGCG
TTTTCGATGACTATCTACAATGCGCTGGGACAATCGCTACAAGTTTGCGGACTAAATTTG
GAAAACCCATACTTCTGCCATGGACAGATGTATGTCCCCTGCTCTCACTTTCGAAAACCT
TTTGATTGA
>maker-gLs.1.0.scaf10213-exonerate_protein2genome-gene-0.0-mRNA-1 transcript offset:0 AED:0.45 eAED:0.47 QI:0|-1|0|1|-1|0|1|0|53
ATGCATTCCGTTGAATGGCAAAAGAGAGGATTGCCACATGCAAACATTTTAATTTGGTTG
ATCAAAAAAGTCAAACCAGATCAACTTGATGAAGTAATTTGTGCAGAAATACCAGATGCC
AACACTGAACAATACTTATTAGAAATCGTCACCAAAACATGA
>maker-gLs.1.0.scaf06334-exonerate_est2genome-gene-0.0-mRNA-1 transcript offset:0 AED:0.04 eAED:0.04 QI:0|1|0.88|1|0|0|9|565|247
TATGATTTATCTGCATCACAGTTCTCCCCTGATGGCAGAGTTTTTCAGGTGGAGTATGCT
CAAAAGGCAGTGGAAAATAGTGGAACTGCGATAGGGATACGAGGAAAGGATGGTGTAGTG
TTTGGTGTTGAAAAGCTCATTACATCTAAATTGTATGAGGCAGGAGACAATAAGAGAATA
CTCAACATTGATCGCCACATAGGAGCTGCTGTAGCTGGTTTAAATGCAGATGCTCGCCAT
CTAGTAGATCGAGCAAGAGTGGAGGCTTCAAGCTATAGAAGTAGTTATGGTGATGCCATA
CCACTTAAGCACCTTACAGAAAGAGTATCTGGCTATGTGCATGCACACACATTGTACAGT
TCTGTTCGTCCCTTCGGAGTTAGCTTAATCATTGGTTCAATGGAGCGGGATGGTCCACAA
ATGTATCTTATAGAACCATCAGGCGTTTCATGGGGCTACCATGGATGTGCAATTGGAAAA
GCCAAACAGAATGCAAAAACCGAAATAGAAAAATTGAAGATGAAAGACATGACCATCAAA
GATCTTGTCAAGGAAGTTGCTAAAATAATCTATATTGTTCATGATGAAGTAAAAGACAAG
TCTTTTGAACTGGAACTGAGCTGGGTTGGAGATATTACTGACAATAAACATGTACTTGTG
CCACCTGAAGTTTTTGTAGAAGCTGAAAAATATGCTAAGTTGGCATTGGAAGAGTCTGAT
GATTCAGATGATGAAGATCTTTAGAACAAATGCAGCTGATGAGAGTTTATTTTATATTGT
ATGTGGGACAGACATTGCGACTGAACTTCGTTTCATTTCTGATAAAACTTGTTAGCATTA
TTTTGTAATATCATTTGTTTCACCGATATTTTATTATATGCTACATTGTTGACAAATTTA
GGAAAAAAACATAAGTGGTTTGTGAACACTCTTTCTAGTTAAAGAATTTTAAAATGACAT
AGCAGGTATTTAAGTCAGTGACTATTTTATCGATAATTAAATTTATTAAAAAATAATTAA
ATTAAAATTTATAATGGCAGTTAATAGGTTGTGTAAAGTAATTTGGAAGTGAACACAGTA
AACATTAAATTTCATGAAGTGAAAAATATTTTATGAATTAAGCCTTATGGACTTAATAAA
TATGGTATCTTTGAGTTTTGAAAGTTTATAATTTTTCAGATCAAAAAATATAATTTAAAT
TCGTTAAAACTACTATTACCTATTTAAAAATAATAACCATTTTTCTTTAGAATGATACAT
TGTCATTTTAAGATGTGAATTTTTTGTTGAATAAAAGTAAACAAATGTG
>maker-gLs.1.0.scaf06334-exonerate_protein2genome-gene-0.4-mRNA-1 transcript offset:0 AED:0.36 eAED:0.36 QI:0|-1|0|1|-1|0|1|0|101
ATGCCGATTATCACAGCGTACATCCTGCCGGGCACAACAGTCATTTCAGATCAATGGAGA
GCATATAATGCTATTGGCACCACTTCGGGATTGACTTATCAAATGGTCAATCATTCAGTT
AACTTTGTTGACCCGAACTCGGGTGCCAATACTCAATGCATCGAACGTACAATGAAATCG
GCAAAAGAGAGAAACAAGCGCCACGATGGCACACACAGACAGACAAATGCTTNGAGTTCT
TGCTTTATTGAGTTTAAACTTAGGCTCATCACGAGTTTTGAAGCAATAGCGCAGATCACT
ATTTAA
>maker-gLs.1.0.scaf06334-exonerate_protein2genome-gene-0.3-mRNA-1 transcript offset:0 AED:0.39 eAED:0.39 QI:0|-1|0|1|-1|0|1|0|82
ATGCCGATTATCACAGCGTACATCCTGCCGGGCACAACAGTCATTTCAGATCAATGGAGA
GCATATAATGCTATTGGCACCACTTCGGGATTGACTTATCAAATGGTCAATCATTCAGTT
AACTTTGTTGACCCGAACTCGGGTGCCAATACTCAATGCATCGAACGTACAATGAAATCG
GCAAAAGAGAGAAACAAGCGCCACGATGGCACACACAGACAGACAAATGCTTGGTTCTTA
TATGTGTGA
>maker-gLs.1.0.scaf06334-exonerate_protein2genome-gene-0.1-mRNA-1 transcript offset:0 AED:0.20 eAED:0.20 QI:0|-1|0|1|-1|0|1|0|46
ATGAAATATGTGAAGAAAAATTTGAGAACAAACTTGTCCGATGATAATCTTAGGTCACTG
TTGATGTTAGGGACGTCAAATTTAAAGCCAGAAATGTCTGCTATTTTGGCATCCAGGAAA
CAATTTCACCATTTCCACTAA
>maker-gLs.1.0.scaf21866-exonerate_protein2genome-gene-0.0-mRNA-1 transcript offset:0 AED:0.11 eAED:0.11 QI:0|0|0|1|0|0|8|0|477
TTAAATTTTTATTTTTCAGGTGGTGACTCCAAGTATTTTATAGACAACATTAAACATTTT
AAACTTTCTGAATCAGTTTTCGATCTTGCTTTGCTTTCCATGTTGAAAATTCCAGTTTAT
TTTTTTATGGTTCGCCGTTTGGAAATGACAGCCATAAAATTCTTAGATGTTTCCTACAAT
CCAGTGTTGCGAAGTAAATTTCTGTCAAACATCGCCATGCTGAGTTCAGTTTCTTTTCTG
ATATTTGTGTTCGTTGTTATCAAAGCCAGTCTTATTTTGGAGAAAATTGTGACACATGAT
CAAAATTTCTTTGGAATGCACCCAACCTTTTATGCTTGTGTGATATGGTGCCTTGTGTCA
AGTTTATTGATTTTCATCCTCTCTGTTGTGTCTAAATTTGGTTTGAGAAAGTTACAAAGG
CAGCGGGTCATAAAATTCTACAATCGTCATGGGAAGGAGGTAGACAAGGATGGAAAACCA
CTTCCGAGAAAAACAAACCTCGTCAGATTAATGGGATTAGCCAAACCAGAAGCTGGCTTG
ATATCTATTGGAATGGTATCATTACTACTTTCAACTGCCGTACAAACAATAGCACCTTTG
TTCTTTGGGAAAGTAGTTGATGCTGCTCTGGATAGCATGGAGAGTTTGAACAGGACGGTT
TTGATATTACTACTGATATATTTGGCTGGTTCAGTCTTCAGTTTGGTCAGGGCATGGATA
TTCACTCTGGCTGGTCAGCGACTGGTGGCAAGACTGCGTTCTCAGCTTTTCGGATCTGTG
ATTGTCCAAGAAATAGCTTTTTTTGATGTTAATCGCACAGGGGAGTTGTGCAATCGTCTT
TCATCAGACACAACAGTTCTTCAGAATGCTGTTACGGTCAACTTGTCCATGTTGTTCCGT
TACCTACTTCAGATCATTGGCTCCTTGGCTCTCATGTTCTTCCTGAATGCATCGCTAACA
GGGGTTCTCCTGGCCATTGTACCTGTTGTTTCATTAAGCGCAATGCAGTATGGTAAATTT
GTTCGTAAAATGCGGAAGCTGTTCCAGGACAGATTGGCTGATGCAGGAACACAAGCTGAA
GAATCCCTGTCTTCTGTAAGAACTGTCAAGTCTTTCTCAGGGGAAGCCAAAGCTACGACC
GTCTATAGTGGTTTCATTAATGAGAGCTATAAGATTGGGAAAAAACTGGCCCTTGCCCAG
GGCATAATGGATGGTCTGTTTAGTTTCCTGGCCTATGGAGCCATATCTGCAGTTTTGTGG
TATGGAGGGAAACTGGTCTATGAGAATTCTAGAGACCCCACCACAGGCATCACTGCAGGC
TTGTTAACTTGTAAGTATTGTGTACATAGCATAGTTCTACATGTAGGCCAAATAAGTGGA
GGGCTAGATAATTTTCTTTTGGATAACTTGCAACTTACTGGATATACCTGTTGA
>maker-gLs.1.0.scaf04911-exonerate_protein2genome-gene-0.0-mRNA-1 transcript offset:0 AED:0.24 eAED:0.26 QI:0|0|0|1|0|0|3|0|246
TTGCCTCCAAAGAGTTTCTTCATTCGCTGCACCAAAGATGGCCGGCCCAATTTCAGCAAC
CAATGTGGTGGGAAATGTGACGTGCTGAAGGGAGGGAGGGTCAGGTGTCAGCACTGCAGG
TTCCAGAAATGTATCACGGCTGGAATGTACAGGAAAGAAAAACCTGAAGCCGTTGAGCCG
GCAGAGGGTCAGCTGTTGTGCAAAGTCTGCGGTGATATTGCCAATGGTGTTCATTTTGGT
GTCACTACGTGTGAAGGTTGTAAGAAATTCTTCCGACGTGGTCTCAAGGAGAACAAGGCT
TACACCTGTAAGGCCAACATGCACTGTTCCATCAATCCACGCATGCGCAACAACTGCCGG
TATTGTCGTTACCAAAAGTGTATATACGAGGGAATGTCGAGGGAAGGTGAGCTTCATGGA
TATAAGTTAAAGATATTTGTAACAGATCGTTTGTTTGTTTTTTTTTGTTTAGTTGTGAGT
TACGTTAACCTTGGCAAGTTTCATAGCATCATGTATAATTCAACTATTACAGTATTACCT
CTTAGCGTTGACGTGTATGGCGGCGTTGGTTGCTTCATTCAGCACAAAGAGTTGATTTTT
TTTCCAAATAATAAACATGCTTCACCTATGTTATGTCTTAGACTTAAAGAGGATTCCACG
CCGAATATTTGTTTCATTTTCCGTACCATTCACAAGTCCAACTGCCGGCAATCCCCTTCG
TCACTTCCGCCCGGTGTTTAA
>maker-gLs.1.0.scaf04911-exonerate_protein2genome-gene-0.5-mRNA-1 transcript offset:0 AED:0.12 eAED:0.12 QI:0|0|0|1|0|0|2|0|160
ATGCGGCACACCCGTGCTGTCTACGTCATCATATTCGTCTGGCTTCTGTCCATGGCCATC
TCCGTGGCGCCGCTCATCGGCTGGAAGGAGGAGGCCGACCCCGACCCCAGGGTCTGTACA
GTGACCACGCAGCCGGGCTACGTCCTGTTCTCCGTGGCCGGCTCTTTCTACATCCCGTGC
CTCATCATCCTGGTGGTCTACTTCCGGATCTACCGCGAGACGGTCAAGTACACCCGGTGC
CTCATGTCCGGGGCCAAGACGGCCAAGGTGGACGAGGAGAACGTCGTGTCGCTGAGGATT
CACACGGGGCGGATGGCCCCCGCGGACTCCAGGCGCAGGAACAGCCGCTTGACGTTCTCC
AATAAGGTGGCCAAGTTTAAGCGGGAGAAGAAGGCCGCCAAGACCCTGGGGATTGTCGTG
GGTGTGTTCATCACCTGCTGGCTACCTTTCTTCGTCATCTTGCCTTTAGGTGGGTTAATC
TAA
>maker-gLs.1.0.scaf04911-exonerate_protein2genome-gene-0.2-mRNA-1 transcript offset:0 AED:0.23 eAED:0.23 QI:0|-1|0|1|-1|0|1|0|107
TATAGGGACCATATCTCCAATGATACAGTGAAAGAAAGGGTATGCCAGGCAATTGGGGAG
TACGATGACCGACTGGTGACAGAAAAACCCAAACTACAATGGTACGGCCACGTAACAAGG
AAACAAGGGCTTGCCAAAGAAATATTGCAGGGCACCACAAGAGGAGGGAGAAGAAGAGGA
AGACAAAGAAAAAGATGGGAGGATAACATCAAAGAGTGGACAGGACTAACACTGGGCGAT
GCTGTGCGTAGTGGAGAAGACAGAGACGAATGGAGGAGGATAGTTCATATGTCATCTGTG
GCGCCCCAACCGTCCAAGGACTAA
>maker-gLs.1.0.scaf34422-exonerate_protein2genome-gene-0.0-mRNA-1 transcript offset:0 AED:0.43 eAED:0.43 QI:0|-1|0|1|-1|0|1|0|63
ATGGACAGCAAGGGAAACGGCTTCACAGCTGTTCGGGATAGAAAGTGGACTGTTGAGTTG
GTCTTTCTGTCTGACATGACCACTCATCTCAACGACTTGCACATGCAGCTCCAGGGACGG
GACCACGTGGTCACTGAGATGTATGATGCACTGAAGACATTTCAAGTGAAGCTGTGCATA
GAGGAGACATAA
>maker-gLs.1.0.scaf09300-exonerate_protein2genome-gene-0.0-mRNA-1 transcript offset:0 AED:0.11 eAED:0.11 QI:0|0|0|1|0|0|15|0|627
TTTATATTCCAGTCAAATCCAGAGCACTGTCTCAAATGTTTGCTGCGTGTACCACACAGA
AAATGTGAATCACACAAGTATATTCGTATTGGAGGTGGCTACAGACATGGATATTGGTAC
ATAAAATGTTTGCTTGAACAGTTGGAGTTACAGCGACAGAAAGAATTACTCAGGCAACAG
CGGCTAGAGGCCATTAAAGAAAACCGTGTCAAAGCAATAAAGACATATATCCGCACAAAA
AGTGGGCGCCTCATTGAGAAGATAATTTTTCTATCTGAAGAAGACTATGAAGCATTTAAA
GCTGGAAAAAATGTAGCTGATATACTAAAGAAATATATGACTGCTGATGAAGCAGCAGGA
CTAGAGTCTTGGGACAAGGATGAGGTAGTTGCCATTAAGACATATGTCCGAACTAAAAGT
GGCAGACTAGTGGAAAAGTTGGTTTATGTAAGCAAGGAAGACTATGATGCCATCAAGGCA
GGGACAAAAGATGCCAAAGATGTCCTGAAAAACTATATAAAAACTGAGGATGGTGAGACA
ATAGAAGGGTGGGGAGAAGCCAAGATGAGAACAATCAAAACATATGTCAGGACAAAAAGT
GGACGACTGGTGGAGAAAATTATCATGATCTCTGAAGATGATTACCAGGCCATGCTGAAA
GATGGTAAAGACCCAAATGAAATCCTGAAGAAGTATCTAACACTAGAGGAAGGGGAGACA
ATTGACTCCTGGAAGAGTGGAGAGCCAATGAAAGCCATCAAGACAATGGTTAGAACAAAG
AGTGGGCGACTCATTGAAAAAACAATCTTTGTCAGTGCAGATGATTATGAACGAATGATG
ATGGAGGGTGGGGATCCAACTGCCATTCTAAAGAAATATTTAGACCCATCAGAAGGGGAA
ATCCAGTCTTGGGAGAAAGTTCCAGAAGGAAACCCTATGAAGGTTATAAAAACATATGTA
CGTACAAAAAGTGGTAGACTTATTGAGAAGACAGTAATGCTGACCGAAGATGAGTACAAC
GAGTTTTTAAAATCTGGCGGCGATCCTAATTTCCTCAAAAAATTTATGAAGCTTGAGAAA
GGGGAGGTAATTGAAGACTGGGAGAAGGCATCAACAGTTTATTCAGGAGGAGATGATCCA
GATGTTAAGAAAGCAAAAGCAGGTGATAGAATCATAGGGAAAGATGGGACCATTTATGAG
ATCTATGTCGATCCCGTGACTGGGAAAAAGTACAAAAAGAAAGTGGGCCACACCTCTGAT
ACCAACAATGCTGTGGGCTCCAAGGGCAAACAAGGCAAGAAAGGAAGAAAAGGCAGAGGT
GGAGATGGTGATGACAGTGAAGAGGAAACACCAGAGGAGAGATCTAGAAGAAAGAAAGGG
AAAAGAGATAAAGACAGTGATAGCGAGTACAGCTATCGAAGTGTTTACAGTGCTGGGGGT
ACAAAACATGTTCATAGAAGAAAGAAAAGAGCAGACGGCACTTACAGTGACAGTGAGTCC
TACCACAGCAGTCAGGATGAAGATGGGCAGGCAAGGAGGAGAAGAAGGAGGAGAGAAAGA
GCTCACGGGGCTGACAGTGCCCACAGTTACTATAGTGTGGTCAGTGAAGGGGGCACCAGG
CATGTGAGGAGAAAGAAGAAACATGCCGATGGCACATACAGTGATAGTGAGTCTTATCAC
AGCTCTGATAGTGAAAAAGAAGGGGGTGGATTGAGCAAGAAGAACAAGAAGAAAAAGAAA
GAGCATGGAAGTGACAGTGAGTACAGCTACTACAGTGAAACCAGTGAAGGGGGGACAAAG
AGGACTATGAGGAAAAAGAGGCTGAGAGATGCGCAAGGAAAGGTCATAGGTCATGGCAAA
CCAGAATCATATGTCAGCGATTAA
>maker-gLs.1.0.scaf20343-exonerate_protein2genome-gene-0.0-mRNA-1 transcript offset:0 AED:0.16 eAED:0.16 QI:0|0|0|1|0|0|8|0|343
ATGAAAGCTTTAATCCTTGTTGGAGGTTATGGCACCAGATTACGACCCTTGACCCTAAGC
ATTCCAAAGCCCCTGGTAGAATTTGGGAATAAACCCATGTTGTTTCACCAATTGGAAGCT
CTTGTTGATGCTGGGGTCAAACATATTGTATTGGCTGTGAGCTACAGGGCAGAGCAAATG
GAAAAGGAAATGGAGAGTTTGCAACTGCAGCTTGGTGTGAAGATTTCCATCTCACTTGAG
AGTGAACCCCTGGGAACAGCTGGGCCCCTGGCTCTGGCAAGAGATATCTTGTCTCAAGAT
GATGACCCATTCTTCGTTCTAAATAGTGATATCATATGTGATTTCCCATTCAAAGATATG
TTACTTTTTCATAAGAACCATGGCAAGGAAGGAACAATAGTGGTAACAAAAGTGGACGAG
CCATCCAAATATGGTGTGGTCATTTACAATGCAGAAGATGGCCAAATTCAGAGGTTTGTG
GAAAAGCCACAGGAATATGTCTCAAACAAAATCAATGCTGGCATGTACATCTTTAGTCCA
TCCGTGCTCAAGAGAATAAAGCTACAACCAACATCCATAGAGAAAGAGGTTTTTCCTAAT
ATGGCAGAAGATGGAAACTTGTATGCAATGGAGCTGCAAGGTTTCTGGATGGATGTTGGT
CAGCCCAAAGATTTCCTTACTGGCATGTGTATGTATTTGGCTTCACTGAAAACTAAACAG
CCTGAAAAATTACATCAGGGGCAAGGAATTGTTGGAAATGTTCTAATCGACCCCACAGCT
AAAATTGGTAACCACTGTAGGATAGGTCCCAATGTCACCATAGGTCCAAATGTTGTCATT
GAAGATGGGGTCTGCATTAAGCGTTGTACAGTGCTCAAAGAAGCTCACATAAAGTCTCAT
TCTTGGCTGGAGTCTTGCATCATTGGCTGGAAATGTGTTGTTGGGAATTGGGTGAGATTT
TGTTGTTGGGAATTGGGTCTGATTGTATTGTTGGGAATTGGGTCTGATTGTATTTTTGGG
AAGTGGGTGTGA
>maker-gLs.1.0.scaf05588-exonerate_protein2genome-gene-0.0-mRNA-1 transcript offset:0 AED:0.24 eAED:0.25 QI:0|0|0|1|0|0|8|0|360
ACTGTCGTCACATGTTGCCGGCACACTGACGTGTCATTACACTTGGAACAACATATTTCT
GAATTTATTTATTTTTTCAGTTTAAGAGCGAGGTATGGAGAAAAAGGCTATCAGAATGCT
CTGCATGGATCAGAGACCACAGAAGAGGCCGCCAAGGAACTGGCTTTGTTCTTCCCCAAC
TTTGTTCTACCCACATACATGAAGAAGAAGCTGAGCTTGCAGAGAACACTTGCACTGATC
AGACCCGAGGCCTACGCCAACAAGAAAGAAGAGATTCTGAAGACCATCAAAGAGTCACAT
CTCAAAATTGAGCTGATGAAAGAAGTTGAGCTGACCAAGGAGCAGGCAGCAGAGTTCTAC
AAGGAGCAGGAGCAGTTTGGTTTCTTTGACACTCTGTTGGAGACAATGAGCAGCGGCCCA
CTGTTGGCACTGGGCCTGTCAGGAGACGAGGCCATTGACACATGGAGGGAAATGCTGGGA
CCAGAAAATATAGACGATGCCATGGAGAAAGCCCCCAACTGCCTCAGGGCAAGATTCCCT
GGCTCCAACGGCATGAACCAGTTCCATGGCTCTAGCTCAGAGGAGGCGGCTCTGAAGGAA
ATTGCTGGCTTCTTCCCCATGGAGCAGACGGTGGCTATGATCAAACCAAGTGGAATGACC
CAGAAAGAAACAATAATCAACATCATACAGAGTGCCAACTTCAAGATCGCTGCCCAAGTT
GAGATCATCGTGCCTAGAGCGTATGTTGATATTCTCTACCCCAAGCTGACTCAGAGCGAC
TTCTATGATGACATCATCCATGCCATCACCAGTGGCACATCCCTGTTTCTGGTCCTGTCT
CGTGAGGACGCCATCAATGGGTGGAGGAGAGAAATGGGGGAGACAGATCCAGCTCACGCC
AAGGAGGAAAGTCCTTCATCCATCCGAGCCTTATATGGAACTGACCTCATTAACAATGCT
GTCCACGGCAGTTCAGACGCGGAACATGTCCATGCGGAAATGACCAGAATATTTGGCGAG
TTGAGCTTCAATCCTGATGGCTCTCTCAGAGGTAACCGCCAAAAGGAATATTGTGAGATT
TAA
>maker-gLs.1.0.scaf26348-exonerate_protein2genome-gene-0.0-mRNA-1 transcript offset:0 AED:0.47 eAED:1.00 QI:0|-1|0|1|-1|0|1|0|6
ATGCAAACTACAATGGTATGA
>maker-gLs.1.0.scaf29757-exonerate_protein2genome-gene-0.0-mRNA-1 transcript offset:0 AED:0.21 eAED:0.95 QI:0|-1|0|1|-1|0|1|0|57
ATGGTGACTGTAAAAAAAAAAGCGAAAAAAACAATGGTATGGCAACGTAACAAGAAAAAA
AGGGCTTGCCAAATAAATCATGCAGGGCACCAGAAGAGGAGGGAGAAGAAGAGGAAGACA
AAGAAAAAGATTGGAAGAAAGCATCAAAGACAGGACGGGACTGAAACTAGTTAA
>maker-gLs.1.0.scaf89846-exonerate_protein2genome-gene-0.0-mRNA-1 transcript offset:0 AED:0.37 eAED:1.00 QI:0|-1|0|1|-1|0|1|0|65
ATGTCGTCGTGGATGATGAAATTAATGGCAGACTCGCAAAAGCTAGTGCCCTATTTGGGA
GGCTCCGCAACACTGTTTGGGACAGGAGGGTTATCAGAGGATAAACAAAGCTCAAGGTCT
ATAGAGCAGCAGTCCTCCCGATACTGCTCTATGGATGTGAAACGTAAACAGTCTACCAGC
GTCACGCCAAGAAACTGA
>maker-gLs.1.0.scaf89846-exonerate_protein2genome-gene-0.1-mRNA-1 transcript offset:0 AED:0.43 eAED:0.43 QI:0|-1|0|1|-1|0|1|0|34
ATGCAGTCTCAGCTCCGTTGGATGGGACACGTAGCCCGTATCGCAGACCACCGGCTCCCG
AAACAATTATTCTTCGGAGAACTCACGATAGGCAAGCGTTCCTAA
>maker-gLs.1.0.scaf29448-exonerate_protein2genome-gene-0.0-mRNA-1 transcript offset:0 AED:0.34 eAED:0.35 QI:0|-1|0|1|-1|0|1|0|92
ATGTACTCTGTAAAGAACGAGGCTGTATTGAAAATTTTGTTTCGGATGAAGGACACTGAA
CTGTCATTCAACAAGGCAGTAGAATTAGCTGTTGAAACAGAGGAGGCAGCTAAATGTGCC
AAAGAAACAGTCCATGAAGAAACTCCTATCAATAAAATTCAAACACAAAGAAAGAAGCAA
CATCAGACAGCAGAGAAATTTTCTCCATCTCAAAGACAGGATTTTCCGAGTGGAACTTGC
GGCAGGTGTGGAGTAAGAGGCCACAAAGGAAATGTCTAG
>maker-gLs.1.0.scaf29448-exonerate_protein2genome-gene-0.1-mRNA-1 transcript offset:0 AED:0.20 eAED:0.26 QI:0|-1|0|1|-1|0|1|0|83
GGTAAAAATATTGCACTTGCAATCGCATCATCTGGAATTGCAGCAATTCTTTTGGATGAT
GGCCGAACAGTGCATTCAGCACTGAAATTGCCGTTGAATATGCAAATCACTGAGACACCA
GCATGCAACATAAATAAAAATTCCGGAATGGGTAAATTACTCCAATCGTGTAAACTCATT
CTATGGGACGAATGTACTATGGCGCACAAAAAAAGCTTTTGGAAGCGCTTCATCGTACGC
AAAATGATTTGA
>maker-gLs.1.0.scaf41392-exonerate_protein2genome-gene-0.0-mRNA-1 transcript offset:0 AED:0.04 eAED:0.04 QI:0|0|0|1|0|0|3|0|156
ATGTACTTTTTTCGTCAGGAGTGGAAATTGGACACACTTTGTGATTTGTATGAGACCCTT
ACTATTACTCAAGCTGTTATCTTCTGCAACACCCGTAGGAAGGTCGATTGGCTGACTGAA
AAGATGAGTTCAAGAGATTTTACTGTCTCAGCTATGCATGGAGACATGAATCAAAATGAA
AGAGACTTAATCATGAGAGAGTTTCGCTCAGGCTCCAGCCGTGTACTCATCACCACTGAT
TTGCTGGCCCGTGGTATTGATGTTCAGCAGGTTTCCCTAGTCATTAATTATGATCTGCCG
GCAAACCGAGAAAATTACATTCACAGAATTGGTCGTGGTGGGCGATTTGGTCGTAAAGGT
GTTGCCATCAACTTTGTTACATCTGATGATATTCGCACATTGCGAGACATTGAGCAGTTT
TACAACACTACCATCGAGGAAATGCCTATGGATGTCGCAGATCTACTTTAA
>maker-gLs.1.0.scaf06776-exonerate_protein2genome-gene-0.0-mRNA-1 transcript offset:0 AED:0.35 eAED:1.00 QI:0|-1|0|1|-1|0|1|0|69
ATGGACCCACGTTCTGGAACCAGCTCCCCTTCCACATCCGTCATTGTGAAACCTCGTCCA
CTTTCAAAAAGTCCCTTAAAACCCATCTGTTTAGGTCCGCCTATGACCTGTGATGCACCC
TCCTTGCCCTGCCTCATTTTCTGTCTCGGGTTGATCCTGTATTATAGGCCAAAACGTGCC
AAGTGTCCTCGTTTTATATTGTTTCTATAG
>maker-gLs.1.0.scaf80849-exonerate_protein2genome-gene-0.0-mRNA-1 transcript offset:0 AED:0.01 eAED:0.01 QI:0|-1|0|1|-1|0|1|0|42
ATGGCCACAGTGGGAGAGAACATACAAATCAGCACACACACTATAGACAAGGTGACCAAG
GCAAAAGTCACGCTTGAGAACTATTACAGTAATCTCGTCTCCCAGAATGATGAACGGGAA
TGCAGGTAA
>maker-gLs.1.0.scaf11732-exonerate_protein2genome-gene-0.0-mRNA-1 transcript offset:0 AED:0.04 eAED:1.00 QI:0|-1|0|1|-1|0|1|0|57
ATGTACCCACTAGAGAGCTCCGCTCATCCGATAGTGGCAAACTCTCGACACCACGTGTTT
GCCTTGAGACTTACGGAAAGCGCACTTTCGCATTTGCTGGTCCAACAATTTGGAACGCCC
TTCCTGTCGATCTCAGAAACAACCAGACACTGGAGTCCTTTAAAACCGATTTAA
>maker-gLs.1.0.scaf11429-exonerate_protein2genome-gene-0.0-mRNA-1 transcript offset:0 AED:0.32 eAED:1.00 QI:0|-1|0|1|-1|0|1|0|39
ATGCAAATTACAATGTTACGGCCATGTAACAAGGAAACAAGGGCTTGCCAAAGAAATATT
GCAGGGCACCACAATAGGAGGGAGAAGAAGAGGAAGACAAAGAAAAAGATGGGAGGATAA
>maker-gLs.1.0.scaf10162-exonerate_protein2genome-gene-0.0-mRNA-1 transcript offset:0 AED:0.08 eAED:0.08 QI:0|-1|0|1|-1|0|1|0|79
TCCATCCATCTATCCATCCATCCATCTATCTATCCATCTATCTATCTATCCATATATCTA
TCTATCCATATATCTATCTATCCATCTATCTATCTATCCATCTATCGTTCTATCCATCTT
TCTATCTATCCATCTATCTTTCTATCCATCTATCTATCTATCTATCTATCTATCTATCTA
TCTATCTATCTATCTATCCACCCAGGCCTTCAAAACTTCACTCAAAACATATCTTTTTAA
>maker-gLs.1.0.scaf04454-exonerate_protein2genome-gene-0.0-mRNA-1 transcript offset:0 AED:0.30 eAED:1.00 QI:0|0|0|1|0|0|2|0|240
AGAGACACGGCACACAGAGACAAGGCACATAGAGACAAGGCACACAGAGACAAGGCGCGT
AGAGACCAGGCACACAGAGACAAGGCACATAGAGACAAGGCACACAGAGACAAGGCACAT
AGAGACAAGGCAGCTGGAGACAAGGCACACAGAGACAAGGCACATAGAGACCAGGCACAC
AGAGACAAGGCACATAGAGACAAGGCACACAGAGACAAGGCACATAGAGACAAGGCAGCT
GGAGACAAGGCACACAGAGACAAGGCACATAGAGACCAGGCACACAGAGACAAGGCACAT
AGAGACAAGGCACACAGAGACAAGGCACATAGAGACAAGACACACAGTGACAAGGCACAC
AGAGACAATGCAGATAGAGACATGGTACATAGAGACAAGGCACACATAGACAAGGCACAT
AGAGACAAGACACATAGAGACAAGCCATTTAGTGACGAGACACACAGAGACAAGACACAA
GGGGACAAGACACACAGAGAAGAGAAACACAGAGACAAGACACACAGAGACACGACACAC
AGAGACACAAAACAAAGAGACAAGACACATAAAGACAAGATACATAGAGACAAGATACAC
ATAGACAAGACACATAGAGAAAAGACAAACAGAGACAAGAAGTACAGAGAAAAAAGACAC
ACAGCGAAAATACACATAGAGACAAGAAAAATAGAGACAAGAAACAAGAGACAAGACACA
TAG
>maker-gLs.1.0.scaf04454-exonerate_protein2genome-gene-0.36-mRNA-1 transcript offset:0 AED:0.18 eAED:0.18 QI:0|0|0|1|0|0|2|0|86
GTCTATCTTCCTATCTATCTGTCTGTCTATCTGTCTATTGGTCTATCTGTCTACCTACCT
ACCTACCTACCTACCTACCTACCTACCTACCTACCTGCCTGCCTACCTACCTACCTACCT
ACCTACCTACCTACTAACCTGCCTGCCTGCCTGTCTGCCTATCTGTCTCTGTCTAATCTG
TCTATCTGTCTATCTGTCTATCTATCTGTCTGTCTGTTTATTTGTCTGTCTGTCTATCTG
TCTATCTGTCTATCTGTCTAA
>maker-gLs.1.0.scaf34461-exonerate_protein2genome-gene-0.0-mRNA-1 transcript offset:0 AED:0.37 eAED:1.00 QI:0|-1|0|1|-1|0|1|0|15
ATGTACCCACTAGACAACTCCACTCATCCAATAGTGGCAAAGTCTTGA
>maker-gLs.1.0.scaf13370-exonerate_protein2genome-gene-0.0-mRNA-1 transcript offset:0 AED:0.03 eAED:0.03 QI:0|-1|0|1|-1|0|1|0|103
ATGCTTCACTATAAATCAGCTCAGACAGCCATTCACGCTGAATTTAATCCGCTTATTGCT
GCAGGACAACTGACACAGCAGTGGTTGGTCCACTCTTACCTCCAAGTTGAAGCCAACAAT
CTAAATTACATTTGTAATCACAAGCAAACACTTCGAGCAGAAAACCATCAGGGACTTGCT
GATCATGTTGCTAATTTAGCCGATAACACAAATGTTGCACTGGGAGTAACTGTGATTCTA
ACTTCAAGCTTTGATAGATCACCGCGAAACATGAAGGAAAATTGCAACGATGCAAGAGCC
TCGTCTTTATAA
>maker-gLs.1.0.scaf03474-exonerate_protein2genome-gene-0.0-mRNA-1 transcript offset:0 AED:0.33 eAED:0.33 QI:0|-1|0|1|-1|0|1|0|200
ATGTCTCTCGACAATCCTATCTCTCACATTTGTCACTCTGCATACACTGCTATCCGTCAG
ATCAGCTCCATCTGCGACAACCTCTCAGTTAGTGCAAAAAAACACCAAAAAAAAACCCTA
GTCTGTGCTCTAGTTCTCTCTCGTCTTGACTATTGTAACTCTCTTCTATCAGGTTCACCA
AAACACTTCTTAGAAAATATACAAAAGACTCAAAACTCAGGTGCTAGGCTAGTTCTAAAG
GCGAAAAAATTTGATCACGTCTCACCACTACTTTATTCACTTCATTGGCTCTCTGAACAA
GCACGGATTGACCACTACAAACACTCTGTTCTCTGCCACAAATTGTTCTCGAATTCCTGC
CCTTCCTACCTAACCGAACTTCTTTCTGTCTATTCACCCCTTCGACAGCTTCGCTCCTCT
GCAGACGCGCGTATTCTTTCTGTTCCCAAGAATCGCACAAAAACCTACGGCGAACGATCG
TTCTCTTTCTGTCCCCCCAAACAATGGAATTCTCTTCCACTACACATCCGAAATAAACCG
ACCATCACAGCCTTCAAAACTGCTCTCAAAACACATCTCTATAAACTCTACTATCCTGAC
TGA
>maker-gLs.1.0.scaf30302-exonerate_protein2genome-gene-0.0-mRNA-1 transcript offset:0 AED:0.24 eAED:0.31 QI:0|0|0|1|0|0|2|0|100
ATGGAAGACCACCGGCTCCCGAAACAATTATTCATCGGAGAACTCACGATAGGCAAGCGC
TCCCAAGGAGGTCAAAAAAAGCATTACAAAGACTCACTGAAAGTGGGACTAAAGGCCTTC
AGCATAAACCCTACTCAATGGGTGCAGACAGCCCAGGACAGAGCCAGGTGGAGAGCTGCT
GTCAAGAAGGGGGTAAAATTCCATAAAGACAATAGAATAACCACAGCTGAGACACACAGG
CTTGTCCGAAAGAGCAACGGTGCCCATGGTGTCATAGATTATTCCGAGCAAGGATCGGTC
TAG
>maker-gLs.1.0.scaf30302-exonerate_protein2genome-gene-0.14-mRNA-1 transcript offset:0 AED:0.41 eAED:1.00 QI:0|-1|0|1|-1|0|1|0|34
ATGGATGTGAAACGTGGACAGTCTACCAGCGTCCAAAAACTATCATTTTCACACTACCTG
CCTCAGGAAACTCCTCGACATCAGGTGGTAAGACAAAGTCCATGA
>maker-gLs.1.0.scaf13077-exonerate_protein2genome-gene-0.0-mRNA-1 transcript offset:0 AED:0.25 eAED:0.25 QI:0|-1|0|1|-1|0|1|0|91
ATGCCATTTGAACTTCCCGTACCCTCGGACCTTCCTTCCTCGTTTGAAGGACACCATGGC
TATGTCCGCTACTGGCTTGAGTGCATTTTGGATGTCGTGGGACACGTTGAACAAATTACA
AAGAAGGCCTTCACCGTTATAAGCAAATACAACCTCAACACAGACCCGGTGGCTGATGTA
GGGAATTTTCATTTATTTAAAATTTCTTGCATTTTCACTAACCCCTTTCTACCAATATTA
AAAAAAAAAAAAATTGCCATAATCACGCTTGATTAA
>maker-gLs.1.0.scaf03698-exonerate_protein2genome-gene-0.0-mRNA-1 transcript offset:0 AED:0.22 eAED:0.22 QI:0|-1|0|1|-1|0|1|0|137
ATGTTTTGGAAAAGAAATTCAAGGGTTTTCGCATCAAGCAAACAAAACAATTCACTGCTT
TATACATACAGAAACAAGGCATTGTTTTATGCATACAGAAATAAGCCATTGTTTTATACA
TACAGAAACAAGGCATTGTTTTATACATGCAGAAACAAAGAATTGTTTAATCCTTACAAA
GCATGTGGTCCTGACCACATTAAACCACGAGTGCTCAAAGAATTAGCCAAAGAAATCGCT
CCTGCACTGACAATCCTCTTCCAATCGTCACTATGCACAGGAAATGTTCCAGCAGACTGG
AGAACAGCGCATGTCACTCCAATTTACAAGAAAGGAGAGCATTCCGACCCTGCCAACTAT
CGTCCGATATCCCTCACTAGCGTCGTCTGCAAACTGTTGGAGCACATAATC
>maker-gLs.1.0.scaf04900-exonerate_protein2genome-gene-0.0-mRNA-1 transcript offset:0 AED:0.01 eAED:0.01 QI:0|-1|0|1|-1|0|1|0|836
ATGGACCAGAACAGCAACGTCACGCGGATCGAGCTCGGCCCGCAGACGTTCGTCCGCCAG
GATAACCAGCGCGTCACGCTGGGCCCCGAGAAGATGATAATCGTCCCCCCGAGACACTAC
TGCACCATTGAAAACCCGGTGTGCCGGGACAAGGACGGCAACGTCGTGGTCGACAGACTC
GGCCAGATAAAGCTCAAGCACGCCGAGCTGGAGATCCGACTGGCACAGGACCCGTTCCCG
CTGTACCCTGGGGAGATTCTGAGGCACCCGGTCACCGCTCTCACGGTAGTCCAGTCGAAT
TCAGCTCTGAAGATCCTGGCCGTCCTGGATTTCAAAGACGGTGACGTGGACAGGGCCGCC
GGCGATGTCTGGTTGTTTGAGGGTCCCGGCACCTACATTCCGAAGAAGGAGACGGTCGTG
AAGGAGACGGTCAGGGCCACCGTCATCGGCCCCAACCAGGCCATAAAGCTCAGAGCCACG
AAAGAGTTCGAGGACAGGGATGGGAACCTGCGCGTGACCGGCGAGGAATGGCTGGTCAAG
CAGACAGGGGCGTATCTTCCAGGGGTGTTCGAAGAGGTTGTGGACATCGTGAAGGCTTAC
GTGTTGACCGAGACAAAGGCCTTGCACGTCAGAGCGTTGAAGTCGTTCAAAGATGATTTC
GGGGTCGAGCGTAAGAACGGGGAGGAATGGCTGATTACAATGGATGACTCGGAGGCACAC
ATCCCTGGTGTTTACGAAGAGGTCGTTGGCGTGGTCAACATAACGACGCTGACCAACAGG
CAGTACGCGGTCATCCTCGATCCCGTCGGAGCTGATGGAAAGCCGCAGCTGGGACAGAAG
AAGCTGGTCAGAGGGGAAAAATCGTTTTTTCTTTTGCCCGGGGAGAAATTGGAAAAAGGG
ATTCAAAACATCTACATCCTCGGCGAGGACGAAGGACTCGTGCTTAGAGCCATCGAACAG
TTCAAGGACGGGGTCTCACAGCGAAGCCCGGGAGACAGGTGGATGATAAGGGGGCCGCTG
GAGTACGTGCCCCCTGTAGAAATAGAGGTGGTCATGAAACGAAAAGCCATTCCTCTGGAC
CTCAACGAGGGCATCTACGTCAGGGACATCAAGACCGGGAAGGTCAGGGCCATTACCGGA
GCGACCTACATGATCAAAGAAGACGAAGAGCTCTGGGAGAAGGAGCTGCCCGAAACGGTG
GAGGAGCTGATCATCAGTGAAAGGGATCCCAAGTCAGAGAGATACGCCACCAAGGGTCAA
GATTCAAAGTCTAAAACTCGGGACAAGACTCGCGTCGTAACCTTCAGGGTGCCCCACAAC
GCAGCAGTCCAGATTTACGATTATAAAGACAAAAAGTCCCGGGTCGTCTTCGGACCTGAA
CTGGTCATGCTCGGTCCGGACGAACAGTTCACGGTTCTCAGCCTCTCGGGTGGTAAACCG
AAGAAAAACCACGCCATTAAAGCGCTGTGTCTGCTTCTCGGTCCGGACTTCGCTACAGAT
ATCATCACCGTGGAGACTGCCGACCATGCCAGGCTGTCCTTGCAGCTGGCGTACAACTGG
TACTTTGAAGTTACCGGCAAAACCCCCGAGGAATCGGCCAAACTGTTCAGCGTGCCGGAC
TTTGTCGGTGATTCGTGCAAAGCCATCGCCTCTAGAGTTCGCGGCGCTGTCGCCCAGGTA
ACGTTTGACGATTTTCACAAGAACTCTGCCAAAATCATCAGGTCATCCGTTTTCGGCTTC
AAAGATGGAAAAGTCGGATCTCATCTGACCTTCTCACAAAACAACCTGGTCATAACGAAT
GTCGACATCCAATCAGTAGAGCCCGTTGACCAGCGCACGAGAGACTCTCTTCAAAAATCT
GTGCAACTCGCCATTGAGATAACAACGAATTCCCAAGAAGCCACTGCAAGGCACGAGGCC
GAGCGCCTCGAGCAGGAGGCTAAAGGAAGACTCGAACGCCAGAAAATCATGGACGAGGCA
GAGGCCGAGAAGTCCCGGAGAGAGCTCCTGGAGCTTCAGGCGAACAGCGCCGCGGTCGAA
AGCACCGGACAGGCCAAAGCCGAAGCACAGAGCCGCGCTGAGGCGGCCAGGATCGAGGGC
GAGGCTGCAGTCCAGCAGGCTAAACTCAAAGCCGAGGCTCAGACGATAGAGGCCGAATCG
GATCTTCAACGCCTGACGCAAGCCAGAACCGCCGAGCTGGCGTACCTGAAGGAGCAGAAC
ATCATGGAGATCGAGAAGACCACGGAGCTGACCACCATAGAGGTCAACAAGTTTCGTCAG
ATGGTCGAGTCGATCGGCAGTGGCACCCTGCTCGCCATGGCGACGGCCGGGCCGGACATG
CAGGTGAGGATGCTGCAGGCGCTCGGTCTCAAGTCCACGCTCATTACTGACGGGACCACC
CCTGTGAATCTGTTCAACACTGCCAGCGGGTTGATCGGGGACCTGGTGCCGTCGAAACGA
AGGCGACGAGAGAAGAAAGAAGAAGAGGAGGAATCAGATTCCTTTGCTTAG
>maker-gLs.1.0.scaf04900-exonerate_protein2genome-gene-0.5-mRNA-1 transcript offset:0 AED:0.24 eAED:0.25 QI:0|0|0|1|0|0|2|0|186
TGTTTGTTCGTTCATTCATCCATCACTCCATCCATCCATCACTCCATCCATCAATCACCC
CATACATCACTCCATCCATCCAATTGTCCATCTATCATTCCATCCATCCTTCCATCAACA
ACCCATCCATCCACCTTTCCTTCAATAAATGCATCCATCCATCCGTCCTTTAATTATTCC
ATTGACCCATCCATCCATCCGTCCATCCATCCATACATTCATCATTCCGTCCATCTTTCA
TTTCATTCATCCATCCGTCCGTCCATCCATCCATCCATCCATCATTCCATCCATCCAACA
ATCCATCAATCCATCAACCTATCCTTGAATTTCTCCAAACATCACGACGCTGTGTGTCCA
ATGACTAAATCGAACCCATTGAACAAACACAGTGGTACACGTGTAGACAGTTGTGTTGGC
GACGGCATTCCCCCTTGCCACGGCCTCCCCCAAGCAAACGTGGACGCGCTTAATTATTCA
ACCGTTCCCCAAGGTCGAAACCACTTGACTCCACGAGTACAATCGCTGGCGTATCGCCCA
GTGACGCCGAGGACTGGCTGA
>maker-gLs.1.0.scaf12594-exonerate_protein2genome-gene-0.0-mRNA-1 transcript offset:0 AED:0.30 eAED:0.30 QI:0|-1|0|1|-1|0|1|0|119
ATGAGATGCTTCAGAAGCATTTTTGGCATCTGCTATAGGGACCATATCTCCAATGATACA
GTGAAAGAAAGGGTTCGTCAGGCAATTGGGGAGTACGATGACCTACTGGTGACTGTGAAA
AAACGCAAACTACAATGGTACGGCCACGTAACAAGGAAACAAGGGCTTGCCAAAGAAATA
TTGCAGGGCACCACAAGAGGAGGGAGAAGAAGAGGAAGACAAAGAAAAAGATGGGAGGAT
AACATCAAAGAGTGGACAGGAATAACACTGGGCGATGCTTTGCGTAGTGCAGAAGACAGA
GACGAATGGAGGATGATGGTTCACATGTCATCTGTGGCGCCCCAACGGTCCAAGGACTAA
>maker-gLs.1.0.scaf12594-exonerate_protein2genome-gene-0.6-mRNA-1 transcript offset:0 AED:0.44 eAED:1.00 QI:0|-1|0|1|-1|0|1|0|30
ATGCTCAACACCAACAAAATCTATACCACGTCTTTGTTGACTTCAAGAAAGCATTTGACA
GGGTTTGGCATGCTGCTTTATGGGCCACCATGA
>maker-gLs.1.0.scaf12594-exonerate_protein2genome-gene-0.1-mRNA-1 transcript offset:0 AED:0.45 eAED:1.00 QI:0|-1|0|1|-1|0|1|0|23
ATGCCGACAGAATCATTGCTGAAGAACAGGCGGGCTTCAGACAAGGACGGGGCACTACTG
AGCAGATTCTAA
>maker-gLs.1.0.scaf04765-exonerate_protein2genome-gene-0.7-mRNA-1 transcript offset:0 AED:0.22 eAED:0.22 QI:0|-1|0|1|-1|0|1|0|148
ATGCCCAGTCTCAGATCCATAACAAGACCCAGTGTGAGATCCATAACAAGACCCAGTCTC
AGATCCATAACAATACCCAGTGTGAGATCCATAACAAGACCCAGTCTCAGATCCATAACC
AGACCCAGTGTGAGATCCCTAACAAGACCCAGTTTCAGATCAATAACAAGACTTACTTTT
ATATTCATAGATAGACATGGTGTAAGATCTATGATAAGACCGAGGGGAAGATCCATTACA
AGAACTTGTGTAAGATCCATAACAAGAACTTGTGTAAGATCCATTACAAGTACTTGTGTT
AGATCCATTGCAAGACCTAGTGCCAGATCCATAACAAGACCTAATGTTAGACCCATAACT
AGATCTGGTGTAAAATCTATGATGGAACCTAGGGGAAGATCCAATAGAAGAACGAGTGCC
AGATCCATAACAAGACCCAATGTTTGA
>maker-gLs.1.0.scaf04765-exonerate_protein2genome-gene-0.0-mRNA-1 transcript offset:0 AED:0.24 eAED:0.24 QI:0|-1|0|1|-1|0|1|0|105
ATCTCGACATTGCTCTACGGATGTGAAACTTGGACAGTCTACCACTGTCAAGCCAAGAAA
CTGAATCATTTTCAGACAAGCTGCCTCAGGAAATTCCTCGGCATCAGGTGGAAAAACAAA
GTCCCTGACACAGAGGTCCTATCTAGAGAAAACCTACCTAGTATCTTCACCACCCTGATG
CAGTCTCAACTCCGTTGGATTGGACACGAAGCCCGTATGGAAGACCACCGGCTCCCGAAA
CAGTTATTCTTCGGAGAACTCACGACAGGCAAGCGCTCCGAAGGAGGTAAAAAAAAAGGA
GTTATAAAGACTCACTGA
>maker-gLs.1.0.scaf04765-exonerate_protein2genome-gene-0.11-mRNA-1 transcript offset:0 AED:0.21 eAED:1.00 QI:0|-1|0|1|-1|0|1|0|35
ATGGTACGGCCACGTAACAAGGACACAAGGGCTTGCCAAAGAAATATTGCAGGGCACCAC
AAGAGTAGGGAGAAGAAGAGGAAGACAAAGAAAAAGGTGGAAGGATAA
>maker-gLs.1.0.scaf01889-exonerate_protein2genome-gene-0.0-mRNA-1 transcript offset:0 AED:0.42 eAED:1.00 QI:0|-1|0|1|-1|0|1|0|41
ATGGCCAAATATTATCACCAACAAAGATCTACTAGAAAGGACTCACCAGGTTCCCATCGA
CGAAGACATCTTAAAGAAAAGATGGAGATGGATAGGAAAAATTCTCTCCGAAAAGCCCCC
AGATAG
>maker-gLs.1.0.scaf01889-exonerate_protein2genome-gene-0.1-mRNA-1 transcript offset:0 AED:0.42 eAED:1.00 QI:0|-1|0|1|-1|0|1|0|41
ATGGCCAAATATTATCACCAACAAAGATCTACTAGAAAGGACTCACCAGGTTCCCATCGA
CGAAGACATCTTAAAGAAAAGATGGAGATGGATAGGAAAAATTCTCTCCGAAAAGCCCCC
AGATAG
>maker-gLs.1.0.scaf11766-exonerate_protein2genome-gene-0.0-mRNA-1 transcript offset:0 AED:0.32 eAED:0.99 QI:0|-1|0|1|-1|0|1|0|64
ATGAATCCATTGGCCCATCATCATCACCAACGAGGCTCTCTGTTGGCGCACACAATAAGA
ACTAGTGGAAGAGTTAGTCTTCCAGCGACAATGGAGATGGATTGTTCTGCCCCTCAGAAA
GCCCGCATCAAGTATCGCGAGGCAAGCCCTCACTTGGAACCCCCAGGGCAGGAGAAAGAG
GTCGACCAAAAATAA
>maker-gLs.1.0.scaf08053-exonerate_protein2genome-gene-0.3-mRNA-1 transcript offset:0 AED:0.08 eAED:0.08 QI:0|-1|0|1|-1|0|1|0|72
ATGGCAGAGAAAACACACAACAGGAGGATGAATTGTTCATGTGTTCATTCATTTGTTCAT
TCATATGTTCATTCATATGTTCATTCATTTTTTCATTCATATGTTCATTCATGTGTTCAT
TCATTTGTTCATTCATATGTTCATTCATATGTTCATTCATTTTTTTATTCATTTGTAATT
TTTCTTTTTAACAAATTTGTGGTTCGAAATTTGAAATAG
>maker-gLs.1.0.scaf08053-exonerate_protein2genome-gene-0.1-mRNA-1 transcript offset:0 AED:0.35 eAED:0.35 QI:0|-1|0|1|-1|0|1|0|64
ATGCCAACTGAATGGGACACGGCACTCATAATCCCAATCCACAAAAAGGGATCTAAGTTG
ATCTGCTCAAACTATAGAGGTATCTCCCTTCTTAATGTAATGTACAAAATCCTCACAAAA
CTTATAGCGAGAAAATTGGAAAAGTATAGTGAACAGATCCTAGGGGACTATCAATGTGGA
TTCCGGCAGAAT
>maker-gLs.1.0.scaf08053-exonerate_protein2genome-gene-0.0-mRNA-1 transcript offset:0 AED:0.40 eAED:0.40 QI:0|-1|0|1|-1|0|1|0|54
ATGATAATCAGTAGCACAGTATTCCAACATAAACAAATACATAAAGTGACATGGATATCT
CCAGATGGATTTACCCGTAATCAAATAGACCACGTACTCATCGACCGGAGGCATGGCTCA
TACATATCAGATGTGAAAAGTTGTAGAGGGGCGGACATAGACTGA
>maker-gLs.1.0.scaf17082-exonerate_protein2genome-gene-0.0-mRNA-1 transcript offset:0 AED:0.16 eAED:1.00 QI:0|-1|0|1|-1|0|1|0|79
ATGGGTACCGTCGCAACGGTCTCTGCACGGCCCCGTGCCGGACTTTCTTCAAGGTCTGCC
TGGCCCACTACCAGGCGGACATCGCCACCAACCCGCAGCCCAGATGCACTTTTGCCAACT
TCACGACCCCGGTGCTGGGAGACAACACGATGGACTTTGCTGTCCTCTCTGACCTCCCTG
TCCAAGGAGCACGCCAGAACAGCTTTTACTTTCCCGTCAAGGAGTTTTCGTGGCCGGTAA
>maker-gLs.1.0.scaf01008-exonerate_protein2genome-gene-0.17-mRNA-1 transcript offset:0 AED:0.12 eAED:0.12 QI:0|0|0|1|0|0|2|0|362
AGTGACAAAACGATAGACAGAACTTTACTTAGTGACAAAACGATAGACAGAACTTTATAT
AGTGACAAAACGATAGACAGAACTTTATTTAGTGACAAAACGATAGACAGACCATTATAT
AGTGACAAAACGATATACAGAACTTTATATAGTGACAAAACGATAGACAGAACTTTATAT
AGTGACAAAACGATAGACAGAACTTTGCATAATGACAAAATGATAGACAAAACTTTATAT
AACAAAACGATAGACAGAACATTATATAGTGACAAAACGATAGACAGAACTTTACTTAGT
GACAAAACGATAGACAAAACTTTATATAGTGACAAAACGATAGACAAAACTTTATATAAT
GACAAAATGATAGACAAAACTTTATATAGTGACAAAACGATAGACAGACCATTATATAGT
GACAAAATGATAGACATAACTTTATATAGTGACAAAACGATAGACAGGACTTTACTTAGT
GACAAAACGATAGACATAACTTTATATAGTGACAAAACGATAGACAAAACTTTATATAAT
GACAAAATGATAGACAGAACTTTATTTAATGACAAAACGATAGACAGAACTTTATATACT
GACAAAATGATAGACATAACTTTATATAGTGACAAAACGATAGACAGAACTTTATATAGT
GACAAAACGATAGACAGAACTTTATATGGTGACAAAACGATAGACAGAACATTATATAGT
GACAAAACGATAGACAGAACTTTATATAGTGACAAAACGATAGACAGAACTTTATATAGT
GACAAAACGATAGACAGAAATTTATATAGTGACAAAACGATAGACAGAATATTATATAGT
GACAAAACGATAGACAGAACTTTATATAGTGACAAAACGATAGACAGAACTTTATATAGT
GACAAAACGATAGACAGAACTTTGCATAATGACAAAACGATAGACAGAACATTATATAGT
GACAAAACGATAGACAGAACTTTATATAGTGACAAAACGATAGACAGAACTTTATATAGT
GACAAAACGATAGACATAACTTTATATAGGACAAGGTGTGCTAAACTTGTATGCTTGATT
TATATCTAA
>maker-gLs.1.0.scaf01008-exonerate_protein2genome-gene-0.51-mRNA-1 transcript offset:0 AED:0.31 eAED:0.31 QI:0|-1|0|1|-1|0|1|0|160
ATGTTCCTGCACTGTATTATTCAGCAAAATGCTTTGTGTGAAAAATATGTGGACATTAGC
AGCCTCCTGAATCCTGTGGTAAAGAGGGTTAATTTAATAAGGTCACATCGGCTCAACCAT
AGACAATTCAGAGACATATTTAAAGATACAGACACAGAATCTCAAGATATACAATATTAC
ACATCAGTAAAATGGCTAAGTTGTGAGAAAGTTCTGATCAGAGTATTTAAGTTAAGAAAG
GAAATAGGGGACTTCCTGGAAAGTAAAGGCAAGCCACAGCCATTAGTGTCTGATGAAGAG
TGGGTATTGAATACGGTCTTTGCTGCAGACATAACTCGTCATTTAAGTTTTCGGACCCTA
AAACTACAAGGAGAGGAAAATCTAACTTCTGATTTATACAACTTTCTAAAGGCCTTCAGA
TCCAAATTCTTCTTGATTTTGGAACAAGTACAGGCAAACAACTTGACACACTTTCAGCAG
TAG
>maker-gLs.1.0.scaf01008-exonerate_protein2genome-gene-0.38-mRNA-1 transcript offset:0 AED:0.36 eAED:0.36 QI:0|-1|0|1|-1|0|1|0|115
ATGGATGATGAAATGAATGCCAGACTCGCAAAAGCTAGTGCCACATTTGGCAGGCTCCGC
AGCACTGTTTGGGACAGGAGAGGTATCAGACGAGAAACAAAGCTCAAGGTCTATAGCGCA
GCAGTCCTCCCGACACTGCTCTATGGATGTGAAACGTGGACAGTCTACCAGCGTCATGCC
AAGAAACTGAATCATTTTCACACTACCTGCATCAGGAAACTCCTCGACATCAGGTGGCAA
GACAAAGTCCCCAACACCGAGGTCCTCGCTAGAGCGAACCTACCTAGTATCTTCACCACT
CTGATGCAGTCTCAGCTCCATTGGAGGGGACACCGTAGTCCGTATTGA
>maker-gLs.1.0.scaf01008-exonerate_protein2genome-gene-0.0-mRNA-1 transcript offset:0 AED:0.17 eAED:0.17 QI:0|-1|0|1|-1|0|1|0|103
ATGATTCATCAGCAAATAATAGCAACGAAGAAGCTGCCACAAGAGTTACAAGAAGTAATG
AAAAGCGTCATAAGTCCTGTCAATTGTGCAAAGACGATCACTTTAAACAGTCGACTGTTT
TCGCAATTGTGCGTCGAGTTGGATGCGCCGAACTATGCTCGTCTATTTTACACTGAAGTG
AGATGGTTGTCGAGAGGAAACTTTTTAAAACGTTTTTTTGAGCTTCGTGATGAACACAAA
ACTTTTTTAATCAGAAAGCAAGATCGCAGTTCGAAGCACTTTTCAGCGATAAAAGTGAAC
TGCAGAAAATAG
>maker-gLs.1.0.scaf01008-exonerate_protein2genome-gene-0.49-mRNA-1 transcript offset:0 AED:0.43 eAED:0.43 QI:0|-1|0|1|-1|0|1|0|54
ATGGATGAATCGCTAGACAGCTGTTCCACCTCTCAACTGCTTGTGTTCGTTAGCGGTGTG
GATGAAGACAAGAACGTAACACACGAGCTGGCTTCCCTACATAGCATATACGACACTGTT
ACAGGAGAGGATATATTCAATGAATTGAAAAAAAACATTTGCTGA
>maker-gLs.1.0.scaf01008-exonerate_protein2genome-gene-0.50-mRNA-1 transcript offset:0 AED:0.47 eAED:1.00 QI:0|-1|0|1|-1|0|1|0|43
ATGCATGTGTGGACAAACATTTTCAAGAACGAAATAAGTGAAGAACAATTTAAGAACAAA
TTTTTCCAATTATCATCTCAGGTCACTGTTGATGTTAGGGACATCAAATCTAAACCCAGA
AATGTCTGCTAA
>maker-gLs.1.0.scaf01008-exonerate_protein2genome-gene-0.37-mRNA-1 transcript offset:0 AED:0.46 eAED:0.46 QI:0|0|0|1|0|0|2|0|31
ATGTGGAGAGCTGCTGCTGAGACACGCAGGCTTGCCCGAAAGAGCAACATTAGGTCACCG
CCTGAAGCAACTATTCCATGCCCACGGTGTCATTGA
>maker-gLs.1.0.scaf01008-exonerate_protein2genome-gene-0.1-mRNA-1 transcript offset:0 AED:0.49 eAED:1.00 QI:0|-1|0|1|-1|0|1|0|3
ATGCAGGGCTAG
>maker-gLs.1.0.scaf01008-exonerate_protein2genome-gene-0.2-mRNA-1 transcript offset:0 AED:0.49 eAED:1.00 QI:0|-1|0|1|-1|0|1|0|3
ATGCAGGGCTAG
>maker-gLs.1.0.scaf01008-exonerate_protein2genome-gene-0.5-mRNA-1 transcript offset:0 AED:0.49 eAED:1.00 QI:0|-1|0|1|-1|0|1|0|3
ATGCAGGGTTAG
>maker-gLs.1.0.scaf01008-exonerate_protein2genome-gene-0.6-mRNA-1 transcript offset:0 AED:0.49 eAED:1.00 QI:0|-1|0|1|-1|0|1|0|3
ATGCAGGGCTAG
>maker-gLs.1.0.scaf01008-exonerate_protein2genome-gene-0.7-mRNA-1 transcript offset:0 AED:0.49 eAED:1.00 QI:0|-1|0|1|-1|0|1|0|3
ATGCAGGGCTAG
>maker-gLs.1.0.scaf01008-exonerate_protein2genome-gene-0.8-mRNA-1 transcript offset:0 AED:0.49 eAED:1.00 QI:0|-1|0|1|-1|0|1|0|3
ATGCAGGGCTAG
>maker-gLs.1.0.scaf01008-exonerate_protein2genome-gene-0.9-mRNA-1 transcript offset:0 AED:0.49 eAED:1.00 QI:0|-1|0|1|-1|0|1|0|3
ATGCAGGGCTAG
>maker-gLs.1.0.scaf01008-exonerate_protein2genome-gene-0.10-mRNA-1 transcript offset:0 AED:0.49 eAED:1.00 QI:0|-1|0|1|-1|0|1|0|3
ATGCAGGGCTAG
>maker-gLs.1.0.scaf01008-exonerate_protein2genome-gene-0.11-mRNA-1 transcript offset:0 AED:0.49 eAED:1.00 QI:0|-1|0|1|-1|0|1|0|3
ATGCAGGGCTAG
>maker-gLs.1.0.scaf01008-exonerate_protein2genome-gene-0.12-mRNA-1 transcript offset:0 AED:0.49 eAED:1.00 QI:0|-1|0|1|-1|0|1|0|3
ATGCAGGGCTAG
>maker-gLs.1.0.scaf01008-exonerate_protein2genome-gene-0.14-mRNA-1 transcript offset:0 AED:0.49 eAED:1.00 QI:0|-1|0|1|-1|0|1|0|3
ATGCAGGGCTAG
>maker-gLs.1.0.scaf01008-exonerate_protein2genome-gene-0.16-mRNA-1 transcript offset:0 AED:0.49 eAED:1.00 QI:0|-1|0|1|-1|0|1|0|3
ATGCAGGGCTAG
>maker-gLs.1.0.scaf05501-exonerate_protein2genome-gene-0.5-mRNA-1 transcript offset:0 AED:0.24 eAED:0.25 QI:0|0|0|1|0|0|2|0|140
ATGGCAGTAGATGTACTTATTAATTTCGATCAAGTGAATCCTAAAAAACCTCCAGATACA
TGTTGTACCACCTTGCGACGTATTGTTCAAGAGCTGTCAGATCGACATGATTTAGTTTTT
AAAGAAATTGTCAACAGACTAAAACCAGTTGAAACCAATGCATTTCCAACTTTTGTTATT
GTTGCTGATGAAATCTTTGATGATGGACAAGTNNNNNNNNNNNNNNNNNNNNNNNNNNNN
NNNNNNNNNNNNNNNNNNNNNNNNNNNNNNNNNNNNNNGTCCATACCTTACCAAAAGAAG
CGTGCCTTATTTGTTGGAAAATATGTTGCTAACAAACTTGGAAAATGGATTCTCAACAAT
GGAGGATTTTTTTTTAATTGTTTAAGTAGACCTAAATACTATAGCATAGTTAATAAAAAA
TAG
>maker-gLs.1.0.scaf05501-exonerate_protein2genome-gene-0.1-mRNA-1 transcript offset:0 AED:0.44 eAED:1.00 QI:0|-1|0|1|-1|0|1|0|25
ATGTTTTTGGAGAGACACGCTGTTGGGTGTATTCTGTTGTTTGGCAAAAAAGAGGATTGC
CACATGCACAAATCTTAA
>maker-gLs.1.0.scaf05501-exonerate_protein2genome-gene-0.0-mRNA-1 transcript offset:0 AED:0.49 eAED:1.00 QI:0|-1|0|1|-1|0|1|0|6
ATGTCAATGCCATCAACTTAA
>maker-gLs.1.0.scaf05501-exonerate_protein2genome-gene-0.4-mRNA-1 transcript offset:0 AED:0.46 eAED:1.00 QI:0|-1|0|1|-1|0|1|0|6
ATGGAGCTGCCGAACGACTGA
>maker-gLs.1.0.scaf08198-exonerate_protein2genome-gene-0.0-mRNA-1 transcript offset:0 AED:0.16 eAED:0.16 QI:0|-1|0|1|-1|0|1|0|113
ATGAGACAGGGAAGTAATGCGTACAGGGCTGAGTATGATTCTTTTATGGTGAAGAATGAG
TCAGACAAATACAGACTCCATGTCGGTGTTTTCAGTGGTAATATCAGGGACTCATTGAGC
GACAACAACAACATGGCATTTTCTACACCAGACAGAGACAATGATATTGATAATGGCCGT
CATTGTGCTCTACGTTATAAATCAGGATGGTGGTGGCGGGGATGCGGTTATTCCAATTTA
AACGGTGTTTGGGGTTCGAAAGCAGACGGTGGTTTATGTTGGTCTGATCACTCCGTCTTG
AGATTTTTGGATTTTAGTGAAATGAAATTAAGACTCAAATAA
>maker-gLs.1.0.scaf08198-exonerate_protein2genome-gene-0.4-mRNA-1 transcript offset:0 AED:0.39 eAED:0.39 QI:0|-1|0|1|-1|0|1|0|32
ATGTTACTGCAAAACTTACAGCCACAAAAACTTCGTAACGGTGCCAGACTTCAAATCACG
TGGCTGCAAAAAGAACTTAATCTAGTCAACTATTTTTAA
>maker-gLs.1.0.scaf08198-exonerate_protein2genome-gene-0.3-mRNA-1 transcript offset:0 AED:0.48 eAED:0.48 QI:0|-1|0|1|-1|0|1|0|6
ATGACAATTAATAAGCCTTAA
>maker-gLs.1.0.scaf07553-exonerate_protein2genome-gene-0.0-mRNA-1 transcript offset:0 AED:0.19 eAED:0.19 QI:0|-1|0|1|-1|0|1|0|280
ATGACGTCAGTGTTGTGCAGACAGTCGGATTTCTGGAGACCAGCAATGTACCACCAAGTG
AAGCAGTGTGACGCACCACTTTGCTACAGGTGCCATCGTGCAGGTCACATTGCTAGGTAC
TGCACTAACGCACGGCGGTGTTACAGATGCTACTCAACTGGTCATCTGGCTCGAGATTGC
TACAACGAGCGCCGGTGTTTTCGTTGTTATGGAAGTGGACACCTAGCCAGAGACTGCGAA
CGGCCACGGGTCTGTTTCAGCTGTTTACGACCAGGCCACACCGCCGTGGGGTGTCAATTT
CAGGGGCGTTGCTACAAGTGTCACCAAAAGGGGCATGTCGTGAGAAATTGCCCAGCCGTC
CGTGACACGGAGGAAGATAAAAATTCGAGTTGCAGAGATGTGAAAACGGTATCCACGTGT
TTCAGATTAGGACAGGAAAAGAAGTGTATAGAGAAGAGAGAGAAGTCTTTAGTAAAGAAG
GATAACAATAGCACACGTAAAATTAAGTACGAAGAAGAAAAAGGAAATGATAGTGAAGAT
GAAATTCTAATAGGAGGAATTTCTATTGGTGTCGGAGTGAAGGAAAGTGTATTTGGGTTA
GTTGAAGACCAAAAGGTTAAAGTGTTTAGACATTATCTGTGTAGTGATATAGTGGTTAGG
AAAGACTTAGTTGATGACAGTAAGTTGACAGGAGAGAGATGTACGGTTGTTCTATTGAAT
GATGCAAGGCTAAAAGGAGAGAAGGCTCTAGTCACGATCAGCACCCCATATATTTCAGGA
AATATTAAAGTAGTGTGCATTCCCGACATAGTCTATGATGTAATAGTGGGGAAAGTTCTT
TAG
>maker-gLs.1.0.scaf14128-exonerate_protein2genome-gene-0.0-mRNA-1 transcript offset:0 AED:0.43 eAED:0.43 QI:0|-1|0|1|-1|0|1|0|72
AATCTGCAAAAGAACCTAATCAAAGCAACTATTTTTACTGGCAGTGGCTCACGGGAGACA
GTTTTTATTCCTCGCATCCCCGTTACACCCTCCGATCTCCCATTTCAATTCAAGCGCCTC
CAATTTCCAGTAAGACTCTGCTTTGCAATGACAATTAATAAGTCTCAAAGACAGACCATA
CAACAAGTTGGCATTGATTTAAGGCAGGATTGCTTTTAG
>maker-gLs.1.0.scaf10818-exonerate_protein2genome-gene-0.0-mRNA-1 transcript offset:0 AED:0.26 eAED:0.26 QI:0|0|0|1|0|0|6|0|313
ATGGCCTTGACCTGCCTCATAGACAAAAAAAATGTCTACATTTTTGACAAACTTGGGAAC
GGTTCATTTGGAGTGGTGCGGAGAGGGGAGTGGCTGACACCATCTGGGAAAAAGAAAAAT
GTTGCTGTTAAAATACTGCGGAGAGATGCACTGGCACAGCCCGGAGCCTTTGAGGATTTT
GTAAAGGAAGTGAATGCTATGCACACACTAAGGCATACAAATCTCATACACTTGTACGGT
GTAGTTTTATCAACGCCTTTGATGATGGTTACAGAATTGGCCCCGTTGGGTTCTTTGATA
GAAAGACTGCGCCAGGTTGATCAAGCTCCCCTCATATCAACCCTGTGTGAATATGCAATT
CAGATAGCTGTTGGGATGACCTTTTTGGAGTCTAAACGTTTCATACATCGAGATTTGGCT
TGTAGGAATGTTCTACTAAAGACCAATGAGCTGATAAAGATTGGTGACTTTGGTTTGATG
AGAGCCTTACCTAGTCAAACGGACCACTACGTCATGTCAGAGCAGAAGAAAGTCCCATTT
GCTTGGTGTGCTCCTGAGAGCTTAAAGTCTCGTCAGTTCTCACATGCCAGTGATGCGTGG
ATGTTCGGAGTCACTCTGTGGGAAATGTTTACCTACGGACAGGAGCCATGGTTGGGGTTG
AATGGTTCACAGATCCTGCATAAAATAGATGTTGAGAACGAACGCCTCCCAAAGCCCTCA
GATTGTCCCAGTGACATCTACCAGCTGATGATGCATTGCTGGGCCCACAAACCTCAAGAC
AGGCCATCCTTTGCAGCACTCAAAGATTTCCTCTCAGAGGTTGGAATTAATTTTAATTTT
TTTTTACCAAATTACATAGAGACAAAATCTTTTGGAAATTCCTCAAAGTTCAGAGTTCAT
CCAAGGAAAAAAAAAGTGTGGGCAAAAAATAATTTAATATAA
>maker-gLs.1.0.scaf77450-exonerate_protein2genome-gene-0.0-mRNA-1 transcript offset:0 AED:0.12 eAED:1.00 QI:0|-1|0|1|-1|0|1|0|59
ATGGAGACAGCGGGAGATGTTTCTTCTGTGGTGGAGGCCTTAGAAAATGGGAGCAAGGTG
ATGACCCATTTGTGGAGCATGCCCGCTGGTATCCCAAGTGTGGATACATTCGACAGTACA
AAGGGCAGGCTTTTGTTGACATTGTGCAGATTATCAAAAATGATCACCCTGACAGAGTAA
>maker-gLs.1.0.scaf02192-exonerate_protein2genome-gene-0.7-mRNA-1 transcript offset:0 AED:0.50 eAED:1.00 QI:0|-1|0|1|-1|0|1|0|90
ATGCGTCCTGGCGGCCATCAGACTCTCGGAGAACGGGCGCAAGTCGAGGATGAACTTCTT
CATCATGCACCTGGCGATAGCTGGTATGTCGTGTGGAGTCCGTGTGCCGTGGTGGTCAGG
CGGCACGCGTGCCGCGGTCGAATGTTAAGTGTCAAATGTCACGTTTGTCGCGGTCAAATG
TCACGCGTGCCGCTGTCAAATTTTACTTACGAGTGCCTCGGTCGAATGCACCGAACAAAT
ATGAGGTATGCCTTTATTCGAGATATGATATAA
>maker-gLs.1.0.scaf02192-exonerate_protein2genome-gene-0.8-mRNA-1 transcript offset:0 AED:0.47 eAED:0.47 QI:0|0|0|1|0|0|2|0|75
ATGTTGTCTGTATTATGTTGTTTGTATTATGATGTCTGCATTATGATGTCTGCATTATGT
TGTCTGTATTATGTTGTCTGTATTATGTTGTCTTTAATATGTTGTCTGTATAATATTGTC
TGTATTATAGTGTCTGTGCTATGTTGTCTGTGTTATGTTGTCTGTATTATATTGTCTGTA
TTGTATTGTCTGTGCTATGTTGTATGTATTATGTTTTCTGTATTATAA
>maker-gLs.1.0.scaf02192-exonerate_protein2genome-gene-0.0-mRNA-1 transcript offset:0 AED:0.34 eAED:0.34 QI:0|-1|0|1|-1|0|1|0|64
ATGGCCTTCAGCATAAACCCTACTCAATGGGTACAGACAGCCCAGGACAGAGCCAGGTGG
AGAGCTGCTGTCAAGAAGGGGGCTAAATTCCATGAAGCTAATAGAATAACCACAGCTGAG
ACACGCAGGCTTGTCCGAAAGAGCAACATTAGGTCACCTTCTGAAGCAACTATTCCCTTC
CCCGCAGTGTCATAG
>maker-gLs.1.0.scaf02192-exonerate_protein2genome-gene-0.15-mRNA-1 transcript offset:0 AED:0.35 eAED:1.00 QI:0|-1|0|1|-1|0|1|0|47
ATGTTGCCTGCATTATATTGTCTGCATTATGTTGCCTGCATTATATTGTCTGTATTAGGT
TGTCTGGGTTATGATGTCTGTGTAATGTTGTCTGTATTATATTATCGGTATTATGTTGTC
TGTGTTATGTTGTCTGAATTATGA
>maker-gLs.1.0.scaf03050-exonerate_protein2genome-gene-0.0-mRNA-1 transcript offset:0 AED:0.14 eAED:0.14 QI:0|0|0|1|0|0|10|0|488
ATGAAAGATCTTGGAACCGTGACACAACTTCAAGGACACTTTGAAGAAGAACATTCTTCT
GAAGATAAGGCAGTCTTTCAGCAATTGAAAGGTTTCTTTGACAAGGCCAAGAAACGAATA
TTGGGTGATAAGTTTGAGGGTGAGCTAATTCAACAAAGTGAGACTACTAAAAGAGAGGAG
CTTGTTGGACTATCTGGATACGATCCATCCTGGTGGGAAGATCAAGAAATAGGTGCTATT
CGGAGCCACACTGATTCATTTAAAGCTATCCGAGATGCCAGGGTGAATCACTTTGTTGTT
GAAACAAACAAATTACTCATTCGTCTGGACAAGTTGTTGAGCCCTGATGCGCCACTCGAC
CCAAAGAAAAGGAAAGCATATGAGAAGGCCATTGTGAGATGGGTACCAGACAATGAGGTG
CCTGCTTGTTTAAGCTGTGCGCGATCTTTTGGCATTCTAACACGAAGACATCACTGTAGG
TTATGTGGAGGAATTATGTGTGACAGATGCTCGGAGTTTATGGCATCATCTTATGCACCC
AGTTTCTCAATGTTATCAAATGTTATTTCAGAAAAGCTAGTCAATCCAGCCCACAGTTTC
CACGGCGAAGGCTTTCTCAAGAGAACCAACAGCAACACAAGCCTTAATTCTTTGGTAGGC
AATGAGGGAGAGTCTATTATGAGGGTGTGCAGAACATGTAGGAAGCTGCTGGAAAGACGC
GATGTTATGACTGAACAAAGGAACACAAAGCCACCTATTGTGCAAATATATGATAAAATG
AAAATGTGCATCAAGGATGCTGAACTAATTTTACCTGATTACCTACCTATGGTTGAATCA
TTAAGTCAAGGAGAGACTCAGTATGACTATAGGCAAGCTCAAATTATGCGTACAAAGCTT
GTCAAACTGTATGAAGCTGTGGATCAGCTCAGTAAAAAGATTATGGTGTTTGACCTAAAT
ACAGAGCAAGGAGCGAACCCAAAACAAGTTCACCTTCAGAAATCAATTCGCTTGTATGCT
TCCAATTTCATGCAGGAAAACCTCATGGGTTTACAGGCACTTCCATCTGAAGAAGACTAC
AACAAACTCCGCCAAAGAAGGGCGGAAGAAATTCAGAGGAAAATAGCGGCAGAAAGGCAA
GCTGTGATGGAAGCTCAAGAGAGGGAGCGCCAAGAAAGGGAAAGGCTAGAGAGAGAACGA
AATGCCTTCAGCATAGGCTCTCCAAAAACTCACAACAGAAACCCGTCTGATGAGAATGTT
GGGAAGGGATGGAAACCCGTAGAAGAAGTTGCAAGGGTCAGCAAGGCCAGTGATCCCATG
TTGCAACAAATGGAGATTATTAAAGGGTACATTCGTCAGGCCAAACAAGCAAATCGTACA
GATGAGATAATTATGTTGGAACAGAATCTACAAGATTTGTATGCCGAGTACCAGAGGCAA
CGTGCAAAAGATCATCAAAGCAGTTAA
>maker-gLs.1.0.scaf03050-exonerate_protein2genome-gene-0.2-mRNA-1 transcript offset:0 AED:0.38 eAED:0.38 QI:0|0|0|1|0|0|3|0|172
ATGCCATTTATGAAAGGAGCAGCTCCTATTAGGCGAACATTGAACTATTTAGAGAAGGGA
AAACTAGTTTTGAAAGACAGTGTAAAAATTGTGTCCTTTAACTATAATACAAATCATCCA
CCTAGTGAGGGAGCGGAGAACTTTGTGTTTTGGCATTTTGCACAAATGCAGTACAAGAAC
CCAAGTGTTCAAATGCTTGTTTTCAATGACATGACACCTTCCCCTTTTGTACAGGTTTTT
TTCAGTAAGGGAAGAATTTTGGTGTTATGGTTTTGCATATGGTTAAAGAAGGAAGTGAGC
AGTTTCTTAAATGTTAAATTCTTTAATTTCAGTGAAACCCTGGCAGCTGAAGCCCTAGCT
AAAGAAAAGAAAACCAATCCAGCCAGTTTTGGGTACATGTGCACACATGAATGTATTTGT
GAAATTCCTGGCCAAATACCTTGCACAAAATGGTGTACACCTCCAAAAGAACAAAGAGGA
AAATTCAAATTTTTAGGAAAAGATGTTGAGCCTGAATAG
>maker-gLs.1.0.scaf08674-exonerate_protein2genome-gene-0.0-mRNA-1 transcript offset:0 AED:0.32 eAED:0.32 QI:0|0.5|0.2|1|0|0|5|0|162
ATGATCTGGGAGCAGGGATCTGTTGTTATAGTGATGCTGACCAAACTAGCTGAAAATGGT
ACGAGCCTGTGTCATCGCTACTGGCCTGAAGAAGGAAGTGACCTCTATCATATCTATGAG
GTCCACCTGGTGTCAGAACATATCTGGTGTGATGATTACCTGGTACGCAGCTTCTACCTG
AAGAATCTTCAAACCAATGAGACCCGAACTGTAACCCAGTTTCATTTTCTGACCTGGCCG
GAGTTGTCTGTCCCTGCTTCCATCAAGGCTCTTCTTGATTTCAGACGTAAAGTGAACAAG
TCATTCCGCGGACGTTCTTGCCCCATTGTTGTGCACTGCAGTGATGGATGTGGCCGCTCA
GGCACTTACTGCCTCATTGACATGGTACTCAATAAAATGGCCAAAGGAGCCAAAGAAATT
GACATGGCTGCTACCCTTGAACACATTCGTGATCAGCGCATGTCTATGGTGAAAACTAAG
GTAAGTTAA
>maker-gLs.1.0.scaf01633-exonerate_est2genome-gene-0.0-mRNA-1 transcript offset:214 AED:0.00 eAED:0.00 QI:214|1|0.85|1|0|0|7|0|250
AAATTCGTTAATTCTAGATAGACATACAGTACTTATAAAAATGATATTATAGTTCCATAG
AAGAAAGTGAAATAGCTTTAACTTATAAACAAATAACAAGTTGCACATTTTAATTTTAAG
TTTGAAATCGAAGGCTATATAATATATACTATATACCCTATATATATAGTGTAGGCTATA
TAGGTCTACATAAATAAATCTTCTTAGACTTAAGATGTCCAATAAAGTTCAGGATCCTCT
TAGCATTGAAGGCCAACAGGAAGTCTTGAGTGGGAAACATGCCTATGATTATAAAATTAA
GGATCCTCTAAGCATTGAATGCCAAATAATAGTCTTGAGTGGTAAGGATGCATATGATAA
TAGTTCTGTGAGTTCTGGATCATCACAAGACTCACAAGACAGTAGGACAGGCCTACTGGG
CAATGTGTCCCCACGGCCAAAAGCACCACAAAACAAGAATCTCCTATGGCTGGTGACAGT
GATTTCTCTGATCTCCATCGTTCTCTGTATTATTGTTGTCAGCATCAGTATCATAGCTCT
GAACTTGGAGGTGCAGCTTGGAATTGAGGAATCTGCATCAAAGCCCCCTGTGATTTGCAT
TGAATGCATCAAGATAATAAAGAACCCATACGACTTGTCTGAGGCAGATCCACTGATGGA
TTCCCTGGACAAGGTCTTTGAGGATGGTGTGGAGAAATGTTGTGCTCACAACAACTCACA
GTTGTCTGCCTTGATTGAAATGAGCATGCGACTGCAAAGGGTTAATACTGCTCCCTTACC
AGATTTCAATGTTTCTGATTTCAAGTTCAGTCCAGTGTCTGCTCACAAACGTCTGTACCC
TCCGAAAAATCCATTTCCAGAGGTTAATTACAGAAAAAGAGTTCCAAGGTTTGAAAATAG
CAGTGTCCATGTACTTTTCAAATATGAAAAAAGCACGTCAGATCCTTTACTGGAGCATAA
ACAT
>maker-gLs.1.0.scaf01633-exonerate_est2genome-gene-0.1-mRNA-1 transcript offset:40 AED:0.00 eAED:0.00 QI:40|1|1|1|0|0|8|318|332
GGGAGCACATTCTAGACATCATTTAAATAAAAATCCAACAATGCCTGTCTCAAAGGAGAT
TGACACATTCAAAGGGTGCGCTAAGGCAATGTTAGCGTGCGATCCTGACGTCACTGGCAG
AGGGAGTTACGATCAAGAGACAGTGTCAACAACAGCGGTGAACCTGCATCGAAGAATTTA
CATATGTCTACTTTTGACATTTGCTCTGTGTGTTGTGACTCTGGTGATTTCAGTTGTTGC
TCTAACAACAACACGTAAAGATGTTACTTTGCCAGAAGCCCCACTGTCTGTCTGTGTTGA
ATGCAACAAGCTGATTAAAAACCCATACGATCTGTCTGAGCGCGACCTTCTCCTCGAGTC
GCTGGAAAGAAAGACTGAAGACGGTGTCACGAAATGCTGCGCTTCCAACAGCCAACAGCT
GTCTGCCTTGATCGAAATATCGCTGAGGAAACAACAGACAAATAAAGAACCCCTTCCAGC
GTACAACGTGTCAGACTTCAAATTCAGCCCGGCGTCTGCTCACAAACGTCTTTACCCCCC
ACAGAGTCCGTTTCCAGAAGTTAACTACCGTGACAGAGTTCCAAGGTTTGACAACGGCAC
TGTCTACGTGCTTTTCAAGCATGACAAGTCCGCGCCTGACCCCCTGGTGGAGCACGACCG
TGGGGTGGAGGTGCTGAACGATGGTTTGAGAATCGTTTATTCCGGCCTGTACTATGTGTA
CAGCAGCATACACTTCAGGCCCGAGTCAGCTCATCCGTGCAAGGACTTCCAATATCAGAC
GTGGGCGCACTATGTTGAAAAGATTACCCCTAACGACCCAGCCAAAACCGGATGTCTTCT
AAAGACGGTCCACACGTGCTGTGACGAGTGCACTATGGACGAAGAAACCAGTTACGTTGG
AGGAACATTTGAACTTGAAGCCGGTGACGTAGTGCGCATCCTGGTCTCAGGGCACGGACT
CGTCTACTTCCGGCAGCAGACAAGTTTCGCTGGGCTCGTCATGATGGGTTTGGCCAACCC
TGGCCCTGGCCATCAATGAAACACGAACAGAAACGTTTGAAACTTCGCATATTTGTCTTA
GGATCAGTTCATGCTATCCAGATTGAAAGCATGCGTGCGGTGCAATATCCGTGTGAAGCC
TTGTCACAACTTTCAAATCTCTAATTGATCAAATGATGATGCTATTCACATTGTTTAGTG
CCGGTATTATTACGCGACCTCCATAGCATTTGTGCAAAAATCAAAATAATAATTTGTCAT
TCGCGAACAAGTTTACACCGACTACAGTTAAGTTATCGAAACAGATAAGAATTAAAACTT
AGAAAAAAAAAATAATTATTTAGATAAATGAGAAAAA
>maker-gLs.1.0.scaf01633-exonerate_est2genome-gene-0.2-mRNA-1 transcript offset:208 AED:0.00 eAED:0.00 QI:208|1|1|1|0|0|7|0|197
GAATTCAACAGTTGATTGATTAACAAGGAATAATAAACAAGATTTCTTACTTTGGGAAAG
TTTCAAATCATCTTCTATACAACAGTGCAGTGCTGTTAGACGGACATTTCAAAGATTAAA
AACCTGTACTATCGCGCTTACTGCCCGACAGACGTTCGTCCCACAGGGGAAATAAATTCT
GTTTGCTGGAAGGCGTGGCCTTAATGAGATGAACGGCGCTGCAACATGCATTGATGTCAT
ATCCAGCAGGTCCCATGGGTACACTTCTGAGCAGGGCAAGAGACCAAACAGTGAACTGCA
CAGAAGAATCGTTTTAGCCCTCTGCGTGACGTCCATCATTATCTGCCTGGTCGTGCTGCA
AGTTTCTGTGCAAACCCTTTTTAGAACCAGTGGCAGGGCGCACAAAAAAGATGGAAGGCC
CATCGCTTGCGTCGACTGTAAGAAGCTGCAGATCTCCGACGACCCGTTCGAACATGACGC
GCTCTTGTCAGCGTTGGAGCCGGTCACCGATGGTAACCATGGAGTCACGAGGTGCTGTGC
CTTCAACGAGCCGCAGTTGTCAGCCCTTTTTGAAATAAGTATGCGACGGCAAGAGGTCAG
GACAGGTCCACTCCCGGCTTTTAATGTCTCCGATTTCAGCCTGAGCCCAGCCTCAGCCCT
CAGACGACTTTACCCACCATACAACCCAGCCCAGAAAGTTTACTACAAACAACGAGTGCC
AATATTTGTCCCTGGAAATGTTGGCCTGTTATTCCAGATCGAAGGTTCTACAATCGATCA
GCTGGTGGAACATACACGC
>maker-gLs.1.0.scaf56634-exonerate_protein2genome-gene-0.0-mRNA-1 transcript offset:0 AED:0.38 eAED:0.38 QI:0|-1|0|1|-1|0|1|0|71
ATGAACAATAAGGCTAGTTTAAACGACTCCAGCAAAGTTCCTGCTTCGATTGCGAGATTT
AGGAGCTTGTCGCAGAGATTTTTTTCCTACAATAAGATGTCTACTTCCAGAGGTTGTCTT
ACTGAGGACTTGTGGGAAAGTTTTAATGACAACACACAGAGTTTTGCTTCATCTATCTTA
GCCGAATGTTCTCAAGATTCCAATAACAGTGATTAA
>maker-gLs.1.0.scaf25374-exonerate_protein2genome-gene-0.0-mRNA-1 transcript offset:0 AED:0.34 eAED:0.62 QI:0|-1|0|1|-1|0|1|0|66
ATGAACAATATCATTGAAGCTGTAATTTTATATGGAAAATTTAAAGGAAAAGATGCACTG
TTGCCACGCATCCCAATGATTCCAATAGATGTGCCATTTGATTTCAAACGAGTTACAAGT
CTATGGACTAAATTTGGAAAACCCATGCTTCTCCCATGGACAGCTGTATGTGTCCTACTC
TCGCGTCAGAAAACCGTATGA
>maker-gLs.1.0.scaf08712-exonerate_protein2genome-gene-0.0-mRNA-1 transcript offset:0 AED:0.03 eAED:0.04 QI:0|-1|0|1|-1|0|1|0|248
ATGTCAGATCCAATGTTAGATCAGAGCCTAGATTCAACGTTAGGTCCAATGTTAGATCAG
ACCCTAGATCCAATGTCAGATCAAATGTTAGATCAGAGCCTAGATTCAACGTTAGGTCCA
ATGTTAGATCAGAGCCTAGATCCAATGTCAGATCCAATGTTAGATCAGAGCCTAGATTCA
ACGTTAGGTCCAATGTTAGATCAGACCCTAGATCCAATGTCAGATCCAATGTTAGATCAG
AGCCTAGATTCAACGTTAGGTCCAATGTTAGATCAGACCCTAGATCCAATGTCAGATCCA
ATGTTAGATCAGAGCCTAGATTCAACGTTAGGTCCAATGTTAGATCAGACCCTAGATCCA
ATGTCAGATCCAATGTTAGATCAGAGCCTAGATTCAACGTTAGGTCCAATGTTAGATCAG
ACCCTAGATCCAATGTCAGATCCAATGTTAGATCAGAGCCTAGATTCAACGTTAGGTCCA
ATGTTAGATCAGACCCTAGATCCAATGTCAGATCCAATGTTAGATCAGAGCCTAGATTCA
ACGTTAGGTCCAATGTTAGATCAGACCCTAGATCCAATGTCAGATCCAATGTTAGATCAG
AGCCTAGATTCAACGTTAGGTCCAATGTTAGATCAGACCCTAGATCCAATGTCAGATCCA
ATGTTAGATCAGAGCCTAGATTCAACGTTAGGTCCAATGTTAGATCAGACCCTAGATCCA
ATGTCAGATCCAATGTTAGATCCATGA
>maker-gLs.1.0.scaf10306-exonerate_protein2genome-gene-0.0-mRNA-1 transcript offset:0 AED:0.02 eAED:0.02 QI:0|0|0|1|0|0|3|0|104
CAGCTCGAAAAAAAAGATATATCATCAGCACAAACATTAAGGAGAGCTATTTCTAAGGCA
GAGACAACTATACCTGGTTTGACTTTTGATCTTGTGAAAGGCTTACTTAAGAAGGGGGAA
GCAGCCGATAGATTGGATATGTGTGAAACATTGTTGAGACTTGGGGGTACAAACGATTCT
GAAGAACTTAGAATTCCACGCCCTGAACCTGCATTTAAAACATTGTTCAAGTGTGCCTGT
GATCTGAAATTGATTCTCAGCCGTATTCCCGATCAGATCTACGACAGGAAGCAGTTTCTT
GAAACCATCAAGTAA
>maker-gLs.1.0.scaf62925-exonerate_protein2genome-gene-0.0-mRNA-1 transcript offset:0 AED:0.10 eAED:0.12 QI:0|-1|0|1|-1|0|1|0|141
ATGTCATTAACTATCCGGTATGTATCGGATGGGGTTAATGTGAAAGAGCCTGTGGTTGTA
CATGAACGTTTTATTAAGTTTCTTCCTGTGGAAAGTACTACTGGACAGGACGTATGCGAT
TTACTAGTGAATGGGCTGGAGAAGCTTGAATTAAATGTTAAAAATATTCGTGGACAAAGT
TATGATAATGGTGCGAACATGAAAGGCGTCCATTCTGGAGTTCAAACACGGCTTTTAAAT
ATTAACAGCAGAGCATTTTTTACTCCATGTGCGTGTCATAATTACAATCTGGTGGTATCA
GACATGGTCAAAACATTCCCTGTTGCGTTAACCTTTTTGGAACTATACAATGCGTGTACA
CTATCTTTTCAGCATCTACAAAGAGATGATCATTATTCAGAAAGCATGTTTCCAATCTGT
CTGTAA
>maker-gLs.1.0.scaf11575-exonerate_protein2genome-gene-0.2-mRNA-1 transcript offset:0 AED:0.50 eAED:0.50 QI:0|-1|0|1|-1|0|1|0|88
ATGTCTGTTGATATTCTTGATCAGGTAATCCAGGAAATTAAATCTGCTCCACTTCCAATA
TTTAGTATCCAGCTTGATGAATCTACAGACGTTGCAAACTGTTCACAGTTACTAGTTTAT
GTGAGGTATATTAATGATGGTGACTTTAAGATGAGTTTCTTTTCTGCACGTGATGTATTT
GACAGAGTTGGTTTATTTCTGAAAGATCATAATATCTCTTGGAAAAGGTTTGGGTTGTTT
GCAAAGATGGTGCTCCAGCTATGCTAG
>maker-gLs.1.0.scaf11575-exonerate_protein2genome-gene-0.1-mRNA-1 transcript offset:0 AED:0.10 eAED:1.00 QI:0|-1|0|1|-1|0|1|0|48
CCACTAGACAGCGCCGCTCATCCGATAGTGGCAAGTTCTCAACACCACGTGTTCGCCTTG
AGACTTAGGGTAAGCGCACTTTCGCATTTGCTGGTCCAACAATTTGGAACGCCCTTCCTG
TCGCTCTCAGAAACAACCAGACACTAA
>maker-gLs.1.0.scaf11575-exonerate_protein2genome-gene-0.0-mRNA-1 transcript offset:0 AED:0.33 eAED:1.00 QI:0|-1|0|1|-1|0|1|0|20
ATGTATACAAACATACACTGCTTGGCATCTGTGAAACAAGATGGATACAAGCTCAACAGA
TAA
>maker-gLs.1.0.scaf06093-exonerate_protein2genome-gene-0.0-mRNA-1 transcript offset:0 AED:0.09 eAED:0.62 QI:0|0|0|1|0|0|2|0|221
TCTTCTCACTTGTCTCAGACTTATCTTGTCACTTGTCTCAGACTTATCTTGTCACTTGTC
TCAGACTTATCTTGTCACTTGTCTCAGACTTATCTTGTCACTTGTCTCAGACTTATCTTG
TCACTTGTCTCAGACTTATCTTGTCACTTGTCTCAGACTTATCTTGTCACTTGTCTCAGA
CTCTCAGACTTATCTTGTCACTTGTCTCAGACTTATCTTGTCACTTGTCTCAGACTTATC
TTGTCACTTGTCTCAGACTTATCTTGTCACTTGTCTCAGACTTATCTTGTCACTTGTCTC
AGACTTATCTTGTCACTTGTCTCAGACTTATCTTGTCACTTGTCTCAGACTTATCTTGTC
ACTTGTCTCAGACTTATCTTGTCACTTGTCTCAGACTTATCTTGTCACTTGTCTCAGACT
TATCTTGTCACTTGTCTCAGACTTATCTTGTCACTTGTCTCAGATCTATCTTGTCACTTG
TCTCAGACTTATCTTCTCACTTGTCTCAGATCTATCTTGTCACTTGTCTCAGACTTATCT
TCTAATTTGTCTCCGTCTTGCCTCATTATCCTGGTATCATCCACTTATATTCTCACTTGT
CTCATTACACATCTCTCATTATCCTGGTATCATCTACACACCTCCTCACTTGTCTCATCA
CCTTGA
>maker-gLs.1.0.scaf01556-exonerate_est2genome-gene-0.0-mRNA-1 transcript offset:434 AED:0.01 eAED:0.01 QI:434|1|1|1|0|0|5|302|200
AATACAGAAATAGTACTTTAAAAAGTCATAGTCTACCTCACATTTCTGCTATGATTTAAT
TTTCTCTTCTCTAATCTAATGGCCCTTTTTGTATCAGAAAAGATATTTCCTTTTTCACTA
ATATGTGAAATTTATGTCACCATCCCAAACTTTACTACAGAACATTGAAAGATAACTTAA
AACATTATTTTTTTTGCCAGTCGTGCTGAACTTGCATTTGCCATTTGCACTGCAAATTGC
AGTATCCGTAGAGCCGTAGAAACGAGTGCACTGTACTTTACTTTACGTCTTTTGGCACTC
TGGTCGTAGCGTTACAAAAATAAATTCTTGTACTTGTAGGCGGCTGGTTGATGGCCTAAG
TCTACGTATTAAAAAAACAAGTTTTTAAATTTGTTAAATAATAAACTTATTTTTCACTCT
TGAATTGTGTAAATATGGCTAACATAAATACCAACCAAAATCATGAAATGAAAATTGCTG
TGGTCTGTTCAAGTAATCAAAATCGAAGTATGGAAGCCCACAGTTTTTTGAGCAAAAAAG
GGTTTTGTGTTAAGTCATTTGGAACTGGCAACATGGTAAAACTCCCAGGACCAGCACCAG
ATAAACCAAACATTTATGATTTCAGCATTACTTATGATGCAATGTACAGGGATTTAATGG
AGAAAGACACTGAATTATATACACAGAATGGAATTCTGTATATGTTGGACAGAAACAGAC
GAATTAAACCCAACCCAGAAAGATTTCAGCTGTCGAAAGAACGCTTTGATTTGATCATCA
CATGTGAGGAGAGAGTCTATGATCAAGTTTTGGAAGATTTTGAAAACAGAGAAAGGAACG
ATGAACAAGCTGTTCATATAATTAATATAGACATTCAGGATAACCATGAAGAGGCAACTA
TTGGTGCATTTATGATTTGTGAACTTGTTACGATGCTTTATTCATCAGAAGATTTGGACA
ATGAAATTGACGAAATTCTTCAGGAATTTGAACATAAAGTGAACAGGCCCTTGCTGCACA
CTGTCCAGTTTTACTGAAGCCCAATGTTATTGTAAAACTTGTAAATAAAAAGTTGTTATA
AAAAATGTTACTGTAACCCATGAAGCTATGAAACTGTGAAGTTATCTGTGCCGGAGTAAG
TTCATTAAAAATTGCAGTCTTGTATACATATTCTGTAGTCTGGTTGGCAAGGTTGTTACA
ATTGGTGCTTCCCCCCGAAGCACGAACATTTCAAATGATCCTGGCCAAAAATTGTTTTGG
GTGGTGAGGGTGCAGACACTGTTTTGTGTGGCCAATTTTGGTATCTGGCAATAAATAATA
ATAATAATAATCAAAGTAA
>maker-gLs.1.0.scaf01556-exonerate_protein2genome-gene-0.12-mRNA-1 transcript offset:0 AED:0.20 eAED:0.20 QI:0|0|0|1|0|0|9|0|359
ATGAATTGTGTGACAACAAGGTTTGTACGAACGTCTACCAACAAGTTCAGATGCCCCATT
TTTTGTCTCACGTGGACACCTGAAGGAAGGAGATTGGTGACCGGAGCTTCCAGTGGAGAG
TTCACACTGTGGAATGGCCTTACATTTAACTTTGAAACCATCTTACAGGCACATGAAACA
GCAGTCAGGGCTATGAGATGGAGCCACAGTGATGCATGGATGGTGACAGCAGACCATGCC
GGCTACATCAAATACTGGCAATCCAACATGAATAACGTGAAGATGTACCAGGCACATAAG
GAGCCCATTCGAGGCATCAGTTTTTGTCCCTCGGACACAAAATTCGCTTCTTGCTCAGAC
GATGGAACTGTTCGGATATGGGATTTTATGAGATGTCATGAAGAGAGAATTCTCCGAGGT
CACGGAGCAGATGTCAGGTGTGTAGATTGGCATCCCCAGAAGGCACTTATAGCCTCAGGC
AGTAAAGACAATCAGCAACCTGTTAAGCTCTGGGACCCCCGGTCTGGTAACAGCTTAGCC
ACGCTACATGCCCACAAGCACACTGTGATGGATCTCAAGTGGCATCAGAATGGCAACTGG
ATGTTGACAGCCTCCAGGGATCACCTGCTTAAGTTGTTTGACATCAGAAATCTGAAGGAG
GAGCTGCAGACATTCAAGGGACACAAGAGAGAAGCAACAGCTATCGGCTGGCACCCTATT
CACGAAGGGCTGTTTGTTAGTGGCAGTGCAGACGGAGCCCTGATGTTTTGGATGGTTGGC
TGTGACCATGAAGTGGGAGGGATGGAGGAGGCTCACGAGGGAATGGTGTGGAGCGTGGCG
TGGCACCCGCTCGGCCATATTCTGGCATCAGGATCTAATGATCACGCAACGAAATTCTGG
ACAAGGAATCGTCCTGGTGATGAAATGAGGGACAAATACAACCTGAACACATTGCCTATG
GGCATGATGGAACAAGAGCTACTTGAATACAATCAAGAGTCCATGATGCCTAATCTGCCT
GGGATGGGTCTGGAGCACGGCTTACCAGAACATTTGCAAATTAAAGGTACTTCAATTTAG
>maker-gLs.1.0.scaf01556-exonerate_protein2genome-gene-0.1-mRNA-1 transcript offset:0 AED:0.17 eAED:0.18 QI:0|-1|0|1|-1|0|1|0|153
ATGAAGGTAAACTCATCCAACCAAGAGCATATTTGTCTGGCAGGAAAGCCACTGGAAGAA
GTGGAGTCCTTCAATTACTTAGGCAGCACCCTAGACACAAATGGCGGATCCGATGCGGGC
GTAAGGGCCAGAACTGGAAAAGCTAGATCAACATTTGTGCTATTAAAGAAAATATGGGAG
TCAAGGGAGCTGAAGCTGCAAACCAAAGTCAGAATCTTTAATACCAATGTCAAAACTGTC
CTACTATATGGTGCAGAGACTTGGAAAACAACAGTGAGCCTTATGCAGAAAGTGCAGACA
TTCATAAACACATGCCTTAGAAAGATCCTGAAAATGAAATGGCCAAATACTATCACCAAC
AAAGATCTGCTAGAAAGGACACACCAGGTGTCCATCGATGAAGATATCATAAATAAAAGA
TGGAGATGGATTGGGCATACTCTCCGAAAAAAAACCCGATAG
>maker-gLs.1.0.scaf01556-exonerate_protein2genome-gene-0.14-mRNA-1 transcript offset:0 AED:0.34 eAED:0.34 QI:0|-1|0|1|-1|0|1|0|83
ATGGATGGTCTAGCAACAACATCAGAAGAAGCAGCCAGGAATGGCAACTTGAAAGAGCTC
TACGACATTACAAGAAAGCTGTCAGGGAGATACAAAAGGCCGGAGAGAGCTGTCAAAGAT
AGAGAAGATAGATCTATAATAGAAAGGAAAGCGCAACAAAATAGATGGGTGGAATACTTT
AAGAAACTATTAAACAGACCCCCACCAAATCACACACCAGCATACAACAGGCAAATGAAT
AATTACAAATAG
>maker-gLs.1.0.scaf01556-exonerate_protein2genome-gene-0.15-mRNA-1 transcript offset:0 AED:0.43 eAED:0.43 QI:0|-1|0|1|-1|0|1|0|53
ATGCTGCACCCTCTGTTTGAAAAGATATGGGAAGAAGAGAGAGTTCCAAACTATTGGAAA
GAAGGATACCTCATCAAGATACCAAAGAAAGGAGACTTCAGCATTTATGCAAATTACAGA
GGATTACACTGCTGTCTGTACCAGGAAAGGTCTTTAACATAA
>maker-gLs.1.0.scaf04010-exonerate_protein2genome-gene-0.0-mRNA-1 transcript offset:0 AED:0.24 eAED:0.24 QI:0|-1|0|1|-1|0|1|0|73
ACAGACATACAGACGAAAAGAAAGACAGATAGACAAGTGGACAGACGGACATACAGAAAG
ATAGACGGGCGGACGGACAGACTTGCAGACAGACAGACGGAAGGACAAACAGACATAAAG
ATAGACGGACCGACAGACAGACAGACTGCATGGCCATGTATGATACCTGGTATATCCCTC
TCGCTTGTGACACAGATTCTCCAGTTTCCGGGCTTTTTATAA
>maker-gLs.1.0.scaf54722-exonerate_protein2genome-gene-0.0-mRNA-1 transcript offset:0 AED:0.55 eAED:0.55 QI:0|-1|0|1|-1|0|1|0|74
ATGAGTTTGTTGCCAAGATTCTTTTGCTCCAAGAAGAGATCTACATCCAGAGGGCGTCTT
ATCGTGGATATTTGTGTAAGTGTTAACGACTTTACACAGAGTTTTACTTCCTGTACCCTA
GTCAAATGTTTTCAAGACTCCAATAAGAGTTTACCTTGCAAACTCAAAATTTTATATAAA
AAAACTACTGATGTCATACAAGACTTCAATTTTTTAACATCGTAA
>maker-gLs.1.0.scaf04203-exonerate_protein2genome-gene-0.0-mRNA-1 transcript offset:0 AED:0.06 eAED:0.06 QI:0|0|0|1|0|0|6|0|327
GGTTCAATCATAACCCCTGCGGACCTCGAAAACTATCAAGTACAAGAGAAGAAACCCCTG
GAGATAACTCTCAATGGCGGCATAAGAGTGATTTCCCCTCCTGCTCCAAGTGGGGGCGTC
GTGCTGTCTTTCATATTAAATATATTAGATGGCTACAACTTCACCGCTAGCGACATCTCC
ACCATCAAGTCTAAGACTTTAACTTATCACAGATACATTGAGTCTCTGAAGTTTGCCTAT
GCCAAGAGAACTGGTTTAGCAGATGACAAATTTGTTCAAGTTATGGGGCTTATACAAAGT
TTGACATCCAGAAAATTCGCGAACAGTATACGGCAACAAATATCTGACAATGCAACATAC
GACTACCGTTACTATGGACCAACCTTCGAGACGGGCAACACCACCAGCACTTCCCACCTG
TCAGTGCTTGACCAAGAGGGCAGTGCTGTGTCAGTGACCAGTACTATCAATTCAAGGTTT
GGCTCTCAGAGGCGTGGCAAGAGAACGGGAATCATATTCAACAACGAGATGAACGACTTT
AGCTTTCCCAACGTGATCAATGCCTGGGGCATCCACCCATCTCCCGCCAACTTCATCGTT
CCGGGCAAGCGCCCACTGTCATCTATGTGTCCAGCCATTTTCCTTGACCGTGAAGGAAAA
GTCATCATGGTTTTGGGAGCAGCTGGGGGGTCAAGAATAACAACGATCACTGCCTGGGTA
GCTGTGCATGTCCTGTGGCTAGGGGACAGTATTAGGAGTGCAATAACCCGACCACGCATG
CATCATCAGTTGCTTCCCCCTCACGTTAATTATGAGGGAAAATTCGAGGCAGCTGTCATA
CAAAATTTAAAAAGTATTGGCCACAATGTCAGCCTAGTCCCCATCGGCAAGGTCATTGCT
ACTGTCCAGGGCATTCATGTCAAAGATGGCCGCATATTTGCAAACAGCGACTACCGAAAA
GGAGGCACACCAGACGGGTTCTGA
>maker-gLs.1.0.scaf05112-exonerate_protein2genome-gene-0.1-mRNA-1 transcript offset:0 AED:0.26 eAED:0.26 QI:0|-1|0|1|-1|0|1|0|125
ATGGAGGATGAGATAAGTGGGAGGATAGGGAAGGCCGCAACTGTTATGGCCAGACTGAAG
AAAAGAGTCTGGTCAAACGCCAAACTCACAACAAGAACTAAGCTGCAGGTGTACCAGGCC
TGCGTACTGAGCACACTTCTGTATGGATGCGAGTCGTGGACCACATACTCTAAACACGAA
AGAAGGCTCAATGGCTTCCACCTCAGATGCCTGCGCCACATCCTTGACATTAAATGGCAA
GACAAAGTCCCCAACACGGATGTCCTGTCCCAAACAAACATGTGTAGCGTCCCAGCCATG
TTAATCAAAAGACGCCTCCGCTGGCTTGGACACGTCAAGCGAATGCAACCTGGTCGCATA
CCCAAGGACGTGCTATAA
>maker-gLs.1.0.scaf05112-exonerate_protein2genome-gene-0.6-mRNA-1 transcript offset:0 AED:0.35 eAED:0.35 QI:0|-1|0|1|-1|0|1|0|81
ATGAAGTCGGCCAACATCGACATCTCAAACTGGGAGGAGCTGGCAGAGGATCGATCCTCA
TGGCTGGGCATCGTGAAGGCAGGATCACTACATGCAGAGGAGCAAAACAGGGCGGAACCA
GCTGCAAAAAGAGCGAGGAGGAAGGCCGGTAAATACTGCTTCACCGCATTCGTGTGTGGG
AAATGTAACAGAGACTGCCATTCGAGGATTGGTCTCACCACCCACACCAAGAGCTGCAAG
CAGTAA
>maker-gLs.1.0.scaf05112-exonerate_protein2genome-gene-0.0-mRNA-1 transcript offset:0 AED:0.32 eAED:1.00 QI:0|-1|0|1|-1|0|1|0|43
ATGGGCCCACGTTCTGGAACCAGCTCCCCTTCCATATCCGTCATTGTGAAACCTCGTCCA
TTTTCAAAAAGTCCCTTAAAACTCATCTGTTTAGGTCCGCCTATGACCTCTGATGCACCC
TCCTTGCCCTAA
>maker-gLs.1.0.scaf98567-exonerate_protein2genome-gene-0.0-mRNA-1 transcript offset:0 AED:0.30 eAED:1.00 QI:0|-1|0|1|-1|0|1|0|37
ATGGAGATGGACAGGGCGCAAATTAAGGAAACCTTACACCAACATCCCAAGACGGACGAT
GCCTTGGAATCCTCAAGGTACCAGGAAAAGAGGAAAACCAAGAGCCACATGTAA
>maker-gLs.1.0.scaf08408-exonerate_protein2genome-gene-0.1-mRNA-1 transcript offset:0 AED:0.36 eAED:0.51 QI:0|-1|0|1|-1|0|1|0|85
TATACCAGTCAGAAGCGGAAAATCAACAGATTCTATCAAAGATGTCTGTGTCACATTTTG
CGCATTCGTTGGCAGGACAGGGTGCCTAACGTGGAGGTTTTGGATCGCTCACACATGTTT
AGCATATTCTCCTTTCTTATCAAGAGTCGCCTTCGCTGGTTAGGTCATGTACGGAGAAAG
GAGGAAGGATGTATCCTAAGATACTGCTGTATGAAGAGTTGGCAGAGGGGACATGATATA
TTGGACGAACGCACCTGA
>maker-gLs.1.0.scaf08408-exonerate_protein2genome-gene-0.0-mRNA-1 transcript offset:0 AED:0.42 eAED:0.42 QI:0|-1|0|1|-1|0|1|0|48
ATGGGATCCAATATTGCTAGTTCTCTCTCCGTTGATGAAGAGATACATATCAGGATTGCA
AAAGCAGCAGCAACAATTACTAAACTGAATAAGTGGGATTGGAATAATCTCAATCTAACT
GATGAAACAAAAATAAGGGTCTGTTAG
>maker-gLs.1.0.scaf00896-exonerate_protein2genome-gene-0.1-mRNA-1 transcript offset:0 AED:0.05 eAED:0.05 QI:0|-1|0|1|-1|0|1|0|247
GATTTATTCTCGTGTATTCTCTCATTTATTCTCTCATTTATTCTCTCATTTATTCTCTCA
TTTATTCTCTCATTTATTCTCTCATTTATTCTCTCATTTATTCTCTCATTTATTCTCTCA
TTTATTCTCTCATTTATTCTCTCATTTATTCTCTCATTTATTCTCTCATTTATTCTCTCA
TTTATTCTCTCATTTATTCTCTCATTTATTCTCTCATTTATTCTCTCATTTATTCTCTCA
TTTATTCTCTCATTTATTCTCTCATTTATTCTCTCATTTATTCTCTCATTTATTCTCTCA
TTTATTCTCTCATTTATTCTCTCATTTATTCTCTCATTTATTCTCTCATTTATTCTCTCA
TTTATTCTCTCATTTATTCTCTCATTTATTCTCTCATTTATTCTCTCATTTATTCTCTCA
TTTATTCTCTCATTTATTCTCTCATTTATTCTCTCATTTATTCTCTCATTTATTCTCTCA
TTTATTCTCTCATTTATTCTCTCATTTATTCTCTCATTTATTCTCTCATTTATTCTCTCA
TTTATTCTCTCATTTATTCTCTCATTTATTCTCTCATTTATTCTCTCATTTATTCTCTCA
TTTATTCTCTCATTTATTCTCTCATTTATTCTCTCATTTATTCTCTCATTTATTCTCTCA
TTTATTCTCTCATTTATTCTCGCATTGGGAATCTCATTTATACTCCCATTTATTCTCAAA
TTTGTTTTAAGTTCGTTTAACTGA
>maker-gLs.1.0.scaf00896-exonerate_protein2genome-gene-0.22-mRNA-1 transcript offset:0 AED:0.38 eAED:0.38 QI:0|-1|0|1|-1|0|1|0|78
ATGATTCCAACAGATATGCCATTTGAATTCAAACGCCTACAGTTTCCGATGCGACACGCG
TCTACAATGACTATCTACAAAGCACAGGGACAATCGCTACAAGTTTGCGGAGTAAATTTG
GAAAACCCATGCTTCGCCCATGGGCAGATGTATGTGGCCTGCTCTCGCGTCGGAAAATCT
TTTGATTTATTCGTGTATATACCAGATGGAAAAACAAGAAAAACTTTGTGTATTTAA
>maker-gLs.1.0.scaf00896-exonerate_protein2genome-gene-0.21-mRNA-1 transcript offset:0 AED:0.01 eAED:0.01 QI:0|-1|0|1|-1|0|1|0|56
TCTCTCCTACAGCCATCATTGAAAGATTCTTTTGCCGATTCCTTGACGGGCAAGGACCAG
ATCCAGCCCGAGGCCTTCTTGACCAGTGGTGCAGATTTACGGAATAACTTGATAGACTTG
TTGCGTCCTGTGGAGGTGTACACCACAGAGGACAGCGACGAGGAGTGGTAG
>maker-gLs.1.0.scaf00896-exonerate_protein2genome-gene-0.0-mRNA-1 transcript offset:0 AED:0.30 eAED:0.30 QI:0|-1|0|1|-1|0|1|0|38
ATGCAAGACAGCAGACTTCCCAAACATCTAATGATAGGTGAACTCTCCAGTGGGAAACGC
TCAGCTGGGAAGAGAAAACACTTCAAGGACAGTCTAAAGGCTTCTCTGGCGAGGTAG
>maker-gLs.1.0.scaf11453-exonerate_protein2genome-gene-0.0-mRNA-1 transcript offset:0 AED:0.21 eAED:0.21 QI:0|0|0|1|0|0|4|0|329
ATGGATTTTAATAAAATACCAGCGAAAGATCTTAAACGACTGCATTCAAGAGAAAATCTC
TACAAATGTGACCACTGCTCTGCAGCATATACTGGTAAATTGAATTTAAAAATACACATA
AGGCAACACACAGGAGAGAAACCCTACAAACTTGACACTTTTCCTGCTTCATGCCCTACT
AAATCGAATATAAAAGTACATAAAAGTAAGCACACAGGAGAGAAATGCTACAAATGTGGC
ATATGTTCTGCTGGATTTGCATGTGGTCCATCTTTAAAAAAACATAAGAGACAGCACACT
GGAGAGAAACCTTACAAATGTGACATTTGTCCTGCTGCATTTGCACAAGGTTCATCATTA
AAATACCACAAAAGACTGCATACAGGAGAGAAACCCTACAAATGTGACACTTGTTCTGCT
ACGTTTACACATGGATCAACTTTAATACAGCACAAAAGACTGCATACTGGAGAGAAACCC
TACAAATGTGACACTTGTTCTGCTACATTTTCACAAGGTTCAACTTTAAGACAGCACAAA
AGACAGCATACTGGAGAGAAACCCTACAAATGTAATATTTGTCCTGAGAAAAGCTACAAA
TATGATATTTGTTCTGCTGCTTTTTCACATGATCCAGCCTTAAAAGAACACAAAATAATG
CGCACTGGAGAGAAACCATACAAATGTGACATTTGTCCTGCTGCATATCCTTGCAATTCA
CAATTAAAAGTACACAAAAGCGGTCCATATTTAAAAGAACACAAAAGAGTGCATACAGGA
GAGAAACCTTACAAATGTGATACTTGTCCTGCTGCATTTGCACATGATTCATCTTTAAAA
TACCACAAAAGACGGCACACTGGAGAGAAACCTTACAAATGTGACTTTTGTCCTGCTGCA
TATCCCTGCAGTTCACATTTAAAAGATCACATAAGACGGCACACTGAAGGTTCAACTTTA
AATCGCCACAAAAGTTTGCATACAGGATAG
>maker-gLs.1.0.scaf02601-exonerate_protein2genome-gene-0.1-mRNA-1 transcript offset:0 AED:0.39 eAED:0.39 QI:0|-1|0|1|-1|0|1|0|134
ATGGTAGATGCAAGGCCAGATTGTTCTCATACAGAACAAAGTACTTTTGTTCTGAGATAT
GTACTATACTGCAATTCAACCTTTGTTGTCAAAGAACGTTTTCTCGCATTTGTTGATTAT
AACAAAAAAACTGGACAGGATATTGCAGATATGATCAAATATGAACTGGAGAAAAACAAA
ATTCCTTTAGATGATTGTCGAGGTCAGGGATACGACAACGGATCAAATATGGCAGGAAAG
TTTAAAGGAGCACAGGCAATCATTGCGCACTCTTATCCTCTAGCAAAATTTTCAAATTGT
GGCGCGCATAGTTTAAATTTATGCGGTATGCATGCGGCGGAATGTTATAATGAAGTTATT
AATTATTTTGGAATAGTTCATGTAAAGAATAGGACAAAGATGTAA
>maker-gLs.1.0.scaf02601-exonerate_protein2genome-gene-0.0-mRNA-1 transcript offset:0 AED:0.26 eAED:0.26 QI:0|-1|0|1|-1|0|1|0|98
ATGGTCTACAACCCTTGCAGTCCTACTCGGGATCAGGTCCGGAAATGGAACTATGACCGG
CGGAGGCAGCAGATGACCGATCAAGGGTTCTATGCCCACAACTACGAGCCCTACAAGGGG
CTGGGAGACCCCGTGTATCTGGATGAGAGAAAGATGGTGCTAAATGCATTAGGGCAATGG
GATGAGGTACACATAAAAATGACGAGTAGTCTGTTCTTTTTTTCTAATCGTATTTGTAAT
GTTTGTGGTACTTTTGCCATGAGGCAAGTAACAACTTCACATTGTTTTTTTTCGTGA
>maker-gLs.1.0.scaf02601-exonerate_protein2genome-gene-0.3-mRNA-1 transcript offset:0 AED:0.39 eAED:0.39 QI:0|-1|0|1|-1|0|1|0|53
AGAAGGATAGCCACAGCTGAGACACGCAGGCTCGCCCGAAAAAGCAACATTAGATCACTG
ACAACAGCAACTATCCCCTTCCCGCGGTGCAAGAGACTATTCCGAGCACGGATCGGACTA
GCAAGCCACCTAAGAGCTCACCGTGACCCACCCCATAAGTAG
>maker-gLs.1.0.scaf02601-exonerate_protein2genome-gene-0.2-mRNA-1 transcript offset:0 AED:0.44 eAED:1.00 QI:0|-1|0|1|-1|0|1|0|22
ATGGGTGCAGATTGCCCAGGACAGAGCCAGGTGGAGATCAGGTGTCAAGAAGGGGGCTCA
ATCTCATGA
>maker-gLs.1.0.scaf04710-exonerate_protein2genome-gene-0.0-mRNA-1 transcript offset:0 AED:0.17 eAED:0.17 QI:0|0|0|1|0|0|2|0|137
CATCCATCCATCCATCCATCCATCCATCCTTCCATCCATCCATCCATCCATCCATCCATC
CATCCATCCATCCATCCATCTATCCATCCATCCATCCATCCATCCATCCATCCATCCATC
CATCCATCCATCCATCCATCCATCCATCCATCCATCCATCCATCCATCCATCCATCCATC
CATCCATCCATCCATCCATCCATCCATCCATCCATCCATCCATCCATCCATCCATCCATC
CATCCATCCATCCATCCATCCATCCATCCATCCATCCATCCATCCATCCATCCATCCATC
CATCCATCCATCCATCCATCCATCCATCCATCCATCCATCCATCCATCCATCCATCCATC
CATCCATNTTTTTTTTTTGCTTTTTTTTTTTTTTGGTTAAAGGGGAAAAGGTAA
>maker-gLs.1.0.scaf04710-exonerate_protein2genome-gene-0.20-mRNA-1 transcript offset:0 AED:0.35 eAED:0.52 QI:0|-1|0|1|-1|0|1|0|117
ATGCTGGCGACAAGGAAAAGGTCGGTTGGACTGCCTTGCCTCAGATTTATAGACATATGC
ATAAGAAACATGAAGGCGGTCAACATCAATATCTCAAACTGGGAGGATCTGGCAGAGGAT
CGATCCACATGGTGGGACATCCTGAAGGAACGATCACTGCATAATGATGATAAAACAGGA
CGGAAACAGCTGCAAAAGGATCGAGGAGGAAGACAAGTAAATACTGCTCCACCGATTTTG
TGTGTAGGAAATGCCACAGAGACTGCCATTCTAGGATTGGTCTCACTAGCCACACCAAGA
GATGCAAGAAATAAAAGTAATCTATCATCCACCGCAGACGGAAAGATGCCATAA
>maker-gLs.1.0.scaf04710-exonerate_protein2genome-gene-0.23-mRNA-1 transcript offset:0 AED:0.36 eAED:0.36 QI:0|-1|0|1|-1|0|1|0|68
ACCACATACTCCAAGCACGAAAAAAGGCTCAATAGCTTCCACCTCAGATGCCTGCGCCGA
ATCCTTGACATTAAATGGCATGACAAAGTCCCCATAACGGATGTCCTGTCCCAAACAAAC
ATTTGTAGCGTCAAAGCAAAATTAATCAAAAGATGCCTCCGCTGGCTTGGACACGTCAAG
CGAATGCAACCTGGTCGCATACATTAG
>maker-gLs.1.0.scaf04710-exonerate_protein2genome-gene-0.26-mRNA-1 transcript offset:0 AED:0.25 eAED:1.00 QI:0|-1|0|1|-1|0|1|0|33
ATGGTGAACGATCTTTCTCTTTCTGCGCCCTCAAACAATGGAATTCTTTGCCACTACACA
TCCGCAATATACCAACCACCCAGGCCTTTAAAACTGCACTAA
>maker-gLs.1.0.scaf10354-exonerate_protein2genome-gene-0.0-mRNA-1 transcript offset:0 AED:0.01 eAED:0.01 QI:0|-1|0|1|-1|0|1|0|134
ATGTACCACTGTCTGTCTCCATGTACCACTGTTTATCTCCATGTACCACTGTTTGTCTCC
ATGTACCACTGTCTGTCTCCATGTACCACTGTTTGTCTCTATGTACCACTGTTTGTCTCC
ATGTACCACTGTCTGTCTCCATGTACCACTGTCTGTCTCTATGTACCACTGTTTGTCTCC
ATGCACCACTGTCTGTCTCCATGTACCACTGTCTCTCTCCATGTACCACTGTCTGTCTCC
ATGTACCACTGTCTCTCTCCATGTACCACTGTTTATCTCTATGTACCACTGTTTGTCTCC
ATGTACCACTGTCTGTCTCCATGTACGACTGTCTGTCTCCATGTACGACTGTCTGTCTCC
ATGTACCACTGTCTGTCTCCATGTACCCCCATTCTGTCCATGTAA
>maker-gLs.1.0.scaf11618-exonerate_protein2genome-gene-0.0-mRNA-1 transcript offset:0 AED:0.04 eAED:0.06 QI:0|-1|0|1|-1|0|1|0|60
ATGGGCAGCATTGGGAAAGACTCCACAGTTTTTCGGATTAAAAATAAAAAGTGGAAATTT
GAGTTGGCGTTTCTGTCTGACATAACCACTCATCTCAGCAACTTGAACCTGCAGCTCCAG
GGACGGGACCACTCGATCACTGATATGCATGATGCAGTGAAGGCATTTCAAGTTAAACTG
TGA
>maker-gLs.1.0.scaf10741-exonerate_protein2genome-gene-0.0-mRNA-1 transcript offset:0 AED:0.27 eAED:1.00 QI:0|-1|0|1|-1|0|1|0|23
ATGGTTCCGATCGTCTCCGACAAATCGGGCCCAGTCAGTTATTTCAAACGACTTAACCTC
GAAGAAATTTAA
>maker-gLs.1.0.scaf30879-exonerate_protein2genome-gene-0.0-mRNA-1 transcript offset:0 AED:0.17 eAED:0.58 QI:0|-1|0|1|-1|0|1|0|80
ATGAGATGCTTCAGAAGCATTTTTGGTGTCTGCTATAGGGACCATACCTCCAATGATACA
GTGAAAGAAAGTGTTCGCCAGGCAATTTGGCAGTACGATGAACTACTAGTGACTGTGAAA
AAAACGCAAACTTCAATGGTACGGCCACGTAACAAGAAAACAAGGGCTTGCCAAAGAAAT
ATTGCAGGGCACCACAAGAAGAGGGAGAAGAGGGGGAAGACAAAGAAAAAGATGGGAGGA
TAA
>maker-gLs.1.0.scaf01988-exonerate_est2genome-gene-0.0-mRNA-1 transcript offset:126 AED:0.29 eAED:0.29 QI:126|1|1|1|0|0|7|0|250
GGTTATTGTAATTTCATTTCAAGAAGAGTATGTAACTTGTAAACTAGACTACAGGACGAT
TAAAACAAATCTTTAGCCAAGATCGTTCCAAATTTAACTTATCGTAGAAGTATCAATTAC
AGTACCATGGCACAACAAGGAGAGTATCGTAATTTGTACCCAATCACAGAGCCATTTGAT
AGTGGATTCCTAAAAGTTTCAGAAATCCACAAATTATACTATGAACAGTCGGGAAACAAA
TCAGGGACACCTGTCATATTTGTTCATGGTGGACCTGGTGGAGGCACCAGCCCCACTGAC
CGGGGCTTTTTTGATCCTGAGGCATACCACATAATTTTGTTTGACCAAAGAGGTGCTGGA
AAATCTACTCCAGCTGCTGAAATCAAGGAAAACACAACATGGGACCTTGTAGAAGATATA
GAGCGCTTAAGGAGGCACTTGGGTATAGAGCGATGGGTAGTATTTGGTGGCAGCTGGGGC
TCAACACTGTCATTGGCTTATGCAGAAGCTCACCCTGAACGTGTCAAAGCTCTTATATTG
AGAGGCATTTTTACTTTACGCAGGGAAGAGCTAGAGTGGTTCTATGAGGGGAAAGGAGCC
AATATGCTGTTTCCTGATTACTGGGAAGACTACATTAATTTTATACCTGAGGTTGAGCGA
GGGTCTCTCATGAATGCTTATCACAGACGGTTGACATCAGAGGATGAGACAGTACGCCAA
GAGGCGGCGAAGCGTTGGAGCAAGTGGGAATTAGCAACTTCTCACCTCTTTATTAATCAA
GAAAAGCTTTTGAAACCAGATACCCAGCATACATGGGCCCTTCAGTTTGCATGCATTGAA
TGCCACTACTTTGTCAATGGTGGATTTTTCAAGTCA
>maker-gLs.1.0.scaf01988-exonerate_est2genome-gene-0.1-mRNA-1 transcript offset:0 AED:0.35 eAED:0.35 QI:0|1|1|1|0|0|4|342|176
TCCATCACATCTGTGCAGGCCATTTTCGTCCCTGCTGATGACTTGACTGATCCTGCCCCT
GCTACAACTTTTGCCCATCTTGACGCCACAACTGTGTTGTCTCGAGGTATTGCTGAGTTG
GGTATCTACCCGGCTGTGGATCCCCTTGATTCAAATTCACGTATTTTGGATCCCAACGTA
GTAGGAGAAGAGCACTATGCCACTGCAAGAGCTGTACAAAAAATACTTCAGGATTACAAA
TCCCTCCAGGATATCATCGCAATCTTGGGTATGGATGAGTTGTCAGAAGAAGATAAATTG
ACCGTAGCCCGTGCCAGAAAAATGATGAAGTTTTTATCTCAGCCTTTCCAGGTGGCTGAG
GTATTTACAGGCTCTGAAGGAAAATATGTCCCTCTCAAAGAAACCATTAAAGGATTTAAA
ATGCTTATCAATGGTGAACTTGACCATTTGCCAGAGGTGGCCTTCTACATGGTTGGAAAC
ATTGAGGAGGTTCGAGAAAAGGCTGCAAGATTGGCCAAGGAGCAATCATGAGAAAATAGC
ACTTAGTAATTTCATTTTACTGTAATTGTTTGTGAGGATGTTAATATGATGGACATAGGC
TAGCAATTGGCTTATGCCAGATAATTAATGTGATACAGTAGGAAACAGTTGTGGTCCAAA
GTACTCTTGATTACATATTTGAAACAGTTAAAATATTAAGTTTTGTCTAGTTGAAGATAT
ATTGTAACAAAGTGTGTCAGCGTTGTAAGCTCTTTATGAATGAGGTGTGAGGATTTTTTT
TTCCACACAATTCCAACGTTCAAATTGAATGAGATAGTTAACACCTGTTCATCTAATTTT
TGAAGTTGGAATTAAATATTTACTAAATAAAAA
>maker-gLs.1.0.scaf01988-exonerate_est2genome-gene-0.2-mRNA-1 transcript offset:27 AED:0.36 eAED:0.36 QI:27|1|0.83|1|0|0|6|0|275
GCATTCGTCCTTCGCCGGTTCGCCATCATGCAGGCAATAAAGCAGGCATGTTCTGGGTTT
GCTAGGGTTGCAAAAGTCGCCCTTTCATCCCCTATTTGTCAACAAAATGGAGCGAACTTC
ATTCCTGCATTGTATTCTGTCAAAAGGAATTATGCTAAAGAAGCTGCACAGCCCAAAACA
GCTCTTCCAGTTGGACGTGTAGTTGCAGTTATTGGTGCAGTTGTTGATGTCCAATTTGAT
GATCAACTCCCTGCCATCCTTAATGCATTGGAAGTGCAGAATAGATCTCCAAGACTCATT
CTCGAAGTCGCTTCACACTTGGGTGAGAGTGTTGTACGAACCATTGCCATGGATGGTACA
GAAGGTCTTGTCAGAGGAGAACTATGTGCTGACACAGGTTCATCAATTACGATTCCAGTT
GGCCCCAAGACACTGGGTAGAATCATTAATGTCATTGGAGAGCCTATTGATGAAAGAGGG
CCAATCAACTCTGAGCACTATTCTTCAATTCACCAAGAAGCCCCTGCATTTGCTGACATG
AGTGTTGAACAAGAGATTTTGGAGACTGGCATCAAAGTTGTTGACCTTTTAGCCCCATAT
GCAAGGGGTGGAAAAATTGGTCTCTTTGGAGGTGCTGGGGTTGGAAAGACTGTCCTTATT
ATGGAACTGATTAACAATGTTGCAAAAGCCCATGGTGGTTACTCAGTTTTTGCCGGTGTC
GGTGAGAGAACTCGTGAAGGAAATGATCTTTACCATGAAATGATTACCACCAAGGTCATC
TCTCTTACAGACAACACATCAAAGGTGTCTTTGGTGTATGGTCAAATGAATGAGCCTCCT
GGTGCTCGTGCC
>maker-gLs.1.0.scaf01988-exonerate_est2genome-gene-0.3-mRNA-1 transcript offset:114 AED:0.19 eAED:0.19 QI:114|1|0.8|1|0|0|5|0|209
ACCCTTGGTGGTCACCCTTCAGGCAGGAGTGATCATTGTTGATATTCAGTTTTATCAGTA
ATTTTAATTTGACTGGACAATTGTGTAATTAGACTTCCATTAGATTCTTTAGCAATGCAG
CTTTGGGATTTTGGACAAGTATTTGGAATACTGTGTGTATTGATTGTTATATTTGCAGCA
AGTTGGGTATATTTCCGAACCAATATTGGAAGATGTCACAGTAGTGTAGATCTTTCAGGA
AAAACTGTGATTATCACGGGTGCTAATGTAGGTATTGGCTACTACACAGCCCTAGATTTG
GCACGACGAAATGCACGAGTTATATTGGCATGCCGTAATAAAGAGAAGGCTGAACAGGCC
AGAGATGAGATTATTTCAAAGACTGGGAACAAAAATGTTGTGGTCAGGATTGTTGACCTT
TGCCTTATGAGATCTATAAGGAACTTTGCTAAGGAAATTATCGATGAAGAACCTCGCCTT
GATATACTTATCAATAATGTTGGTGTTGTCAATGAAGGAAAGGCAAAAGTTCTTACAGAT
GAAGGCTTTGAGAGGTTGTTTGCAGCAAACTATTTTGGACCATTTCTTCTGACCAACTTA
CTGCTAGATCTCATGAAGAAATCTGCCCCAAGTCGCATTGTTAATCTTTCTTCAACGGTC
AACAAGTATGGAACAATTGAATTTGACAACTTGCAGGCTGAAAAAAAGTTTAAACATCAC
CACCGTTACTTTGACAGCAAA
>maker-gLs.1.0.scaf01988-exonerate_protein2genome-gene-0.6-mRNA-1 transcript offset:0 AED:0.05 eAED:0.06 QI:0|0|0|1|0|0|7|0|254
AGCAAAAAACGTGAAATCGTTCCGGATCTTGCTCCCTTATTATGGCATTCTTTTGGAACT
ATAGCTGCACTTTTACAAGAAATTATACAAATTTACCCCTGTATTCTCCCTCCAGTGTTA
ACGGCATCACAGTCAAATCGTGTCTGCAATGCCTTAGCCTTACTTCAATGTGTAGCTTCA
CATCCAGAAACAAGATCTGTTTTCCTTTCAGCTCATATTCCCTTGTTCCTGTATCCCTTC
CTGCATACAGTGAGTAAAACTCGTCCATTTGAGTACTTACGACTTACAAGTCTTGGTGTA
ATTGGTGCCTTAGTCAAGACTGATGAGCAAGAAGTGATTAACTTCCTTCTGAACACAGAG
ATTATACCTCTTTGTTTAAGAATCATGGAAGGTGGCAGTGAGCTATCTAAAACTGTTGCA
ACTTTCATCTTACAGAAAATTCTTTTAGATGAGACTGGATTGTCATATATTTGTCACACT
TATGAACGTTTTTCACATGTGGCAATGATTTTGGGTAAAATGGTGCTTTCACTTTCAAAA
GAACCTTCAGCACGCTTACTGAAACATGTTGTTCGTTGTTACCTTCGTCTTTCTGATAAT
TCTAGAGCAAGAGAAGCACTTCGTCAATGTTTACCAGATCAGCTTAAAGATACCACCTTT
CAAACCTGTCTTAAGGATGACAATACCACAAAACGTTGGCTTGTTCAGCTTCAGCAGAAT
TTATCTGAAACCGCAACTGAAACTGCTGGAAATAGACCCATGTAA
>maker-gLs.1.0.scaf01988-exonerate_protein2genome-gene-0.11-mRNA-1 transcript offset:0 AED:0.41 eAED:0.41 QI:0|-1|0|1|-1|0|1|0|78
ATGAGATGCTTCAGAAGCATTTTTGGCATCTGCTATAGGGACCATATCTCCAATGATACA
GTGAAAGAAAGGGTTCGTCAGGCAATTGGGGAGTACGATGACCTACTGGTGACTGTGAAA
AAACGCAAACTACAATGGTACGGCCACGTAACAAGGAAACAAGGGCTTGCCAAAGAAATA
TTGCAGGGCACCACAAGAGGAGGGAGAAGAAGAGGAAGACAAAGAAAAAGGTGGTAG
>maker-gLs.1.0.scaf01988-exonerate_protein2genome-gene-0.12-mRNA-1 transcript offset:0 AED:0.41 eAED:0.41 QI:0|-1|0|1|-1|0|1|0|78
ATGAGATGCTTCAGAAGCATTTTTGGCATCTGCTATAGGGACCATATCTCCAATGATACA
GTGAAAGAAAGGGTTCGTCAGGCAATTGGGGAGTACGATGACCTACTGGTGACTGTGAAA
AAACGCAAACTACAATGGTACGGCCACGTAACAAGGAAACAAGGGCTTGCCAAAGAAATA
TTGCAGGGCACCACAAGAGGAGGGAGAAGAAGAGGAAGACAAAGAAAAAGGTGGTAG
>maker-gLs.1.0.scaf01988-exonerate_protein2genome-gene-0.18-mRNA-1 transcript offset:0 AED:0.07 eAED:0.07 QI:0|0|0|1|0|0|2|0|63
ATGACGTGGCATGAGGTGCAGCTGCGATTGTTGGAAGTACAGAAAGAGCAGCAAATCTGT
ATTCATAAACAAGAACTTACGCAGTTAGATGTCTATCATAGAATTCTGCGATTTAAGAAC
TATCTTGTTGCCATGGTCAATAAAGATTTGTTGCCTCTCAAGTTTCGTTTGCCTTTTGTT
GGAGAACAGTAA
>maker-gLs.1.0.scaf01988-exonerate_protein2genome-gene-0.17-mRNA-1 transcript offset:0 AED:0.46 eAED:1.00 QI:0|-1|0|1|-1|0|1|0|30
ATGCTCAACACCAACAAAATCTATACCACGTCTTTGTTGACTTCAAGAAAGCATTTGACA
GGGTTTGGCATGCTGCTTTATGGGCCACCATGA
>maker-gLs.1.0.scaf01988-exonerate_protein2genome-gene-0.10-mRNA-1 transcript offset:0 AED:0.47 eAED:1.00 QI:0|-1|0|1|-1|0|1|0|23
ATGCCGACAGAATCATTGCTGAAGAACAGGCGGGCTTCAGACAAGGACGGGGCACTACTG
AGCAGATTCTAA
>maker-gLs.1.0.scaf12286-exonerate_protein2genome-gene-0.0-mRNA-1 transcript offset:0 AED:0.21 eAED:0.46 QI:0|-1|0|1|-1|0|1|0|121
ATGCAAGAAACACTGTCCCCTCCAATCATATCTATTGAGGGTCATAATCTTTCGGTTGTT
GATCATTTCATATACCTGGGATCCAATATTTCTAGTTCTCTCTCCGTTGATGAAGAGATA
AATATCAGGATTGCAAAAGCAGCAGCAACTATGGCTAAACTGAATAAGCGGGTGTGGAAT
AATCTCAATCTAACTGATAAAACAAAAATAAGTGTCTATCAGGCATTCAGGCATGCGTGC
TTAGCACGCTCCTATATGATAACGAAGTGTGGATCACATATACCAGTCAGGAGCGGAAAC
TCACAGCTTCCATCACAGATGTCTGCGTCGCACTTTGCGCATTCGTTGGCAGGACAGCGT
GCCTAA
>maker-gLs.1.0.scaf12286-exonerate_protein2genome-gene-0.2-mRNA-1 transcript offset:0 AED:0.40 eAED:0.69 QI:0|-1|0|1|-1|0|1|0|40
ATGTTTAGCATATTCTCCTTTCTTATCAAGAGACGCCTTCGCTGGTTAGGTCATGTACGG
AGAAGATACTGCTGTATGGAGAGTTGGCAGAGGGGACAAGACATATTGGATGACAGCGCC
TGA
>maker-gLs.1.0.scaf01860-exonerate_protein2genome-gene-0.1-mRNA-1 transcript offset:0 AED:0.59 eAED:0.59 QI:0|-1|0|1|-1|0|1|0|228
ATGAACAATAAGGCTAGTTTTACTGACTCCAGCCAAGTTCCTGCTTTGACTGCGAGTTGT
ATGAGCTTGTCGCCAAGATCCTTTTGCTCCAAGAAGAGGTCTACCTCCAGAGGGCGTTTT
ACTGAGGACTTGTGTGCAAGTTTTGACGACTCTACACATAGTTTTACTTCCTCTAACCTA
GCCGAATGTTCTCAAGACTCCAACAAGAGTTTACCTACCAAGGTCCAAAATTCTACATCA
GAAACTACTGATGTCATACAAGACTTCATGCCTTTCATATCAGAAGGCTTAGTATCACTG
CCAGGTGATTTGTCCAGTCTACGACCAATCAAAATTTTGCGAGATACAGGTGCTTCACAG
TCCTTGCTACTTGAGGTATACTTCTCTTGTCTGAATCAACTGCTCCTGTTACGAGGTGTA
GAGCTGGGATGCATAGATGTACCTTTACATCTCATCAACCTAAAATCAGACTTAGTGTCC
GGACCTGTGGTTGTGGGTGTCCGACCAACATTACCATTGGACGGCATCTCGTTACTGCTA
GACAATGACTTAGCCGGTGGGAGAGTAAAAGCCGAACCCATCATTACTCATGAATCTTTT
TTCACTGAAAATCAGGAAGAAGACCAGCACATTATTCTAACTGTGTTAACTGTGTACCGG
TACAAGATCTACCATACTGTAAGTTGA
>maker-gLs.1.0.scaf01860-exonerate_protein2genome-gene-0.3-mRNA-1 transcript offset:0 AED:0.12 eAED:1.00 QI:0|-1|0|1|-1|0|1|0|119
ATGTTTAGACCTGGCACAGTCATGTTTAGACCTCGTACAGTCGTGTTTAGACCTGGCACA
GTCATGTTTAGACCTCGTACAGTCATGTTTAGACCTGGCACAGTCATGTTTGGACCTCGT
ACAGTCATGTTTAGACCTGGCACAGTCATGTTTGGACCTCGTACAGTCATGTTTAGACCT
GGCACAGTCATGTTTGGACCTCGTACAGTCATGTTTAGACCTGGCACAGTCATGTTTAGA
CCTCGTACAGTCGTGTTTAGACCTGGCACAGTCATGTTTGGACCTCGTACAGTCATGTTT
AGACCTGGCACAGTCATGTTTGGACCTCGTACAGTCATGTTTAGACCTGGTCATGTTTAG
>maker-gLs.1.0.scaf01860-exonerate_protein2genome-gene-0.2-mRNA-1 transcript offset:0 AED:0.41 eAED:0.41 QI:0|-1|0|1|-1|0|1|0|70
ATGGAAAGGACACACCAGGAGCATATTGCTGAAGACATCATAAGGAAAAGATGGAGGTGG
ATAGGGCACACTCTTCGTAAATCACCATATAACATCACCAGGCAATCTCTAACCATAATT
CACAAGGAGAAAGATGAGAGGAAGGCCTATGAAAACACAAAGTATGGGATACACCTGGAA
GCAACTGTAACAGAAAGCACAGGACTGAGATGA
>maker-gLs.1.0.scaf01860-exonerate_protein2genome-gene-0.0-mRNA-1 transcript offset:0 AED:0.18 eAED:0.22 QI:0|-1|0|1|-1|0|1|0|67
ATGAAGGATGAGAATCCAGAAATGCTTCTTGTTCACTTTGAAAGCTTGCTGGCTAAAACT
ATTTCGCCTATTCGTAATGCAGTATTAAATTCAGTTCTAATGCATATCAATGCTGTTAAA
GCTAATGCCAAATGTGTGTGTCTCTTCAAGCTATTTTGTGAAGAACAAAATGCAGACCAT
TGTGAGACTTTGACTTCACACTGA
>maker-gLs.1.0.scaf03112-exonerate_protein2genome-gene-0.0-mRNA-1 transcript offset:0 AED:0.31 eAED:0.31 QI:0|0|0|1|0|0|2|0|220
AGCAGCGTTCCAAAGCATGAAAAGCGTATAATTCTAGGTGACTTCAATGCTCGAGTTGGT
AGCGACCACATCGCTCGGCATGGGACTCTGGGACAGTACGGAGTGGGTCAGTGCAATAGT
ACCGGCCTTCTCTTGCTCCAGATATGCGCAGAGCATGAAATTCGGATTACTAACACGATT
TTTTGTCTACCAATGCATCATCGGACGTCATGGGTGCCTCCTCGTTCAAAACATTGGCAT
CTCATCGACTATGTCATGATCAGGAGGAAGGACAGTCAGGGCGTACCAGTCACCACATCT
ATAAGACCCCCTAAACGTCTAAATACCACAAAGTCGAAAAGCCCCAACATTAAGAAATCC
TTTTTCGGCGCTCTGGAAGAACGTACTGAGTCCACACTATTGGAAGATGACAACGTCGAA
GCAAACTGGGCATCACTTAGATCGATGTTGTACAACACCGCAATGGAGTTTCTGGGGCCA
ACCTTAAAAAAAAACCATCAGGATTGGTTTGATGATAACTGTGACGTAATCAAGCTATCA
ATTGCTCGAGGAAAAACACCGTCTCCTCCACTCTTCCCTAAACAAACCGAGGTCAATCCC
AATAAACGATGCGTACCAAAGTCTAAGAACGATTCAGCAGAAACTGCGTCTAAAGCAGAA
TAA
>maker-gLs.1.0.scaf01181-exonerate_protein2genome-gene-0.3-mRNA-1 transcript offset:0 AED:0.16 eAED:0.17 QI:0|0|0|1|0|0|7|0|342
TCAGGACAAATTAAGCTCAAGAATAGTGCTGTATTAATTGTTGGCGCTGGAGGGTTAGGG
TGCCCCGCTGCAATTTACTTAGCTGCTGCAGGAATTGGGCGGATTGGTGTTGTTGATTAT
GATGAGGTAGAACTCAGCAACTTACACAGACAGATTCTCCATACAACAGATCGTGTTGGT
ATTTCAAAGTCCATGTCAATAGCCCAGTCTTGTTACAGACTAAACCCAAGTGTTGACTAT
GTGCCTTATCATCTACAACTAGATAGCAGCAACGCTCTTGATATTATCCGGAACTTTGAC
ATCATTCTTGATGCCACAGACAATGTTGCCACTCGTTACCTCCTCAATGATGCCTGTGTC
CTAGCTGATAAACCTCTGGTATCAGGGAGTGCTTTAAGATTTGAAGGACAGTTGACAGTT
TACAACTGTAATGGTGGACCATGTTATAGGTGTCTGTACCCCAGGCCACCACCACCTGAA
GCAGTCACCAACTGTTCAGAAGGTGGGGTCATTGGTGTAGTTCCAGGAATCATAGGTTCA
TTACAAGCATTGGAGGCCATCAAAATAGCATCTGGTCTCGGCACTTCCTTTCAGCAACGT
CTCCTGTTGTTTGACGCCTTGGACGGTACGTTTCGTTCTGTCAAGCTTCGTGGCCGCTCC
AAAGAATGCTCAGTGTGCGGAGAGTCGCCCAGTGTCATACAGCTCATCGATTACGAGCAG
TTTTGTGGATCCAGGGCGACGGATAAGGTGAGGGTTTTATTTCTCTTGTCTGTCGATGCA
GTTGCAAGAAGTCCATTAATGCTGTGTGGCCGTCTCATTCGTTCAACTGCCAGGAGATGC
TTACATTCACAAGAAGAACAAATTTTTATAGTTGACTTTCTGTACGAAATAATTTCTTCT
CTGCTCTGCTTCTTGGGGGATAATGATGTAAAAAAAAAAATGGCCTGTATTGGTTGTAGA
ATATTTGTAAACAAAAATTCCGCAGTATTCATCCCATCACTTAAAAAATTTATAATATTT
TCATTTTAA
>maker-gLs.1.0.scaf01181-exonerate_protein2genome-gene-0.0-mRNA-1 transcript offset:0 AED:0.39 eAED:1.00 QI:0|-1|0|1|-1|0|1|0|151
ATGTTGGTGTTTCTTAAGATTTCCTGTATGTTGGTGTTTCTGAAGGTTTCCTGTATGTTG
GTGTTTCTGAAGATTTCCTGTATGTTGGTGTTTCTGAAGATTTCCTGTATGTTGGTGTTT
CTGAAGGTTTCCTATATGTCGGTGTTTCTGAAGGTGTCCTCAGTTTTCCCTCACTTGAAT
AGTTTTGTACCACGTAGACCAACATCGCATGTATATCAACAAGACTTCCCAGCCCCCCCC
CCGGTTCCCCTTGCATATATTGCCTACGTTCTCCCGGCATTCATTAAACTGGATGGACAA
GGGTCCAGCGCGGCAGCTGAGCGAAATTGGGGGCTGGCCCTTGACGGTCTTTCAGCCTCC
CTTCCGCTACACAGGCCCGTAATGAGGGTCTTTTCAGGCGCCGCTGACGTGAAGGGTCTC
TCTAGCGGCTACTTGAAAACCTGGCACGAGGGCTAA
>maker-gLs.1.0.scaf01181-exonerate_protein2genome-gene-0.8-mRNA-1 transcript offset:0 AED:0.35 eAED:0.35 QI:0|-1|0|1|-1|0|1|0|73
ATGAAAGAATTCACTGACAAAAAGAAGAATGGGAAACAGTGGAGACCCTGGGAACAACTG
AATGACCTAGACTTTGCAGATGACATTGGACTTCTGTCTCTGTCCCACAATCATAAAGAA
ATGCAGGAAAAGACAAAAGATGTAGCCATCATTTCAGCTCAGCTCCGACTCAACATAAAT
AGAAGCAAGAAAAAGATTGTGAAGGTAAACTCAGCCAACTAA
>maker-gLs.1.0.scaf01181-exonerate_protein2genome-gene-0.5-mRNA-1 transcript offset:0 AED:0.38 eAED:0.38 QI:0|-1|0|1|-1|0|1|0|53
ATGCAGGGCACCACAAGCGGAGGGAGAAGAAGAGGAAGACAAAGAAAAAGGTGGGAGGAT
AACATCAAAGAGTGGACAGGACTAACACTGGGCGATGCAGTGCGTAGTGCTCAAGACAGA
GAGGAATGGAGGAGGATGGTTCACATGTCATCTGTGGCGTAA
>maker-gLs.1.0.scaf01181-exonerate_protein2genome-gene-0.4-mRNA-1 transcript offset:0 AED:0.35 eAED:0.47 QI:0|-1|0|1|-1|0|1|0|50
ATGAGATGCTTCAGAGGCATTTTTGGCATCTGCTATAGAGACCATATCTCCAATGATACA
GTGAAAGAAAGGGTTCGCCAGGCAATTGGGGAGTACGATAACCTACTGGCGTCTGTGAAA
AAAAACGCAAATTACAATGGTACGGCCACGTAA
>maker-gLs.1.0.scaf05516-exonerate_protein2genome-gene-0.1-mRNA-1 transcript offset:0 AED:0.05 eAED:0.06 QI:0|0|0|1|0|0|5|0|218
ATTTCCAGAAATCGTCTAGCAGAACTTCCTCATGAAGTTTGTGAGTACTTATTTGTAGAG
AGGGTCAACTGTTATCATAATGTCATCCGCTCCATTCCCGATGCAATACAACAATTACAG
TCACTTACACATCTTAATCTAAGTCGTAATCAGATGACAGTTTTGCCAACTGCCTTGTGT
TTCTTGAGTGCACTAGAAGTTTTATCAGTCAGCAACAACAAACTGGTGTCTCTTCCAGAA
GAGATTGGAAAACTGGAAAACTTGATGGATTTGGATGTAAGCTGCAACGAAATCTCTCAT
TTACCTTTACAAATAGGAGATTTAACCTCCTTGCGCAGTCTCAATCTCAGGCGCAACTTT
TTAGTCGAATTACCATTAGAAATCAGTCGGCTCCAGCTGTTCAGGCTGGATTTCTCAAGT
AACAGAATAGAGAGTATCCCGACAGTTTTTAGGAAGATGGAAACATTGGAGCAACTTCAC
CTGGACAACAACCCATTATCATCACCACCAGCTTATATATGCACAAAAGGAAGGCAGCAC
ATTATGAAGTATCTACAAATTCAAGCTATTAAGGAAGACAGAAAGAGGGGCATCATGGCC
AACAGTGATTCTGACATGAAACGTTTTGTGAGAAAATCTCTTCCGCCCCAGCAGTAA
>maker-gLs.1.0.scaf05516-exonerate_protein2genome-gene-0.0-mRNA-1 transcript offset:0 AED:0.07 eAED:0.07 QI:0|-1|0|1|-1|0|1|0|67
ATGGCGGCCTCTTATGGGTCGGGCTTGCAAAGCCCCCCTCCTATAGGGAGGCCTGTTGAT
CGCGTATTTGAGGAAGCACAGTTCACTGGAGAGGTTTATCTAAATGGAAGAAAGCTCCGG
GATTATCCTAAGTTATGCAGTAAATATGATCTGAGTGATACTATACATGTTGGTGAGTCA
TATTGTCGACCCCGGCTTAACTAA
>maker-gLs.1.0.scaf04440-exonerate_protein2genome-gene-0.0-mRNA-1 transcript offset:0 AED:0.16 eAED:0.16 QI:0|0|0|1|0|0|12|0|438
ATGGTAGATGCCATGGAGATGATGACCCTGGCCATCTTGACCCCTGCTCTTCACTGTGAG
TGGAGACTGGAGGGCTGGCAGGAGGCCTTGGTCACAACTGTGGTGTTCTGCGGCATGATG
TGCAGCTCGAGTGTCTGGGGGTCAATCTGCGACAAGTATGGCCGGAGAACGGAGCTGATC
TTGTGCTCCGTGATGACGTGTTACTTCAGCCTGCTCAGCTCCCTGGCACCCAGCTACATC
TGGATGCTCGTCCTTCGTGGGTTGGTGGGATGTGGGATAGGTGGAGCCCCACAAGCAGTT
ACACTCCTGACGGAATTCCTCCCCACGCAGTCGAGGGCGACTTGCGTGACCCTGATAGAA
ATCTTCTGGACAACGGGGGCGTGCTTCGAGGTGCTCCTCGCCCTGGTTGTGATGCCGACA
CTCGGATGGCGGTACCTGCTGGCGTACTCGGCTCTCCCCTTGTTTCTCTTCTGCGTATTT
TGTATGTGGCTCCCGGAGAGCGCCCGTTACAACATGACGATAGGTTACCACAACAAGGCC
CAGGAGACGTTGGAGAGGATCGCCAGGGAGAACGGGAAACCAATGCCACCTGGGATGTTA
GTGGAGCCGCAAATTCAGGGTGTGAAGCGTGGCAGATTCAGAGACCTGTTCATTAGAAGG
ATAAGGCTAACAACAATACTGATGTGGACCATCTGGCTAGTGAGCGCCTTCTCCTACAAT
GGAATTGTTTTACTCACGACCGCCATGTTTGAAAGTCCTGACGGTTGTCATGGTACAGAT
GTCCATTACAACCCTAACCCAACATGTTTCCTGGAGTGTAAATCTTTATCGTCTGAAGAC
TACATTGATCTCACTTGGACCACATTTGCAGAATTCCCTGGTTTGTTCATCACGGCTTTC
CTTCTGAACAAAATCGGTCGCAAGTACACGATGGTGGTGGAGTTTTTCCTCTTTACAGTG
GTGGTCATGCTGGTGAACATTTGTATGACAAGGGCTGTACTGACCTTCTTCTTGTTTGTT
GCCCGTGCCCTCATATCTGGGGCATTTCAGGGGGCTTATGTCTACACACCAGAGATCTAT
CCAACAGCCATCAGGGCTCTCGGTCTTGGGACCTGTAGCGGCATGGCTCGAATAGGGGCC
ATTGTTACACCTTTCGTAGCACAGGTTCTCCTGAAAGAGTCCACCTATGCGGCCATCTCC
CTGTACGGTGTGGTATCCCTCATAGCTTCCCTGGCCGCGTTCATGTTGCCATTTGAGACT
AAAGGGACGGACATGAAGGTCAGTTGCTCAATACGTATTCGGTTCGAGGTTATTTGA
>maker-gLs.1.0.scaf04440-exonerate_protein2genome-gene-0.2-mRNA-1 transcript offset:0 AED:0.32 eAED:1.00 QI:0|-1|0|1|-1|0|1|0|35
ATGGTACGGCCACGTAACAAGGAAACAAGGGCTTGCCAAAGAAATATTGCAGGGCACCAC
AAGAGGAGGGAGAAGAAGAGGAAGACAAAGAAAAAGATGGGAGGATAA
>maker-gLs.1.0.scaf18835-exonerate_protein2genome-gene-0.2-mRNA-1 transcript offset:0 AED:0.67 eAED:0.67 QI:0|-1|0|1|-1|0|1|0|49
ATGTTCTCTCCAATTTCTTATGTTCTTCACACAACTGAACTTGCCGAAAGGCTGATAGTT
CCAATCGCAGCGAGTACGATTTTTAATGTCCCCGTATTATTTCAACGCTCTTCTTTCTTT
CATCCATTTCCAGTTTGTGGTAGTTATTAG
>maker-gLs.1.0.scaf18835-exonerate_protein2genome-gene-0.0-mRNA-1 transcript offset:0 AED:0.35 eAED:0.77 QI:0|-1|0|1|-1|0|1|0|33
ATGCACGGAGCAACAACTGGAAAATACATTTTCACATGGAATTTCAAAAGCTTTTGCACA
TTATCACCTTTAGTGGAATCCGCTTCGATGTGTTACAGTTGA
>maker-gLs.1.0.scaf13027-exonerate_protein2genome-gene-0.3-mRNA-1 transcript offset:0 AED:0.23 eAED:0.23 QI:0|-1|0|1|-1|0|1|0|199
ATGTTATCTAAAGACTCGGAAATCCAATCTCACACAGGAAACACAGTTACCATCACTGGA
TCAATGTCAGAACATCATGGAGAACTTCGCTTGTACTTTACTGAAAGAGTCGACTGTCTG
CAAGCTAATTTTATATGCAGGATTAATTTTTTTAATGTAAATGGTGAAAAGGATTTCTCA
GAAAAGGCAACTGTGTCTAATCCTGGTGAAACGGATGTAAAAGATTTGTACATGAAATCA
CACATTTCTTTTGAACAAACGATCTCCGACAATAGTGGTCTGTTTCTAAAGAATTTAATC
TCACCAAATGCTCTTGTCCAAGAGAGTAATGACGCAATGTTTTTAAAACTAGAAGCCAAA
CTGAATGAAATGATGAATAAAGTAGAAGTCTGTGTTTCAAGGATAGAATTGACTCCAGAC
AACGATGGGCATGTAAACATGTCACAAATAGAGCGCTCATTAGAATTCATTTCTCAAAAA
CTTGATGATTTGTCGATGATTCAAAAGATGCAAGAAGAAATTCTTGTTAATTTTTCCAGT
TCACCTGCGTACTTACAACAACAAGAAAAACAGGTAAGTGTGACACCTAGAAATGCTTGA
>maker-gLs.1.0.scaf13027-exonerate_protein2genome-gene-0.0-mRNA-1 transcript offset:0 AED:0.23 eAED:0.23 QI:0|-1|0|1|-1|0|1|0|67
ATGTATGAAACAGGAAAAGCAGCACAAGTGGCAGCAGAAATGAGGTCTTACAAATTTACA
CTGCTTGGCATCTGTGAAACAAGATGGATACAAGCTGGACAAATAACGTTGGCCTCTGGA
GAAATGCTAATGTATTCGAGGCATGAGGATGAAGATGTTCCACAAACGCAAGTAAGCACT
TTAATGTTGTCAAAAAAATTATAG
>maker-gLs.1.0.scaf17257-exonerate_protein2genome-gene-0.0-mRNA-1 transcript offset:0 AED:0.11 eAED:0.11 QI:0|0|0|1|0|0|4|0|155
ATGGTCATACTAGGGGATGGCATCCACAACTTTAGCGATGGCCTGGCCATCGGTGCTGCC
TTCGCCAACAGTATAACAGGAGGTTTTAGCACATCCGTGGCTGTGTTCTGTCATGAGCTG
CCCCATGAAATAGGGGATTTCGCTGTGTTGCTCCGCGCAGGGATGACTGTTAAACAAGCA
GTTCTCTACAACTGTTTGTCTTCATTGCTTTGCCTGGTTGGCATGTTGATAGGTGTAGCC
ATTGGCAATATATCATCAGCCTCTTTATGGATATTTGCTACTGTAGGGGGGATGTTCCTG
TACATTGCCTTAGTGGACATGTTGCCCGAAATGAGTTCAGTTGACCCTAAGAAGGGAGAG
AATCCATTCCTACATTTATTTCTTCAAGTTCTTGGCATCTTGCTTGGATCTGGAATCATG
CTGCTTATTGCCCTTTATGAACATGACATCAAAAAGTCCTTTGGCTAA
>maker-gLs.1.0.scaf03089-exonerate_protein2genome-gene-0.6-mRNA-1 transcript offset:0 AED:0.32 eAED:0.32 QI:0|0|0|1|0|0|2|0|151
ATGAACTTCATTCGGGGACATGCACTCAATCACCGTAAGTTCCAGGATTTTCTTGAAGAA
ATTGATTCTGAATTCTTTGACTTGCCTTGTCACACAGCAGCGAGGTGGCTCAGCTGCGGT
AAATGCCTGTTTTGTTTTTACAGGCTCCGAAACGAAAAAGATGTTTTTCTCAGTAAAAAG
CTGTCAGATCATACCTGGCTGTCAGATCCTAGCTGGCTGTCAATGTTGTCATTTTTGATC
GACATCACATCCCACATAAGTGAACTCAACTTGAAACTTCTAGGAAAGGATAACCTCACC
TCTGATCTCTACAAAATCATCAAAGGATTTCGGAGCAAGCTGTCATTGTTTGAAGCACAA
TTGGAAGGAGAAGACGTTTTCCAGTTCCTTTGTTTCGAAGAGTTTTGCTACAATCGACGA
GGATGTCAATCTCGATTTTCCGAAAAAAATTATTAG
>maker-gLs.1.0.scaf03089-exonerate_protein2genome-gene-0.13-mRNA-1 transcript offset:0 AED:0.03 eAED:0.03 QI:0|-1|0|1|-1|0|1|0|121
ATGATACACAAGCTGAGCTCTCACAAACTGAGCTCTCAAACTGAGCTCTCACAAACTGAG
CTCTCACAAACTGAGCTCTCACAAACTCAGCTCTCACAAACTGAGCTCTCACAAACTGAG
CTCTCACAAACTAAGCTCTCAAAAACTGAGCTCTCACAAACTGAGCTCTCACAAACCGAA
CTCTCACAAACTAAGTTCTCACAAACCGAGCTCTCACAAACTGAGCTCTCACAAACTGAG
CTCTCACAAACTGAGCTCTCACAAAGTCAGCTCTCTCAAACTCAGCTCTCACAAACTGAG
CTCTCACAAAGTGAGCTCTCTCAAACTCAGCTCTCACAAACCGAGCTCTCACAAACTAAG
CTCTGA
>maker-gLs.1.0.scaf03089-exonerate_protein2genome-gene-0.7-mRNA-1 transcript offset:0 AED:0.10 eAED:0.10 QI:0|-1|0|1|-1|0|1|0|114
ATGGGAAACACCATACCAAGTGAGGAGCAACAGAGAGGGAGATGGAAGAAACACTTTGAA
GAGCTCCTGAACAGGCCTGAACCAAGAAATCCACCAGATATCCCACCAGCCGATAATGAC
CTGCTAATTGACTGTAATAGTCCCACCAAAGAAGAGATTAGCAGGGCCATTAAACAACTC
AGAAATGGAAAGGCTGCGGGACCTGATGGCATCCCAGCAGAGGCACTGAAGGCGGACCTG
GAAACCAGTGTGGAAATGCTACACCCTCTGTTTATGAAGATATGGGAAGAGGAGCAAGTT
CCTTCCGATTGGAAAGAGGGATACCTTATCAAGATCCCAAAG
>maker-gLs.1.0.scaf03089-exonerate_protein2genome-gene-0.3-mRNA-1 transcript offset:0 AED:0.13 eAED:0.13 QI:0|-1|0|1|-1|0|1|0|110
ATGCTCATGGACGAGGCGGAGGTGGTGGAGCGGGGTGCCCAGGGGCCCTACGTCGAGGGC
GTGGATTACAAACTGGGCAGTCTGCAGCTGGGACTTATATACGATTTCCAATCACTGACC
TTGACACTTAGGATCGTCAAGGCCAAGGACTTACCCGCCAAAGACGTGACGGGCACTAGT
GACCCGTATGTCAAAATCATGCTACTGCCCGACAAAAAACACAAACTCTTAACGAAGGTT
AAGAAAAAGAATCTGAACCCACACTGGAACGAATGTTTTCTGTTTGAAGGTAAGGTCAAG
AACATGTGTTCAGATGTGATTGGCATGGAATGA
>maker-gLs.1.0.scaf03089-exonerate_protein2genome-gene-0.0-mRNA-1 transcript offset:0 AED:0.46 eAED:1.00 QI:0|-1|0|1|-1|0|1|0|70
ATGACTCAGTCCCGTCTGCAGTATACAAAGAAGGGGGAACAGCTCTGTCCGAAAGGCTTC
ACCAGCTGTTCATACGTATGTGGCAGCAAGAGATCATTCCACAGGACTTCAAAGATGCAT
CTATTGTTTACCTGTACAAGCGTAAAAGGAAACCTTAATCATGCGACAACCACCGTGGCG
AATCACTGCTCTCAACTGCCGGCAAGATATTAG
>maker-gLs.1.0.scaf03089-exonerate_protein2genome-gene-0.1-mRNA-1 transcript offset:0 AED:0.38 eAED:0.38 QI:0|-1|0|1|-1|0|1|0|55
ATGCAGGTTAGAGTTCGGGATAACGGAGAGACGCCTAAACCATTTCCTGTAACAAACGGC
GTGAAACAAGGCTGTGTACTTGCCCCAACACTTTTCAGCCTCATGTTTTCCGCAATGCTG
ACCGATACATTCAGAGAGGGAGACGCTGGAGTTGGCCTCAGATACTGA
>maker-gLs.1.0.scaf00822-exonerate_protein2genome-gene-0.60-mRNA-1 transcript offset:0 AED:0.07 eAED:0.07 QI:0|-1|0|1|-1|0|1|0|248
ATGGCTCTCTATAGTGTCTTTTATTCCAATCTGATAGCTCGCTATAGGGTCTTTTATTCC
AATCTGATAGCTCGCTATAGGGTCTTTTATTCCAATCTGATAGCTCGCTATAGGGTCTTT
TATTCCAATCTGATAGCTCGCTATAGGGTCTTTTATTCCAATCTGATAGCTCGCTATAGG
GTCTTTTATTCCAATCTGATAGCTCGCTATAGGGTCTTTTATTCCAATCTGATAGCTCGC
TATAGGGTCTTTTATTCCAATCTGATAGCTCGCTATAGGGTCTTTTATTCCAATCTGATA
GCTCGCTATAGGGTCTTTTATTCCAATCTGATAGCTCGCTATAGGGTCTTTTATTCCAAT
CTGATAGCTCGCTATAGGGTCTTTTATTCCAATCTGATAGCTCGCTATAGGGTCTTTTAT
TCCAATCTGATAGCTCGCTATAGGGTCTTTTATTCCAATCTGATAGCTCGCTATAGGGTC
TTTTATTCCAATCTGATAGCTCGCTATAGGGTCTTTTATTCCAATCTGATAGCTCGCTAT
AGGGTCTTTTATTCCAATCTGATAGCTCGCTATAGGGTCTTTTATTCCAATCTGATAGCT
CGCTATAGGGTCTTTTATTCCAATCTGATAGCTCGCTATAGGGTCTTTTATTCCAATCTG
TCAGCTCGCTATAGGGTCTTTTATTCCAAAAGGGAATATATATTAACTAGTTTTAACGAA
AAAAATAATTTATACAAAAAAGCTTAG
>maker-gLs.1.0.scaf00822-exonerate_protein2genome-gene-0.13-mRNA-1 transcript offset:0 AED:0.26 eAED:0.26 QI:0|-1|0|1|-1|0|1|0|236
GTGCTACTGGACCAAAGTATTGTGCTACTGGACCAAAGTATTGTGCTACTGGACCAAAGT
ATTGTGCTACTGGACCAAAGTATTGTGCTACTGGACCAAAGTATTGTGCTACTGGACCAA
AGTATTGTGCTACTGGACCAAAGTATTGTGCTACTGGACCAAAGTATTGTGCTACTGGAC
CAAAGTATTGTGCTACTGGACCAAAGTATTGTGCTACTGGACCAAAGTATTGTGCTACTG
GACCAAAGTATTGTGCTACTGGACCAAAGTATTGTGCTACTGGACCAAAGTATTGTGCTA
CTGGACCAAAGTATTGTGCTACTGGACCAAAGTATTGTGCTACTGGACCAAAGTATTGTG
CTACTGGACCAAAGTATTGTGCTACTGGACCAAAGTATTGTGCTACTGGACCAAAGTATT
GTGCTACTGGACCAAAGTATTGTGCTACTGGACCAAAGTATTGTGCTACTGGACCAAAGT
ATTGTGCTACTGGACCAAAGTATTGTGCTACTGGACCAAAGTATTGTGCTACTGGACCAA
AGTATTGTGCTACTGGACCAAAGTATTGTGCTACTGGACCAAAGTATTGTACTACTGGAC
CAAAGTAACGTGCTACTGGACCAAAGTAGCGTAATATTGGACAAAATTAACGTGCTACTG
GGCCAAGGTAACGTATTACTATTTTTTCGAACAACAAGTTTTAGTATTTAG
>maker-gLs.1.0.scaf00822-exonerate_protein2genome-gene-0.40-mRNA-1 transcript offset:0 AED:0.07 eAED:0.13 QI:0|-1|0|1|-1|0|1|0|189
CTATCCATCTATCCATCTATCCATCTATCCATCTATCCATCTATCCATCTATCCATCTAT
CCATCTATCCATCTATCCATCTATCCATCTATCCATCTATCCATCTATCCATCTATCCAT
CTATCCATCTATCCATCTATCCATCTATCCATCTATCCATCTATCCATCTATCCATCTAT
CCATCTATCCATCTATCCATCTATCCATCTATCCATCTATCCATCTATCCATCTATCCAT
CTATCCATCTATCCATCTATCCATCTATCCATCTATCCATCTATCCATCTATCCATCTAT
CCATCTATCCATCTATCCATCTATCCATCTATCCATCTATCTATCTATCTATCTATCTAT
CTATCTATCTATCTATCTATCTATCTATCTATCTATCTATCTATCTATCTATCTATCTAT
CATCTATCTATCTATCTATCTATCTATCTATCTATCTATATATGTGTCCATATATCAATC
TATATATGTATCAATCTGTTTATCTATAATCTCTCTTTATATATATCTATCGAAACTGTC
TGCTGTCTGAGTCACCTTGTCTCTCTTTAA
>maker-gLs.1.0.scaf00822-exonerate_protein2genome-gene-0.1-mRNA-1 transcript offset:0 AED:0.28 eAED:0.28 QI:0|-1|0|1|-1|0|1|0|131
ATGGCTAAAATGAATCAGCGGGTGTGGAATAATCTCAATCTAAATGATAAAACAAAAATA
AGCGTCTATCAGGCATGTGTACTTAGTACGCTCCTATATAGCAGCAAAATGGAGACTACA
TATATCAGTCATGAGCGGAAACGCAACAGCTTCCATCAAAAATGTCTACGTCGCATTTTA
TGTATTCGATGGCAGTACAAGGTGCCAAACACGGAGGTCTTGGAACGTGCACAAATGTTT
AGCATATTCTCCGTTCTTAGTAAGAGGCGCCTTCGATGGTTAGGTCATGTAAGGAGAATG
GAGGAAGGTCGTATCCCAATCATACTGCTGTATAAAGAGTTGGCAGAAAGGACAGAGCTT
ATTGGACGGCCACGCCTCAGATTTATGGACGTTTGA
>maker-gLs.1.0.scaf00822-exonerate_protein2genome-gene-0.80-mRNA-1 transcript offset:0 AED:0.00 eAED:0.00 QI:0|-1|0|1|-1|0|1|0|114
ATGAGATGCTTCAGAAGCATTTTTGGCATCTGCTGTAGGGACCATATCTCTAATGATACA
GTGAAAGAAAGGGTTCGTCATGCAATTGGGGCGTACGATGACCTACTGGTGACTGTAAAA
AAACGCAAATTACAATGGTACGGCCACGTAACAAGGAAACAAGGGCTTGCCAAAGTAATA
TTGCATGGCACCACAAGAGGAGGGAGAAGAAGTGGAAGACAAAGAAAAAGATGGGAGGAT
AACATCAAAGAGGGGCCAAGACTAACACTGGGCGATACAGATCGTAGTGCTGAAGACAGA
GAGGAATGGAGGAGGATGGTTCACATGTCATCTGTGGCGCCCTAA
>maker-gLs.1.0.scaf00822-exonerate_protein2genome-gene-0.32-mRNA-1 transcript offset:0 AED:0.26 eAED:1.00 QI:0|-1|0|1|-1|0|1|0|99
ATAGATTTGTCATGTCATTGCCTCATAGCTTCGTCATGTCATAACCTCATAGATTTTTCA
TGTCATAGTCTCATAGCTTCGTTATGTCATTGCCTCAAAGCTTCGTCATGTCATAGTCTC
ATAGCTTCGTCATGTCATAGCCTCATAGCTTCATCATGTCGCAGCCTCATAGCTTTGTCA
TGTCATTGCCTCATAGCTTCATCATGTCGTAGCCTCATAGCTTCATCATGTCGTAGCCTC
ATAGCTTCGTCATGTTATAGCCTCATAGCTTCATTATGTCATAGCATCATAGCTTCGTAA
>maker-gLs.1.0.scaf00822-exonerate_protein2genome-gene-0.0-mRNA-1 transcript offset:0 AED:0.01 eAED:0.01 QI:0|-1|0|1|-1|0|1|0|69
TACATTCCCACAAGACAACTACGCTCAATTGACAATAGAAACTTCTCAATCCCAAGAACC
AAAACTAAGACCATCGGTGAACGCTCCTTCTACTTCCATGCGCCCACGTTCTGGAACCAG
CTCCCCTTCCACATCCGTCATTGTGAAACCTCGTCCATTTTCAAAAAGTCCCTTAAAACC
CATCTGTTTAGGTCCGCCTATGACCTGTGA
>maker-gLs.1.0.scaf00822-exonerate_protein2genome-gene-0.38-mRNA-1 transcript offset:0 AED:0.38 eAED:1.00 QI:0|-1|0|1|-1|0|1|0|47
CTGATCGCCCTTTCATGTCACTGCCTCATAGCTTCGTCATGTCATAACCTCATAGATTTG
TCATGTCATTGCCTCATAGCTTCGTCATGTCATAACCTCATAGATTTGTCATGTCATTGC
CTCATAGTTTCGTCATGTCATTAA
>maker-gLs.1.0.scaf00822-exonerate_protein2genome-gene-0.31-mRNA-1 transcript offset:0 AED:0.45 eAED:0.45 QI:0|-1|0|1|-1|0|1|0|18
ATGTCTTTGCCTCATAGCTTCGTCATGTCATTGCCTCATAGATTTGTCATGTCATAG
>maker-gLs.1.0.scaf00822-exonerate_protein2genome-gene-0.11-mRNA-1 transcript offset:0 AED:0.50 eAED:1.00 QI:0|-1|0|1|-1|0|1|0|3
ATGTGCTACTGA
>maker-gLs.1.0.scaf30777-exonerate_protein2genome-gene-0.0-mRNA-1 transcript offset:0 AED:0.12 eAED:0.13 QI:0|0|0|1|0|0|5|0|178
ATGGACACAAGGGGAAAGTTTACACTCAGTCTTGCATATAGTCCTGATGGAAAGTTTATA
GCCTCAGGTGCGCTTGATGGAATAGTCAATGTATTTGACATCACAACTGGAAAACTTATT
CACACCTTAGAAGGACATGCCATGCCCATTAGGTCTCTCTGTTTCTCACCTGACAGTCAA
TTACTGATCACAGCTTCTGATGATTGTCAGATTAAAATATATGACGTACAACATGCCAAT
TTGGCAGGCACATTATCAGGTCATGGATCTTGGGTTCTAGGAGTGGACTTTTGTGCAGAC
AACACCCACTTTGTTTCAGGGTCCTCCGACAAAACAGTTAAAATATGGAATGCAGGAACA
AGACAGTGTATTCACACATTTTATGACCATACAGATCAGGTTTGTAGTTGTTCTGGCATT
TCTCTAGCATCAAGTATGCCGAAAGAATCACAGAGTCATACAATTATACTTTACGATGAG
GTAAACAAATATAGGGTGTCTGGTTACCATGGCTGGGCAGAAACAGCTATGATATAA
>maker-gLs.1.0.scaf38322-exonerate_protein2genome-gene-0.0-mRNA-1 transcript offset:0 AED:0.37 eAED:0.40 QI:0|-1|0|1|-1|0|1|0|309
ATGCTGATATTGTATTATTTCCAAGTTGTCTGTGTGTCTGTTTCCATAGTCTGTCTGATT
CTTTCATTTGTAACATTTTGTCTATTTCCTTCTCTGCGATCTCTACCAGGTTTAAATAAC
ATGAGTTTGTGTCTGTCTCTGGCCATCGCCCAGACTTGTCTTCTGATAACAGTCCAATAT
GGGGTACACGGAGTTCTCCCCCCTATCTATTGTCTTCTTCACGCGATAGTCCTACATTAC
AGTTGGCTGGCGTCTTTCTTGTGGATGAGCGCGTGCTGTATCCACATGTTTCGTGTATTT
ACTTGTCATGGAAACCAATTTATAAATACCCGCTCTGATAAACAACGTCATCTCAAATAT
TGTCTTTACTCTTACGGTGTCCCACTTTTGATTGTGGCCTTCACCTTGGCCATCAACGCC
GCGTTAACTTCCGGTGCATCTTTGGGTTATGACGACATAACTTGTTTCCTAGACACCCGC
ACGTCTGCTATGAACATCGCATTGTCATTTCTACTTCCATTCTGTTGTATGGTTCTCACC
AATGGAGTTTTATTTGCACTGACTGTTCGAAGAATCATAATTGTATCCAGTGTATCAGAA
AGTGCAACAGGAAGAGGAGGTCAAGGTGTGATGACATACGTCAAACTGTCCACTCTGACC
GGTGTGTTCTGTATTGTAGCTGCCGTCTCGGTTTGGCTCAACAACATCCCACTTCAGTTT
GTTACGTCACCACTTATCGCCCTGCAAGGTGTCTTCATATTTTTCTCTTTCATTGTCAAC
AGCCGAGTTGGTAAACTCTATTATAACATCTTTAGTGGCAAAAACTCCCTCGATGGGCCA
TCATCCAGTGACAGAAGTGCAAGCTCGTTTATTACAAGTAAAAGACGAGTGATTCCGTCT
AGATCTGCAACAAAAAGCACGGACATTTAA
>maker-gLs.1.0.scaf08732-exonerate_protein2genome-gene-0.0-mRNA-1 transcript offset:0 AED:0.06 eAED:0.06 QI:0|-1|0|1|-1|0|1|0|98
ATGATCTCAAACAACAAGATATCCGTTGTCGTAGGAGAACCCGGCTCTGGCAAAAGTACA
CAGCTGGCACAGTACATTTATGAAGCTGGTCTCTCTGGTGATGGAATGATTGTTTGCACT
CAGCCGCGCAAGGTCGCTGCTGTAAGACTTGCAGAGTTTGTTTCCAAGGAGCTAGGAAAA
AAGGTCGGCAGTCTTGTGGGCTACAGAGTTGGAACAAAATCTATAGAGTCTGAGACTACC
AAAATCATATACTCCACCGACCACTGTCTACTTAATGAGTGTTTAAAAGATCCA
>maker-gLs.1.0.scaf01465-exonerate_protein2genome-gene-0.7-mRNA-1 transcript offset:0 AED:0.09 eAED:0.09 QI:0|0|0|1|0|0|10|0|427
AATGTGTTTTCAGCAGTGGTTGAAGGACGTGGACACGCACAAGGGGAAGTTGGAATTACA
AGCTTAGACCTAACACAATCTGTTCTAACACTGTCGCAATTTTCGGACTCTCAAACTTAC
CCTAAAACACTTTCAAAGCTGCAGTATATAAACCCTAAAGAGATTATTTTACCAAATACT
GTGTGTGAAACTGGAAATAACAGCAAATTATTTAGCCAGATTAAGAAGCAGTTTCCAAAT
CTACAGATAACGTCTGTCCACAGGCGTTATTTCAATGAAAGTAAAGGTTGGCCCTGTTTA
TATTTACCTGTTTTACGAGACAAGAGAGCCAGTAGCCATAGACTCTTTTCTACTTATTGT
TTATCTACTACAGCTGCTTTACTCAAGTATACTGAGTTCATACAGAATATCATATTTGCA
CCCAACTCATTAAAAGCTGTCTTTAAAGGATGTGAACACACTACTATGATCGACTCTACA
ACAGTAAAGAACCTGGAATTACTTCAAAATTCAAAAAACCCAATGAGCCAGAATAGTTTA
TTTGGTATTTTGAACTATACTAAAACACCTGGTGGAGGACGTCTGCTGAGATCCAATGTA
CTACAACCATGCAACGATGAAGATACTATCCGCCTACGCCAAGAAGCTGTTCTGGAACTA
ACAGAGAAAGAAGACTTATTTCATAATGTGCAAAGTTTGATAAGCAAGTTTGTAGATATA
GGCCACATTGTTAGCATTTGTGTACAGATACCAAAACAAGAAACTGTGAGGACGGCAGAG
AGCAAATTGAATTGTGTTATCTTGCTGAAGCATGTGCTGCAGTTGATAGGACCTTTTAGA
GAGTCTCTAGCCAACTTTGAAAACAATTTAATGAAAATGTTCTGTAAAGACCTTGCAGAT
GATACCTTTCAGAAAATTTTAGACAAAATTGCTCAAGTTATAACGGAGGAGACTCGTTTT
CAAAGAGGCCTTCTCCAGCAACGGACTCAAAAATGTTTTGCAGTTAAGGTAAGGTTGCTG
GATGTGGCCAGAAGAACTTACTCTGAACTAATTGATGACTTAAACAATATAGTGCAACAG
CTGGCTGAAAACTATAAGCTCCCTTTGCGAACTTCCTACAGCTCACTCAGAGGTTTTCAC
ATTCAGATGTCCGCTTCTGGTGCAAGCAGTGCTGACAACTTACCTCCTATTTTTATCAAA
GTCAACAAATTCAAGAATACTCTAAGCTTTACTACTGTGGATGTGGCAAAAATCCTTGAG
CACTTTGGGTCTCTGTATTGGTAG
>maker-gLs.1.0.scaf01465-exonerate_protein2genome-gene-0.0-mRNA-1 transcript offset:0 AED:0.04 eAED:0.05 QI:0|0|0|1|0|0|7|0|264
ATGAATCATCTGTCCTCAGTGAAGCATGTCATAATTGTTCTTTCTGGGAAAGGGGGTGTT
GGAAAAAGCACAATGGCAGTGCAGATAACCATGGGCCTCCATGCTGCAGGAAAAAAGGTT
GGTCTTTTGGATGTTGACCTATGTGGACCTAGTATTCCCAAAATGTTTAATCTTGAGGGA
CGTGACATACACCAATGTCCAGAAGGATGGTTGCCAGTGTATGTTGATAAAGAGCAAAGA
ATAGGTGTGATGTCAATAGGTTTTCTGCTACATGACTTGGATGACGCTGTTGTTTGGAGG
GGACCAAAAAAGAACGCAATGATCAAGCAGTTTTTAAGTGATGTTTACTGGCAAGATGTG
GACTATCTGATCATTGACACACCTCCAGGAACATCAGATGAACATATCACAGTAATGGAA
GCGTTAAGAGCGTACAACCCAGATGGTGCCATACTTGTCACAACACCTCAGGCTGTTGCT
GTTGGTGATGTGAGGCGAGAGCTAACTTTCTGTCACAAGACTGGGATACCCGTTGTCGGA
ATAGTTGAGAATATGAGTGGTTACGTTTGTCCTCATTGTTCAGAGTGCACAAATATTTTC
TCAACTGGTGGAGGTAAAGCTTTAGCCCATCAGAATAATGTCCCTTTTCTTGGAAGCATC
CCCATTGACAGGCACCTGACGCTCAGCTTGGACACTGGAAAAAACTTTTTAGAATCCAAC
CCAGGCTCCCCGGCACTGTCAGCAATAAATCACATGATCCAAAAGTTGATTGCCATCGAC
AAAGATTTGCCTTAG
>maker-gLs.1.0.scaf01465-exonerate_protein2genome-gene-0.3-mRNA-1 transcript offset:0 AED:0.09 eAED:0.13 QI:0|-1|0|1|-1|0|1|0|208
ATGTTCATCAACGCCGGCCTCACCCTTTACTTGGGGGTATTGCTCACGCAGGCAAGCGCT
AATACAGACGTGGCTATCGTCACAAAACCCAAGCAGCAGTACTGCTCATTCTTTGCGAAC
AGGGCTCCTCAAATTCAGCTAAATCTCAAGAACTGTACTTGGTTTAAAGAGAACAGCTGC
TGTCGACAGGAGGAAATTGATGCGATTTTCCCTAGGGTGAAACCACTTCGAGGGTCGTCA
CCGGCTTGCCAGAAGTACACCAACTACCTAATGTGCTACGTGTGTGCTCCTAACCAAAAC
AACTTCTACATGCTGGAAAGCCTAACCGTTTGTGAGGAATTCTGTGACGTTTGGTACGAC
GCGTGTCGAAGCGCAATTCTCAAAGGGTCGGTTATCAAAGAGCTGTATTCTAATGGATCT
GAATACTGCAACAGTCGCAGGTTTAAAGTTGAGCCTGCTCGCAAACAAAACTGTTTCTTT
TTTGACGCTAAACAGGACAAAAGTGATGGGAGTTCACTCCAGAGTTTCGGGAGAGACAAC
TTCTGGGTCAATGTTTTACTTTCAATGACTGTAATAACCGTAAACAGTTTTATGAAAATG
TTCGTAATTCCGAGAAAGTTCATGTGA
>maker-gLs.1.0.scaf01465-exonerate_protein2genome-gene-0.5-mRNA-1 transcript offset:0 AED:0.18 eAED:1.00 QI:0|-1|0|1|-1|0|1|0|162
CTGCCAAGTGACATACCTCTGCCAAGTGACATACCTCTGCCAAGTGACATACCTCTGCCA
AGTGACATACCTCTGCCAAGTGACATACCTCTGCCAAGTGACATACCTCTGCCAAGTGAC
ATACCTCTGCCAAGTGACATACCTCTGCCAAGTGACATACCTCTGCCAAGTGACATACCT
CTGCCAAGTGACATACCTCTGCCAAGTGACATACCTCTGCCAAGTGACATACCTCTGCCA
AGTGACATACCTCTGCCAAGTGACATACCTCTGCCAAGTGCTATACCTCTGCCAAGAGAC
ATAACTCTGCCAAATGACATACCTCTGCCAAGTGAAATACCTCTGCCGAGTGAAATACCT
CTGCCAAATGACATATCTCTGCCAAGTGACATACCTCTGACAAGTCACATACCTCTGCCA
AGTGACCTACCTCTTCCAAGTTCATCAATGATAACCAAAGAATTGTCTTGTACATTCTGT
AAGATGTAG
>maker-gLs.1.0.scaf11981-exonerate_protein2genome-gene-0.0-mRNA-1 transcript offset:0 AED:0.08 eAED:0.08 QI:0|0|0|1|0|0|2|0|80
ATGTTGTATGACAAAGATGCAGGTCACCACACATTTCTGGAAGATCTTTATGAATGTCAC
TCACGCAATGTTCCTGGGGGAAACTGGGGACCAGCCTCACGACCTTGGACTGATGTGAGA
GGTGATGCTCAGCCTGACATGAGGAAAGTCCAACTCCCTAGTGGATGGGAATGGGATGAT
GACTGGCAGATTGATTTGAACAGGGCTGTGGATGAAGATGGTATGTTGAACACAGAAATC
TAG
>maker-gLs.1.0.scaf01006-exonerate_protein2genome-gene-0.2-mRNA-1 transcript offset:0 AED:0.14 eAED:0.14 QI:0|-1|0|1|-1|0|1|0|365
ATGGCATCATCTAAACCTACATCTTCTATTGTTGAACCCACCCCAAACAAGATTGTTTTG
GACTGTCTGGAAGTCTTGCTTCCTGTACTGGTCAACATTGTGAATTGTAGCCTTCACTCT
GCCACAGTCCCACTCTGCCACAGTCCCACTCTGCCACAGTCCCACTCTGCCACAGTCCCA
CTCTGCCACAGTCCCACTCTGCCACAGTCCCACTCTGCCACAGTCCCACTCTGCCACAGT
CCCACTCTGCCACAGTCCCACTCTGCCACAGTCCCACTCTGCCACAGTCCCACTCTGCCA
CAGTCCCACTCTGCCACAGTCCCACTCTGCCACAGTCCCACTCTGCCACAGTCCCACTCT
GCCACAGTCCCACTCTGCCACAGTCCCACTCTGCCACAGTCCCACTCTGCCACAGTCCCA
CTCTGCCACAGTCCCACTCTGCCACAGTCCCACTCTGCCACAGTCCCACTCTGCCACAGT
CCCACTCTGCCACAGTCCCACTCTGCCACAGTCCCACTCTGCCACAGTCCCACTCTGCCA
CAGTCCCACTCTGCCACAGTCCCACTCTGCCACAGTCCCACTCTGCCACAGTCCCACTCT
GCCACAGTCCCACTCTGCCACAGTCCCACTCTGCCACAGTCCCACTCTGCCACAGTCCCA
CTCTGCCACAGTCCCACTCTGCCACAGTCCCACTCTGCCACAGTCCCACTCTGCCACAGT
CCCACTCTGCCACAGTCCCACTCTGCCACAGTCCCACTCTGCCACAGTCCCACTCTGCCA
CAGTCCCACTCTGCCACAGTCCCACTCTGCCACAGTCCCACTCTGCCACAGTCCCACTCT
GCCACAGTCCCACTCTGCCACAGTCCCACGTCTCTTCAAGGCGGCGGTCGGCCTCTGCTT
AAAAATGTGGCCTGGACCCTGCAAATGTCTGCAATAATTTACGCCTGGTCTCCAACTTAC
CCTTTGTATCTAAAACTCTTGAGAGAGTTTTGTCACAGCAGCTTATGCAGCATCGTAACA
CTTATGCCCTGCTTGATAAGTTTCAATCTGCATATCGACCTGGACACAGTTGCGAGACGG
CACTACTCTGGGTCATGA
>maker-gLs.1.0.scaf01006-exonerate_protein2genome-gene-0.0-mRNA-1 transcript offset:0 AED:0.10 eAED:0.16 QI:0|0|0|1|0|0|5|0|334
TTGGAGCCTGTTGTAAATGATCAACCTCTTAGCCCAGCTTCCCTTTCATACAAATCTCTT
CTTGATTGTCTCCCTGCGCAACTTCATCCTTCCCATAAAGGCGATAAAAAAAATAAAAGT
TTAGCTAGTAGTGGAAGCAGTAGTAGTCTTCTTGGTGCTTCTCTGACCAGCTCATTGAGT
ACAGAAACAGTAGAGAGACGTACAAGTGTAAGGTCAACAGAGTGTGCATTCCGATACAAG
CAGATTGTAGTAAAGAAATGTTTTCGTTACACTCAAATTTGGTTGAACACACAGACTGTG
ATGAAAAATGCTCTAAATCCTCAGGTAATACAAGAAGTTGTGTCTGCACTCAATTCAGCA
AAATATGATGATAGTCACTTAGTCTTGTTCTCTAGCTTAGGAAATGTGTTCTGTTCTGGA
ACAGATCTTCATTTCCTTGTATCAGGAGAACGCAAGATGTCAGCCCGGCAGATGACTGAT
GCCATACGGGAGCTGACGAAAACATTTATCACATTCCCCAAACCAATCATTGCCGCTGTT
TCTGGAGCAGTTGTGGGACTTGGTGTATCATTACTTGCCCTATGCGATGTTGTCTATGCG
AGCGACAAGGCATCTTTCCACCTTCCTTACTCTCAACTATCTCAAACGCCTGAAGGATGT
TCATCATTCACTCTGCCATTAACTGTGGGACTTCCTTCAGCAAATGAATTACTATATGGA
GGTAGGAAGATCACAGCAATGGAGGCATATCAACAAGGACTGATTTCTCAAGTATTCTGG
CCAACATTAATGATGCAAGAAGTCATTCCAAGAGCTCAAAACATGGCAGCTTGCTCAGCA
AAGGCCCTTGAAGCAACTAAACTACTCGTACGCAGTCATCATCGAACTAAAATGGAGCTC
ACCAATGAAACAGAGTGCAATCTGCTTTTTGAGCGATGGACCTCTGCAGATTGTCAACGA
GCCATTGAAGCCTATCTGAGCATTGAAAAAAACTGGACCTTCTAA
>maker-gLs.1.0.scaf01006-exonerate_protein2genome-gene-0.1-mRNA-1 transcript offset:0 AED:0.46 eAED:0.46 QI:0|0|0|1|0|0|6|0|281
ATGACTAAACCAATGCAGCTCCTCTACAAGGGGACCTTGAGGGTTCTGCTGGTTTTACTT
CATGATTTCCCTGAATTTCTCTGTGACTATCACTACACTTTCTGTGATGTTATTCCACCC
AACTGTATTCAGATGCGCAACCTTATTCTTAGTGCTTTCCCTCGCACAATGAGACTGCCA
GATCCATTTACTGTCAATCTTGTTGTGGAGCACCTGCCTGATATCAACAAGGCACCTAGG
ATTTTAACAAATATTGTCTCACTTATTCAGCCAGCTTCTTTCAAAAAGGATTTGGACTCT
TACTTAAAGACAAGATCACCAATAACGTTTTTGTCTGAGCTAAAGAGCAATCTGCAGGCA
AATCCTCAGGGAAGCCGCTATGATATCCCTCTGATAAATGCATTGGTGTTGTATGTGGGG
ACACAAGCAATCCCACTGCTTCAGAATAAGGGAGTCAGCATGAGCACCATAGCACCAAGT
TCTCACATGGATATCTTCCAAAACTTGGCTGTTAATTTGGACACTGAAGGACGCTATCTA
TTTTTGACTGCTATAGCCAATCAACTGAGGTACCCTAACAGTCATACCCACTACTTCAGC
TGCACTCTCCTATATCTGTTCAGACAGGCCAATGATCAAACTATTCAGGAGCAAATAACA
AGGGTGCTCTTGGAGCGTTTGATCGTCAATCGACCTCATCCATGGGGTTTGCTCATCACC
TTCATTGAGCTGATCAAAAACCCAAACTTCAAGTTCTGGGAGCATGAGTTTGTGCGTTGT
GCTCCTGAGATTGAAAAGTATGTAAGAACAGGCAATATTTCATGGAGCGCTGGCAGTAGT
GCATAA
>maker-gLs.1.0.scaf01006-exonerate_protein2genome-gene-0.22-mRNA-1 transcript offset:0 AED:0.10 eAED:0.10 QI:0|0|0|1|0|0|3|0|101
ATGAGGGCAAGATTTGATGAAAACAAAAACGAAATCGATTTGAGAAAAGCTAAAAAAATA
CTTTTAGATGGACAAAAAGAGCTTTTCCTCAAGTCACACCCACAACCTATTAAATTCCCT
CTTTCTCCAGGTGGTGTAGCTTATCAAAGGACATCTCCTGCCCCTGATTGGCTTTTGGAC
ACATGGCATCCTTTCGAGAAAGCTCAGTACCCTGAGTATTTTGCTCTTCGAGAAATCAGA
AAGAAAGAATTTATTGAAAGATGGGAAAAGCAGTATGGTAAAGCTGAGTCTGAAGTCAGC
CATTAA
>maker-gLs.1.0.scaf01006-exonerate_protein2genome-gene-0.23-mRNA-1 transcript offset:0 AED:0.05 eAED:0.05 QI:0|-1|0|1|-1|0|1|0|47
CAGAAAACAGATCCAGAGGGAAAGCCAACATTATCTGCTCACCCTGCTCGATTTTCACCA
GAAGACAAGTATTCTCGTCACAGGATCATTACTAAAAAACGATTTGGACTTCTTCCAACA
CAACAACCTAAGATCGTTTTATGA
>maker-gLs.1.0.scaf08757-exonerate_protein2genome-gene-0.0-mRNA-1 transcript offset:0 AED:0.09 eAED:0.09 QI:0|0|0|1|0|0|5|0|495
ATGTTAAGGTTGGACAGTGGAAGCAGCAACGGTAGCAACCTAAAAACGTATGTGGACAAT
CCCACGAACAGGAGTCTGGGCAGAGTTGGTTTGGAACATGGGACAGCCGTACATTCTAGA
AAAACGTATGTGAACAACCCCATGAACAGAAGCCTGGGTAGAGTTGGTATGGAGCATGGA
ACAGCTGTACATTCAAGAAGGAACTCACCTGGCAAGGTCTATGTGGACAACAGTTACAAC
AGGAAATACAACCGTGTTGGAAAGCCATTAGGAAGCATGCCCATACCAGCTGAGGAAAGA
GTCTACAAAGACACACCTTTAAATCGTCAGCTTGGCAGAGTTGGACTTCCTTGGGGGACA
TATGTTAACAAGGAAAAACCGCAGACAGCATTATTACAGAAGATAAAGGCTCTTCAAGGG
GTAAGGATGAATGATGTACCAGAACACATCGCGGATGACTATGAAAATGATGCCAATGCT
CAAGATTTCATAAACCAATACTTGGAGATGGTGGATCGTGAGAGAAATGTTGCTACATGG
CTGGAAGAAAAGCCTGGATCCTGGAATCCCCATGAACACACTTCCCGGCAAGTGATAGAA
AAGTACAGAGGAAAAATCATTGATTATAATGAACTGAGGATCATGATTCAGATCGGCCAT
GGTGGGTTCGGTGACGTCTTCATGGCTGAGTGGGTGGAGGATCAGCTGGTGGCTGTAAAA
AAACTCAGAGTACAGCGGGTCTCAAAGAAACGATTGAAGCAGTTTGAAGATGAGATAAGC
TTGTACTGCCAGCTTGATCACGTGAATATTGTCAGGTTTTTGGGAGCGTGCATTGTTCCT
CCAAACCTTGCGATAGTCATGGAATACATGGACCTGAGCTTGTATGAAGCATTGCACATC
AATCAGTTTAAAAAGGTGGACTTTACAAATGATGACAAGATCAATATGATGAGAGATGTG
GCAGATGGAATGGCTTACCTGCATTTCATTAAAATAGCCCATTGTGACCTCAAGACCCAG
AATGTATTGCTCAACAACGTACCTGGTAAGCAATCCACAGATGCTAAACAAACAGTCTTA
GCTAAAATCACAGACTTTGGTTTGAGCATGATGAAGTCTGATGACGAGACTAGCACATCA
GGTATGATGGCTAGATTTATTGGCACGCCCCGCTATTCGGCACCTGAAGTTCTGCGTGGA
GAATTGCTGAATGTGGATCAACTGATGCAGGCAGACATTTACTCTCTGGGACTTGTTATC
CTCGAGCTGGTCATTGAGGAGATTGCATTTGAGAATTTAAGTCTCCATCAGCTGCGTACA
CAAGTTGGAGAAAAAGGTTTGAAGCCCAGCATCTCTAAAAATCTTCAAATTAACCATGAG
CTGCTAACAAAACTCAGAAATTGCTGGAGTTTTGACCCTAGTGGAAGGCCAGGTGCAGAT
GTATTCTCCCTTTTTGCCAACAGTTTCAATGATTTTATTATTTATTAA
>maker-gLs.1.0.scaf11869-exonerate_protein2genome-gene-0.0-mRNA-1 transcript offset:0 AED:0.19 eAED:0.20 QI:0|0|0|1|0|0|2|0|63
ATGACAGACAACAGACAGACAGACATACATACAGACAGACAGACATACAGACATACAGAC
AGACATACATACAGACATACATACATACATACATACATACATACAGACATACAGACAGAC
AGACAGACAGACAGACAGACATACAGACAGACAGACAGACATACAGACAGACATACAGAC
ATACAGACA
>maker-gLs.1.0.scaf08305-exonerate_protein2genome-gene-0.0-mRNA-1 transcript offset:0 AED:0.22 eAED:0.22 QI:0|0|0|1|0|0|10|0|523
ATGTTGCTGGTTGGAATGACTTCAGCCGACTTCCAACTGACTATACTTCACACGAACGAT
GTCCACTCCAGGATAGATCAGACGGACAAACGCAGTGGACCGTGTAACGCAGAGCTGTCG
GAAGCTGGAAAATGCTTTGGTGGTGTGGCTCGCATCCGCACGATGGTAAAGATGTTAAGG
GCCAAATATGCCGACCAGACACTACTACTGGACGCTGGGGATCAGTTCCAGGGGACCTTG
TGGTTCTATACGTTTGGTGGAATAGTGACCGCCGAGTTCATGAATCACATCGGATATGAC
GCTATGGGAATCGGAAATCACGAGTTTGATGAGGGCATTGAAGGACTGGAGCCTTTCGCC
AGGAAGGTGACGTTTCCGTTGTTGTCCAGTAACATGAACCTGGACAACACACCTAAGCTG
AAAGACATCATCCAAAAATCAACCGTCCTGACTGTCAACGGGCAGAAGATTGGCCTGGTC
GGCTACACCACGGCGGAGACACCTTACATCTCAAGAGCTGAAACCGTGACATTCAGCAAG
GAGCTGGAAGCAGTCCAGGCCGAGGTCGACCGGCTCACCCAGCAGGGAGTCAATAAGATC
ATCGCTGTCGGACACGTGGGGTTCCCTGCTGACCTTGACCTCGCCAAGCGCCTGAGGAAT
GTTGACGTCATCGTGGGTGGACACACCAATACTTTCCTTTACAACGGCACTGCGCCATCC
AATGAGGTGGTCGGAGGCGTTTACCCGACTGCGGTGACGTCAGACAGTGGACAGCAGGTT
CTCGTCGTCCAGGGCTACGCTTATGGGAAATACCTGGGCGAGCTGCACGTGACGTTTAAC
GACGAAGGGATCGTGACGTCATGGTGGGGAAATCCGATTCTTTTGGACAAGTCAGTGCAA
CAAGATCCGGAGACTTTGGAAATCATTGCAAAGTACACGCCAGCTATCAATAAGCAGAAG
ACCACCGTCGTGGGTCAAAGTTATGTTGACCTTTTGGCTGACGTCATCAAATGCCGGACC
ACGGAGTGCAATCTAGGTAACCTCGTGGCTGATGCCATGCTACGGTACAACTTGCTACAC
ACCAGCGACTCCTGGAGTGAAGTCAGCATGTCGGTTGTAAATGCTGGCAGCTTCAGGGCT
TCTATAAATACAGGTAACATCACGACCGAGGCGGTGATCTTCGTCCAGCCGTTCCGCAAC
ACGGTGGACATCGTAGAAGTCTCTGGCCAGACCATCAAGGACATGTTTGAGTACTGCGCT
GAGAAATGGACCGAGCTTCCAGATAAGCCATTCCAAATTTCAGGACTGCAAGTGACCTAT
GACGTAAGCCAACCCGTCGGGTCAAGGGTCGTTGAGCTCCTAGTGACCTGCACCAAATGC
AAGGTTCCCAAGCTAGAGCCAATCAGCGCAGACAGAGATTATAAACTTGTGACCAGCTCT
TTCATCCTCAATGGCGGCGATGGTCTCAGCATGTTTCCAAAGGAGATCAAAAGCCGACAA
CCAAGAGGTAACGTATTTACTAGAAACGCAGGGATAACAACAACTGGAGGGTACATGCAG
ATTCGCATGTGA
>maker-gLs.1.0.scaf08995-exonerate_protein2genome-gene-0.0-mRNA-1 transcript offset:0 AED:0.15 eAED:0.25 QI:0|-1|0|1|-1|0|1|0|290
ATGATCTTGTCCTTTTCTCGCATACCCAACAAAAGATGCAGGAGAAAACCAGAACTATTG
CAGCCATTTCTGTATATATTGGTCTTAAAATACACAAACGAGAAGAGCAAGGCCCTCGAG
GTCATTGCCACCAATACAGCACCCATCAGACTCGAAGAGGCGGAGAGTTTTGTCTATCTT
GGCAGCATCGTGGACAAGCAAGGTGGGACGGAAGCTGATGTCAAAATAAGGGTTGGAAAG
ACATGGGCAACCTTCCAACAACTCAAGAATATCTGGGTCTCGAAACACTTGAGTAACAAC
CTCAAGATCAGAACCTTCAACACCACGATGAAACCTGTTCTACTATATGGGGCAGAGACA
TGGAGCACCACTGCTGTGAATATGAAGAGAATACAGTCCTTCATCAAAAACTGCCTAAGA
AGGATTGTCGGGATTCACTGGCCTGTCAGAAACAGCAACCAGAAACTGTGGCAGGGGACA
AAGCAGAAACCGGTAGAACAAGAGATCCTCCAGAGAAGATGGAGATGGATTGGTCATACT
CTCAGGAAACCTGCTTCAAGCATAGCTAGACAAGCCCTGAACTGGAACCCTCAAGGAAAA
CAGACAAGAGGCAGGCCGAGGAACACTTGGCGTCGTGAAGTTGAATCAGATACCAAGAAA
CTTGGCCACACTTGGGGGAAGTTGGAGAGATTGGCTCAGGATCGTGATGCCTGGAGGACT
CTTGTAGGCGGCCTGTGTCCTAGGAAGGATCCTCGAGGACGAAGAGGCGAAAGAAGAAGT
ATATTTCCCACCACTGAGATAATTCAAGGTATTATTTTTAAAACAATTCAGATAACTAAA
GGCTACAAATTTTACAACCATTCAGATCACTAA
>maker-gLs.1.0.scaf07811-exonerate_protein2genome-gene-0.0-mRNA-1 transcript offset:0 AED:0.48 eAED:0.51 QI:0|0|0|1|0|0|3|0|216
ATGAATCAAAATGAGATAAATCTAAAGGAGATAAACATCCTACCATCCTTCCATCCTACA
ATCCTTCGATCCTACCATCCTCCCATCCTACCATCCTACCATCCGACCATCCGACAATCC
TACCATCCTACGATCCTAGCATCCTACCATCCTAGCATCCTACCATCCATCCATCCTTCC
ATCAATCAATCCATCCATCCATCTATCCATCCATCTATCCATCCATCTATCCATCCATCT
ATCCATCCATCTATCCATCCATCTATCCATCCATCTTTCCATCCATCTATCTATCCATCT
ATCCATCCATTCGTTCATCCATCCATCCATCCATCTATCCATCTATCCATCTATTCATTT
ATCAATCCTACCATCCATCCATCCATCCATCCTTCCATCAATCAATCCATCCATCCATCT
ATCCATCCATCTATCCATCCATCTATCCATCCATCTATCCATCCATCAATCCATCCATCT
ATCCATCCATCTATCCATCCAACTATCCATCCATCTATCCATCCATTCGTTCATCCATCC
ATCCATCCATCCATCTATCCATCTATCCATCTATTCATTTATCAATCTATCCTTCTTATC
ATCTATCCACCAAACCACCCGATTACCCATTCAGCCATCCTACCATCCTAA
>maker-gLs.1.0.scaf46276-exonerate_protein2genome-gene-0.1-mRNA-1 transcript offset:0 AED:0.23 eAED:0.23 QI:0|-1|0|1|-1|0|1|0|127
ACTGAATACTGTTCAGAGCTGTATAATGAAAGTATAAAGATAGATCCAGAGATCCTTAAT
GTCCCTCCAGCAAAAGACAATGATAACTACCCTATTCTCCGTGCAGAAGTAGAAGCAGCA
GTCCAAGCACTCCAAACAGGAAAGGCTGCAGGAGCGGATAATATCCCTGCCGAGTTGGTG
ACACAAGGAGGAGAAGCAATGATAAGTGCCCTAATCAATATTTGTATCAAAATATGGCTT
ACAGGAGAATGGCCCAAACCATGGACCCAATCACTCATCGTCACCCTTCCCAAAAAAGGT
AACCTACAGCTATGCCAAAACTATCGCACCATTAGCCTAAGAAGCCATCCAAGCAAGGTC
GTGCTGAAGGTCACATTGAACTGA
>maker-gLs.1.0.scaf46276-exonerate_protein2genome-gene-0.0-mRNA-1 transcript offset:0 AED:0.26 eAED:0.26 QI:0|-1|0|1|-1|0|1|0|39
ATGCTCCAGTCTCTTCATAATGATTTGATAAACGACCAAGGGAAATTGAGAGTAATAATC
ATCAAAGCAAATGGAAATGTCTTCAGTGCTGGACATGACCTTAAAGAATTGGTTTGTTAA
>maker-gLs.1.0.scaf14460-exonerate_protein2genome-gene-0.0-mRNA-1 transcript offset:0 AED:0.34 eAED:0.34 QI:0|-1|0|1|-1|0|1|0|63
ATGGAGGAAGGCCGTATCCCAAAGTTGCTGCTGTATGGAGAGTTGGCAGAAGGGACGCGA
CTTATTGGACGGCCACGCCTGAGATTTATGGACGTTTGCAAAAGAAGCATGAGAGGAGCC
AACTTTGAAATAAAAAAATGGGAGATCATTGCCGAACAAAGTTCCGAATGGCGAAGAGCA
GTATATGAATGA
>maker-gLs.1.0.scaf10803-exonerate_protein2genome-gene-0.0-mRNA-1 transcript offset:0 AED:0.37 eAED:0.37 QI:0|-1|0|1|-1|0|1|0|104
CTCGTCGCTAAATCTGGGAAAAATCATACTATAGGAGAGAAGTTAATCAAACGAGCAATA
GCACCATTTCTTAAAACGGTTGTGGATAAAGATGACAACGATTTGCAAACTAAGCCACTC
AGTAACAATACTATTAGCAGAAGAATAGACGAAATGAGTGAAGACATTGAAATACAACTT
GTTGAAAAGCTGAAAACAAGAAAATTCTCAGTGCAAATGGATGAATCATCTCTGAGAGAC
AGTGAGGCTGTATTGATAAATTACATAAGATATATTGATAAAGGGGTATTTTGCTGGAGA
AATGTTGTTCTGTAA
>maker-gLs.1.0.scaf20515-exonerate_protein2genome-gene-0.1-mRNA-1 transcript offset:0 AED:0.39 eAED:0.39 QI:0|0|0|1|0|0|2|0|84
ATGCTAATGTACTCGGGGCATGAGGAGGATGGCACAAGATGCATTGATTGGATGGGAAGC
ACATGGACCAAGAATAATAAAATAAAGATGAACATAATACAATGTTACGCACCCACCAAC
CATAGCAAAGAAGAAGAGAAAGAAACATTCTACAATAGACTACAAGCAATAATAGAAAAA
TTCCCAAGTAGAGACCTGAACATTTTAATGGGAGACCTAAATGCCAAGATCGGAAAAAAA
CAACAGTGGGTATGA
>maker-gLs.1.0.scaf20515-exonerate_protein2genome-gene-0.3-mRNA-1 transcript offset:0 AED:0.44 eAED:0.44 QI:0|-1|0|1|-1|0|1|0|49
ATGGGACGCCATGGTGTAGGAGAGAGAAATGAAAATAGAGAAAGGCTAGCAGACTTCTGC
GCAACAAATGACCTTGTTATTGGAGGCAGCGAATTCCAACATAAAAACATCCACAAAATA
ACATGGGTATCCCCGGACAACAAAACGTAA
>maker-gLs.1.0.scaf20515-exonerate_protein2genome-gene-0.0-mRNA-1 transcript offset:0 AED:0.31 eAED:1.00 QI:0|0|0|1|0|0|2|0|30
ATGGAACTCTCACGACCGACAAACCGTGTGGAAACTTCTTCGGCACTATGGATTACCAGA
AAAACTAGTCGGGATCATTCAGAGTTCTTATGA
>maker-gLs.1.0.scaf38020-exonerate_protein2genome-gene-0.0-mRNA-1 transcript offset:0 AED:0.05 eAED:1.00 QI:0|-1|0|1|-1|0|1|0|79
ATGTCACTACTGTATGGGGTTGTTTCAGATGTCACTACTGTATGGGGTTGTTTCAGATGT
CACTACTGTATGGGGTTGTTTCAGATGTCACTACAGTATGGGGTTGTTTCAGATGTCACT
ACTGTATGGGGTTGTTTCAGATGTCACTACTGTATGGGGTTGTTTCAGATGTCACTTCTG
TATGGGGTTGTTTCAGATGTCACAGCTATATGGGGTTGTTTCTCGTTTCTGGTGAAATAA
>maker-gLs.1.0.scaf01145-exonerate_est2genome-gene-0.29-mRNA-1 transcript offset:313 AED:0.33 eAED:0.33 QI:313|1|0.83|1|0|0|6|0|192
TTTTCGACAAACAACACGAGGGGTGGTGGTGGTGGGGGTGGGTGAGCCTGCTCTGTGTAT
AAATAACGGTGTTGACGGTGGCCGGCGTAGATGTCCACTCTCTTGTTCGACGGTAACAAT
TTAAGACGGTCACATAGTATTGAAAGCAGGTACATTAACAAGGAGAGAGAAACTAAAATC
GAAAGAGAGAGAGAGACAACAAGACAGCGTGAAGCAATACTTAGACATCGGAACGATCTG
ACGCTCGTTACACTTTTCGGGGGACGTCCAAACAGGGGAATCATTGTCAAGTCCATTCAC
GTCAAAGATTGCAATGAATACTCCCATCAAGATGTCTGCATTGACATCCTGTCTGGTCTT
AATGGCATGCCTGACCCCGACGTCATGCAGCTCCATATCAGACCTGGAATATATGAAGAT
GAGGTCAGACCTGATTTCACAAGAGGAGCACATGAGAATTGGGGGGAACCTGGTGTTGTC
TCCCAAGGAATGCATCGTCAATGACGTCTTCATGAAGGAAAAACGCCAGATGATAGAGAA
CAGTCTGCTCAACAAGACAGTGTTTAAAGTTGCTGACAGCATTTACCTGTCTAAAGCGTT
CATTGAAGAGACCAATGTATTCAAGATAATTCAACGGATGCCGAAAGGAGCTGCCCTACA
TAATCATGACCAGTCCATGGTGAGCGCCCAGTGGATTGTGAAGAATGTCACCTACCGAAA
TAACGTGTTCATGTGTGCAAGAAATGGCTCTCTTATATTTAAAGTCCTCAACCATTCCAG
TGCAGATGTGGCATGTCTCTGGAAATCCGTCATGGAAGAAAGAAAGGCATCGGGAAATCC
CGACAAATTTGATGACTATCTTCTACAGAATCTGAGCATGCTGGCTACT
>maker-gLs.1.0.scaf01145-exonerate_est2genome-gene-0.29-mRNA-2 transcript offset:313 AED:0.33 eAED:0.33 QI:313|1|1|1|0|0|4|86|165
TTTTCGACAAACAACACGAGGGGTGGTGGTGGTGGGGGTGGGTGAGCCTGCTCTGTGTAT
AAATAACGGTGTTGACGGTGGCCGGCGTAGATGTCCACTCTCTTGTTCGACGGTAACAAT
TTAAGACGGTCACATAGTATTGAAAGCAGGTACATTAACAAGGAGAGAGAAACTAAAATC
GAAAGAGAGAGAGAGACAACAAGACAGCGTGAAGCAATACTTAGACATCGGAACGATCTG
ACGCTCGTTACACTTTTCGGGGGACGTCCAAACAGGGGAATCATTGTCAAGTCCATTCAC
GTCAAAGATTGCAATGAATACTCCCATCAAGATGTCTGCATTGACATCCTGTCTGGTCTT
AATGGCATGCCTGACCCCGACGTCATGCAGCTCCATATCAGACCTGGAATATATGAAGAT
GAGGTCAGACCTGATTTCACAAGAGGAGCACATGAGAATTGGGGGGAACCTGGTGTTGTC
TCCCAAGGAATGCATCGTCAATGACGTCTTCATGAAGGAAAAACGCCAGATGATAGAGAA
CAGTCTGCTCAACAAGACAGTGTTTAAAGTTGCTGACAGCATTTACCTGTCTAAAGCGTT
CATTGAAGAGACCAATGTATTCAAGATAATTCAACGGATGCCGAAAGGAGCTGCCCTACA
TAATCATGACCAGTCCATGGTGAGCGCCCAGTGGATTGTGAAGAATGTCACCTACCGAAA
TAACGTGTTCATGTGTGCAAGAAATGGCTCTCTTATATTTAAAGTCCTCAACCATTCCAG
TGCAGATGTGGGTACGTATTTTCACCTTTGATTGCTCTGAGAAGGTCAAAGGTGGTGTCG
GTGGTAAACGTTTGGTCCTGGAGTCTGTCATGCTTTTGCAATTTAAAAATGCAACAA
>maker-gLs.1.0.scaf01145-exonerate_protein2genome-gene-0.5-mRNA-1 transcript offset:0 AED:0.18 eAED:0.18 QI:0|0|0|1|0|0|5|0|254
ATGCACGACCTCCACGACTCCAAGATCTCGTTCTTCTTCTACCAGGCCATGTTCGCCTCC
ACCGCCACCACCATCGTGGCCGGGGCTGTCACTGAGAGGTGTGAGTTCAAGGCGTATCTC
ATCTACAGTTTCTTTCTCACGGCCTTCATTTACCCTGTGGTGACCCACTGGGGGTGGACC
ACCCAAGGATGGCTGTACCAGGGTTACGACTTTGAGATCCACGGTGTCATGGAAACAATT
AGATATGAGGACTACGGTGGTAGTGGACTGGTCCATCTTGTCGGAGGGAGCGCTGCTTTT
GTCGCCACGTGTTTTCTTGGACCTCGCATTGGAAGATTTCACAAGGAGACCGGAACAGCC
GTTCCCATCAGAGGCCACTCCATTGCTTTGGCAACCCTGGGCATTTTCGTGCTGCTGTTC
GGCTTCATGTCCTTCAACGCCGCCTCTCAGCTCCACATCACTCAACCAGGGGACGCGTCC
GTCATCAGCTTGGCCGTCTTCAACACTCTGATCTCAGCCAGTGTCGGTGGTTTCGCTTCA
CTGATCACGCATAGAGTTGGACTTTTCGGCAACACTTGGAACATAAACGCAGTGATTAAC
GGCGCCTTCGTCGGCATGGTGGCCATCTGTGGGGGCTGTAATGCCATGAGACCATGGGCG
GCAGGCATCGTCGGCTTCGTGGCTTGTTTCATAATGAAAGGCTTGGAGAGGGCTCTCATT
AAACTTCAGATCGATGATCCACTCAACGCTGTAGGAAGTGAGTGA
>maker-gLs.1.0.scaf01145-exonerate_protein2genome-gene-0.1-mRNA-1 transcript offset:0 AED:0.12 eAED:0.13 QI:0|0|0|1|0|0|5|0|242
CAGGCTCAGTATTATGGCGTCGTCGGTATAGGGACACCAGAGCAACTGTTCAAGGTCGTA
TTTGACACCGGCTCATCCAATCTTTGGGTTCCATCGGTCAGATGTGGACTCTTCAACATC
GCTTGCTTACTTCACAACAAATACGACAGCTCCAGGTCACACACTTACCGTGCTAATGGC
ACAGAATTTTCTGTCCAGTATGCTAAAGGAGCTCTGAGTGGTTTCCTGAGTCAAGATGTC
GTCAGTGTTGCTGGGGCCAAGGTCACCAATGTCACCTTTGGAGAGGCCATCGAAGAGCCC
GGCACGGCCTTTGTGTTCGCCAAGTTTGACGGAGTTCTCGGCCTGGCCTATAAGTCCCTG
GCCGCCGCTGGCGTCACACCGTTCTTCGTGCAGGCCGTGGAGCAAGGCGTCGTTGACTCG
GCCATCTTCTCCTTCTACCTTGGAACTGACGCTGACGCCAAAGTGGGCGGTGAATTGGTT
CTAGGCGGTATCGATCCTCGTCTCTACTCAGGACCTATAACATACGCTTCAGTCATAGAG
CAGAGATGGTTCTCAATCCATGTCTCTGGTATTCAGGTAGGGGGATCAGGAGCAGGCTAC
TGCGGCAGTAAGGGCTGTAAAGGAGTTGTCGATACCGGAACATCCCTCATGTCAGGGCCA
ACAGAGGCCATATTGGACATCTACGACAAAATAGGAGTTGTGCCTGGACCAGATGTATGG
GTGCTTTAA
>maker-gLs.1.0.scaf01145-exonerate_protein2genome-gene-0.7-mRNA-1 transcript offset:0 AED:0.12 eAED:1.00 QI:0|-1|0|1|-1|0|1|0|155
ATGTTAAATCTTCTCTACAAACTTATCTTTAAACTTATCTTCAAACTTATCTTTAAACTT
ATCTTCAAACTTATCTACCAATGTATTTTCAAACTTATCTTCAAACTTATCTTCAAACTT
ATCTTCAAACTTATCTACACACTTATCTTTAAACTTATCTTCAAACTTTTTTTAAAACCT
ATTTTGAAACTTATCTACAAATGTATTTTCAAACTTATCTTCAAACTTATCTTCAAACTT
ATCTACAAACTTATCTTTAAACTTATATTCAAACTTATCTTCAAATTTACCTTCAAACTT
ATCTACAAACTTATAATCAAACGTGTCTTCAAACTTATCTTCAAACTTATCTTCAAACTT
ATCTTCATGTTTATCTTCAAACTTATCCTCAGTTTCAAATTTCAGAACCGTTTCATCATT
TACAATGACGTCACTTTTCGGCGCTGCATTCAACGCCACTCTCATTGA
>maker-gLs.1.0.scaf01145-exonerate_protein2genome-gene-0.0-mRNA-1 transcript offset:0 AED:0.27 eAED:0.27 QI:0|-1|0|1|-1|0|1|0|127
ATGTCAGATGACCGCTTGCCCAAAAGAACATTCTATGTTGAGTTAGAGCATAGTAGATTG
GTTGCTGTTGGTCAGAAGAAACGGTACAAAGATAACCTGAAGGTTTCACTTAAAGCGTTC
GATATCAACCCGGACACAAGAAAAGCATCGGCAAAGGATCGAGACCCGTGGCGTTCCTCT
GTACAGAAAAGTTCATTACACCATGAATCAGAACAAAAAACACCAACCGGAAGGCCCCGG
TTAACTCTGCCCCTGGAGATGTCCCCTTCAATCGCCTGCACTTACTGCACAAGAACATTT
TGTGCCAGAATCGGTCTCGTCGGCCATCTGCGCAGCTGCAGCCGAGCTCACGATGAGCAA
ATACGACGAGTTAGGTGGTCATAA
>maker-gLs.1.0.scaf01145-exonerate_protein2genome-gene-0.3-mRNA-1 transcript offset:0 AED:0.44 eAED:0.44 QI:0|0|0|1|0|0|2|0|119
CAAGGTACAGCAGCAGACGACAACCTCGCCGATGCCATCCTGCTAAACTCGACCCGAATC
GGCCATGGCTTCGCCTTGAGCAAACACCCCAGACTGGCTCAATTGGTTAAAAGCAAAGAT
ATAGCTGTGGAGGTCCAGCCCATTTCTAATCAGGTCTTGAGACTGGTCAGCGACTTCCGG
AATCACCCTATGGCCGGATTAATGGCAGCCGACTTCCCCATCGTCATTGGAACCGATGAC
CGCACAACCCTGGGAACAAGTCCCCAGTCCCACGATTTCTATATCGCATTTATGACCATG
TCCAGTGAGAAAGCTGACCTGACCTTCTTGAAACAACTGGCCCTGAACTCTTTAAGGTAG
>maker-gLs.1.0.scaf01145-exonerate_protein2genome-gene-0.2-mRNA-1 transcript offset:0 AED:0.44 eAED:1.00 QI:0|-1|0|1|-1|0|1|0|61
ATGGGCCCACGTTCTGGAACCAGCTCCCCTTCCATATACGTCATAGTGAAACCTCGTCCA
TTTTCAAAAAGTCCCTTAAAACTCATCTGTTTAGGTCCGCCTATGACCTGTGATGCACCC
TCCTTGCCCTACCTCATTTTCTGTTTCGGGTTGATCCTGAAGTGTCAAAGTGTCCTCGTT
TTATAG
>maker-gLs.1.0.scaf01145-exonerate_protein2genome-gene-0.27-mRNA-1 transcript offset:0 AED:0.44 eAED:1.00 QI:0|-1|0|1|-1|0|1|0|49
ATGCAGGTAAGGGTAAACTCTTCGAGAGAGGCTCTGGGTCTAGATTATTTTGGAGGAGCC
GACGAAGCCAAGAATGTCGTGAGGCTTGTGTTGGCTTTGCTATCAAATCTGCACAGATTA
GCATGCTGGCTGTACTTCCAAGAAGAGTAA
>maker-gLs.1.0.scaf11735-exonerate_protein2genome-gene-0.0-mRNA-1 transcript offset:0 AED:0.44 eAED:1.00 QI:0|-1|0|1|-1|0|1|0|84
ATGATGAACGATCATTCTCTTTTTGCGCCCCCAGACAATGGAATTCTTAGCCAATACACA
TCCGCCATATACCAACCACACAGACCTTCAAAGCTGCACTCAAAACACATCTCTTTAAAC
TATACTACCCCGACTGATTCCCCTCTTCTGACTGATTCTCCTCCTCTGAACGATTCCCCT
CCTCTGAACGATAAACAATGCTGCTGCCTACCGTACATGGTTTGCCTTGTAAACGTTCTG
GGGTGGGGTGGGTAA
>maker-gLs.1.0.scaf81644-exonerate_protein2genome-gene-0.0-mRNA-1 transcript offset:0 AED:0.10 eAED:0.11 QI:0|0|0|1|0|0|2|0|226
ATGCCCTACTTTGCCTTTAGGGTCCCGCCTTCGTTCGCCAAATCTTACCCGGAGGAGTAC
GGCCATTTCGTAAACAACGTCAGGAGGCTCACCACGCCTTTTGACGTCCATGAAACATTC
CACCACATGTTAAACATGAGCGGCGCCCCCGTGGATCACACCAAAAGCAGCAGGGGCATC
AGCCTGTTCAGGAAAATATCGAAGGCGAGATCGTGTGACGATGCCGGGGTCGAGCCACAC
TGGTGCGCATGCCTCCAGTGGACCTCCGTCAAAAACTACGCCCTCAGCACGAAACTTTCC
CAGATCGTTGCGTCGTACATTAACGACCTCACCTCGAAAGTGCGCGCCCAGTGCGCGTTC
CTGCGCGTGACGGAGGTCATCGGCGTCTCCAAAGTGGAGATCAACGAGAACCTCCTCAAG
TTCAAGAAGAGCAAAGACATCCACGGGGACATTCCCGACCTGTCCGACGTCATGCGGGTC
GACTCCGACCAGTTTCAGATCACGCTGGTCACGGAGCCCGGCAGCGGTCAGTTCGAGGTC
ACGCTCAAGCATTCCACACTGAACGACACGTTCACCGTGACCGAGAGCCAGATCAGTCGG
ATCAATCGCTACGGCAGCGCCCCCGCCTGCATCGAGAAGCGCTTTCCACACCTGAGGCCT
TACTGTTACTGCTTGCAGTGA
>maker-gLs.1.0.scaf14407-exonerate_protein2genome-gene-0.0-mRNA-1 transcript offset:0 AED:0.19 eAED:0.20 QI:0|-1|0|1|-1|0|1|0|110
ATGCGGCAACTCCACTGGCTTCCAATATCCTCTCGCATCAAATACAAGTCTGCCAATCTT
TGCTTCAACTCGTTCACTGACCCTCACTTTCCTGTCTATCTCTCTGAACTGTTGCTTCCT
TACATCCCCACAAGACAACTACGTTCTTCCATTGACAGTAGAACCCTCTCAATCCCAAGA
ACTAAAACTAAGACCATCGGTGAACGCTCCTTCTGCTTCCATGGGCCCACGTTCTGGAAC
CAGCTCCCCTTCCATATACGTCATAGTGAAACCTCGTCCATTTTCAAAAAGTCCCTTAAA
ACTCATCTGTTTAGGTCCGCCTATGACCTGTGA
>maker-gLs.1.0.scaf01022-exonerate_est2genome-gene-0.14-mRNA-1 transcript offset:248 AED:0.00 eAED:0.00 QI:248|1|1|1|0|0|6|0|193
GAGCAATGCTCCTGAAGTGTGTGTGATCATTAATGGAAACTCAGGTGACAGGGCTGGTGT
TAAGATGTCTCACTGGTCCATTCCTGTTTGTGGGTTTTAAATTGCCCATGTAAAAATATC
TCGTTTCCCCACGTTCCATCAAGATCTAGTAGTGTGGATTTACTGTTTGTTTCAATTGGC
CCCCTTGGCTCTACTCTAATAATTTAACTTGGTTCCTGCTAATAGATTATCATACAAAGT
AACTTGAAATGGCAGCATTGGGTGATGACTGTTACTTCTATTGCACGTCTACTTGTGCCA
AGGGGCCTGCATGTCCATTTCGTCATGTGGAGACGGCTAAAACTGCCAAAATTATATGTC
AACATTGGCAGATGGGAGGCTGTTTGAGGCCTATGTGTAAATTTAGACATTCTGACTTTA
AGCTTCAAATTGATCCAACAGAAGTTCCTTGTTACTGGGAATCTCAGTCAGTTGGATGTA
CCAAGTTAAACTGTGTTTATAAGCATTTAAAACCAAGACCTCAACTAAATACAGCTGTAA
CAGCTAATTCATTAAACTCTGGAGACAACAACTTTACAACTGTTCATTTGTCAGATGGAA
ACTCAAAACCAGCATCTGTATCTACACAGAGTTTGCCACCGTTAGTTCAACCTGTGGTCA
TCCAGCCATCATTGGAATCAGAGGAGAGTAATGCTTCACCAGCTAAACAGCCTCCTCAGT
CAGCTCAAGAAAACAAAGTTGAGGAAGATACCCATTCAAGCACAGTAGGCTTACGTCCTG
ACTTGAATGAAAAAAAAATTAAAACTGCAAAGAAAGAAAAAGAAGGC
>maker-gLs.1.0.scaf01022-exonerate_protein2genome-gene-0.8-mRNA-1 transcript offset:0 AED:0.08 eAED:0.08 QI:0|0|0|1|0|0|11|0|475
ATGTCGAAGTCATCAGAGGAGGTGTTGTTAATTGTAAAAAATGTTAAGAACAAGAAGACA
GATGGAACATTGTACATGATGGGAGAGCGTATGGCTTGGATGCTCGAGTCTAAACATGTT
TTTAACATCAGCTACATGTATGCTGATATAAAAACTCAAAAAATCTCACCTGACACAAAA
GAAAAAGTTCAGTTACAGGTTATTCTGCACGATGGCAGTGCAAATACATTCCTTTTTAAC
AATCCCAAGGGACGAAAATGCCAATTGCAAGATCGTGAATCTATCAAAGAATTATTACAG
CAGCTGTTACCCAAATTCAAGAGAAAAATTAGCTCAGAACTGGAGGAAAAAAATAGAGTT
CTACAGCAAGACCCAGAATCCTTCCAGCTTTATAAAGACTTGGTTGTGAGTGGTGTCATA
TCACCTGAAGAGTTCTGGGCATCCCGAGCGCATATGTTATCATCTTCATCCAACAAATTA
GCAGCAGGTCAAAATGTTGGGGTCTCTCCTGCATTCTTGGCTGACATAAAGCCACAAACA
GACGGCGCTAACGGGCTCAAGTATAACCTCACAGCGGATATTATTCAGTCCATCTTCAAA
ACATATCCCATGGTTAAAAAGAAACATGCCGAAGCTGTCCCACATCTTGTCTCTGAGAGC
GAATTTTGGACCCGTTTCTTCCAGTCTCACTACTTCCACCGTGATCGGCAAGCCTTGGCA
TCTAAGGATATTTTTACTGAGTGTGCCAAAAATGATGAAGAAGTCATGAAGGAAGAAATC
AGTAAAAATGTCAATGATCCTCTAGTTGATCTTACACAGATCAAGGACCAAAACATTGAT
GATGAATACAGAGGCATGGTAGATGACACCCGCTCAAGCAACAACATTGCCAACCAGTCA
ATGATCCGGCGTTTCAACCAGCACTCCACAATGGTTCTCAGAGCAGGGTGCAGCATATCA
ACCACATTACCATCCACCTCTACTTCAGAAGATGGCAGCAGTCTCCCGAAAGAAGTGTTA
AAGCCAGACAATGGTAGGAAGTCAAAATCCACCAATGGCTCTCAGAGATTAACTCACATG
GATCGTTACCTCCATGGGCCCACCCCAGCTACAAGCAGCTCATCACATATGGACAGCTCG
GTGTCTATGGGTGAATTCAGCACAGAAGATGCCATACAAACTTTGGCATACAATGTGGGC
AGCTGGGTGAGGTCGTATGCCTTGTCGGTGTTAGGGGAACTGTCTCCTGGAGGTGCTCTC
ATGTCTGGGACTTCCCTTCAGAAGCTTCACCAGCAAGTAACTCCAGCTACAAGAGACGAG
ATCAAACAGAACTACAATGCCATGTGTGAACTGCTGCGACATTTCTGGGCTTGTTTCCCA
GTTTCATCTAAAGCTCTGGAGGATAAGGTAATTATCAAGCTAATGTAG
>maker-gLs.1.0.scaf01022-exonerate_protein2genome-gene-0.5-mRNA-1 transcript offset:0 AED:0.11 eAED:0.11 QI:0|0|0|1|0|0|8|0|349
ATGCTATTTTATATTCGTAAAAACCCAGAGTTGAAGTCAAAGCATGGTAATGTTCAGCCA
CTTGTTGAAGTTTACCGTCGTGATTCAAAGAGGCTTCCAGCTCTAGATGAGCCAACTATT
GATTGGGAAGAAACAGTTTATTTGAATTTGATTCTTCATCAGTTTGAATACACTTTGACA
TGTGGATTGTGTACAAGAACAGATGAAAAGAACTTACAGATTTTGAAGAAATTCTCACAG
AGAGTCTATCCAAGCCCTAGCAGAAGATCCATGGATAGCAAAGGAACACATGAAGAGATC
ACTTATCCAAATATATTCTTTACTGTTGATGATTTTGAAGAGGTGTTCCAAGATATGATT
GTGAGAGACAGTGAAAGTGTGGCTGTGGAACTGACGGCAAGTGATAAACAAGGATCATTC
ACTGGTGTCTTGTTTCTGGGCTCTGTCAAATACGATGCTCTTAAACGAGTTTATGATGCC
AGAGCCAGCCTAACACAAAAATTAACCCAGCGAATGTCCATGGGTCTCATAAAAAATAAA
AAGAGGGTTGAATTTATGAAGATGCGGGGCCCCAGGGGCAAAGGTTGCGCTGAAATGGCT
GTAAGCAGATTGAAAGGCTCGGGACCCGAGACTCCAGATCTGGAAAACTTCCCTGTTGGA
GATTTTGAGGGGGATCAGGAGGAAAATGTCCAATTCCAGGACCAGTATTCTCAGAGGAGG
ATGAGTGACCCCAGTCAAGGCATCACCAGCTATGTCCGCGGCAGCTTTCGTCGAGCTCTC
AGCATGAAGAAGTCCAGATCGGAGACGGCAGGGGTGGACGCAGCCACAGATGAGGATGAA
ACAGAGGTGGAGGCAGGTACATTGCAGGACGAGCTAGCAGAAAGCGAACAGTATAATGGC
TTTTGGGGGAAGTCCTTTGGCCAAGCCTGGCATTGGTTTAAGGAAAAGAAGAGAGCGTCC
TCCGTTGCCTTAAATGCAAATCTCACATATGTCATGCTTCCCTGGCACAGGATAATAGCA
GGTCTGTATTGCCAAGTCTTGCGCTTATAA
>maker-gLs.1.0.scaf01022-exonerate_protein2genome-gene-0.4-mRNA-1 transcript offset:0 AED:0.02 eAED:0.04 QI:0|0|0|1|0|0|5|0|180
ATGACAACAAAGGTTAGGGAAATGTTTCCTTTAAAAATGGCAAGTGATAGATTTGGAAAT
GCATTATGTCCCTTGAAAGGTGCACCACAGCTTGGACCTGGATGTTATGATGTTGATGAA
AAAACAAGTTTATTCCATGGTGTGAGAACCAAATTAGTTAGTACAAAAGGATATACATTA
GGAGCCAGGACAGGCCCACGACTTGCTGTACAAAATATTAACCTAACACCAGCACCAGGA
GAACACTTTGTTCCATCTAGTTATGCCACAAAAGATTCAAAGAAACCATTTGAGGTGGGC
TCTGAAAGATTTCCAGTGCGTAAGCGAGATCTTCTTGAAGTTACTCCAGGGGCTGGAACA
TATGACACTGATGTGGCCATCAACAGAAAAGTACATTGGCACCAGTCATTTGGCGGTGCA
CCCATCTTGCTTCCCAGTGTCAGTCTTAGAAGTACCATTGATAGGAACACAGACAAGCTT
TACAGTACCAAAGAAGAAAGAAAATATCACAGAAAACTTGCTTATCTGAAACTCTACTAC
TGA
>maker-gLs.1.0.scaf01022-exonerate_protein2genome-gene-0.10-mRNA-1 transcript offset:0 AED:0.16 eAED:0.16 QI:0|0|0|1|0|0|4|0|157
ATGGACCAGTATTGGCACGAGGACTGTCTTAAGTGCTCCTGTTGTGACTGTAGACTGGGA
GAGGTTGGGTCCACGTTATTCAACAAAGCAAATCTCCTCCTGTGTCGGAGGGACTACTTG
AGATTACCCTCCACATCCATGGCATCAATCGTCCCCAGGTTGTTTGGTACGACGGGCTAC
TGTGCAGCTTGTAAGAAGATGATTCCAGCCTTCGAGATGGTCATGAGGGCCAAGAACAAT
GTCTACCACTTAGAGTGCTTTGCCTGCCAGCAGTGTATGCACAGGTTCTGTGTGGGGGAC
AGGTTCTACCTGGCCGACAACAAGATCCTGTGTGAGTTCGACTACGAGGAGAGGATGATG
TTTGCAAACTTAGGCAGTGGCTACAACGCCCTAACCCAGATCAAGAGGCAGACGCAGAGC
TTGAGTGATGATGTGTCCAGTGGATATGGGAGCCCATCGCCCAGTTCCTTATGA
>maker-gLs.1.0.scaf01022-exonerate_protein2genome-gene-0.0-mRNA-1 transcript offset:0 AED:0.01 eAED:0.03 QI:0|-1|0|1|-1|0|1|0|70
TACATCCCCACAAGACAACTACGCTCTTCCATTGACAATAAGACCCTCTCAATCCCAAGA
ACCAAAACTAAGACCATCGGTGAACGCTCCTTCTACTTCCATGGGCCCTCGTTCTGGAAC
CAGCTCCCCTTCCATATCCGTCATTGTGAAACCTCGTCCACTTTTAAAAAGTCCCTTAAA
ACCCATCTGTTTAGGTCCGCCTATGACCTGTGA
>maker-gLs.1.0.scaf01022-exonerate_protein2genome-gene-0.1-mRNA-1 transcript offset:0 AED:0.43 eAED:1.00 QI:0|-1|0|1|-1|0|1|0|31
ATGATGGCGACTTTAGAGATGATTTTCTTTTTTGCAAACCTCTTGAAACCACAACTACTG
CACAAGATGTGTTTGACACAGTTGGTTTATTTCTGA
>maker-gLs.1.0.scaf01341-exonerate_est2genome-gene-0.0-mRNA-1 transcript offset:19 AED:0.00 eAED:0.00 QI:19|1|0.5|1|0|0|2|0|276
GTTTACATTTAAATTTAAGATGGCGGAGAGGGGAGTTTACGGAGATTTAGAAGACAACCC
ATTTTCTTTCAAAACTTTTGTTGGTGTCAAAGAAAAAAAAGTTTCCAAGAATTCAAGTGA
TTTGACCTTTTTAGATACCGATGATATATTTGGGGTAAACGATAAAAAAAATGAAAAACT
TACTACAGATAAAATAGATATAGGAGTAAATATCGAAACAATAGGTGTAAATAATGACTT
TCTTGATGAAATAAATCAAGCTGTGAATGAAGCAATCCCGTCTTCAGTATCACTCGCATC
GAGAACAAATGTGACAAGCTCAGGTAAGAAGGCTCAGCCGAAAGACAACCCATTTTCTTT
CAAGAAGTTTTTATCTTCATCATCTAACCCCAGCAAAGCCAAAAAGGGAAATGCTGAGCC
ATCTCCCCAAGCTTTTGAAATCTCCAATGGTTCTGCATTATCTGACCAGCGAAGTCATCA
TATGCACATTTCAACACAAAGCAAACCCAGCGTCACATTACAAAAAACCAATGATGAATC
TTCTGAGGAGACTGTCCAGCCAATTGCTGACGATGCCCTCGCTTCAGACGTGGCTCGTGA
CTTGGCTGCTGGCTCGATAGACCTGAACCATTTTGCGAGTGAGCCATTCAGCTCCAGCGC
TAGTAATCGGTTAGAACAGTTGTCGCGTTCAGATAATGACAATGAATGCGATGTTACAGT
TGGGGCTCACAAAAGGAAGCAGAGTTTGCCCTTGGCATTGCCAGATTTTTTAGCAGATGG
GGCCGCTCTTCAAGTCTATCAATCGCCCTTTGACCTGCCAGGAAAGGTTAAAGTAGAGGA
AAACTAT
>maker-gLs.1.0.scaf01341-exonerate_protein2genome-gene-0.5-mRNA-1 transcript offset:0 AED:0.30 eAED:0.31 QI:0|0|0|1|0|0|3|0|148
GACGTGGCTGTTCTGACACTGACAGAGGACCTCGTCTATTCCGACTGTGTCGCACCCATC
TGTCTGCCTAATGTTGGAGAGGACGCTGCACAAACTGAAATGTGTCTGGCTGCAGGCTGG
GGTGTGACGTCATTTTCTTCGTCTTCCCTAAGCGTTGACCTTCAGAAGGTATCCCTGCCC
ATCGTCAGTCCAGCATTGTGTAACTCCTCATACGGTCCGACATACATCAATGACTTGAAG
CTATGTGCTGGCAACTTTGATCTTGGTGGTATCGACAGTTGCCAGGGAGATTCCGGAAGT
CCTCTTATGTGCTACTCTCGCGGTCGTTTCTTTGAGTACGGAATAGTCTCATTTGGCAGA
AGCTGTGCTGAGCCGCGCTATCCCGGCATCTACACCAAGGTCTCGCACCCATCCATCTTG
CAGTTTATAAAAGCTATCATTGGGTAG
>maker-gLs.1.0.scaf01341-exonerate_protein2genome-gene-0.1-mRNA-1 transcript offset:0 AED:0.09 eAED:0.43 QI:0|-1|0|1|-1|0|1|0|120
ATACGTTTTACCATTGAAGCCGACGATTTATCATCAAATTTCAACAATTTATCATCAAAA
GGTCACAATTTATCATCAAAAGGTCACAATTTATCATCAAAGGTCAGCAATTTATCATCA
CAGGTCAACAATTTAATCATTAAAGGTCAACAATTTATCATCAAAGTTCAACAATTTATC
ATCAAAGTTCAACAATTTATCATCAAAAGGTCACAATTTATCATCAAAGGTCAGCAATTT
ATCTTCACAGGTCAACATTTTATCATTAAAGGTCAACAATTTATCATCAAAAGCCAACAA
TTTATCATCAAAGGTCAACAATGTATCATCAAATCTAGCAATTTATCGTCAACAGTCCAT
TGA
>maker-gLs.1.0.scaf01341-exonerate_protein2genome-gene-0.9-mRNA-1 transcript offset:0 AED:0.06 eAED:0.06 QI:0|-1|0|1|-1|0|1|0|89
ATGGCGAGCATTACGCAGAAAGTAAAGACCTTCAAAAACACATGCCTTAGAAAGATCCTG
AACATCAAATGGCCTAACACCATTACCAACAAAGATCTACTAGAAAGGACTCACCAGGTG
CTCATCAATGAAGAAATCTTAAAGAAAAGATGGAGGTGGATAGGGCATACTCTCCGAAAA
ACCCCTAATAACATCACCCGACAAACCTTAAAATGGAATCCACAGGGAAAAAGAAAGAGA
GGAAGGCAAAAGAATACACATAGTTTGTGA
>maker-gLs.1.0.scaf01341-exonerate_protein2genome-gene-0.8-mRNA-1 transcript offset:0 AED:0.02 eAED:0.02 QI:0|-1|0|1|-1|0|1|0|71
GTCTATTCACCCCTTCGACAGCTTCTCTCCTCCGCAGACGCGCGTATTCTTTCTGTCCCC
AAGACTCGCACAAAAACATACGGTGAACGATCGTTCTCTTTCTGTGCACCCAAACAATGG
AATTCTCTTCCATTACACATCCGCAATATACCGACCATCACAACCTTCAAAACTGCACTC
AAAACACATCTATTTAATCTCTACTATCCTGACTGA
>maker-gLs.1.0.scaf01341-exonerate_protein2genome-gene-0.7-mRNA-1 transcript offset:0 AED:0.44 eAED:0.44 QI:0|-1|0|1|-1|0|1|0|67
ATGTCTTCCAATTTAAAATCAAGTGTCACGTCTTCCAATTTTTTAATCAGGTGTCAATCC
CACAATTTACAATCAGGTGTTACGTCCTCCAATTCACAATCAGGTTTCATGTCCTACAGT
TTACAATCAGGTGTCGCGTCCTTAAATTTACAATCAGGTGTCACGTCTTCTAATTTACAA
TCAGATGCCACGTCTTCCAACTAA
>maker-gLs.1.0.scaf03132-exonerate_protein2genome-gene-0.1-mRNA-1 transcript offset:0 AED:0.20 eAED:0.20 QI:0|0|0|1|0|0|9|0|435
ATGAGGCTTATCAAGCTCCTGAGTAGGGGAGAGGGGATACGAACTTTACTCTGGACTTTT
ATTAAATCTTTTCAGATGTTTGGCCGTATCAAGTTAGACTATAACACACAGATACATCCC
AACAACAACTTTCAGACCTTCCCACATGCTGTGCTTGTTCTGTTCCGATCGGCCACCGGC
GAGTCATGGCAGGAAATTATGCTGGCCTGCTCTGATAAGACTGCGGTAAAGTGTGACCCA
GCAGTGATAGAACATGGTGTCAATCTTTGTGGGTTTGAGATGTTAAATTTGCTCCACTTA
TTTTTTTTATCAATAAAGATTATTAACCTGTTTGTGGCTGTCATCATGGATAACTTTGAC
TACTTGACGAGAGATTGGTCAATCCTGGGCCCACATCACCTTGATGAATTTGTCCGGCTG
TGGTCAGAGTATGATCCTGAAGCAAAGGGAAGAATCAAACACTTGGATGTTGTCACCTTA
CTGAGAAAGATTTCTCCACCCTTAGGCTTTGGAAAACTTTGTCCCCACAGAGTAGCCTGC
AAGAGACTTGTGAGTATGAACATGCCCCTCAACAGTGATGGTACTGTCATGTTCAATGCC
ACACTGTTTGCGCTGGTGCGCACATCCCTGAAAATCAAAACAGAAGGCAACATTGATACG
GCCAATGAGGAGCTTCGAACTGTCATCAAGAAGATATGGAAAAGGACAAGTCCAAAGTTG
CTAGACCAAGTGGTTCCGCCGGCAGGTAGAGATGATGATGTCACTGTGGGCAAATTTTAT
GCCACATTCCTTATCCAGGATTATTTCAGACGTTTCAAAAAACGTAAAGAGCAAATGGTA
AAAATATCGAAAGGACAAGAGCACACTAATGCCTTGCAGGCGGGCCTGCGAGCAGTACAT
GATCTTGGTCCAGAGATCAGAAGAGCCATCTCAGGAAATCTAGATGAGGAAGAGATGATG
GATAAAGAAGTTGAAGAGCCTATGCATAGGAGAAATCATTCATTATTTGGAAGTGTGGTC
AGTGCTATGGCTGGTGTACGCCCCATTCTACCATTTCTGAACAGGACGCAGTCACTGAAG
GGAACCAAGGGACACAACACATCTAATCTGTCACCAATAATTGCTGTCAGTACTGCAGCA
ACCAAGATGATTGGGGTAACAATAATGAATGGCAACATTGGCAATGCCCCATCATGTAAT
CATCTGAACCTGGACTTGTCCAACATCAATCACTCCATCCAGCAGACCCACATCACAGTC
CCAAATGAAGATTCAAGGAGACCAAGTAAAACTAGGTCAGCCTGTTAA
>maker-gLs.1.0.scaf03132-exonerate_protein2genome-gene-0.5-mRNA-1 transcript offset:0 AED:0.57 eAED:1.00 QI:0|-1|0|1|-1|0|1|0|64
ATGACCGTCTTCCCAAAAGAATTTTCTATGGTGAGCTTGAACAAGGAAAGCGGACTGCTG
GCTGACAGAAAAAACGCTACAAAGACAACATTAAAAGCCTCACTGAAAGCATTCAAAATA
AACCCAGACNCAGAATTGACCTCATTAGCCATCTGCGCACCCACAGACAGAACCAGCACA
AACTCTGATGATTAA
>maker-gLs.1.0.scaf03132-exonerate_protein2genome-gene-0.4-mRNA-1 transcript offset:0 AED:0.40 eAED:0.87 QI:0|-1|0|1|-1|0|1|0|63
ATGACCGTCTTCCCAAAAGAATTTTATATGGTGAGCTTGAACAAGGAAAGCGGACTGCTG
GCTGACAGAAAAAACGCTACAAAGACAACATTAAAAGCCTCACTGAAAGCATTCAAAATA
AACGTGGGAGGAACAACCAAAGGGTTGAACTTCATGGCGTTTCACTTTGCACAGGAGCTC
CATTCAACATGA
>maker-gLs.1.0.scaf03132-exonerate_protein2genome-gene-0.0-mRNA-1 transcript offset:0 AED:0.42 eAED:1.00 QI:0|-1|0|1|-1|0|1|0|33
ATGGCGAACAACGGCAGCTGGTTCAAAAAAGCTACAGACATTTATCAACTCTTGTCTCTG
AATGATTCTATGAATCTGCTGACCCAACGTCATCACCAATGA
>maker-gLs.1.0.scaf17910-exonerate_protein2genome-gene-0.0-mRNA-1 transcript offset:0 AED:0.15 eAED:0.15 QI:0|-1|0|1|-1|0|1|0|90
ATGTTGCAAACACGCTTTCGGTCTAGTATAAACATTGCCAAGACTCGCAGCTTCCCTGGA
GCTGACATCGTGAGCGACCACGACCTAGTCATGATTACCTTTAGACTGCACTTAAAGAGG
GTAAACAAAAAAGGAAATACCAGAATCAAATTTGACCTTGAGAAGTTGAAGAATACTAAA
GTAGCAGTAGCCTTCCAAGCAATATTAGGAGGAAAATTTGCAGCGCTTAACATCATAGAT
CTGATGCCGACGGTTCAGACATGGACACATTGA
>maker-gLs.1.0.scaf01897-exonerate_est2genome-gene-0.0-mRNA-1 transcript offset:10 AED:0.16 eAED:0.16 QI:10|1|1|1|0|0|14|152|418
AGTTGGTAAAATGGCGTCCAACATACCTTGGATGACCCGTTTGGTTCGTATGAACTGCTT
TGCTAAACAAAGAATCTACCCTATTGCTATTTCAATCTTTCAAGACGGAAACTTGACACT
AAACCATGTTGTTCAACAACAAAGGACTTATGATGTTAAAAATGACTCTACAGACCATGG
AGAAAATTTCTCAATATCCCCTCCAAAAATTGAAAATAAACCTACAACAAAGACCATAAC
TATTAGCCGTGCAATGAAGGCCTATATGGAGAGGGCTAAATCCCATGATAATATGATGAA
AGCAGAGGTGGCTGATTATGAAATAGGAAAACGTCATCTTGCTAATATAATGGGAGAAGA
TCCAGATAATTTCACACAGGCAGATGTTGATAGAGCCATTGAGTATTTACTACCTTCTGG
TTTATTTGACAAGAAAGCTCGACCCCTTTTAAAAAATCCTTATGAAATTTTTCCTAAGAG
AAAAGTTGCCCAGTTCAGTTTAGATGGACGACCATTACACTGGCTGTACTTCACAGCTCT
GCCAAATTTCTACAGTATTCTCCATGATATCACTTGTAAGATGGAAGATTTAAAAGCCTT
AGAGGACAAACTTCTTTCTGAGAACAAAACTGAAGATCTTAATGTGCCCCCATTAAATCT
TGCCAGCAGTGAGTGGTTAACATATCAACAGTTAAAAGACAAATTTGTAGAAAAGGTTCA
AGAAAAGGATTACCAACACTTCCTAGTTATGATGGAAAGGCTGGTGTCTCATCCTTTATC
TCACAGAGAGCTGCCTTTCATCATGGCGTTTAGAAACATGTTAACAAATGAATCTTTAGA
TACAAATCCCCCTCAAATCGAGTATGATGCAGAAGGAAGAAGTTTTTCTTGTGCTGAAGG
AACCAGAAAAGATTCCTGGGCTTATGTTAAATTGTACATGCCAGGGACTGGAAAAGTAAC
TATCAATGGAAAAGATTTATCCTACTTCACTAACTTCCTTTACAGAGAGAGTCTTTTATT
CCCACTAAGTCTGGCAGGTGTAATTGGTCAAGTTGACATTGAAGCAGAGGCCATGTATGG
TGGACCTACGGGCCATTGTGGTGCAATCAGATTGGCTGTTTCCAGAGCCTTGTGTGCATT
TGTTGATAAGGATGTTAAGGAAAAGTTACGGCTGACTGGCATGTTGACTAGAGATCCGAG
AAAGAGAGAGAGAAAGAAGCCAGGACAAGAAGGAGCTAGAAAGAAATTTACTTGGAAAAA
GAGATAAAACGAACTTTGGTCCAACAATCAAAACTAAATACAACTAATACAACCGGAATG
ATATGCATATTATTTAATGTATTGCTGAGCATTCAGAGAAATATAATGTCAGCCACTATC
TTTGTAAAAGCAATAAAGTATAGTAATTTCTGATGAAAA
>maker-gLs.1.0.scaf01897-exonerate_est2genome-gene-0.1-mRNA-1 transcript offset:88 AED:0.01 eAED:0.01 QI:88|1|1|1|0|0|5|191|155
GACCTTTAACAAAACTGCCTTATCATACTAAGTGTCTACATTATTTTAGACGAACACCAA
CTGTAAAGAACACACTTAAAGATTGAAGATGGTCAAGGCGGTGTGTGTTTTGAGTCCAGG
ATCAGCTACAGGAATCACGGGAACAATCACATTTACTCAAGAGACTTCTGGTGATTGTAC
ATTAGTTTCCGGACAGGTGAAAGGCCTTGCTCCAGGCAAACATGGTTTCCATATTCACCA
ATTTGGTGACTATACTAATGGATGTGTAAGTGCTGGAGCCCATTTTAACCCAAAAAACAA
GTCTCACGGTGGGCCATTAGATCAAGAAAGACATGCAGGGGATTTGGGAAATATAATAGC
AGGGGATGATGGCACAGCAAGTATTGAATTTAAAGACTCGCATATTCCTCTCATAGGAGA
AAACTCAATCATTGGTCGCAGTATAGTGGTGCATGAAAAGGAAGATGACCTTGGCAAAGG
TGGTAATGATGAAAGTTTGAAGACGGGAAATGCTGGTCCTCGTCTTGCTTGTGGTGTCAT
TGGCATCACCGCGTAAATACATGTTTAATTTTCTTATTAAGACACAATTTATTAAAAGAG
CAGTTAAGTTCATACTTTGTAAGTTTATTCATGCATCCAATAGATCCAATTCTGTTTTGC
TAGATTATGAGCTGAGCAGCTTTATTTCTTATTCTTAGGTGTTTTTTTTTCATCTGAGGA
ATCTCAACTGTTGTCATGCTATTTTAA
>maker-gLs.1.0.scaf01897-exonerate_est2genome-gene-0.2-mRNA-1 transcript offset:20 AED:0.03 eAED:0.03 QI:20|1|1|1|0|0|5|378|198
AAGCTGCTGCTGCTAAACAAATGGCGACCTTGAGGAAAGCAATATTTTTGTTGGCAAGAC
AAAAAAGACTTAACCTTTTTCAAAAGGAGGCAAATTTATCAACAACCTCCCGTTGTGCTG
CCGCGTATTGGAACAAAGACTGGAAACCTGGTCCTATACCTCGTACAGCTGAGGAACGAG
CTGCTGCTGCCAAAAAGTATGGTCTCCGTCCAGAAGACTACAATGTTTTATCTGAAGATA
CTATAGGAGATTATCCTGGCCTTCCTCTTGTCGCAAAATCATGGAAAGATCCTTTTGAAG
ATTATGATTTCCCAGGAGAAAAGAGAAACTATGGTGAACCAATTCATCCCGATGATGATA
TAATTGGACAAGATTTGTGGGATCCTAATGCTGATGGAAGATACACCTATGGTCAAGTTG
TTACTTTCGTTTTCTTGATATTTGGAGGGTTTTTGGCTGCATGGAAAATTTTAGCACCAT
ATCCACACTTTCTACCACAGATGCCCAAGCAGTACCCGTTTAATGACTTGTATTTGGAGA
AGGGAGGAGACCCAGCTTTAGAGCCAGAGATAAAACATTACACCTTTGAACCAGCAGATG
AAGAAAGTGTTGATTAAAGTCTTACCACAACTCAAAAGGAAAGACTGATTTTCAATTTGT
TTGTTACTGTTAAGACTGGACTAGAAGAATGTTCATTTGTCTGGTTACACTATTATAAGC
CTAAATGTTCTAGTATCATTGACCTAAATAAATAATAGATGTTACAGAAAAGTATTCCTT
AAGGCTTTGAAATTATTTAAATATGTAAACACAAACAACATTAAGGAAGCCATACTAAGA
TATTTCTAATAGTACTAATAGGATAAGATATTTGTAAAATGTATATAAATGTAAAGCCAA
ACTTAAATGTTTAAATATGCGTGTGAGATGCAAATTTGTAAATTAAGTCATGTTATGTAC
CAGGCAATGAATAAAATATTTGAACTAAACTGTTA
>maker-gLs.1.0.scaf01897-exonerate_protein2genome-gene-0.9-mRNA-1 transcript offset:0 AED:0.10 eAED:0.10 QI:0|0|0|1|0|0|29|0|1179
ATGGATGTGACTTCTGAAAGAAAGAGCACTGCAAAACTCGACACATTATTAGAAATTGAA
CGGGTAGTTCAAAAACGTTGGGAAGAAGAAAAAATATTTGAAGTTGATGCCCCTGAACTA
AACACAAAAGAAGCTATTCCAGAAAAGTATATGGTGACCTTTCCTTTTCCTTACATGAAT
GGCAGAATGCATTTGGGGCACACATTTAGTTTGTCAAAGTGTGAGTTTGCAGTTGGTTAT
CAACGAATGCTTGGCAAAAAATGTCTTTTTCCATTTGGAATGCATTGTACTGGAATGCCC
ATCAAGGCATGTGCAGATAAGCTACAGAGAGAGATGGAAGATTTTGGCTATCCACCTCAA
TTTCCTATAGAGGAAGGTGTAAAGAAGGAGGAATCTAAAGCCAAAGAGAGTGAAATTGGA
AAAGATAAATCTAAATCTAAAAAGAGCAAAGTGGCAGCTAAAACTGGTGGTTTAAAGTAT
CAGTGGCAGATCATGAGTGCTATGGGACTTGCAGATGATGAAATCAAACAATTTGCTGAC
CCAATGTTTTGGCTGAAGTATTTCCCACCACACTGGATCACTGATCTAAAACGCATGGGG
GTTAAGGTGGACTGGCGCAGGAGTTTTATCACAACTGACGCCAATCCTTACTTTGACTCT
TTCGTCAGATGGAACTTCTTGAGACTTAGAGACAGGAACAAGGTCAAATTTGGAAAGAGA
TATACCATTTTCTCACCAAAAGATAATCAACCTTGTATGGACCATGACAGGAGTTCAGGC
GAGGGTGTTGGTCCTCAGGAGTACACCTTAATAAAGTTAAAGGTGAAAGAACCATACCCT
TCCAAGCTGGCGTCTCTGAAAGGGAAGCCTGTCTTCCTTGTAGCTGCAACACTAAGGCCT
GAAACCATGTTTGGCCAGACAAACTGCTGGGTACGCCCTGACATGAAATACATAGCCATG
TCCACCAAGTCTGGAGAAGTTTTTATAACAACACGTAGAGCTGCTCGTAATATGAGCTAT
CAGGATATGACACCTGAAAATGGAAAAGTGGAGGTCTTAGCAGAGCTGATTGGCCAGGAT
ATTCTTGGCACTCCACTTGAAGCTCCTTTGTCAAGCTACAAAACAATCTACTCTCTTCCA
ATGCTCACTATTAAAGAGGACAAAGGAACTGGTGTTGTAACCAGTGTTCCTTCTGATGCA
CCTGATGATTATGCTGCTCTCAGGGATTTGAAAAACAAACCACAACTGCGAGAAAAATAT
GGAATTACAGATGAGAAGGTTTTGCCTTTTGAGCCAATTCCCATCATTGATGTACCAGGT
TATGGTAACCTTTGTGCAGTGACTGCCTGTGACATCTACAAGGTGGCCAGTCAGAATGAC
AGAGACAAGCTAACTGAGGCTAAGGAAGACACCTACAAAAAGGGTTTTTATGAAGGTGTT
ATGCTTGTTGAGGGTTTTAAAGGACAGAAAGTCCAAGATGTGAAGAAGATAATTCAAAAC
CAGTTAATTGAACAGAATGCTGCACTTCTCTATAAAGAACCAGAGAAGCTTGTCATGTCT
CGCTCTGGTGATGAATGTGTTGTTGCCTTGTGTGATCAATGGTTTTTAGATTATGGAGAG
CCTGCATGGCGGGCACAAGCAGAAGAGGCATTAAGTGCCATGAATACTTTTTCAGATGAT
GTGCGTCACAATTTTTTATCTACCCTTGACTGGCTACACGAACATGCCTGTTCTCGAACC
TATGGACTTGGTACCAAAATGCCATGGGACCCCCAGTACCTGATTGAAAGTTTATCTGAT
TCCACTATCTACATGGCCTTTTACACAGTCAATCATTTATTGCAGGGTGGGGTGTGGGAT
GGCTCAAAGCCTGGCCCCGTTAATATCAGGGCTGAACAACTAACTCCAGAAGTCTGGGAT
TATATTTTCTATAAAAGCACTCCATACCCTAGCTCATGTGGCATTGCTAAACAAGTGCTT
GACAAGCTTCGTCGTGAGTTTGAGTACTGGTACCCTGTTGATGTGCGCATGTCTGGGAAA
GATTTGGTTCCAAACCACCTGACTTATTTTATCTACTGCCACTGTGCCATGTGGCCGGAT
GACAAGACCAAGTGGCCTAAAGCTGTGAGAGCTAATGGACATCTCTTGATCAACTCTGAA
AAAATGTCAAAATCAACAGGAAACTTCTGCACTTTGGAAGAGGCTATTAATAAATTCTCT
TCTGATGGTATGCGCCTGTCACTGGCTGATGCAGGTGACCATATAGAGGACGCCAACTTT
GTAGAGAAGATGGCAGAGGCTGGTCTTTTAAGGCTGTATGCCTTGTTAGAGTGGGTGAAA
GAGATGCTGGAAGACAAGGATCATTTAAGGACAGGACCAGAAAGCACCTACACATTCAAT
GACAAAGTGTTTATTAGTGAAATCAACAAATCAATTTTGGAAACCAAAGTCCATTATGAA
GGCTATCTGTTTAAGGCTGCATTGCGAACTAGCTTCTTTGAGTTCCAGGCAAAACGAGAC
ATGTACAGAGAAATTGAAACACAGGGCATGCACAAAGATCTTGTTTTGAGGTTCATTGAA
ACCCAGGCCCTCCTTATGGCTCCTATATGTCCACATGTAGCAGAGCATATATGGGGCCTG
TTGGGAAAGAAGGAAAGTATAATGTGGGCACGTTGGCCTGAAGCTGGGCCTGTTGATGAG
CTCTTGATCCAATCCTCTCAGTATTTAGCTGACTGCGCACATGAGTTCAGATTAAGAAGA
AAAGCTTTGCAAAGTGCTGGCAAAGGAAAGAAAGTTGTTGCAGCTCCCACACATGCTGTG
ATCTGGGTTGCCAAGACATATCCGCCATGGCAAAATTTAGTGCTGACTACTTTGCAAAAA
CTTCATGAGGCCAATAAAGGTTTCCCTGACAACAAAGTGATAGCCCAGGAACTGAATAGC
AAAGCAGAGTTAAAGAAATACATTAAAAAACTCATGCCTTTTGTACAAGTGGCCAAGGAA
AATGTTGAAAAAAATGGACTTAAAGCATTAGCCCTGACTTCTGAGCTTGATGAGGCCAAC
ATCCTTAACTTGAACTTGCCTTATCTAATCAACACACTAGAGATTGAAGGCGTTGAAGTC
AAGTCTTCGGATAATGCTGATGACAAAGTAAAGGAAGAGTGCTGCCCTGGCAAGCCATTT
ATAACATTTGTCACTGAGCCTAGTGTCAAGCTGTGTTTTATCAACCCTCAACCTTTTAGC
AGCCTCTTTGAATTGAGCTTGGATATTTTTGAGGGCGATACATCAAGCAAAGTCATCAGT
AGAATAGCCAAATCTGATAGGTCAAAGTTTAAAGATCCATCTGCACTGAAGCTCTACAGA
TATGATGATGGTGAGACTGGATGGAGAAAAATTCCAGACATGAGCCACATCTTGTATGGC
AAGAGTCAAATTAAGGAGTCAAGTGTGTTTCATATTGATACAGAGACAAATAATGTCACA
ATATCAGAAAATGGAAGCAAGGTTCCTGTTGGACCAAAGCTGGTTTATTTATTGGTCTAG
>maker-gLs.1.0.scaf01897-exonerate_protein2genome-gene-0.3-mRNA-1 transcript offset:0 AED:0.05 eAED:0.06 QI:0|-1|0|1|-1|0|1|0|65
ATGTCTTTTTTGGGGAGTACCTATCTGTGTGAAAAGCTCTTTTCCACTATGAACTTTATC
AAGTCAAAGTTCATGGTTAAGCTTACTAATGAGCATCTTCAAGCTTTACTGAAGGTCTCA
GTTGCTTCCTCACTCAAGCCAAATGTTGCTCAGATGTGTAACAAGAAGCGTTGCCAGGTC
TCTAGCAACAAAGAGTAG
>maker-gLs.1.0.scaf16532-exonerate_protein2genome-gene-0.0-mRNA-1 transcript offset:0 AED:0.12 eAED:0.13 QI:0|-1|0|1|-1|0|1|0|83
ATGGCAGAAATTGAGCACAAACTTGGGGAGCTGCGTGAGTTCATGCGCCAGCAGAAGGTT
CGACTTGATGAGCGCGACAAGAAGGAGAGCATCGCCAAGCAGTGGAAGGCTGTTGCTCTC
ATCCTGGACAGAATCTTCTTCTTCGTCTATCTCATCATCATCTTCGCGTCTCTCAGCTAC
ACCTTACCGGTTCTCACCTGGTCCAACACCAACTACAACACCTCCCTGGTCCGTATCGCC
AGGGGTATATGA
>maker-gLs.1.0.scaf27167-exonerate_protein2genome-gene-0.0-mRNA-1 transcript offset:0 AED:0.42 eAED:0.43 QI:0|-1|0|1|-1|0|1|0|53
ATGGATGTGAAGTACCTGCTCCAGAAACTAGGACAAGCCAAGACTCACCTTGAGGTGATG
AACATGATCAAAGAGGTCGACTCCACTCACAAGGATGCCATCAACTACAGGGATTTTGTG
AAGATGATGCTGGGAGCAAAGTCAAGCATCCTAAAAATGTAA
>maker-gLs.1.0.scaf27167-exonerate_protein2genome-gene-0.1-mRNA-1 transcript offset:0 AED:0.44 eAED:0.46 QI:0|-1|0|1|-1|0|1|0|32
TCATTTGTCCACAGAATTCTCCTGTTTGAAGGTCTGGGCAAAGCAAAAGAAAAGCCTAAA
GGACTTCCACCAAAGAGAGATCTTTCCAGCTTACCATAA
>maker-gLs.1.0.scaf22331-exonerate_protein2genome-gene-0.0-mRNA-1 transcript offset:0 AED:0.21 eAED:0.21 QI:0|-1|0|1|-1|0|1|0|64
ATGCCAACTGAATGGGACACGGCACTCATAATCCCAATCCACAAAAAGGGATCTAAGTTG
ATCTGCTCAAACTATAGAGGTATCTCCCTTCTTAATGTAATGTACAAAATCCTCACAAAA
CTTATAGCGAGAAAATTGGAAAAGTACAGTGAACAGATCCTAGGGGACTATCAATGTGGA
TTCCGGCAGAAT
>maker-gLs.1.0.scaf23270-exonerate_protein2genome-gene-0.0-mRNA-1 transcript offset:0 AED:0.26 eAED:1.00 QI:0|-1|0|1|-1|0|1|0|35
ATGGTACGGCCACGTAACAAGGAAACAAGGGCTTGCCAAAGAAATATTGCAGGGGACCAC
AAGAGGAGGGAGAAGAAGAGGAAGACAAAGAAAAATATGCGAGGATAA
>maker-gLs.1.0.scaf01967-exonerate_est2genome-gene-0.0-mRNA-1 transcript offset:69 AED:0.33 eAED:0.33 QI:69|1|0.8|1|0|0|5|0|220
TTAAGTTGCGGCTGGCAATTGTGTTTAGCAAAAAAAAAAATTAGCACTATACTAAAACTT
AGTGTGACCATGATGCATTCCATTAGACACATTAAGCATCTTAACAAACTAAGTGAACAT
TTGACTAAAGTACATCTAAGTTGGATTAGTTTGAGTCGATCGTTTTTTATGAAAAGTGAC
CCACCAACAACAGAGAAGACTGGCCCAACAAGCACAACTACTACTAGTACTAGCAACAAA
AAGGTTGACGTTGCTAAGTCTCAGAATCTCAAAGAAAGACCCCCTGTCCCTGCTGTCAAA
GAAAATGAGCATCTTGTTGGACGAGATTTTCTAAGCTTGAAGAACTTCAGCGCTGATGAT
ATCAAACAATTTTTGTGGACAGCAAAAGATTTGAAAACACGAATGAAAGACAATGGAGAA
ATATTCCAACCATTGAAAGGAAAGACAGCAGCTTTGATATTTCAGAAGCGGAGTACCCGT
ACCAGATTATCAACAGAATTAGGTATTGCAAAGCTAGGAGGTCATGCATGTTTCCTTGGA
CCTGATGACATTCACCTTGGTGTGAATGAAAGTGTAAAGGACACTTCCAGGGTGCTGGCT
GGCATGGCTGATGTAATTCTGGCAAGGGTTTATGATCATGAAAATATACTTGATATGGCT
AATGAAGCTAATATCCCAGTTATAAATGGCTTATCAGACTTGTTACACCCACTCCAGATT
CTGGCAGAC
>maker-gLs.1.0.scaf01967-exonerate_protein2genome-gene-0.1-mRNA-1 transcript offset:0 AED:0.40 eAED:1.00 QI:0|-1|0|1|-1|0|1|0|12
ATGCTCTTGCCCCATCGAACATATCTCGGAATTCCTTGA
>maker-gLs.1.0.scaf24509-exonerate_protein2genome-gene-0.0-mRNA-1 transcript offset:0 AED:0.36 eAED:0.43 QI:0|-1|0|1|-1|0|1|0|44
ATGTTCATTTGTTGTGTCAATTTGAAATTTCAAATAACGGAAGAGTTGGTATCGGTTTGC
AGTATGCATGGAAACACAATTGGAAAAGACAGCTACATTGAAGTGCAAAAAAAAAATTTC
AAGACAAGACTGTAA
>maker-gLs.1.0.scaf02269-exonerate_protein2genome-gene-0.0-mRNA-1 transcript offset:0 AED:0.15 eAED:0.15 QI:0|0|0|1|0|0|12|0|498
AAGACGGAACTGTGTAAAGTCAAGTACAGTGAGAGCGACCTTGAACTGTTGCGCAGTGCC
ATAGAGGACCTCTACTATTTTGAGTTTGTGTTAGATGACATTCCCATACGAGGCTTCATT
GGACATCTAGAGGAGGGAGGTTTTCTACCTCACAACCACAAAATCTATCTTTGGGTCCAT
CTGCATTTCAACATCGAGTACAACCAGGATCATATAATTTATGCCAATGTCACAACCAAG
GAACAGTTGCCCATTTCTCTTGATGGTGCAGCTACCCCTATGGAAGTGGCTTTCACCTAT
ACAGTCAAGTGGGTCTCCACAGATCTCAGCTATGATCAGAGAGGAACAAGGCTCAGGGAC
AATTCATTTTTCCCCAAAAATCTGGAGATTCATTGGCTGTCGATCATCAACTCCTTGGTG
CTGGTCTTTCTTCTCATTGGCTTCGTGGTCATCATCATGACAAGAGTCCTGAAGAGCGAC
TTTGCCCGTTACAACATTGAAGATGAAGAGGATGCGGATGACTTGGATTCTGATGACAAT
GGATGGAAAATCATACGCACCGATGTTTTCCGATTTCCACCCAATAAAAATCTGTTCTGT
GCAATTTTGGGCGTTGGCACACAATTCTTGGCTCTAGCCACCGGCATTCTGTTAATGGCC
CTAGCTGGCATGTTCAATGTCCACCGACACGGAGCCATCAACGCCGCTGCCGTGGTCCTG
TATGCATTTACTTCCAGCATAAGCGGCTACGTGGCCGCAAACATGTTCAGGAAGATGGGA
GGAGAAAATTGGGTGTGGAATATTAACCTGACTTCCGCGCTGTTTGCAGCCCCATTCTTC
ATGGTCTGGGCTGTGATCAACTCTGTGGCCTGGGCCTACGGCACCACAAGAGCCCTGCCG
GCGACCACGGTCATCCTTCTTATGGCGCTCTGGCTGTTCATTGGTTACCCGTTGACTGTG
CTGGGAGGAATCTTTGGCAAAAACTACGCGGGAAGCTTCGACGCACCTTGCAGAACTAAG
AACATCGCCAGGGAAATTCCAAGTGTGCCCTGGTACAGGTCGGCCCTGGCTCATTGTGCC
ATCGGTGGCTTCTTGCCATTCAGTGCAATATCGGTTGAACTCTACTACATCTTTGCCACA
CTTTGGGGACGTGAGCAGTACACACTGTTTGGCATCCTCTTCATTGTCTACGGCATCCTG
CTCAGCGTGACCGCTTGCATTTCAATAGCCCTCACGTACTTTCAGCTGTCTGCCGAAGAC
TACCGCTGGTGGTGGCGCTCCATATTCAGTGCCGGGTCCACTGGCATCTTTGTGTTCCTC
TACGCCTTGTTCTACTACTACAAACGTTCCAACATGTCCGGCCTGCTGCAGACCCTGGAG
TTCCTGGGCTACACGGCCCTGACGTGCTACGTGTTTTTCCTCATGCTCGCCACCGTCTCC
TTCTTTGCATCGCTCAAATTCGTCCGATACATCTATGTGAATATAAAGATGGATTGA
>maker-gLs.1.0.scaf02269-exonerate_protein2genome-gene-0.3-mRNA-1 transcript offset:0 AED:0.23 eAED:0.24 QI:0|0|0|1|0|0|7|0|334
ATGAAACATCAGCGTCAGGAAGTCACGGGACAGGATGAAGAAGACAGCTGCGAGGAGGAT
TATCCTGAGTTTCCAACACTGACGACCTGGAGCTCTCCTAACCCTAGTATTGGAGGCAAA
GGATACATAGGTCAAGGCAAAAATATAATCACCAAGCATGATAGTGAAATATGTGGCAGG
CGTAATGCTGAGCGGCTTATGGATTTCCCTCCTGACTTTGAGTGCGGAGATGGAGAGGGA
ATGGACATGCGCCTTCCAAATCATGTCTACAATAAGTTGAAGTCACATTCAGTGGTGGAA
AATAAGAAAAGCCACAAGATTCATGAAAAGAAAGACCATTCCACTGCTATAAAAGCTGTG
GACCAGAGGACAAGAATTCTTCTGTTCAAGATGGTGAACTCTGGCTACCTCGCTTCGATT
GATGGAATCACAAGTGAGGGGAAAGAAGCCATGGTGTTTAAAGCATCAGGAGGGATGAAG
GATGAGTTGGAGTTACCCAAGCATGTGATTCTAAAAGTTTTTAAGACGACCATGAATGAG
TTTCGAACTCGGGCAAAGTATGTTCAAGGTGACCATCGGCTGTCTAAGGACGTGTACAAG
AAAAATAATCCTAGGAAAATAATCAAACTGTGGGCAGAAAAAGAGTATTTGAATCTAAAG
AAGATGCGTAGAAGCAATATTGCATGTCCCACTCCTCTGACATTAAAGAAACATATTCTG
GCTATGACCTGTATTGGTGGTGAGCACCCGGCCCCTAAGCTAAAGGAGATACGTCTCGGC
CAAGATGATCTGAAGCTGGCTTATGAACAAACTGTTCAGCTTGTGAAGAATCTTTACCAA
AACTGTGGCCTGGTACATGCAGATCTGAGCGAGTATAATCTACTCTGGCATGAGGGCCAA
GTCTGGGTTCTAGACGTCAGTCAATCTGTTGAAAAAGAAAATCCTAGTTCACATGATTTT
TTGCTGCGTGATTGTAGAAATGTCTGTGACGTAAGTAATCACTGA
>maker-gLs.1.0.scaf02269-exonerate_protein2genome-gene-0.6-mRNA-1 transcript offset:0 AED:0.13 eAED:0.13 QI:0|0|0|1|0|0|4|0|186
CTCTATAGAGTGTCTAGAGAGGAAGAAGTTAAACATCGTTTCAAAGATATAATTGCTGGA
AAAAAAGCAAAGAAACGAAAGATAGAAACTAGCGAACACTTGCAAGAGGGAAAAGCCATT
GACACAAATGAGTCTGAAACTGATCACCTAACTGTGGAGGACATCGTAAAATCTGAGACT
TCAGCCCAGCATGCTTTGGTACAGATTTTTACAGAAAGCCCATGGAAGCAGAGTGTTCAA
CGCACCTTTGATTGGCTCTATCCGTGCACAGAGAAAGAAATAATGAGATACCTGGTCTTC
AGAGATTTGTGGAATAAAGGATTCTACTTGACCTCAGGGTCAAAGTTCGGAGGGGATTTT
CTTGTGTATCCAGGGGATCCTGCAAGATACCATTCCCACTACATAGCCGTCTGCAGAAGC
CAGTTTGATGAAATCCCAAGCCTAGATATTGTTACACTTGGTCGCCTGGCAACCACCGTG
AGGAAGACGGCGCTTCTCTGCGCGTTAGATAAGAACAGGAAGGTCATCTACACGTCTTTA
AAGTGGACAGGGATCACGTGA
>maker-gLs.1.0.scaf02269-exonerate_protein2genome-gene-0.5-mRNA-1 transcript offset:0 AED:0.49 eAED:0.49 QI:0|0|0|1|0|0|2|0|97
ATGATCTACATCTGTGGAGAGTGCCATGCAGAGAATGAGATAAAGGCAAGAGATCCCATT
CGTTGCAGAGAGTGTGGATACAGGATAATGTACAAAAAGAGAACGAGAAGACGTATCCTT
TTTTTTCTGGTTATATTTCTGGATTCTAGATTGGTGCATGCAGTTAGATATCACCTGCAA
TCCTATTATCTATCTTTTCTCATAAATTATATGAGGTTCAAAATCATTGCTTCCTGTAGT
ACAATATTATTCTTAATTATATTAAAATTTACTAAAATGCTTACATTATTATAA
>maker-gLs.1.0.scaf27090-exonerate_protein2genome-gene-0.0-mRNA-1 transcript offset:0 AED:0.16 eAED:0.16 QI:0|-1|0|1|-1|0|1|0|218
ATGTTCAAATCAGGGGAAATTAATACTTATCGTGATAAACAATTTAAGCGGTGGATAGAC
CACTACTTGGAAATATACGCAACGATAAACCAAGTCTCAACCACTGCCCTGGACGATATC
CCAGACTTGCCTGTCATAGAGGAGATTGATACCCTACCCACAATAGAAGAGCTACGTAGA
GCCATCGATTGTCTTGCAAGTGGGAAAGCCCCAGGCAATGATGGTATTCCACCAGAAGCT
CTCAAATGTGGAAAAGGAGTACTATTACGGCCCTTGCACGATCTCCTTATTCTGTGCTGG
GAACAGGGACAGCTACGACAAGAGTTGAAAGATGCAAACATCGTTACATTGTATAAAAAT
AAAGGAGACAAGTGTGGCTGCAACAACTATCGTGGATTCTCCCTACTCAGCATAGTTGGA
AAGCCTTTCGCCCGAGTTGCATTAACACGCCTACAGACCAAAGCATCGCGTGTACACCCA
GAATCGCAATGTCGTTTTCGCGCCGGTAGGTCAATTATAGACATGATCTTCTCTCTGCGC
CAGCAGCAAGAGAAGTGCAGGGAGCAACATATGCCTGAATACATTGCGCTTGTCGACCTC
ACTAAGGCCTTAGATCTTGTCAGCAGAAGCGCCCTGTTTCAGATCCTCAAAAAATAG
>maker-gLs.1.0.scaf27090-exonerate_protein2genome-gene-0.3-mRNA-1 transcript offset:0 AED:0.33 eAED:0.33 QI:0|-1|0|1|-1|0|1|0|100
ATGGAGGATGAGATAAGTGGGAGGATAGGCAAGGCCACAACTGTTATGGCCAGACTGAAG
AAAAGAGTCTGGTCAAACGCCAAACTCACAACAAGAACTAAGCTGCAGGTGTACCAGGCC
TGCGTACTGAGCACACTTCTGTATGGTTGCGAGTCGTGGACAACATACTCTAAACACGGA
AGAAGGCTCAATGGCTTCCACCTCAGAAATCTGCGCCACATCCTTGACATTAAATGCAAT
ACAAAGTCCCCAACACGGATGTCCTGTCCCAAACAAACATGTGTAGCGTCCCAGCTATGT
TAA
>maker-gLs.1.0.scaf12816-exonerate_protein2genome-gene-0.0-mRNA-1 transcript offset:0 AED:0.32 eAED:0.32 QI:0|0|0|1|0|0|3|0|252
ATGCAGTTTATGCTGTTATTCAGCAGGCAAGGGAAATTGAGGTTGCAAAAATGGTTTGTG
GCATACCAAGACAGAACAAAGAAGAAGATTACAAGGGAGCTAATCACACTTGTTTTGGCG
CGCAAACCAAAAATGTGTAGTTTTTTGGAGTGGAAGGATCTCAAAATTGTTTATAAGAGA
TATGCCAGTCTGTATTTCTGTTGTGCAATAGAAAATGATGACAATGAGTTGCTCACTCTA
GAAATCATTCACCGTTATGTTGAATTGTTGGACAAATATTTTGGCAGTGTGTGTGAACTA
GACATCATATTCAACTTTGAAAAGGCCTACTTTATGCTTGATGAGTTCCTGCTAGGCGGG
GAAGTGCAAGAAACCAGCAAAAAGAATGTTCTCAAAGCAATTGCTGCCCAGGATTTGTTG
CAAGAGGTGGGTAACACATTTAATCCGTCACACAAGCATGATCATGAGGTAACACTTGAG
AACTTGCCAAATTTGACACACTCAATATGTTTCTACTTCCTCCCCTTTNGTTTTTTTTTT
TTGAAAGGCCTTTGTGCAGAATTTATGATTATTCAAGAAAACTTTTGCTTCTCTGAGAAT
GTCCTCTGCACTATTAAAACAGCAGTCCTGTTAGTGGAAACACTTTTCCTTGGGGGGGTC
ATTCTTTTATTCAGACAAATTTTAAGCATCATCAGGTTATGCTTTTCTGTGGTTTGGAGT
TTCATTGTGAAACATAAAGAGCAGGAAGAAAACCCATAA
>maker-gLs.1.0.scaf14689-exonerate_protein2genome-gene-0.1-mRNA-1 transcript offset:0 AED:0.41 eAED:0.41 QI:0|0|0|1|0|0|2|0|75
ATGCTAATGTACTCGGGGCATGAGGAGGAAAATGCTCTGCACGCGAATAATAAAATAAAG
ATGAACATAATACAATGTTACGCACCCACCAACCATAGCAAAGAAGAAGAGAAAGAAACA
TTCTACAATAGACTACAAGCAATAATAGAAAAATTCCCAAGTAGAGACCTGAACATTTTA
ATGGGAGACCTAAATGCCAAGATCGGAAAAAAACAACAGTGGGTATGA
>maker-gLs.1.0.scaf14689-exonerate_protein2genome-gene-0.2-mRNA-1 transcript offset:0 AED:0.44 eAED:0.45 QI:0|-1|0|1|-1|0|1|0|49
ATGGGACGCCATGGTGTAGGAGAGAGAAATGAAAATAGAGAAAGGCTAGCAGACTTCTGC
GCAACAAATGACCTTGTTATTGGAGGCAGCGAATTCCAACATAAAAACATCCACAAAATA
ACATGGGTATCCCCGGACAACAAAACGTAA
>maker-gLs.1.0.scaf14689-exonerate_protein2genome-gene-0.0-mRNA-1 transcript offset:0 AED:0.46 eAED:1.00 QI:0|0|0|1|0|0|2|0|30
ATGGAACTCTCACGACCGACAAACCGTGTGGAAACTTCTTCGGCACTATGGATTACCAGA
AAAACTAGTCGGGATCATTCAGAGTTCTTATGA
>maker-gLs.1.0.scaf08301-exonerate_protein2genome-gene-0.0-mRNA-1 transcript offset:0 AED:0.36 eAED:1.00 QI:0|-1|0|1|-1|0|1|0|53
ATGGGCCCACGTTCTGGAACCAGCTCCCCTTCCATATCCGTCATTGTGAAACCTCGTCCA
CTTTTAAAAAGTCCCTTAAAACCCATCTGTTTAGGTCCGCCAATGACCTGTGATGCACCC
TTCTTGCCCTGCCTCATTTTCTGTCTCGGGTTGATCCTGTAG
>maker-gLs.1.0.scaf01104-exonerate_protein2genome-gene-0.7-mRNA-1 transcript offset:0 AED:0.14 eAED:0.14 QI:0|0|0|1|0|0|4|0|192
ATGGACTGTAAGCTTATTGGGCCTGAAACACCTTGTTTTTGCACACACAGGTACAAGCAG
CACAAGACTGATTTTGAAGAGATTCCAAAAGAGAGACCAATCCATCTGCCTTGTCGAGTA
TCTGGCTGCCCCTGTGCATCATATCACTATGTTCCAACCAATGGGAGCCAGTGCATTCGT
TGTGTGTGCAAACACTTGGCGGATGAACACAATCCTAAGGCTCCATTTGTTTGTCGTAGA
GGGGGCTGCACCAAGTGCACTGGTTTCAAAAGTTCCTTTACCTGCTCGTGTGGGAGTACA
CACAATGACCATCGCATGATTGTGGAAACAGCCCAGGAGAGGGAGGCACGCGGACATCCA
TTGGGAGATGCTGTCCCTTTTCAAGCCATGGGAGGCATCACTGGATTCTCTTCCCTTGCC
GAGGGCTATTTAAGACTTGACCCCAGTGGCCGAGGTGCTCCATCAGAGGAGTTTCTGAAC
CAGCCAATCACAGCTCTAGACAACCCTTTCCTCCGAGCTAATGTTAACTCCATCAAGGCA
CATCAGCTTGCCAGAAAGGGAGGGAATTGTGAGTTTTAA
>maker-gLs.1.0.scaf01104-exonerate_protein2genome-gene-0.2-mRNA-1 transcript offset:0 AED:0.10 eAED:0.10 QI:0|-1|0|1|-1|0|1|0|183
ATGCTCTACATCCTGAACCATCCGGAAGTGGAGGAGAAGATCTATCGAGAGATCGATTCC
GTCATTGGCTTAGAGCGAGCCCCCACACTCCTCGACAAGGCGAACATGCCGTACCTCAGC
GCCTTCATCCTGGAGACACAGAGGCTATCCAGTCTCGTACCCCTTGGAATTCCCCGGCTG
TTGCACAAGGACGTAACATTCAGGGGATTTTTACTCCCCAAGGGATCTCAAGTCATAATG
AACAATGACTCCATCCACCACGACGAGTCCTGGGGTCCGGATGCCGATAAATTTAGACCC
GAGAGGTTCATCGGTCCGGATGGAAAAGTCACCAACCCGGAGAAGTTCGCTCCATTTTCT
ATGGGTCGGCGAGTCTGCATGGGGGAGGGGCTGGCCAAAGTTGAACTGTTCATCTTCCTG
GCTAACCTGTTCCAGAGATTTAAGTTTGTTCCCGCTGAAGACGGCGTGGTGCCGCCTATG
AAAGAAGTTTTTGGCATCGTGTGTACGCCTGTCAGATATGAAATGCGAGCCATTGACAGA
CGCGCTCATTAG
>maker-gLs.1.0.scaf01104-exonerate_protein2genome-gene-0.1-mRNA-1 transcript offset:0 AED:0.34 eAED:0.34 QI:0|-1|0|1|-1|0|1|0|99
GCCAATTACAGATGTGCACAACTTAGAGGTGCTAATTACAGATTTATACAACTTAGAGGT
GCCAATTACAGATGTGCACAACTTAGAGGTGCTAATTACAGATTTATACAACTTAGAGGT
GCCAATTACAGATGTGCACAACTTAGAGGTGCTAATTACAGATTTATACAACTTAGAGGT
GCCAATTACAGATGTGCACAACTTAGAGGTACCAATTGCAGATGTGCACGGTACAGAACT
GCCAATTATAAACAATTATACATAGCAGAGAAGATAAGCAGTCCAAGGGTTTTAAACTGA
>maker-gLs.1.0.scaf01104-exonerate_protein2genome-gene-0.6-mRNA-1 transcript offset:0 AED:0.51 eAED:0.51 QI:0|-1|0|1|-1|0|1|0|72
ATGAATGCCTTAAAAATCACTCATGACCCACAAGAATGGAGACTATTTGTAGACGCTTCA
AAACTGATTCTTAAGGCTGTGCTTTTACACAACGGAAATCATCTCCCATCTGGTCAATTA
GTGCATGCTGTCCACAGGAAAGAGACATACGATAACTTAAAGCAGCTACTGAATTCCATG
AGTATAACAAGTACAGCTGGCCCCTTTGTGGTGATTTGA
>maker-gLs.1.0.scaf01104-exonerate_protein2genome-gene-0.0-mRNA-1 transcript offset:0 AED:0.29 eAED:0.29 QI:0|-1|0|1|-1|0|1|0|65
ATGACAAATCAGGTCCAGTCAGTTATTTCAAACGACTTGACCTCGAAGCAATCTATAATT
GAATTCGGGGTACCCCAGGGCTCGGTCCTAGGCCCGGTGCTTTTCACTTGGTACATTCAG
CCCCTGTGTGCAGTGATCAAGCAGTTTGACATGCTATATCAAATGTTTGCGACAATACAC
AACTTTATCAATCCGTGA
>maker-gLs.1.0.scaf01104-exonerate_protein2genome-gene-0.11-mRNA-1 transcript offset:0 AED:0.26 eAED:0.26 QI:0|-1|0|1|-1|0|1|0|58
ATGTTCTCTCCATATCCTTCTGTTCTCTGCACAACTGAACTTGCCAAAAGGCTGTTAGTT
TCAAACAAATCAGCATTCTCAGGACAGTCATTTGCTGCTTCCATCATGCACTCTTTGATG
AAGTTGCCACTAGCAAATGGTTCCCCTTATTCTGTCATCTTATGCACTATTTTGTAG
>maker-gLs.1.0.scaf34450-exonerate_protein2genome-gene-0.0-mRNA-1 transcript offset:0 AED:0.28 eAED:0.33 QI:0|-1|0|1|-1|0|1|0|75
ATGCTGGCTGGACTTCCAAATGGAGTCAACGATAGGATAATCACAATGAAACTCCCTCTA
TTATCAGGAAGAAAACACCCCACCTTCATCAACTGCTATGTTCCAACTATGTCCAACACA
GATGAAGTTAAAAAGAAGACCCATGAGGATCTTCTCCTTGTCACAGCCGTTCCGAAGCAG
GACAAGGTCAGAGACCTCGGCGACTTCAATAGCTGTAGTTGGCCATGA
>maker-gLs.1.0.scaf14619-exonerate_protein2genome-gene-0.0-mRNA-1 transcript offset:0 AED:0.41 eAED:1.00 QI:0|-1|0|1|-1|0|1|0|27
ATGCATAAACACTTGCCTCAGAAATACCCTGGACATCAAATGGCCAAAGCCCATCACTAT
CAAAGACTTACCGGTACTAGATAG
>maker-gLs.1.0.scaf25042-exonerate_protein2genome-gene-0.0-mRNA-1 transcript offset:0 AED:0.03 eAED:0.03 QI:0|0|0|1|0|0|3|0|195
TTGACAGGAACTCCCCAAAACAGTCATTCAGTCCAAGATATTGTTAATATTGCATGTCAG
GAAGCAACACTTTACAAAAATGCTAATGTAGATGCAGTGATTCTAGAGAATATGCATGAC
ATTCCCTATGTTCAGAGTTCAAAAATTGGTCCTGAAGTGACATCTGTCTTAACTGTTGTC
TGTCATGAAGTAAAGCGAATCTTTCCTAACATACCTGTGGGCATACAGGTTCTAGCAGGA
GCTAATAAAGAAGCTCTGGCTATAGCAAAAGCTGCTGGGTTACAGTTTATTAGAGCTGAG
GGTTTTGTATATGCACATGTAGCTGATGAAGGATTGATGAATTCATGTGCTGGCGAGCTC
ATGCGATACAGAAGACAAATTGATGGAGAACACATAATGGTTTTTACAGATATTAAAAAA
AAACACAGTTCACACGCTATAACCAATGATGTGGATATTGTGAACACAGCCCAAGCTGCA
GAATTTTTCTTGAGCGATGGCGTCATTGTTACAGGGGATGCTACTGGAAAAGCAACAAGC
AGTACTGAGGTTAAAGGTAAATTACAGCATAAGTCTTACTCTCTCTAA
>maker-gLs.1.0.scaf09767-exonerate_protein2genome-gene-0.0-mRNA-1 transcript offset:0 AED:0.19 eAED:0.19 QI:0|-1|0|1|-1|0|1|0|84
ATGGAGGAAGGACGTATCCCAAAGATTCTGCTGTATGGAGAGTTGGCAGAGGGGACAAGA
CATATTGGACGACCGCGCCTGAGATTTATTGACGTTTGCAAACGAAGTATGAGGGAAGCC
ACTATTGAAACAAACGAATGGAAGTCCATTGCCGAACATCGCTCTAACTGGCGTACAGCA
GTGTTTGGAGGAGTGAAAAGGGCAGAAGTTACTCGAAACAAGGCCCTCGAATCAAAAAGA
ACAATTCGAAAA
>maker-gLs.1.0.scaf09767-exonerate_protein2genome-gene-0.11-mRNA-1 transcript offset:0 AED:0.03 eAED:0.03 QI:0|-1|0|1|-1|0|1|0|64
ATGGCTGTACTGACAATGGTTGGCTCTAGGTATGCATGCCAGCAGTCTTTCTCACATCTC
AAGAACATTAAGACCAACCTGCGATCACGTTTAACGGATGGAAGTCTCCACTCATGCATG
AAGCTTAACCTCACCACGTATCAACCAGACTACAAAGCCATCAGCAAAGCCATGCAGCAC
CAGAAGTCGCATTAA
>maker-gLs.1.0.scaf17985-exonerate_protein2genome-gene-0.0-mRNA-1 transcript offset:0 AED:0.30 eAED:1.00 QI:0|-1|0|1|-1|0|1|0|34
ATGGACAGATGTATGTGGCCTGCTCTAGCGTCAGAAAACCTTCTGATTTCTTCGTGTATG
TACCAGAGGAAAAAAAGAAAAATTTATGTATTTAAAAGCTCTTGA
>maker-gLs.1.0.scaf54576-exonerate_protein2genome-gene-0.0-mRNA-1 transcript offset:0 AED:0.39 eAED:0.39 QI:0|-1|0|1|-1|0|1|0|137
AGACGCAACTTGGACATAGAGCGTCCCTCCTACGTCAATCTCAATCGTCTGATTGGTCAG
ATCGTGTCCTCTATAACGGCATCACTCCGGTTCGACGGGGCCCTCAATGTTGATCTCACC
GAGTTCCAGACCAATCTTGTGCCCTATCCCAGAATTCACTTCCCACTGGTGACGTATGCT
CCAATCATTTCAGGTATTCTCAAACTGTTCGGGTCAACGTCCATGTCTATGTTTCTATGT
CTCTGTCTGTCTCTATTGTGTATGTCTCTGTTGTGTATGTCTCTGTTGTTTATGTTTGTC
TATGTCTCTGTTGAAAATGTCTCTGTATATGTCTCTGTCTATGTCTCTGTTTATGTCTCT
GTGTATGTCTCCGACTATTTCTCTGTTGTCTATATATGTTGTCTATGTCTCTGA
>maker-gLs.1.0.scaf31915-exonerate_protein2genome-gene-0.0-mRNA-1 transcript offset:0 AED:0.02 eAED:0.02 QI:0|-1|0|1|-1|0|1|0|250
CTGGTACTCGTGTGTCATAGACCACTTGCTACTCTGGTACTCGTGTGTCATAGACCACTT
GCTACTCTGGTACTCGTGTGTCATAGACCACTTGCTACTCTGGTACTCGTGTGTCATAGA
CCACTTGCTACTCTGGTACTCGTGTGTCATAGACCACTTGCTACTCTGGTACTCGTGTGT
CATAGACCACTTGCTACTCTGGTACTCGTGTGTCATAGACCACTTGCTACTCTGGTACTC
GTGTGTCATAGACCACTTGCTACTCTGGTACTCGTGTGTCATAGACCACTTGCTACTCTG
GTACTCGTGTGTCATAGACCACTTGCTACTCTGGTACTCGTGTGTCATAGACCACTTGCT
ACTCTGGTACTCGTGTGTCATAGACCACTTGCTACTCTGGTACTCGTGTGTCATAGACCA
CTTGCTACTCTGGTACTCGTGTGTCATAGACCACTTGCTACTCTGGTACTCGTGTGTCAT
AGACCACTTGCTACTCTGGTACTCGTGTGTCATAGACCACTTGCTACTCTGGTACTCGTG
TGTCATAGACCACTTGCTACTCTGGTACTCGTGTGTCATAGACCACTTGCTACTCTGGTA
CTCGTGTGTCATAGACCACTTGCTACTCTGGTACTCGTGTGTCATAGACCACTTGCTACT
CTGGTACTCGTGTGTCATAGACCACTTGCTACTCTGGTACTCGTGTGTCATAGACCACTT
GCTACTCTGGTACTCGTGTGTCATGTCTCATAG
>maker-gLs.1.0.scaf89739-exonerate_protein2genome-gene-0.0-mRNA-1 transcript offset:0 AED:0.34 eAED:1.00 QI:0|-1|0|1|-1|0|1|0|17
ATGACTTCCACTTTAACCTTCAAAACAACCAATCTCAAATATCTAGCACGTTGA
>maker-gLs.1.0.scaf13384-exonerate_protein2genome-gene-0.0-mRNA-1 transcript offset:0 AED:0.28 eAED:0.69 QI:0|-1|0|1|-1|0|1|0|72
ATGTTTTGTATCTGTATGTCTTTTAACTGGATGTCTTGTATCTTGATGTCTTGTATCTGG
ATGTCTTGTATCTGGATGTCTTGTATCTGGATATCTTGTATTTGGATGTCTTGTATTTGG
ATGTCTTTATTTAGATGTCTTGTATTTGGATGTCTTGTATTTGAATGTCTTTACTTTGGA
TGTCTTGTATTTGGATGTCTTGTATTTAAATGTCTTTAA
>maker-gLs.1.0.scaf65918-exonerate_protein2genome-gene-0.0-mRNA-1 transcript offset:0 AED:0.39 eAED:0.50 QI:0|-1|0|1|-1|0|1|0|34
ATGGCTCTACGACTGCTGATTCCATTTGCAACCACCTATGAGTGCGAGACAGATTTTTTT
TTCCACGCGACTTCATATCGAAATAAAAATCCCCATTTAGACTAG
>maker-gLs.1.0.scaf21875-exonerate_protein2genome-gene-0.0-mRNA-1 transcript offset:0 AED:0.15 eAED:0.62 QI:0|-1|0|1|-1|0|1|0|37
ATGACTATCAACAAGTCCCAAGGACAAAAGTTTCAAAGCTATGGGTTAATCCACAACAAC
CAGTCATCAGCAACGGTCAGTTGTACTTTGCTTTATCTAGAGTTAGATCTTTAG
>maker-gLs.1.0.scaf07475-exonerate_protein2genome-gene-0.0-mRNA-1 transcript offset:0 AED:0.35 eAED:0.35 QI:0|0|0|1|0|0|2|0|145
ATGGACATCCTACAGGTGTACGCTCCTACCAACGATAGTAAAGAAGAGGACAAAGAGGAT
TTCTACAACAGACTGCGAACCCTGGTCCAAAGGTGTCCTAAGAGCAATATGGTTATACTC
ATGGGCGACCTAAATGCGAAAATAGGCAGCAACAATAAAGGCTATGAAGAATGCATGGGA
ACACATGGTATGGGAGAGATGAATGAAAATGTTGGACTAGTCATCGGAGGAAGCCTCTTC
ATGCATAGAAATATCCACAAGGCCACATGGATTTCACCAGATATGTCAACGGCTAACCAA
ATTGACCATTTCTGTATTTGCAATAAGTTTAGACGGTCGCTCCAAGATGTTAGGGTAAAA
AGAGGGGCAGATGTAGCCTCAGACCATCATCTAATTATTGCCAAATTAAGGCTGAAACTG
AAAAAGAACTGGACA
>maker-gLs.1.0.scaf42138-exonerate_protein2genome-gene-0.0-mRNA-1 transcript offset:0 AED:0.06 eAED:0.06 QI:0|-1|0|1|-1|0|1|0|69
ATGCTTGCTTGCAAAAGTGGACGTAAATTTCGTGTCCAAGTTCTTCTGGGCGGCGATGCG
AATTTCAACGCTACTGATGAGGATGGTAACACGCCCTTGCTACTGTGTGCAGAAAGAGGT
CATGTTGACATAGCAGAAATACTCATAACCAGAGGGGCAGACATGAATGTTGCAAACTCA
AAAGGAGAAACAGCCCTCATGTTATCA
>maker-gLs.1.0.scaf00531-exonerate_est2genome-gene-0.0-mRNA-1 transcript offset:158 AED:0.41 eAED:0.41 QI:158|1|0.8|1|0|0|5|0|184
GTTTTCAAACAATGGCGGACAAAATGTTTTTACACGGATGAATCTAACTGTGAGGGCAAT
CAAACCCTCATTATGAAAATTCAATGAAATATTATTTGTTTAGTAAATAAAAAAGTACCA
GGCCTGAATTTTCTGTGATATTAAAAGAGGCAGCAATCATGCCTCCCAGTTCTGGTGAAT
TATGGGAGCATCATTTGATGCCACAGCAGGTCAATGTGGACTGTCTGCTACCAACAGGTG
TCATTGTACCGCTTCTGTGTGCACGAGATTCAACATTAGAATCTATCAAAAAAGATTTGT
GGCAGGAGGCCAGGAAATATCCTATTTTCCATAAACTTATGGAGCCAGAATCTTATATTT
TCCTGGCAATAACACAGGATGCTATGCGTGAGGAGTTTTATGATGAAACTCGTCGCCTTT
GTGACCTTAGGCTATTTCAGCCCATCTTGAAAGTTATGGAGCCTAAGGGAAATAGGCAAG
AAAAAATGCTCAACTATGAAATAGGCATGCTGACAGGAATACCTGTCAATGAGTTTAATG
AAAATAAAGATTTGGAAGTGATCACTTTTCGGAGAAATATTCTGAAGGTGTGTAAAGATG
TTGTTGATAATAGAGACCAAAGTGGTGATCACAGTAGGGCATTTTATGCATACCCTCCTG
ATATAGACTCTTCTGTTGAATTACCTCAGCATCTACAAAAAAAGTTAAAA
>maker-gLs.1.0.scaf00531-exonerate_protein2genome-gene-0.6-mRNA-1 transcript offset:0 AED:0.26 eAED:0.26 QI:0|0|0|1|0|0|2|0|898
ATGCTATCAAGGGCAGCACAAGGAGCACTCATTGGATGGGAGGCCCATGGACCTAGAATT
CTTTTAGCAACCTTTCGAACAAAGAAACGTAGCATCAACCTAGATGTTATACAATGCTAC
GCACCAACTAATGAAAGTGATGAAGGAGACAAAGAAGAATTCTACAATAGAGTAATGACC
ATAGTCCAGGATCGCCCACGGAGGAACATCGTCATCCTCATGGGAGACTTTAATGCCAAG
ATCGGCAATAGCAACACAGGGTACGAAGAGGTTATGGGACAGCAAGGGATAGGCGAGATG
AACGACAATGCTGACCTGGTCATAGGGGGGAGCATTTTCCAGCACAAGAGGATTCACAAA
GCTACATGGGTCTCTCCGGACATGAGAACGATGAACCAAATAGACCATGTATGTATTTGT
AAAAAATTCAGGCGATCTCTCCAAGACGTACGTGTTAAGAGGGGAGCTGATATTGCCTCA
GATCATCATCTTCTTGTGGCCAGGATGAAATTAAAACTAAAGAGACATTATACCGAGCAA
ACAGCATACAGGACTCGGTATAATACCTCCCTCCTGAAGGACCAAGCCAAAAAGGAAGAA
TTCAGAATCTCACTATTCAATAAGTTCCAAGTCCTACAAGAAATACTTGAAGATGAAACC
ACCGAAGGAAAGTGGCAAAGCATGAAAGAAACAGTCCAGTCAACATGTCAAGAAGTGCTA
GGAAACAGGAAAAAGGCACACAAAGAATGGATGACAGCAGGTACGCTGAATAAAATAGAA
GAAAGGAAAAGAAAGAAATCAGAAGTGAATAACAGCCGCACCCGAGCACAGAAAAACAAG
TCCCAGAAGGAGTATGCAGATGCAAATAAGGAAGTTAAGAAAAGCATCAAGAGGGACAAG
AAGGAATTTGTTGATAAACTTGCTAAAGAAGCAGAGGATGCAGCTCACCAGGGGAACATG
AGGGAACTGTTTGATACCATTAAGACGCTGTCAGGGAAATTTAGCAAGGTAGAGAGACCA
GTGAAGGACAAAATGGGAAACACCATACCAAGTGAGGAGCAACAGAGAGGGAGATGGAAG
GAGCACTTTGAAGAGCTCCTGAACAGGCCTGAACCAAGAAATCCACCAGATATCCAACCA
GCCGATAATGATCTGCTAATTGACTGTAATAGTCCCACCAAAGAAGAGATTAGCAGGGCC
ATTAAACAACTCAGAAATGGAAAGGCTGCGGGACCTGATGGCATCCCAGCAGAGGCACTG
AAGGCGGACCTGGAAACCAGTGTGGAAATGCTACACCCTCTGTTTATGAAGATATGGGAA
GAGGAGCAAGTTCCTTCCGATTGGAAAGAGGGATACCTTATCAAGATCCCAAAGAAGGGA
GACTTAAGCTCCTGCTCGAACTACAGAGGGATCACCCTGCTGTCCATCCCAGGAAAGGTT
TTCAACCGTGTACTACTTAACAGGATGAAAAACGCTGTAGACCCTCTGTTGCGGGACGAA
CAAGCCGGCTTTCGCACCAACAGATCCTGCACGGACCAGATAGCGACACTGCGCATCATT
CTAGAGCAGTCACTAGAGTGGAACTCGCCGCTCTATGTCAACTTTGTTGACTATGAAAAA
GCCTTCGACAGTGTTGACAGGCAAACCCTGTGGAGATTGCTAAGGCATTACGGGGTGCCA
CAGAAGATTACTGATATAATCAGAAACATGTACGAAGGGATAAACTGCCGAGTTATCCAT
GGCCAGCAGTTGACAGATGCTTTCCAGGTGAAGACTGGTGTGAGACAAGGTTGCTTGCTG
TCACCATTCCTCTTCCTGTTAGCCATTGACTGGGTGATGAAAACATCTACACAGCAGAAA
AGAAATGGCATCCAATGGACCTTGTGGGATCAACTGGATGATCTTGACTTTGCTGATGAT
CTTGCACTTCTTGCACATACCCAACAACAGATGCAGGAGAAAACAAACATTGTCGCAGCC
ACTTCTGCTAGCATGGGTCTCAACATTCACAAAGGGAAGAGTAAAATCCTCAAGGTTAAT
GCCACCAGTACATCACCCATTATGCTTGAAGGAGAAGCCCTTGAGGAGGTGGACAGTTTT
GTTTACCTTGGCAGCATGGTAGATAAACAAGGTGGTACAGATGCGGACGTCAAAATAAGG
ATAGGAAAAGCAAGAGCAGCCTTCCAACAACTCAAGAATGTTTGGGTCTCTAACAACTTA
GGCAGCAAGTTAAAAGTAAGGATTTTTAACGCTATGGTAAAACCTGTGCTGCTATATGGA
GCCGAGACATGGAGAACAACGGCCGTAAACCTGACCAGAATCCAGTCCTTCATCAACAAC
TGTCTAAGAAGGATTCTCAGAATTCACTGGCCAGACAAAATCAGCAACCAGGAACTGTGG
CAGCGGACAAAACAGAAACCCATTGAGGAAGAGATTCTCCAGAAGCGGTGGAGGTGGATT
GGTCATACACTAAGAAAACCTGCTTCTAACACAACAAAGCAAGCCCTGAAATGGAACCCA
CAGGGTAAGCGGAAAAGAGGCCGTCCAAGAAACACTTGGCGCCGAGAATTGGAGACAGAC
ATCAAGAAAATTGGCCATGAATGGAAGATCCTGGAGAAGCTGGCCCAGGATAGAGATGCC
TGGAGGTCTCTCGTAGGTGGCCTATGCCCTTGGAGGAACCGCAGACGCCGACGATGA
>maker-gLs.1.0.scaf00531-exonerate_protein2genome-gene-0.4-mRNA-1 transcript offset:0 AED:0.31 eAED:0.31 QI:0|0|0|1|0|0|10|0|481
CTTTACGAATTACTGCGAAGGTGGCCAGTCATCCCTTGCGAAGTTGCCCTGGAGCTCCTC
GACTGTTCATATTCTGACTTAAAGGTGCGAGAGTTTGCGGTGAAGTGTCTAGATCAGGGC
CTGAAAGATGACAAACTGGCACAGTATTTACTGCAGTTAGTGCAGGCAATTAAGTATGAG
CCCTACCTCGACAGCCCACTCACACAGTTTTTGCTCAAGCGAAGTCTCTTAAGTCAAAGA
ATCGGCAATGCATTTTATTGGCATCTAAAGTCTGAGATGCACCAGACATCCAGCCGCCTC
AGATTTGGGCTAATTCTAGAAGCTTATTGCCGGGGATGTGGCCCTTACCTGAAAAATCTT
TTACGTCAAGTGGAAGCTCTGGACAAGTTGACTAACCTTTCAGATATGCTGAAACATGGG
ATACCTCCAGATGAGCACATGAAATACCTTCACTTGCAACTGCAGCAGCCAGACTACAAG
GAAGCTCTTCAGAATCTTCACAGTCCACTGAACACATCACACATTCTTGGGGAAATACAC
TTAGAAGAATGTTGTGTAAAAACCAGCAAGAAACTTCCACTGTGGCTGGTGTGGTCCAAC
CCAGACGCCATGGCTGACATGGGAGATGTTTACTACAGGATCATGTTCAAAAATGGAGAC
GATTTGCGTCAGGATATGCTGACTCTACAAGTGATAAGGCTTATGGACACAATTTGGAAA
AATGAAGGACTAGATCTCAGGATGATTCCATATGGTTGCTTGTCCACCGGCAAAGATGTT
GGTGTCATAGAGATAGTCAAGAATGCTAAAACAATTACCGCCATCCAGTCTAAAGGTGGA
GCACTGTCATCTATACAGATTGACTCATCTCAGCTTCACAAGTGGATCAAGGATGAGAAC
CCAGAACCAAGATACGAGCATGCAATCGAACTGTTCAAACGTTCTTGTGCTGGGTACTGT
GTAGCAACATTTGTTCTAGGCATTGGAGATAGGCATCCAGAAAATATAATGGTTACTTCA
GAAGGACAGGTATTTCACATTGACTTTGGTCACTTTTTAGACCATAAGAAGAAAAAATTC
GGCATCAATCGAGAGAGGGTGCCTTTTGTTCTGACTGAGGATTTCCGTAAAGTCATTGCC
AAGGGAGCTGATAAACCAGCCAAGCATCCAGGGTTTAAAGAATTCCAAGAACTGTGTTGC
ACAGCCTACCTCATCCTGCGTAAACATGCTAACTTGTTCATCACCCTCTTCACCATGATG
CTGCAGTGTGGCATTCCTGAGCTGCAGTCCCTAGATGATATAGGATATATCCGCAAAACT
CTTGCTGTTGAGAAGGAGGAAGAAAAAGCCCTAGAATATTTCCTCAGTCAGTTCAAAAGT
GCATATGGTGACTCATGGACCACAAAAGTTGACTGGCTTTTCCACAATCTGAAACACAAG
CATTGA
>maker-gLs.1.0.scaf00531-exonerate_protein2genome-gene-0.5-mRNA-1 transcript offset:0 AED:0.23 eAED:0.23 QI:0|0|0|1|0|0|10|0|401
GTGGCGTATCATGATAAGGATGTAGCTACCTTTTTAGAGAACACTAAAGGAAAGTACAGA
AGTGTTCGAGTTATTTCCCCTACTGATAATGTTGGGGAGGCAGTGGCCAGAAACTGGGCT
ATGGATGAATGCACCAAGAAGATCTGCCAGTACCTGTTGAGTGTTGACTCCATTGTTCAG
ATTACCAATCCAGATATGCTGTTGGACCTCATGGAGCAAAACAGGTCGATAATAGCTCCC
CTCTTAAAGAGACCAGGAAAATTATGGTCCAATTTCTGGGGTGCACTAAACAAAGACAAC
TTCTATGCCAGATCGGAGGATTACATGGACATCATCAACTATAGTAGAGTAGGTCTATGG
AATGTTCCCCATGTAACCAATCTTGTGTTGATCCATGGGCACCGTCTGCCTGCACTGAAA
GATGGTTACACCTACAGCAAAGACTTTGACCCAGACATGGCATTCTGCCAGAAAGCCAGA
AGTGAGACCATATTCATCTACTTAACCAATCGAAACAACTGGGGACATCTAATTTACCCT
GATGAGTTTGATACCAGCCATTTACACAATGAACTCTTTGAGATATTCAGCAACAGATTG
GACTGGGAGAACAGATATATTCACAAAAATTATTCAAAGGCACTGGAGGAAAATGCTGTC
ATTGAAATGCCATGCCCTGATGTTTACTGGTTCCCCATTGTTACTGAAACTTTTTGTGAT
GAGTTCGTGGCAGAATTTGAAAACTTTGGCAAATGGTCCAGTGGGAAAAATGAAGATCCC
AGGCTTGCAGGTGGCTATGAAAATGTCCCCACTGTTGACATTCACATGAACCAGAATGGG
TTTGAGAGGCACTGGCTTCACTTCCTGCGGGAGTATATCCGTCCCCTCCAGGAGAAAGTA
TTTACTGGATACTTCCATGACCCCCCTCATGCCATCATGAACTTCATTGTTAGGTACAGA
CCAGATGAGCAGCCGCTGTTGAGACCCCATCATGATGCCTCCACCTACACAATCAACATT
GCTCTCAACAGGCCGGGAGTTGATTTTGAGGGAGGAGGCTGTCGTTTTGTTAGATACAAC
TGCAGCATAACCTCGCCAAGAAAAGGCTGGATGTTCATGCACCCTGGACGTTTGACTCAC
TACCACGAGGGGCTGAGGACCACAAAAGGCACTAGATACATCATGATTTCTTTTGTTGAC
CCTTAA
>maker-gLs.1.0.scaf00531-exonerate_protein2genome-gene-0.2-mRNA-1 transcript offset:0 AED:0.42 eAED:0.42 QI:0|0|0|1|0|0|5|0|224
ATGCAGGAGGTGGATCATGACCACATTGTCAGAATGTTTGGCCTGGTGCTGGATACAGAA
GATAATTTGATGATGGTAACAGAACTAGCCCCACTGAGGTCCCTGCTGGAATGTCTCAAG
GACCCACTACTTCGCCTTGATCTGCCCATACCTCGCCTGTGTGACTTCAGCCAGCAGATT
TGTGATGGCATGAGTTACCTTGAGACCAAGAGGCTCGTCCACAGAGACCTGGCAGCCCGG
AACATTCTAGTGTTTAGCAAGAGTCAGGTGAAGATCAGTGACCTCGGTCTTTCACGAATT
CTGGGAGCTGGCCAGGATTATTACCAGAGCAAGTTTAGTGTCAATCTCAAATTGCCCATT
GCGTGGTGTGCACCCGAGTCTATCAACTTCCTCAAGTTCACTTCTGCCTCCGACATGTGG
TCGTTTGGTGTCCTCCTGTGGGAGATGTTTACTTACGGCTTTCAGCCATGGGCTGGCCTG
AACGGACAACAGATCCTGGAGGCCATAGATGAACCCAACTGTCAGTACCTGGAGCAGCCC
GACCTCTGCACCAATGAAATGTATAACCTGATGAAAGAATGCTGGCAGCATGACCCGGAC
GCCAGGCCAAGCTTTGCCTCACTGTTACTACGCCTTCCGCAGGTAATCATCACTCATTCA
TTGACGGCAGGTTAG
>maker-gLs.1.0.scaf00531-exonerate_protein2genome-gene-0.35-mRNA-1 transcript offset:0 AED:0.04 eAED:0.04 QI:0|-1|0|1|-1|0|1|0|130
ATGAGACCAGTTGATGTGTTTTTACTAACACTTATTAGACTGAAAATGTGGTTGCCAATG
TTTGACTTGGCATTTAGATTCAGCATTTCAAAAGCAACAGCTTCTAGGGCTTTTTCAAAG
TGGGTCTGTTTGCTCTACAGCAAATTGTCTTGTCTTATTTATTGGCCTACAAAAGAGCAG
ATAGCAAACACTTTGCCACAAAATTTTAAGAATTATTTCTCCAATACTAGAATAATAATT
GACTGCACTGAATTGGAAGCTCAAAGTCCAGAATCTTTGCAGCATAAATTATTAATGTAT
AGTAATTACAAGTCTCACATGACATGGAAGGCCCTAGTCGGGGTTACCCCTAATGAAGTT
GTACATACATTTAAATATGAAACAAACAACTGA
>maker-gLs.1.0.scaf00531-exonerate_protein2genome-gene-0.1-mRNA-1 transcript offset:0 AED:0.16 eAED:0.16 QI:0|-1|0|1|-1|0|1|0|110
ATGCGAGACCTACAGGAGTTCCTGGCAGAGGCGGAGCTCAGTGAATACTACACGCCCTTG
TTGACACGCCTGAAGGTGTCCACGGTGGAGCACCTCAAGTATGTCAAGGAAGAGGACCTG
GAGGATATTGGCATGTCCCGCCCGGAGATGAGACGCCTCAAGAAGTTCTATAAGAAGGAG
TACCCTCAAGGGGCCATCAACAAGCTCAGAAAGGTAGGCCACTCTTGTTCAAGATCTGGT
TGGGGTGAAAGAATGTATTGTAAGTTGACAAAGTTCTTTGACTGGACATGGCTAACCATT
TTTGTTAATAAGGAAGTTATCATTGTGAAATAG
>maker-gLs.1.0.scaf02377-exonerate_protein2genome-gene-0.0-mRNA-1 transcript offset:0 AED:0.48 eAED:1.00 QI:0|-1|0|1|-1|0|1|0|3
ATGTGTCTCTGA
>maker-gLs.1.0.scaf14700-exonerate_protein2genome-gene-0.0-mRNA-1 transcript offset:0 AED:0.20 eAED:0.20 QI:0|0|0|1|0|0|8|0|348
ATGGCTGAGCGTCTAAAGCACAAAATTTTAGAAAAAGAAAAAATGGTAGACATAGTTTGT
GGCCCCGATGCCTACAGAGACTTACCTCGATTGCTGACTGAGGTTTACACTTCAGATGCA
GCTGCAGTGAATGTTCAACTATCTTTGGAAGAGACGTACGCAGATGTTGTGCCAGTGCGT
CTTAACTCAGACAGTCCTTCAGCTTTTGTATCAATAATGCGAGGCTGTGACAACATGTGC
ACTTACTGCATCGTACCTTTCACTCGTGGACGTGAAAGGAGTCGACCGATTTCTTCAATT
GTAGAAGAGATTAACATCTTATCTGAACAGGGGGTCAAAAATGTAACTCTTTTAGGACAA
AATGTGAACAGTTACAGAGATTTGTCAATGGAAGCTGGTGATCAAAACAGTGAGTCTACT
CAACTTAGTACAGGATTTAGCACTGTTTATAAACCCAAGACTGGAGGGCTCAGATTTGCA
GCATTGCTGAAAGCTGTAGCAGAAGTCAACCCAGAAATGAGGATCAGATTCACTTCACCC
CATCCAAAAGATTTTCCTGATGAGGTGCTGCAGACTATGCTGAACTACCCCAACATCTGC
AAACAAATTCATCTTCCTGCTCAAAGTGGCAACTCCGATGTTCTGGCTTCCATGGGGAGG
GGATACACCAGAGAGGCATATCTGCTGTTGGTCCAACACATCAGAAGTATTTTGCCAGGT
GTCAGCTTGTCCAGTGACTTCATTGCTGGCTTCTGTGGTGAGACAGAGGAGGCTCACCAG
GACACATTGTCACTTATCGACATTGTCAAATATAATTATGCTTTCTGTTTTCCATACAGC
ATGAGACAGAAAACAAAAGCCTATCATCGTTTACAAGATAATGTTCCAAAAGATGTGAAA
AGTAGAAGACACCTTGAACTGTTTGACAGATACCGTGTGCATGCTGACATCCGCCACAAG
AGTCTGATTGGTGAAAAACAGTTGGTCTTAGTGGAAGGGGTAAGTGTCTCATTGGTAAAA
AACAGTTGGTCTTATTTGAGGGGGTAA
>maker-gLs.1.0.scaf36486-exonerate_protein2genome-gene-0.0-mRNA-1 transcript offset:0 AED:0.26 eAED:0.26 QI:0|-1|0|1|-1|0|1|0|108
TTTGCATCAAGGTACCTTTCAATATTTGGAACAACACACTTGTATGAACAAACATTTTCA
AGAACGAAATACGTGAAGAAAAATTTGAGAACAAATTTGTCCGATAATCATCTCAGGTCA
CTGTTGATGTTAGGGACATCAAATCTAAGTCCAGAAATGTCTGCTAATCACTGCTGTTTT
GGCACCCAGGAAACAAGTATCACTGCTATTTTGGCACCCAGGAAACAAGTATCACTGCTA
TTTTGGCATCCAGGAAACAAGTTCACCATTCCCACTAATCCAGGTGTTCATGTGTCGTGT
ATCAATGTGTTATTAAACAATATCTGA
>maker-gLs.1.0.scaf12501-exonerate_protein2genome-gene-0.0-mRNA-1 transcript offset:0 AED:0.34 eAED:0.34 QI:0|-1|0|1|-1|0|1|0|300
ATGGACAAAACTTTTACATTAGTAGACATTAAAACATCCCTGTCCAGCATGAACAAAAAT
AAAAAACCAGGGCCAGATGGCCTTACAACGGAATTCTATTTTTTCTATTTCACAGCACTT
GAACCAATTTTACATGCCACACTAGAAGAAGATTACATCAACAATGAGTTACCATATTCA
ATGAATACTTCATACGTAACGCTTTTACCAAAAAAAGATACAGACCGAACACAACTTAAA
AATTACAGACCCATATCTTTACTTAACACAGTCTATAAAATTCTTACACAAACTCTAGCA
AATAAATTAAAACCACATTTAAATACTTTAATACATATAAACCAACAATGCAGCATCAAA
AGTAGGGACATCCAGAACCACAATCATTTCATTAGAGACCTTATTCAATATTCAAATGAC
AAAAACATCCAAACTTGCATATTATCTCTAGACCAAGAAAAAGCTTTTGATAGGGTAGAC
CATAAATACCTACATAAAATATTACAACACAACAAACTAGGAGATTATTTTTGTAATTGG
GTTAAAATTGTATACAAGTCCCCCATTAGTAATCTTATAATTAACAACACACTTTCTAAA
GACATTAAAATTGACAGATCAGTTAGACAAGGGTGTCCCCTATCCCTTTACCTTTATATC
CTATCCTTTGAACCTTTGTTAGAGAGAATTAGAAGAGAGGAGAGTATTAAAGGAGTAAGG
ATCCCTGGAGGTAATGAAACAAAAGTCATTGCATATGCAGATGACACAATTTTTTTTCCT
ATTGATGATAAGTCTATTTCAAAAATAATATCAATATTTCAAGAATTTGGAAGAGGTAGT
GGGTCTAAAATAAACATAGCTAAATCTGAAATTATGGGGATAGGTAAGTGGAANGGTAAG
TAA
>maker-gLs.1.0.scaf11895-exonerate_protein2genome-gene-0.0-mRNA-1 transcript offset:0 AED:0.39 eAED:1.00 QI:0|-1|0|1|-1|0|1|0|53
ATGCGCCCACGTTCTGGAACCAGCTCCCCTTCCACATTCGTCATTGTGAAACCTTGTCCA
CTTTCAAAAAGTCCCTTAAAACCCATCTGTTTAGGTCCGCCTTTGACCTGTGATGCACCC
TGCTTGCCCTGCCTCATTTTCTGTCTCGGGTTGATCCTGTAG
>maker-gLs.1.0.scaf02636-exonerate_est2genome-gene-0.7-mRNA-1 transcript offset:149 AED:0.00 eAED:0.00 QI:149|1|1|1|0|0|3|211|150
AAATTATCATTACCGTGTCAGTGTCGCTATCGTCGGAAGTGCTATTCTTCACATTGTGAC
TGTGGTAACAATAACAATTACTAATTACATTGATTGTTGAAGTGAGATTTGAGTCAAGCT
AACTTAACAGAAACAATCTTTCCTTCAAAATGTTTCCAACGAGAATGTTTGCATTATTGC
CCCGGCTTATTGATGAGATGACTCCAATGATGCGCCTTGCGGATGAACTAGCAAGGTATC
CCGCTATTGGCCTGGTAGACAAAAACTGGACATTGCCATCCTCAGTCTCAGGAGAAACAG
AGGTTCACAACACAGACAAAGAGTTACGAATTCGCTTGGACATGCAACATTTTACACCTG
AAGAGATCAAAATCTCATCAGACAATCAAAGAGTTACAGTCACTGCCAAGCATGAGGAGA
AACAAGACAATCATGGTTTTGTGGCCAGAGAAATAACACGCATGTTCAAGCTGCCAGAGG
ATGTTGATCCCAAGTCAATAACATCTGCCATCAACACAAATGGAGTTCTCAACATCAAAG
TGCAAAAAAAGGCAATAGAAGCACCAAAGGAGACACAGATTCCCATTGATTTCAAAGAAT
AAACATCATCTTCCTTTTGTTTTAATCAATTGGTGTCAGTGTGAAAGTTTTAAATTGCAA
TAATGAAAATTGGTCTCATTAATTTAAATGAAAGCATTTCATGCAGTTCTTTTTTTAAAT
TGGGATTTTTTAAAAAGAAAACATAAATATATTATGCTGAGTTAGAGTTTTGTTATGTCT
TTAAAAGACTTAACTACTTGATTTTTAGTCTTG
>maker-gLs.1.0.scaf02636-exonerate_est2genome-gene-0.8-mRNA-1 transcript offset:107 AED:0.09 eAED:0.09 QI:107|1|0.83|1|0|0|6|0|249
GTTCCCAGGTTTGTTTCGGCAATAACTGGTCAGACAACGATCACAAGGTCAGGACAACAT
TAACTCTGTTACAAAGTATAAATACCGCACATACTCTCTGTTTATGAATGAGAGCACTTA
GAATTTGTGCTTTACTTCTAAGACCACCTACAATTTTTGGGCAAACTCAAACGTCGGGAT
TTAAAGTTGGCAAACCATTTCGATTGTTCGAAGGTACTACATTGATCTTTTTCACAGTTG
TATTTCTTTCACTGTTCATAACTTGTCAGGACTTAACACTTCTTTTACAGAAAGAGCAGA
CAATGTCTCGAACTGTCAACCTCTCATTTGAAAGTAAAGAGCAGAGTGAAGGAGTGGGTG
CAAGAGTGAGGCGAAGTATTGGACGCCCAGAGTTGCGCAACTTTGACCCATTCCTTATGC
TTGATGAATTCTGTGTCAAAGCTCCAGCAGGATTTCCTGATCATCCACATAGAGGGTTTG
AGACAGTTACTTACATGTTGAGTGGTGAAACCAATCATGAAGATTTCCTTGGCCACAAAG
GAAAGATAGAAGCAGGTGACCTTCAGTGGATGACGGCAGGCCGAGGTATCGTTCACTGTG
AAATGCCCGGAGGGAAGGAAGCATCACGTGGCCTTCAGCTGTGGGTAAATTTGAAACGTT
CTGACAAATTGGTTCCACCAGCATATCAGGAACTAGTGGACAAAGACATCCCCAAGGGAG
AGAAGAATGGAGTTAAGGTGAAAGTAATCGCTGGCGAGGCCTTTGGGATCAAGTCCCCAG
TTTACACCCGGACACCAACCTATTACCTGGATTTCAAAATGTCGCCTGGCTCTGTACTAG
ACCAACCTGTACCA
>maker-gLs.1.0.scaf02636-exonerate_protein2genome-gene-0.5-mRNA-1 transcript offset:0 AED:0.21 eAED:0.21 QI:0|0|0|1|0|0|10|0|362
CGCTCAACAGATTTTGAAGTGCATAGAAACTGGCTAGCTATTACACACAGTCTTCCATTG
CGTCAGTGGTATGTCGATGAAACCTCTCAATGGACACTAGATTATCCTCCCTTATTTGCT
TGGTTTGAATACATCTTATCTTTATTTGCCGTGAACTTTGACCCGAAGATGCTAGAGGTC
TCTAATCTCAATTATGCCAGTGAAGGAACAGTTTTGTTTCAGAGACTATCAGTGATTATG
ACAGATTTTGTTTATTACTATGCAGTTAAAGAATCAATTTTTCTTATTTTCAACATAGGT
CTTTTCATAGTTGATCACATACATTTCCAGTACAACGGAATCCTTTTTGGTATCATGCTA
CTGTCCTTGATAAGGATTTTACAGGGCAAGACTCTAGAAGGTGCTTTCTGGTTTGCTTTT
CTATTAAACATGAAGCACATCTTTATGTACATAGCACCAGCCTACTTCATCTACTTGCTA
CGGACATTTTGTTTCCAAGCTGTGGTCAGTGGGGTTTTTGTATTCTCCTTTGGACCATTT
ATTTATTTTGGACAATTTATCCAAGTTATGTCTCGCTTATTTCCATTTAAGAGAGGTTTG
CTACATGCATACTGGGCACCCAATTTCTGGGCCCTTTATAGTGGACTAGACAAAGTTTTA
ACAATTTTTGGTCTAAAACTTGGTATTTTAAATGCTGGAAAGGTGCAATCAGGCTCCATG
ACCTCAGGACTTGTTCAAGAGTACAACCATACAACATTACCCAGCATTCCTCCTGGCTTC
TCACTGCTTTTGGTTGTCTTTGGAATGATGCCTGCGCTGTTGAATTTGTGGAACCAGCGA
ACAGTCGTGTCATTCTTACGTACAGTCATCCTATGTGGACTCACATCCTATCTCTTTGGC
TGGCATGTTCATGAAAAAGCTATTCTCATGGCTATCATTCCTATGGCATTATTAGTTCTG
AACAGTAAAGCAGATGCTAGGATCTACCTGATACTGTCCACCGCAGGATTCTACTCACTA
TTTCCTCTGTTGTTTACACCAATGGGTGAGGTTTATTATATTCTTAAAGCACCTTACAAT
TGTCTTTAA
>maker-gLs.1.0.scaf02636-exonerate_protein2genome-gene-0.1-mRNA-1 transcript offset:0 AED:0.08 eAED:0.08 QI:0|0|0|1|0|0|4|0|231
ATGGAAACCCTGCCGGATGATCTCCAAAGAAATATTTCCCAAATGAGAGAACTTCACATA
CGAAGTAAAGCTATTTTGGAGGAGATAAAAAATCTACGCAATGCTGCCATGAAAGAAACT
GGATCTTCTAAAAAGTCATGCTTAGCCTTACAACGAGCATTAATACATTGCCAGGAAATC
GGAGATGAAAAGATTGCGTTGGTGCAGCTAATAACTGATTTAATTGAAAATCGTTCACGC
CAGCTTGATCAAGATAGGGAGCATTTAGAGCCAGAACCAGAAGAAATTATCATTCCTGTT
GTTAAAAAAGAAACAAAAGTAGAGCCAGAAAAAACGGAGAAGAACAATACAGCAGCAGCC
AAGCGACAGAGGAGAACAAAGAATGATATAAATGAGGAAGATGCTAAACAGGAGGAAAAA
GATAAGGCACAGAAAAAAAAGAAGAAGCGCAAAGTGGCCAAAAAAGAGACGAACGGGGAT
GACTCACCCCATGATTTTCAGATTGACCCCAATGAACCAACTTACTGTTCTTGCCACAAT
ATTTCTTATGGAGAAATGATAGGGTGTGACAATGAGAAATGTGTCATAGAGTGGTACCAT
TTTGGTTGTGTGGGTCTCCGCACAAAGCCTAAAGGGAAATGGTATTGTCCTGAATGCAGG
GGAGATAAGTCAAATGTGAAACGGCCGGATAAGTAA
>maker-gLs.1.0.scaf02636-exonerate_protein2genome-gene-0.2-mRNA-1 transcript offset:0 AED:0.05 eAED:0.05 QI:0|0|0|1|0|0|5|0|191
GATCATAGAAGGAAATGGGACAAAGAGGTGTATGAAAAATTGGCACAGGAGCGCCTCAAG
GAATTAGAAGATGATACCAGTGACAGTGAGGAGGAGCGTGCAGCTCCTGTTAAAAGGGAG
CTTCTCAAACCTCGTGATTATAAGGTTGATCTTGACTCAAAACTTGGCAAGTCTCAAGTA
ATCACTAAGACAACACCAGCTTCACAACAAGGAGGCTATTATTGCAATGTGTGTGACTGC
GTTGTCAAGGATTCAATAAACTTTCTCGATCATATCAATGGAAAAAAACACCAACGCAAT
TTGGGTATGTCCATGAAAATTGAAAGGTCATCATTGGATCAAGTGAAAGCAAGATTCGAA
CTAAACAAAAAGAAAAAGGAGGAAAAGAAAAAAGATTATGATTTTGAAGAAAGAGTCAAG
GAGCTTCAAGAAGAGGAAGAAAAACAGAAAGCATACAAAAAAGAAAAGAGGAAAGATAGA
AAAAGAAAAGCTGATGACTCAGGAGATGAGGGTGATCCAGACATGTCAGCATTGATGGGA
TTCTCTGGATTTGGAGGATCTTCCAAGAACAATTGA
>maker-gLs.1.0.scaf02636-exonerate_protein2genome-gene-0.4-mRNA-1 transcript offset:0 AED:0.10 eAED:0.10 QI:0|-1|0|1|-1|0|1|0|52
ATGGATCTTCATCAGTTCAGGCCAGAGGAGGTCAAAATAACTTCGGATAATGAAAAAATC
ACAATTAATGCTAAGCATGAAGAGAAACAAGACAACCATGGCTTTGTCTCCAGGGAAATA
ACACGGATTTACAAGCTGCCAGATGTAAGTATTTTGTGA
>maker-gLs.1.0.scaf04522-exonerate_protein2genome-gene-0.0-mRNA-1 transcript offset:0 AED:0.07 eAED:0.07 QI:0|-1|0|1|-1|0|1|0|78
ATGCCCGTCCGTCCGCCCTTCCGTCTGTCCATCCGTCTGTCCATCCATCCGTCCATCCGT
CCATCCGTCCATCCGTCCATCCGTCCATCCATCCATCCATCCATCCATCCGTCCATCCAT
CCATCCATCCATCCCATCAATCCATGCATCCATCCATCCATCCATAACAGTCGAGTTCCC
TTAGAGCACCTAAAGAACCAAAACCACGGACAGCCGATACTGATGGCATCATTCTGA
>maker-gLs.1.0.scaf07832-exonerate_protein2genome-gene-0.2-mRNA-1 transcript offset:0 AED:0.15 eAED:0.15 QI:0|0|0|1|0|0|20|0|683
ATGCTCCAGTGTGTGCTGATGGGGTCCAAGTGCGACGGTGTCTCCGACTGCGAGAATGGA
ATGGACGAGAGTGTGGAGACGTGTGGTTGTCTGCAAAGTGAGTTCCAGTGTAACCACACC
ACCTGTATTGACAAGATACTGAGGTGCGACAGAAACGATGATTGCTCTAATGGTCTGGAC
GAAAGGGAGTGTGACATCTACATCTGCCCACTGGGCACGCACGTCAAGTGCGACAACCAC
TTCTGTGTGCCGAGGGACAAGCAGTGTGACTTCCTGGACGACTGCGGCGACAACTCGGAC
GAAAAAATATGTGAGAGGAGAGAATGCGTCGCTACGGAATTCAAGTGCAACAACTCACAG
TGTGTGGCCTTCGGCAACTTGTGTGACGGCCTTGTCGATTGTGTGGATGGCAGTGATGAG
GACCAAGTCGCGTGTGATTCGGACAAGTACTTCCAGTGTGCTGAGGGATCCCTTATCAAG
AAAGAGTTCGTGTGTGATGGGTGGGTGGACTGCAAGTTGACCTTCGCTGACGAATTGAAT
TGTAAATTATGTGATGAAGACGACTTCCGGTGCTCTGACACAAGATGCATACAAAAGAGC
AATGTTTGTGATGGGTACTGTGATTGTAAGACATGCGATGACGAAGAAGTCTGCGCAAAC
AATACCTATGGATGTCCCATGGATACAAAGTACATGTGTCGAAGCATCTATGGAGAACCC
AGATGTATAGACAAAGACAATGTGTGCAACATGATTAATGACTGCCGAGATGGAAATGTG
GGAACTGATGAGTACTACTGCTCTAATGACTCAGAATGCAAAAACTTCCAGGCTGCAATG
GGATTCTTTTATTGCCCAGAAGAAAGGTGCTTAGCCAAACATCTCTATTGTGACCTTCAC
CCTGATTGTATAAATGGGGAAGATGAACAGTCCTGTCTGGCCCCACCTAAGTGCTCACAA
GATGAATTCCAATGCCATCATGGCAAGTGTATTCCCATCTCCAAGAGGTGTGACTCTGTC
CACGACTGCGTTGATTGGTCAGATGAAATGAACTGTGAGAATCACCAATGTGCAGCAAAT
ATGAAAAGCTGCTTGTCTGGCCACTGCATTGAAGAACACAAATGGTGTAACTTTCACAGA
GAATGCCCAGATGGAAGTGATGAGAAAGATTGTGATCCCAGACCAGTGTGTGAGGCCAAT
CAGTTTAGATGCAAAAATGGCCAGTGCATAGACCCACTACAAGTGTGTGTCAAGGGCGAC
AAATATGATGGATGTGCTGACCAATCTCATCTGATCAATTGCTCCCAGCATATTTGTTTG
GAGGGCCAGTTTAGGTGTAGAAAGAGTTTTTGCATCAACCAGACCAAAGTGTGTGATGGA
ACTGTGGACTGCCTTCAAGGGATGTGGGATGAAAACAATTGCAGATACTGGTGCCCCCAT
GGTCAAGCGATCTGTCAGTGTGAGGGAGTCACCATGGACTGCACGGGTCAAAAGCTCAAG
GAGATGCCCGTACAGCAAATGGAGGAGGATTTATCCAAGTTAATGATTGGAGACAACCTC
CTTAATCTGACATCAACAACATTCTCTGCCACTTACTATGACAAGGTCACATACCTAGAT
TTGAGCCGGAATCATCTGACTGAGATTCCCATCTACAGTTTCCAGAACATGTGGAAGCTC
ACACACTTGAATTTGGCAGACAACAACATAACAAGTTTAAAAAATGGAAGCTTACTTGGT
TTGTCAAACCTTAAACAGCTTCACATCAATGGAAACAAGATAGAGACTATTGAAGAGGAC
ACATTCTCATCTATGATACACTTAACAGTATTAGACCTGAGTAACCAGAGGTTGACGCAT
GTGTATAAAAACATGTTCAAAGGACTGAAACAAATCACAGTTTTAAACATATCCAGAAAC
CAGATCAATTCCATAGACAATGGAGCATTTAATAATTTAGCCAATGTACGCTTGATAGAT
TTGTCTGGCAATGTGATAAAAGACATTGGTCAAAAAGTGTTCATGGGCTTACCAAGGCTT
GTTGAGCTGTAA
>maker-gLs.1.0.scaf05122-exonerate_protein2genome-gene-0.0-mRNA-1 transcript offset:0 AED:0.42 eAED:1.00 QI:0|-1|0|1|-1|0|1|0|53
ATGGGCCCACGTTCTGGAACCAGCTCCCCTTCCATATCCGTCATTGTGAAACCTCGTCCA
CTTTTAAAAAGTCCCTTAAAACCCATCTGTTTAGATCTGCCTATGAACTGTGATGCACCC
TCATTGCCCTGGCTCATTTTCTGTCTCGGGTTAATCCTGTAA
>maker-gLs.1.0.scaf31317-exonerate_protein2genome-gene-0.0-mRNA-1 transcript offset:0 AED:0.11 eAED:0.11 QI:0|-1|0|1|-1|0|1|0|40
CAGATCAAACTGGTTAACATCAGCAGCAACGACATCGCTGACGGCAACCCCAAGCTGACA
CTTGGACTCGTCTGGAGCATCATCCTACACTGGCAGGTACGTCATAGCGGAATGTGGGAC
TAG
>maker-gLs.1.0.scaf05339-exonerate_protein2genome-gene-0.0-mRNA-1 transcript offset:0 AED:0.02 eAED:0.19 QI:0|-1|0|1|-1|0|1|0|138
CGTCTCAGCCATGTTAATCCAAAGACGCCTCCGCTGGCTTGGACACGTCAAGCGAATGCA
ACCTGGTCGCATACGCAAAGAAACTTGCTATACAGCGAGCTGGCGACAGGGAAAAGGTCA
GTTGGACGGCCTCGTCTGAGATACTTAGACATAACATATGCCATATGCAAAAGAGACATG
AAGTCGACCAACATCGACATCTCAAACTGGGAGGACCTGGATCGATCCACATGGCGGGAC
ATCGTGAAGGAAGGATCACTACATGCCGAGGAGCAAAAAAGGGCGGAAACAGCTGCAAAA
AGAGCGAGGAGGAAGGCCCGTAAATACTGCTCCACCGCATTCGTGTGTGGGAAATGCAAC
AGAGACTGCCACTCAAGGATTGGTCTTACCAGCCACACCAAGGGCTGCAAGCAATAA
>maker-gLs.1.0.scaf05339-exonerate_protein2genome-gene-0.8-mRNA-1 transcript offset:0 AED:0.35 eAED:0.57 QI:0|-1|0|1|-1|0|1|0|127
TATCACCATATCACTTTAATACTATACCACCATATCACCCTATCGCCATATCACCCCATC
ACTATACCACTCTATCACCATATCACCCTATCACTATACCACTCTATCACCATATCACCA
TATCACCCTATCACCCTATCACTATACCACTCTATCACCATATCACCATATCACCCTATC
ACCATACCACCCTATCACCATACCACCCTATCACCGTACCACCCTATCACCATATCACCC
TATCACCATAACACCCTATCACCATACCACCCTATCACCCTATCACCATACCACCCTATC
ACCATATCACCCTATCACCATACCACCCTATCACCATATCACCCCATCACCATATCACCG
TATCACCATATCACCATAAACTAG
>maker-gLs.1.0.scaf05339-exonerate_protein2genome-gene-0.7-mRNA-1 transcript offset:0 AED:0.50 eAED:0.50 QI:0|-1|0|1|-1|0|1|0|1
ATGTAA
>maker-gLs.1.0.scaf07516-exonerate_protein2genome-gene-0.0-mRNA-1 transcript offset:0 AED:0.19 eAED:1.00 QI:0|-1|0|1|-1|0|1|0|42
ATGGAATCCACAGGGAAAAGGAAAGAGACGAAGGTCAAAGAATACATGGAGACACGAGCT
AAAGGCAGACAAACAAAGAGTGGGATACACCTGGAAACATCTGGAAAGGAAAGCATAGGA
CCGAGATGA
>maker-gLs.1.0.scaf02328-exonerate_est2genome-gene-0.11-mRNA-1 transcript offset:174 AED:0.27 eAED:0.27 QI:174|1|1|1|0|0|5|0|195
ACTAATCAAATAATCCATAGTCGAGCAGTGAGTAAATTGACTTGTGGTCTTGAGGTCGCG
GCGTTTGATATTTAAGTGTAATTGACATACAGGGGTCAAACTATTTCACACTACGGACAC
ACAGAATTTCCATTCAGATTAAACAAAATTATTTCAAGAGATCAACACCACAAGATGGAT
TTTGACAGTCTAAAAGCGAGGTGTGAAGAGGAAGGTCAAGGTCACCTGCTCCAGTTCTGG
GATCAGCTGAATGAGGAGCAGCAGAAGTCTCTTGTAGCTGAGATCGAACACATCAACCTG
AAGGAAGCCAATGAGTATTTCCAAGAAGCTGACGCTTCCCTGAAAGAAACCAATGAAAAA
ATAGATGAACACTTGATGCCCTTGGAGCCTGCAGTGTGCGGGAGTGTTGCCAGGAGCAGT
GAAGAACTCTTACAAAAATATTTGAAAACAGGTTTAACTGCCATAGGTAACAACGAAGTG
GCAGTGCTACTGCTAGCTGGAGGTCAGGGCACAAGGTTGGGGGTCCCTTACCCTAAAGGG
ATGTACAATGTTGGGCTTCCTTCTGGGAAGACCCTGTACCAGATACAAGCTGAGAGGCTA
CTGAAGCTGGAGAAGTTGGCTCAGCAGGAGACTGGCAAATCATGCAATGTGCCATGGTAC
ATTATGACAAGTGAACACACAAAAGAAGCAACAGATACCTTTTTCCAGAAAAACAACCAT
TTTGGCCTTAGTAAAGAAAATGTCATATTGTTTGAGCAG
>maker-gLs.1.0.scaf02328-exonerate_est2genome-gene-0.12-mRNA-1 transcript offset:124 AED:0.02 eAED:0.02 QI:124|1|1|1|0|0|8|506|253
GGAAGTCCCGAACTTACGTTTGAAAACAAACGAATTAAAATCGTGTCGGTGGAGGATATA
TCATTTTTGAAACTGAATCATTGTCAGAAAAGCTGAAGAAAGTTGAGACTAAACAGCATT
GGCCATGTCCATTCATCCTAACCACACGATTTACATAAATAATTTAAATGAAAAGATTAA
AAAAGATGAACTCAAGAAATCTCTGTATGCAATCTTTTCCCAGTTTGGACAAATTTTGGA
TATTGTAGCACTAAAAACCTTGAAGATGAGGGGTCAAGCTTTTGTGATATTTAAAGAAAT
TAACAGTGCAGCAAATGCATTACGGTCTATGCAAGGTTTTCCATTCTATGACAAACCAAT
GAGAATTCAATTTGCCAAAAAAGATTCAGAAGTAATCGCCAAATTAAAAGGAACTTATGT
TGAACAGCCTAAAAGGACAAGAGAAAAACACGATGAAGAGGGGGGGAAGCGCAAGAAGAA
GTCCAGGTCTCAAGGAGTTTCTGATTCTGGTCAAGGTCCTCAGGCCCCACAAGGTCCACC
ACCTCAAATAACACCAAGACCACCACCACAACTGAACCCTGCAGCACCTAATGCACCTTC
GACATTGCCACAAACTGCACCTCCAACTATTAGTGCTATTCCAGAGCAGCCTCCAAATCA
AATCTTGTTTATCACTAATTTACCAGAAGAGACTACTGAAATGATGCTGTGCATGCTTTT
TAACCAGTTCCCTGGATTTAAAGAAGTACGTTTGGTGCCTGGACGACATGATATTGCCTT
TGTGGAATTTGAAACTGATGTGCAAGCTGGAGCCGCTAAGGATGCATTGCAGAGTTTCAA
GATCACACCAACCAATGCCATGAAGATTACATTTGCAAAGAAATAATTATTTGGCTTCTC
AGGGACGCAGAATTGGCTTTGGCAGGTAAACTGGCAGGTAATTTAGTTTGTAAACAAATA
TCCTGGCCTGCCCTTAGCAGCTGTATTTCAGCATTGCACCTCTGTCATAAATTGCAAATG
ATTCACCTGCTAGTTTTTCTGTCAACCTTAATGTAATTATGTAAGAATGTGTCTGCTAGT
AATTGTGATTGTATGGGCAATCACTACATAGCCATAGACATTTGCATTTTAGAGACATTG
CACACTGGCTGATAATCAGCAGCATTGCACTTCTTTGGGCAGATCTACTGGGACTCAGAA
TGATAGAGAGAATAAGAATTTTAACGTTTCAGTTTTACTATTTCACACCATGCAAGTATC
AGTGGTTTTAATTAGTACTCATGTTATTGCAATCTTATCATTTTTCAACCTTAAACAAAT
TTCAAGAGATGAATTTATTTTGATGTACCAGTATTACTTAAATCTTTGTTGTCAATAAAA
TTCAAAATGTTA
>maker-gLs.1.0.scaf02328-exonerate_protein2genome-gene-0.9-mRNA-1 transcript offset:0 AED:0.25 eAED:0.25 QI:0|0|0|1|0|0|8|0|348
AGCTTTTTCGGGTTTGGGCAAAGTGCTGAGATCGATATAGTTTTGGATGGACAGGAAAAT
AGGAGAACAGCTGAAATCAAGACAGAAGATGGCAAAAGAGAAAAGTATTACCTTTACTTT
GATGGTGAAACAGTGTCAGGAAAGGTCAATATAACACTGCGAAAAAGTGGTAGCAAATTA
GAACATCAAGGCATAAAGGTGGAATTCATTGGACAAATAGAATTGTACTATGATAGAGGT
AATCACCATGAGTTCACATCGTTGGTCAAAGAATTGGCTCGACCTGGGGATCTTACTCAG
AGTACAAGTTACAACTTTGAATTCTCACAAGTGGAAAAGCCGTTTGAATCTTACACAGGA
GCAAATGTTAGGTTACGGTATTTTTTAAGGGTAACAATTGTAAAGCGCATTTCCGACACA
GTGAAAGAGCAAGATATTGTTGTACACACATTGTCACAGTACCCAGAAATGAACTCAAGC
ATTAAAATGGAGGTTGGCATTGAAGACTGTCTACATATTGAGTTTGAATACAATAAATCC
AAATACCATTTAAAAGATGTGATAGTTGGTAAGATTTACTTCTTGCTGGTCCGCATCAAA
ATCAAGCACATGGAACTGCAAGTGATAAAACGCGAGACCACTGGCACAGGACCAAACACA
TTTAATGAGAATGAAACAATAGCAAAATATGAGATAATGGATGGAGCACCAGTGAGAGGT
GAATCTATACCGATTCGACTCTTTCTAAGTGGCTATGAACTGACACCAACTATGAGGGAC
ATTAACAAGAAGTTCTCTGTGAGATATTACCTCAATCTTGTTTTGGTTGATGAAGAGGAA
CGGCGTTATTTCAAACAACAGGAAATCACAATCTTCAGACGAGCTGATAAAATTCGCAAG
AATTACCAGGCCGCCCTGTCACATCACAATCCTTCCTTATTATCTGATGGTGGTGGAAGC
AGTAAAACCTCATACCAGCAGCATCAAGAAGATAATGAGGAAGATGATAGGAAAGATGAA
GAAGAAAAAGAACAGAAAGAGAAATGA
>maker-gLs.1.0.scaf95533-exonerate_protein2genome-gene-0.0-mRNA-1 transcript offset:0 AED:0.15 eAED:0.51 QI:0|-1|0|1|-1|0|1|0|71
ATGTCAGATCAATGGAGAGCATATATTTATAATGCAATGGGCACCACTCCGGGATTGACT
CATCAAACGGTCATTCATTCTGTTAGGTTTTTGGATCCAAACTCGGGTGCCAATAGCCAA
TACCCAAAGCATCGAACGTTTGTGGAAATCTTCAAAAGAGAGAAACGAGCGCCACAACGG
CACACACAGACATGTGCTCGATTTTTATATGTGTGA
>maker-gLs.1.0.scaf07345-exonerate_protein2genome-gene-0.1-mRNA-1 transcript offset:0 AED:0.02 eAED:0.02 QI:0|0|0|1|0|0|3|0|477
ATGATGATCATTTCTGGGGTGCTATTCATCGTCTTATTCACTTTTGTTTTTTTCTTCCTG
CGGGTCTGGCTAAAGAAAAAATCAAAAAAGTTCTATGACATAAATGGAAAAAAAAAAGTG
TCTTTTGCATTTTTCCATCCCTACTGTAATGCAGGTGGTGGAGGAGAGCGGGTGCTTTGG
GTGGCTGTTCGAGCCATTCAAAAAAGATATCCAGATGTACAATGTGTGATTTATACTGGG
GACACAGACTCTACAGCAGTGGAAATCTTAGACAAAGCCCGGCAAAGATTTAACATTGTT
CTGCCCGGACAAGTGGAGTTTGTTTATTTGAATTATCGAAGCTGGGTGGAAGCTGTTAAA
TATCCCTATTTTACACTTTTGGGACAGAGTATTGGCTCTGTGCTACTAGGCTGTGAAGCT
CTATTTGCTTTTGTGCCAGACATTTACATTGATACCATGGGATATGCTTTTACTTTGCCT
CTTTTCAAATTTCTTGGTGGATGTCCAGTTGCTTGCTATGTTCACTACCCAACCATATCC
ACAGATATGTTAAGCAGAGTTTCCCAGCGTATAGCAGCACATAACAATGCTTCCTTTATT
TCCAGAAGTCCCATTTTGAGCGGGCTTAAAGTAGTCTATTATAGACTTTTTGCATACCTA
TATGGAGTTGCAGGCAAAAGGTCAAGCGTAGTAATGGTCAATTCAACATGGACTTATAAT
CACATTTTAACTTTGTGGAAAGTGCCATCCAAAATCCACATTGTTTATCCCCCGTGTGAT
ATTTCTGAATTTATGAAATTACCGCTGGTTAGCGATGAAAATAAGCCAAAACAAGTTTTG
TCACTGGGCCAGTTTCGTCCTGAAAAAGACCACCCTCTCCAAATAAGAGCTTTTCACAAG
TTTTTGATGAGTGTGAATGAAAAAGACAGGACACAGTTCAAACTTGTTTTAGCTGGCAGT
TGCAGAAATGAAGAAGATGAAGGCAGAGTGAAAAGCTTACAGGATCTTGCAAGAGAACTT
GACCTTGAAGAGAATGTGGAGTTTCGGCTCAACATTTCTTTTACAGAACTGAAGCAGTTG
TTGGAAAAATCTCTAGTCAGCATACACACCATGTGGAATGAACATTTTGGCATATGTGTG
GTGGAAGGAATGGCTGCTGGTACCCTGATGTTAGCTCATGATTCAGGAGGACCCAAGTTG
GACATAGTGATCAAACATAATGACCAGCCCACTGGATTTCTCGCCTCTGATGTTGATTCC
TTTGCTAATGCCATTCAAACCATTTTTAACATGTCCCCATCTGAAAGATTAGCAATACGA
GAAAATGCCAGAAATTCATTGTCTCGATTTTCCGAGGCTGAATTTGAAACTGCTTTTGAT
TCTTTATGTTCACCTCTATTTAAGCATGCATCTGAGGACAAAAGATATTCTTAA
>maker-gLs.1.0.scaf07345-exonerate_protein2genome-gene-0.0-mRNA-1 transcript offset:0 AED:0.69 eAED:0.69 QI:0|-1|0|1|-1|0|1|0|228
ATGGCTGTTTTGTTTCTATTTTATGAGCCAAACCTTGAGGATGCCCTGAACCCTGTATTT
GATGGCCAGCTCATGAATGAAGACGAGTTTCACAGCAAAATTAGAGCCTCTCTCAGAGGC
GAGGAAGTAGAAGGATTTGTATTTGACAAATTGTTAAATGAGGAAAGTGTGTGTTTGACT
AAAGGAAAAGATGTAAAACTTATTGATTTTGAGGACATACAAAGTGAAGAGAGTGCTGTA
AAAAGAGAGAAAGTAACAAATGCTGAAAATTTGACAATTATCAACATGAAAGCTGATGGT
GTTACTGATGAGCAAGATGAAAGTGTACAAATTGTGACAATTCAAAATGTCTTAAATAAG
AAAATTATTTCCAATGGGGAACATGAAAATGTTTTAAATGTAAATAGTGATTGTGTTTCA
AATGTTACAGTGGAAATCTTTTCGACTGATGTAAAGAATACACATCCAAGTAGTCATGTA
GATGAAATAAATAAATGTGAGACTGACAAAGATGGAGCAGAAAGTGGTTTATGTGCAATG
CCTGTTGGCCTCATTAAAGCAAATAGAAAATATTTTGGGTCTAACATGAGTGGGTGGAAT
GACGCTGCTCTTATGTTTGAACATATATATAGATGGATTAAACTGTATATAGTACGTTTT
TATAATAAGGTAATAAGCAATATGTGA
>maker-gLs.1.0.scaf07345-exonerate_protein2genome-gene-0.4-mRNA-1 transcript offset:0 AED:0.24 eAED:1.00 QI:0|-1|0|1|-1|0|1|0|21
ATGGAATTCTTTGCCACTAAACACACGCAATATACCAACCACTCAGGCCTTCAAAACTGC
ACTTAG
>maker-gLs.1.0.scaf06744-exonerate_est2genome-gene-0.3-mRNA-1 transcript offset:12 AED:0.20 eAED:0.20 QI:12|1|1|1|0|0|6|469|144
ACGGCAATTACAATGGCGTTTACATTTGCAGCATTTTGCTACATTCTTGCTTTAATTCTG
ACTGCTGTTTTGATATTTTTTGTAATATTTCACATTATTGCCTTTGATGAACTTAAAACA
GACTACAAAAATCCAATAGACCAGTGCAACAGCTTGAATCCTCTGGTAATACCTGAGTAT
GGCATTCACATGCTTTTCACAGTACTGTTTTTATTTGCTGCACAGTTTGGCACTGTAATT
TTTAATTTACCACTTATGGTGTACCACATAAGGAGGTATCTAAACCGCCCAGTGATGAGT
GGCTTGGGATTGTATGATCCAACATCCATCATGAATGCAGATGAGCTAGGCCGAGCTCAA
AAAGAAGGCTGGGTTAAGCTGGGATTCTACTTGATTTCCTTCTTCTATTATTTATATAGT
ATGATCTACGTGCTTGTTTCTTCTTGAATGAGGTGCCTCATTTCTAATGTTCACAAATCA
AGACATTGTGCGTGTAGAACTGCATGAAACTTATTATTTTTCTTTAAATGTGGTTTTGAT
AAGATTTATTATAATTTTAAAATAATTATTTTTAATTTCTAAAGAAATACAATTTGCACA
TTAAGCCAGTCAGTGCATGCTACACCTAACTATTTTTTAATTTATTTTGAGATAGTCGTG
ATGTCATGTTGCAACAATTTATTTTCTGTGCAGAATTTAAATCAAATCCAAACCGACTGT
TCTTCTTAAAACTGAAGCCCTCAGTTGGGTATAGAAAAGGGCTTTGGATTACTTCATAGT
ATAAATGAAACCTTTTTTGTAATGGCTCAGCTTCTTTGTCAGGGTGATGTCTGTTATTCT
TATCTTTATATCAAAGCTTTTTTTGTATTTATATTGACGACTCGTATGCTCAGTTTTTTT
TTTAGCCAAACTCAAA
>maker-gLs.1.0.scaf01681-exonerate_est2genome-gene-0.44-mRNA-1 transcript offset:88 AED:0.08 eAED:0.08 QI:88|1|1|1|0|0|6|0|225
ATTGCGAGAAAGGACATGGTAAGGGAAAGACCGTGAGATATAGTGGGTTTTTTTTAGTAG
TACCAACTGACGGCATTTACCATCTGCCATGGCCGACACTGAAAATCAGAATGAGGTTGA
AAACAAGCCGGCACCTGAACAAAAAGTAGAACAAAAGGAAAAGAAACTTATTGCTGGCCA
CGTAACAGGGACAGTGAAATGGTTCAACGTAAAGAGTGGATACGGATTTATCAACCGTGA
TGACACAAAGGAAGATGTTTTTGTGCACCAGACGGCCATTATAAAGAACAACCCAAGAAA
ATACCTTAGAAGTGTTGGAGATGGCGAAAAAGTGGAGTTTGATGTCGTAGAAGGAGAAAA
GGGTAATGAAGCTGCTAATGTCACTGGACCTGATGGTTCTAACGTCCAAGGCAGTAAATA
TGCAGCTGATCGACGTAGATTCCGAAGGGGTGGATGGTTTCCACGTTACAGGGGTAGTGG
TGGAAGAGGTAGCAGACCTAGACAGAACTATCAAGAGGAGGAATCCAACATAGTAGATTA
CCCATCTCCACGTGGCAGAAGCAGAGGTCAACCTTTCTATCAAAACCGACGCTACTTTGG
GCCACCTCGTCGTGGTGGTGGTAGTGGTGGTGGTGGGGGAAGACAGCAGTTTCTTGAGGG
TCAAGGAGAGTATCAACTTCAACGTGACCAGGGCTATAGAGGTCGTAGACCATTTTACAG
ACGCTACTATGGGCCACCACCCCGGGGCTACTATGATGGTGGA
>maker-gLs.1.0.scaf01681-exonerate_protein2genome-gene-0.0-mRNA-1 transcript offset:0 AED:0.26 eAED:0.26 QI:0|0|0|1|0|0|2|0|863
ATGGACATCCTACAGGTGTACGCTCCTACCAACGATAGTAAAGAAGAGGACAAAGAGGAT
TTCTACAACAGACTGCGAACCCTGGTCCAAAGGTGTCCTAAGAGCAATATGGTTATACTC
ATGGGCGACCTAAATGCGAAAATAGGCAGCAACAATAAAGGCTATGAAGAATGCATGGGA
ACACATGGTATGGGAGAGATGAATGAAAATGTTGGACTAGTCATCGGAGGAAGCCTCTTC
ATGCATAGAAATATCCACAAGGCCACATGGATTTCACCAGATATGTCAACGGCTAACCAA
ATTGACCATTTCTGTATTTGCAATAAGTTTAGACGGTCGCTCCAAGATGTTAGGGTAAAA
AGAGGGGCAGATGTAGCCTCAGACCATCATCTAATTATTGCCAAATTAAGGCTGAAACTG
AAAAAGAACTGGACAAGCGAGGGAAGCAAGCGCCAACATTTTAACATCAACCTCTTGAAA
GATGAGTCCAAGCTAAAGGAGTTTAAACTTACCATCTCCAATAAGTTCCAGATCTTACAG
GAACTAGGCAATGAAGAAACAATTGACAAAAACTGGAAAGAAATCAAAGAGATATTCACG
ACTACCTGTGAAGAAGTGTTGGGCCCTAGGCAACAAACGCATAAAGAATGGATTTCGGCT
GAAACCATGGAAAAAATCCAATATAGGAGAAAGAAGAAGGCAAATCTAAACAATAGCCGC
ACCAGAACCGAAAAGGCCAGAGCATCAACAGAATACTCAGAAGCAAATAAAGAAGTTAAA
CGTAGTATAAGGACAGATAAAAAGAACTACATAGAAGGATTAGCAAGTGAAGCAGAGGAG
GCTGCGTACCATGGAAACACAAGAGAATTATTCAGTACAATCAAAAAGTTATCTGGAAAG
TTCAACAATCCAGTGAGACCAGTTAAAACTAAAGATGGGAAATCAATACCTGATGAAGAG
GGTCAGAAAAAAAGATGGATAGAACATTTTGAAGAACTCCTCAACCGGCCAGCACCACAA
CACACACTCAACATAGAGCCAGCGGAAAAAGATCTAGAAATAGAGTGCAGCACACCCACA
AAGCAAGAAATATGCAGAGCAATTAAACAACTAAAGAAAGGCAAGGCGGCAGGTCCTGAC
AGAATACCGACAGAAGCCTTGACAGCAGATATTACGTCTAGCACTGAAATGCTACACACA
CTATTCAAGAAAATATGGGAGGAGGAACAGATACCGGCTGAATGGAAAGAAGGACACCTC
GTTAAGCTCCCGAAGAAAGGAGACCTTAGTTCTTGTTCTAACTATAGGGGAATAACCCTG
CTGTCGATCCCAAGCAAAGTATTCAACAGAATGCTGCTAAACAGAATGAGGGAGGCAATA
GACATCAATCTTAGGGACCAACAAGCAGGGTTCAGAAAAGACAGATCCTGCACAGACCAG
ATTGCCACACTGAGAATTATTGTGGAACAATCTCTGGAGTGGAACTCGTCACTATACGTC
AACTTCATTGACTATGAGAAGGCTTTTGACAGTGTCGACAGACAGACTCTGTGGAAGCTG
CTTAGACACTACGGGGTACCACAAAAATTGACAGACATAATTAAGGCTTCTTACGAAGGA
CTATCGTGCAGAATTGTCCACGGCCAGCAAACAACGGCGGCTTTTGAGGTACAGACCGGT
GTCAGACAGGGGTGTCTGCTCTCGCCTTTCCTATTCCTGCTGACCATTGATTGGATAATG
AAAATGTCTACAGAGCAGAAGAGAAATGGTATTCAGTGGACACTATGGAAACAACTTGAT
GACCTGGATTTTGCGGATGATCTGGCCCTAGTATCACACACACAGCAACAGATGCAAGAG
AAAACCAATTATGTAGCACAGTACTCTGCTTGCATCGGCCTGAACATCCACAGAGGAAAA
AGCAAAGTCCTTAAAATAAATACATCAAGCAACACACCTATAGCACTGGAAGGAACAAAC
CTTGAGGAGGTGGATAGCTTTACATACCTCGGCAGCATCATTGACATACAAGGAGGGACA
GACGCCGACATAAGAGTGAGAGTTGGTAAGGCAAGAGCGGCATTTAACCAGCTAAAAAAG
GTCTGGAGCTGCAGCAATTTGACCCTCCAGACCAAGGTCAAGGTATTCAACACCACAGTG
AAACCTGTCTTGCTATATGGGGCAGAAACATGGCGAACAACAGCAGCTGGTTCAAAAAAG
CTACAGACCTTTATCAACTCATGTCTCCGAACGATTTTACGAATCCGCTGGCCCACCGTC
ATCACCAACGAGGATCTCTGGCGGCGCACACAACAAGAACCAGTGGAAGAGTTAATCTGC
CAGCGCAGATGGAGATGGATTGGCCACACCCTCAGAAAGCCCGCATCAAGTATCACGAGA
CAAGCCCTGACTTGGAACCCCCAGGGTAAGAGAAAAAGAGGTCGACCCAAAACAACTTGG
AGAAGGGAACTGGAGGCAGACATCAAAAAGAGTGGGCACAACTGGGGACAGTTGGAGAGA
CTTGCCCAAGACCGGGATGCCTGGAGAGCCTTTGTTTGTGGCCTATGCCCCAGACGGGAC
GACAGGCGATGA
>maker-gLs.1.0.scaf01681-exonerate_protein2genome-gene-0.42-mRNA-1 transcript offset:0 AED:0.19 eAED:0.21 QI:0|-1|0|1|-1|0|1|0|143
AGGTGGAGAAAAGAGATCCTTGCTGTATGTGACAGCCAATATAAGCTTAAGATATGCTGG
TCTCGTCTTAATTCTTCTCAGTGGCCAACCAATCCGTATGAAGTGGCCAGAGTCTTCATA
CCACGCGCTCACAGACTCTATTACAAGTCTGCAGAATTTCATGAAGATTTCCGCTTTACA
TTAAGCTTCATAGAAAACTATAATGAAATATTCATCCCAAGGACACTTTGTGAGAAGGCA
TGGCAGTGCCGTGGTCGAATTAAAAGGAAAAACCTCCGGATGCGCCTAAATGACCATGAC
TTACAAACAACTATTTCAGTGCTAGTGCATTTGTTATCAATCCTTGACTTTGAAGACACA
GAGCCTGTCATACAAAATTTGGAAGCATTACTCAATTCTCCAGACGAAAGGCAAGGCTGC
ACAATTATGTGA
>maker-gLs.1.0.scaf01681-exonerate_protein2genome-gene-0.43-mRNA-1 transcript offset:0 AED:0.42 eAED:0.42 QI:0|-1|0|1|-1|0|1|0|137
ATGGATTTTCAAACTAAAAAAGTAACCATCAAAGAATCATTTTTAGGCTTTGTTCAGATT
CATTCCAAAGACGCAGCAAGCCTTGAAAGAGTTATCGTAGAGAAACTGGAATCTGATAAC
ATACCTCTAGCCGACTGTCGGTCACAATATTATGACAATGCTGCTGTAATGACTTGGGAT
ATATCCGTCCTTCAACAGCGAATATGTGCCAGAAATCACACAGCATTGTTCGTCAACTGT
GGCAACCACAGCTTAAACTTAGCAGGAGTACACTCAGCTAAACAGGATCCAGTTGTTATC
ACATTTTTCGGAACAGTTGAAAGTATTTTTTTTTTCTTTCGTTCAACAACTCGTTGGGAA
GAATTAAAAAGAGTTGTGCCAATCACAGTGAAGAGGGAGTCTGAAACATGCTGA
>maker-gLs.1.0.scaf01681-exonerate_protein2genome-gene-0.27-mRNA-1 transcript offset:0 AED:0.46 eAED:0.46 QI:0|-1|0|1|-1|0|1|0|73
ATGTCTAACGAACAGGTCAAAGAAAAAATTCGTCAAGCAATTGGGCAGTATGTTGACCTC
CTAGTAACTGTAGAAAAAAAGCACAAACTGGAACAGTATGGCCACGTGACAAGGAAACAA
GGGCTCACCAAAGAAATCATGCAGGGTACAACGAGAGGAGGGAGAAGAAGAGGAAGACAG
AGAAAAGATGGGAAGATAACATCAAAGAGCGGACGGGACTAA
>maker-gLs.1.0.scaf18585-exonerate_protein2genome-gene-0.0-mRNA-1 transcript offset:0 AED:0.05 eAED:0.05 QI:0|0|0|1|0|0|2|0|104
ATGGGCCGAAAAAAGATTCAGATTGCTCGTATAAATGATGAGAGAAACAGACAGGTCACA
TTTACAAAGCGGAAATTCGGGCTGATGAAAAAGGCATATGAACTAAGTGTCTTGTGTGAC
TGTGAAATAGCTCTCATCATATTCACCAGCAATAACAAATTATATCAGTATGCCAGTTCT
GATATGGACAAAGTGCTCCTTAAGTACACAGAGTATAATGACTCTGTAGTCAGTCAAACC
AACAAAGATATCGTTGATGTAAGTTTTCTGTGTGTTGAAATATTAATATTTTTTAAACTT
AATATTTATATTTAA
>maker-gLs.1.0.scaf97631-exonerate_protein2genome-gene-0.0-mRNA-1 transcript offset:0 AED:0.21 eAED:0.23 QI:0|-1|0|1|-1|0|1|0|38
ATGTCTGTTGAAATTCTTGATCAGGTAATCCAGGAAATTAAATCTCCTCCACTACCAATA
TTTAGTATCCAGCTTGATGAATCTACAGATGTTGCAAACTGTTCACAGTTACTA
>maker-gLs.1.0.scaf03060-exonerate_protein2genome-gene-0.3-mRNA-1 transcript offset:0 AED:0.17 eAED:0.17 QI:0|0|0|1|0|0|7|0|297
ATGGTAGCTCATCATGATGATATTATCACTAGAATGAAAAACATTAACCTTATAGAATTT
GGTCGATGGCGAATAAAACCATGGTATTTTTCCCCATACCCTCAGGAGTTGACATCATTA
CCGATCTTGTATATTTGTGAATATTGCCTGAAATATTTAAAAAGTGCAAAATGTCTTGAA
AGACATCTGGCAAAGTGTTTGTACAAGCATCCACCTGGAAATGAAATTTATAGGAAAGAC
AAAATATCAGTCTTTGAAATAGATGGCAGAAAAAACAAGCAATATGCCCAGCATTTATGT
TTGCTAGCAAAACTATTTCTGGACCACAAGACCCTCTACTTTGACACAGATCCTTTTCTT
TTCTACTGTATGTGTGAGCAAGATCTTAGAGGGTATCATTTAGTAGGATTTTTTTCAAAG
GAAAAAGAATCAGCAGAAGATTTCAATGTTGCTTGTATATTGACACTACCTCCTTATCAA
CGTAAAGGCTATGGAAAGCTCTTAATTGAATTTAGTTATGAATTATCAAAGGTAGAAGGA
AAAACAGGATCTCCGGAAAAACCTTTGTCTGACTTGGGGCTGTTGTCGTATCGAAGTTAC
TGGTCCCAGACTATTTTAGAAATTTTGCTCAATCTCAAACCAAATGAATCTGGAGAAAGA
CCATGTATTACAATCAATGAGATATCTGAATTGACTAGTATTAAAAAAGATGATGTCATA
TCAACACTGCAGCACTTGAATCTCATAAACTACTACAAAGGCCAATATATAATCACCCTC
TCTGATGAACAAATACAAACACAAGAGAGGGCTATGGCTAAAAGACCAATTCGTATTGAT
CCGAAGTGTCTTCACTGGCAGCCAAAAGACTGGAGTAAACGAGGGAAATGGTAG
>maker-gLs.1.0.scaf03060-exonerate_protein2genome-gene-0.0-mRNA-1 transcript offset:0 AED:0.09 eAED:0.09 QI:0|0|0|1|0|0|7|0|246
ATGTCAAGAGGAAGTAGTGCTGGGTTTGATAGATTCATAACTATATTTTCCCCTGAAGGA
AGACTGTATCAAGTCGAATATGCCTTCAAAGCAATCAATCAAGGAGGTCTGACATCAGTA
GCGGTCCGTGGAAAAGAAAATGCAGTTGTAGTTACACAGAAAAAAGTCCCAGACAAACTT
TTGGATGCCGATACTGTTACTCACCTGTACAAGCTAACAGACACCATAGGTTGCGTCATG
ACCGGCATGATCGCTGATAGCAAGTCCCAAGTACAGCGCGCTCGCTATGAGGCAGCTAAA
TGGAAGTACACTTATGGGTATGATATTCCTGTGGATATGCTTTGCAAAAGGATTGCAGAT
ATCAACCAAGTTTACACCCAAAGTGCTGAGATGAGGCCGCTGGGATGTTGTATGATTCTT
ATTGGCTATGACGAAGAGTATGGGCCAACTGTGTACAAAACAGACCCTGCAGGTTACTAC
TGTGGTTTCAAGGCAACAGCTGCTGGTGTAAAGCAATTAGAGGCCAACAGTTTTCTTGAA
AAGAAAATTAAGAAAAAAAATGAGTTCACTGACAGCGAAGCTGTTGAGATTGCCATCACA
TGTTTGTCCACGGTACTGTCAGCTGACTTCAAAGCATCAGAGCTTGAAGTGGGTATAGTC
TCAAAGGACAATCCCAATTTCAGGGTTCTAGCAGATAATGAAACTGATGTATATCTTGCT
TCAATTGCAGAAAAAGATTAA
>maker-gLs.1.0.scaf03060-exonerate_protein2genome-gene-0.7-mRNA-1 transcript offset:0 AED:0.15 eAED:1.00 QI:0|-1|0|1|-1|0|1|0|102
CAGTGCCACAGTCCCACAGTCCCACAATCCCACAGTCCCACAGTCCCACAGTCCCACATT
CCCACAATCCCACAATCCCACAATCCCACAATCCCACAATCCCATAATCCCACATTCCCA
CAGTCCCACAATCCCACAGTCCCACAGTCCCACAATCCCACAATCCCACAGTCCCACAAT
CCCACAGTCCCACAGTCCCACAATCCCACACCTGTGATGTTTGGTATTTTTTTGGATCTG
ATGAACCTATCACTCAATATCGTCATGTCTGTTGTACACACGTGTAAAGTCCTGGAGAAG
GTGTGCTAG
>maker-gLs.1.0.scaf07549-exonerate_protein2genome-gene-0.0-mRNA-1 transcript offset:0 AED:0.29 eAED:0.29 QI:0|-1|0|1|-1|0|1|0|150
AAGGTCTATAGCGCAGCAGTCCTCTCGAAATTGCTCTACGGATGTGAAAAATGGACAGTC
TACCAGCGTCACTCTAAGAGACTGAACCATTTTCACACAACCTGCCCCAGGAAACTCCTC
GGCATCAGATGGCAAGACAAAGTTCCTGACACAGAGGTCCTTGGTAGAGCTAACCTACCT
AGTATCTTCACCACCCTGATGCCGTCTCAACTCTGTTGGATGGGACATGCAGCCCATTTG
GAAAACCACCAGCTCCCTAAACAGATATTCTTCGGAGAACTCACGATAGGCAAGCACTCC
CAAAGAGGTAAAAAAAAACGTTACAAAGACTCACTGAAAGTGGCACTAAAGGCCTTTGGC
ATCAACCCTACTAAATGGGTGCAGACAGCCCAGGAAAGAGTCAGGTGGAGATCAGCTGTC
AAGCAGGGGCTAAATCTCATGAAGCCAGTATGA
>maker-gLs.1.0.scaf07549-exonerate_protein2genome-gene-0.3-mRNA-1 transcript offset:0 AED:0.59 eAED:0.59 QI:0|-1|0|1|-1|0|1|0|106
ATGATGGCCCAAGTGCAGGAAAATGGTCAGTCATCTCAAGCATTCCCTGTCACAAACTAT
GTGAAGCAGGGCTGTGTCCTTGCTCCCACACTCTTCAGTATTATGTATTCTGCAATGCTG
TCTGATGCTTTCAAGGACTCCACCACGGGCTTGCCGCTCAGTTTCCACACGGATGGATCA
GTCTTCAACCATAGGAGGCTTGAAGCTAAAAACAAGGTCAAACATAACACTATCAACGAG
CTTTTATTTGCAGAAAATTGTGCCCTCAATGCTGACTCTGAAGCCGCCATGCAAAAAAGC
GTTGATATCTTTCTTCTCTGA
>maker-gLs.1.0.scaf04692-exonerate_protein2genome-gene-0.2-mRNA-1 transcript offset:0 AED:0.13 eAED:0.13 QI:0|0|0|1|0|0|8|0|307
ATGTCTAGGTGGAAGGCCAGTAACTACTCCCAACTTTGGGGTCTGACCCTAGACCAGGGT
GCACGCTACAGGCTGGGGACCTTCAAGCTGCCGGAAAATGTTCTCAAGATGACCGCGCTC
CGAGTACTGCAAGAGCCACTTCCGGAGTCATTTGATGGTCGGGAGCGATGGCGGGGCAAG
CTGAGCCCCATAACAGACCAGGGCAACTGTGGATCCTCATGGGCACACTCGACCACAGCC
GTGGCCTCCGACAGGCTCAACATAGAAACAGATGCAATCAACACGAACCGCTTGTCAGTC
CAGCACCTGTTGTCCTGTAACACCAACGGCCAGCTGGGTTGTAATGGTGGACACTTGGAC
AGAGCCTGGTGGTATATCAGGAAGCGAGGCTTGGTCAATGAAGACTGCTATCCCTTCGTC
CCAGGACAACCCAATGAGCCTGGTGTCTGCCTTCTCTCCAATAGCAACAAGAGCGTTGAG
TGCCCCAGTGGGGTGAAGACAAAAGGAGAAAAAAGACTGAGGTCAACTCCCCCTTACAGG
ATACAGCCTCTCGAGAGAGAAATCATGAAAGAAATTATTGACAATGGTCCAGTTCAAGCG
ACCATTCATGTACGTGAAGACTTTTTTGTGTACAAACGTGGCGTGTACAGGTACACAGAT
ATCTTGTTGGGTATGAAACCTGTGTTTCTCTCTGTCAGGATTATTGGGTGGGGAGTGGAG
CGTACAGCACAAGGTGACATAGTCAAGTACTGGATCTGTGCCAACTCATGGGGACGTGAT
TGGGGCGAGGATGGCTACTTCCGGATCCTGAGAGGAAGTGACGAAAGCAGCATTGAAAGT
TTTGTCATCGGCGTGTGGGGCTGGATTGAAGGTGATGTCGACCAGAAAGGGCCACTGGCT
CAGAGGCGGAAACGAAAACTGTGA
>maker-gLs.1.0.scaf04692-exonerate_protein2genome-gene-0.0-mRNA-1 transcript offset:0 AED:0.44 eAED:0.44 QI:0|-1|0|1|-1|0|1|0|99
ATGAAGCACATCAAATCACAAGTGAGAAAGGGAATTACTAATATTCATTTGGAAAACTGT
TTGCGTGTAGCGACAACGTCAGTTGAGATCAAAGTTAATGCATTTAGTTCTGCAAAAAAA
ACAACGTCAGATGTCTCACTTTTAAATATTTTAAATTGTAAAATAAATATGCTTGATTCT
CATTTTCGTTTTATTTTCTTCAAAGAAAGAAATATACCTATTTTTTTTTTACATTCAACC
AAGCAAGCGTTTGACCACGATCTCACCCTCTGGAAAGCGGTGATGTGGTCGAAGCTGTAG
>maker-gLs.1.0.scaf04692-exonerate_protein2genome-gene-0.1-mRNA-1 transcript offset:0 AED:0.01 eAED:0.01 QI:0|-1|0|1|-1|0|1|0|71
GTCTATTCACCCCTTCAACAACTTCGCTCCTCCGCAGACTCGCGTATTCTGTCCGTTCCC
AAGACACGCACTAAATTATATGGTGAACGATCTTTCTCTTTCTGCGCCCCCAAACAATGG
AATTCTTTGCCACTACACATCCGCAATATAACAACCACACAGGCCTTCAAAACTGCACTC
AAAACACATCTATTTAAACTATACTACTCTGACTGA
>maker-gLs.1.0.scaf32752-exonerate_protein2genome-gene-0.0-mRNA-1 transcript offset:0 AED:0.20 eAED:0.20 QI:0|-1|0|1|-1|0|1|0|44
ATGTGGAGATCAGCTGTCAAGAAGAGGGCTAAATCTCATGAAGCCAGTAGGATAGCCAAA
GGTGAGACGCGCAGGCTAGCCCAAAAGATCAACATTAGATCACCGACTGCAGGAGCTGTC
CCTTGCCCGCGGTGA
>maker-gLs.1.0.scaf07993-exonerate_est2genome-gene-0.0-mRNA-1 transcript offset:55 AED:0.24 eAED:0.24 QI:55|1|0.85|1|0|0|7|0|223
GCAGTTTTTGATACTGACAAGTTTAACATTTGCCTTCTATCTTGTATATGGATACATGCA
AGAGTTGATTTTCAAACTGGAAGGTTTCAGACCATTTGGATGGTACCTAACTTTGGTTCA
GTTTGCATACTACACTCTCTTTGGAGTGGCAGAATTACAGCTCAGAGATGATAAAACGCG
CAAGATTCCTATGAAGATGTATCTTCTACTTGCCTTTTTAACTGTTTCAACAATGGGGTT
ATCAAATACAGCTGTAGGATACTTAAACTATCCCACACAAGTGATCTTCAAATGCTGCAA
ACTCATACCCGTCTTAGTGGGTGGGATTCTTATACAGAGTAAAAGATTTAGCTTGATAGA
CATTACAGCTTGTATATGTATGAGTGTGGGACTGATCTTATTTACCCTAGCTGACAATGC
TGTATCACCCAACTTCAACACCTATGGGATTGTACTAATCTCTGTTGCTCTGTGTGCTGA
TGGTGCTATAGGAAATGTACAGGAAAAGACTTTGAAGCAATATGGTGCAAGTAATGGAGA
AATGGTTCTATATTCCTACGGCATTGGTTTCATCTATATTCTGGCTGGATTGGTCGCATC
GAATAATCTTTTACCTGCCTTTTCCTTTTGTCAACAGTATCCTATTGAAACATATGGCTA
TGCTGTGATATTTTCTGTGACAGGTTATCTTGGTTTATATATTGTTCTAACATTGGTAAC
ATCT
>maker-gLs.1.0.scaf07993-exonerate_protein2genome-gene-0.1-mRNA-1 transcript offset:0 AED:0.38 eAED:0.38 QI:0|0|0|1|0|0|2|0|119
ATGAGATGCTTCAGAAGCATTTTTGGCATCTGCTATAGGGACCATATCACCAATGATACA
GTGAAAGAAAGGGTTCGTCAGGCAATTGGGGAGTACGATGACCTACTGGTGACTGTGAAA
AAACGCAAACTACAATGGTACGGCCACGTAACAAGGAAACAAGGGCTTGCCAAAGAAATA
TTGCAGGGCACCACAAGAGGAGGGAGAAGAAGAGGAAGACAAAGAAAAAGATGGGAGGAT
AACATCAAAGAGTGGACAGGACTAACACTGGGCGATGCAGTGCGTAGTGCTGAAGAAAGA
GAGGAATGGAGGAGGATGGTTCACATGTCATCTGTGGCGCCCCAACGGTCAAATGACTAA
>maker-gLs.1.0.scaf03097-exonerate_est2genome-gene-0.0-mRNA-1 transcript offset:109 AED:0.16 eAED:0.16 QI:109|1|1|1|0|0|5|233|159
TCGTTACAAAGAAGAGCAACTTCCTTTTTTAATAGCGGTCAGCAAGACTACACTTCTTTA
GCACAATTTAATACGAATGTTCGAAACATAGAAGACATTTACTCTAAATATGTTATCCAG
AACTACAATCGGCATTGCAGCGGCAAGTGCTGGGATTTGCTTCATAGGTTATTGTTTCTA
CTTTGACCGGAAAAGAAGAAATGACCCTGATTTTAAGAGAAAGCTGAAAGAAAAGAGGAA
ATCTGCAAAGCATCAGAAATCAAAAAGTGGTGGAACTAGGCTACCAGACCTTACAAATCC
TGAAGCAATGCAAAGGTTTTTCCTACAGGAAGTCCAAAGAGGAGAGGAACTACTTGCTAC
TGGAGACATCGAAGAAGGTGTGGAGCATTTGAGTAATGCCGTAGCTGTTTGTGGGCAGCC
ACAGCACCTGCTGCAAGTGCTACAGCAGACATTGCCTCCACAAGTGTTCGCCTTGTTGGT
ACAGAAGCTGCCTTCTGTTGGAGCGCGCCTAGCCATGGCAGGGGCCGGTGGTGCTGCTGG
ACAGGGTCTGTCACCTGATCAAGGTGTGATTGATGAAATCGTGGACTAGAACAATCCTGG
AATCTGGGTGTCACTATCACCCATTGCTGCAGTGGGAATGTTCACAGCTTGAGTGGCATG
TTAGAATATATGATTTTAAATTTATTTTAAATTGCGTGTGATCAGAAATGTGAGATGAAT
GCTAGATTTCAACACAGACCAATACAAACTTGTAATAGTAATAACTAAACGGACTGCATT
GGAAAATGCCTTTCTGCCATTAATTTATACTAGTGTTGTCAA
>maker-gLs.1.0.scaf03097-exonerate_protein2genome-gene-0.3-mRNA-1 transcript offset:0 AED:0.22 eAED:0.22 QI:0|0|0|1|0|0|2|0|240
ATGTATCAGCCAGCTCCCAGTAAGCCCTACGTTGAACCCAACATCATCATCAGTGGACAG
CGTCTCAACCCGGTGGATAAATTTACTTACTTGGGCAGCACCCTCTCTAGATCTGTCGTC
ATGGATGATGAAATGAATGGCAGACTCGCAAAAGCTAGTGCCCTATTTGGCAGGCTCCGC
AGCACTGTTTGGGACAGGAGAGGTATCAGTCGTGAAACAAAGCTCAAGGTCTATAGCGCA
GCAGTCCTCCCGACACTGCTTTATGGATGTGAAACGTGGACTGTCTACCAGCGTCACGCC
AAGAAACTGAATCATTTTCACACTACCTGCCTCAGGAAACTCCTCGACATCAGGTGGCAA
GACAAAGTCCCCGACACCGAGATAGGCAAGCGCTCCCAAGGAGGCCAAAGAAAGCGTTAC
AAAGACTCACTGAAAGTGGCACTAAAGGCCTTCAGCATAAACACTACTCAATGGGTGCAG
ACAGCCCAGGACAGAGCCAGATGGAGAGCTGCTGTCAAGAAGGGGGCTAAATCCCATGAA
GCTAAGAGAATAACCACAGCTGAGACACGCAGGCTTGTCCGAAAGAGCAACATTAGGTCA
TCGTCTGAAGCAACTATTCCATGCTCACGGTGTCATAGATTTTTCCGAGCAAGGATCGGT
CTAACAAGCCACCTAAGAGCTCACTGTAATCCCAACTCCCCCCGCCCGCCCCTAACCGGA
TGA
>maker-gLs.1.0.scaf03097-exonerate_protein2genome-gene-0.25-mRNA-1 transcript offset:0 AED:0.47 eAED:1.00 QI:0|-1|0|1|-1|0|1|0|49
ATGACCTTAGGGACAAGTTCAAAGAAGTACTGGTGGGTTTTTACCAGTTCTTGCCCAAGG
AAGACTTTCCTAATGTCAAAACTTTGGCATCAAGGTACCTTTCAATCTGTGGTACAACAT
ACCTGTGTGAACAAACATTTTCAAGAATGA
>maker-gLs.1.0.scaf03097-exonerate_protein2genome-gene-0.26-mRNA-1 transcript offset:0 AED:0.50 eAED:1.00 QI:0|-1|0|1|-1|0|1|0|4
ATGGCTAATTTGTGA
>maker-gLs.1.0.scaf00626-exonerate_protein2genome-gene-0.0-mRNA-1 transcript offset:0 AED:0.21 eAED:0.21 QI:0|0|0|1|0|0|2|0|209
ATGCATTGCTGGCAACTCAAAGTACGACTCTATCCTCCACAGATTGCCATTCCATCGTTC
AAGAAGTTAATTGCCAACTACCCTGGTTACGCCCACTTTGGCGGGGCGTTTCACAACCAC
CAACTGGTGGAAGTCATCGGCTGCGACTCCAACCTTCTCCTGCACGACACCAGCGCTCTC
CGCCTGTCAGCGACGCTCAACAAGATTTCCGGCGAGCACTCTCTCGGCAAGGAACTCATC
CGATTGTCCAAATACGGTCGCGACAGCGTGAGTGGTCGGGACGGATTGCAGTACATCTAC
CATCCCATCGCATACGGACCCTATTTGGCCGACAAGTACGGCTACCCAAATGTATCGAAA
CTTCACGAGTTTGACCCGCTAGACACTGAAAAGAACTTCTGGGGTAAGCAAGGCATACTT
CGAGTGATTACATACACTAAGCAGCACAACATGCCCAAAGGTCATGTAGCACTATGGGAC
TGTAACCATTTTCACCAGGCGAGAGATTGGATTACTGGACATGATCTCATCACAGTGGAA
TTCTGGCAATCCCCAGGTAAGATACAGACTTATTTCTGTAGCAGTAAGACTTTGGTCACT
GATATAGTCAACAGCTTTAATGTTCAGTAG
>maker-gLs.1.0.scaf00626-exonerate_protein2genome-gene-0.1-mRNA-1 transcript offset:0 AED:0.07 eAED:0.08 QI:0|-1|0|1|-1|0|1|0|176
ATGCCAGACTCCATCAAGTTCATGCCAGACTCCATCAAGTACATGCCAGACTCCACCAAG
TACATGCCAGACTCCATCAAGTTCATGCCATACTCAATCAAATTCAAGCCAGACTCCATC
AAATTCATGCCAGACTCCATCAATTTTATGCCAGACTCAATCAAATTCATGCCAGACTCC
ATCAAGTTCATGCCAGACTCCATCAAATTCATGCCAGACTCCATCAAGTTCACGCCAGAC
TCCATCAAGTTCATGCCAGACTCCATCAAGTTCATGCCAGACTCCATCAAGTACATGCCA
GACTCCACCAAGTACATGCCAGACTCCATCAAGTTCATGCCATACTCAATCAAATTCAAG
CCAGACTCCATCAAATTCATGCCAGACTCCATCAATTTTATGCCAGACTCAATCAAATTC
ATGCCAGACTCCATCAAGTTCATGCCAGACTCCATCAAATTCATGCCAGACTCCATCAAG
TTCATGCTAGACACAATCAATTCATGCCAGACTCCATCAAGTTCATGCTAG
>maker-gLs.1.0.scaf00445-exonerate_est2genome-gene-0.0-mRNA-1 transcript offset:0 AED:0.04 eAED:0.04 QI:0|1|0.75|1|0|0|4|487|119
AGATCGATCTTTTACCGTTTCACGTTTTCCGGCATTTTTGCCGCACAATCTATATTGTTA
TTGGTGTTGATAAAACACCTTCAAATCAACAAAATGGCAGCTACGCTGCCTATGAACCCG
AAGCCCTTTTTAAATGGGCTTACGGGAAAACCAGTCATGGTGAAGCTAAAATGGGGAATG
GAATATAAAGGATATCTCGTCTCTGTTGATGGGTACATGAATCTCCAGTTAGCCAATACT
GAAGAATATATTGACAGTCAACTTGCTGGAAATCTTGGAGAGGTGCTTATCAGGTGTAAC
AATGTTCTCTACATCCGTGGTGTTGAGGAAGAAGATGAAGAAGGCGAGACAAGAGACTGA
ATGCACTAAACTCCGTATAAGGCAGTTCAAGATCTCTTAAAACCTGGGCCCTTGAGCTCT
TGTTATTCTTTTGTGTTCTGTGTTCATTTTGTGTGAGAACCATGATGACGTTACATGTAT
ACAACCTGACTTGATACCATGATGATACATATTTTTACATTTGAAGTTATTTCATTGTCT
CATTGATCTATTCCATATTCGACTTAGTTGTTGGCTAGTTAGTTTTTCACTCTAGCTTTA
GTGCGACTTGATGTTCATTGGTGTTTTGTGGCTCCAGGCAGCCAGTACTTGTATTGCCAT
TCATTATTTCACTGCATTTAATCTCATCGCTTCAACTACAACCTGACTATAAAACCATAT
AAACTCATAGCTAAGTGTGCATATCTCATATTCTGTGTTTAATGTTCACTTTATGTATCA
TTGTTTCATATTGTTACAACCTGATTATATCATTCATTTTTAAATATTCATTTTATTGTT
CATATCT
>maker-gLs.1.0.scaf00445-exonerate_protein2genome-gene-0.4-mRNA-1 transcript offset:0 AED:0.24 eAED:0.24 QI:0|0|0|1|0|0|11|0|439
ATGAAAGTTCTCCTGGGGCAGGCTCGGCCCATTCCTTATGTTATATTTGGCCCTCCAGGA
ACTGGGAAAACAATTACAGTTGTTGAGGCCATCTTGCAGATTTTTACTCAAATTCCATCC
AGTCGCATCATTGCCTGCACTCCATCCAATAGTGCAGCTGACCTCATTGCTGAAAGACTT
CATATGAGTCAAGTTGTGGAACAAACACAGATGGTGCGTCTCAACGGATTTCAAAGGTCA
CTTGAATCCGTACCTGAAACCATCCTGAAATACTGTAGAGTAGCGGATGACATGGAAGTG
ATATCTCATTACCGTATTATTGTGAGCACTTGCACGATGAGTGGGGAATTCTATGGACTC
GGAGTGAGGTCTGGCCATTTCACACATGTCTTTATTGATGAATGTGGTCAGGCTACAGAA
CCAGAGTGTATGATTCCTGTTGGACTTATTTCAGGTGGAGATGGCCAGATAATTTTAGCT
GGAGACCCCAAACAACTTGGTCCCATTCTGATGTCTCCCTTTGCTAAAATGTATGGGCTG
GAATTGTCTTTCCTTGAGCGCCTCATGCTGAGAGAAGCTTACCAGAGAGATGAAACCTTT
GCTGAACATGGGGGATTTAACCCGGCCTTGGTGACTATGTTGGTCAACAACTACCGCTCA
CACCCCTCCATCATAGAGCTTTCATCTCACATGTTTTACTATGGGCAGCTGAAGCCCCAC
GCACATCCCAACCGCACGCACACACTGACGCATTGGGAGCTGCTTCCCAAAACAGGATTT
CCTGTAATTTTCCATGGAGTAAGAGGTGAAGACTTTCGAGAGAAGAACAGCCCTTCTTGG
TTTAATCCAGGGGAAACAATACAGGTTATACAGTACCTTCAAGGTGTGCTCAAGGAAGGT
GTCAATCCAGACGATGTTGGTATCATAACACCTTATCGGAAACAGGTGGAGAAAATTCGA
CTGATGATAGATCGATTGGGAATGCCTGAGGTCAAGATTGGTTCAGTTGAGGAATTTCAA
GGCCAGGAGTATCAAGTTGTCATTATTTCAACAGTTAGGTCCAATGAAAAACTAATAGGC
TCTGATATTCGTCACAGTCTTGGTTTCCTGAGCAATCCCAAAAGGTTCAATGTGTCAATA
ACAAGAGCCATCTGCATGATGATTGTCGTAGGGAATCCGTTAATTCTAGCCCAAGATCTA
AACTGGCGTATGCTGATCAAATATTGTGTAGATAATGGAGGATACACAGGCTGCGAATTG
CCTGATCTGAAGGCCAAAAAATATCAAACAGAGGAGATGCAAGAAATTTTTAAATCTTAG
>maker-gLs.1.0.scaf00445-exonerate_protein2genome-gene-0.1-mRNA-1 transcript offset:0 AED:0.52 eAED:0.52 QI:0|-1|0|1|-1|0|1|0|342
ATGGAGAGGAGTGAACTTGACCTGTTCATTAACTTTGTAGGCTCCTTTCACCCCTCCATT
AAATTCACATCTCTTATCTCTGAGACCTCAGTCAATTTCTTAGACATTACAGTCACTCTT
CACAAAGACACCCTACACACCTCTGCCTACTTTAAGCCCACTGACAGCCATAGCTATCTA
CTCTACTCTTCATCCCACCCTAAATCCTGTAAGGACTCTATTCCTTTCTCTCAATTACTT
CGTCTTCGTCGACTTTGTCGGTCGGATGAGGACTTTTGGGACAAGGCACTTGAAATGATA
GACTTTTTCCGGTGTAGGTCTTACCCGGAGACAGTACTTTCATCAGCCCTCCAAAGGGTT
AAGAATATTACACGTGCTGATGCCTTCAGACCACGTCTGAGCGACAATGTTGACAGGACA
AAACTCATTTTAACTTATCACCCTCACAATCTGATTGCTAAACGTGTTTTCCTTAAACAT
CGATCTATACTACTCGCAGACACCGACACACGAGAAATTTTCTCTTCCCCACCTCTCATT
GTTTTCAGACGGGATAAAAATCTGAGAGACCTGCTTGTACGCAGTCGTATCAATGCTCCC
CCCTCCCACTTTGGGACCAAGCCGTGTGGACGCAGTCGTTGCAACACGTGCCCTTTTGTC
GTCCAGACTGAACGCATACGTTTCCCCAAGGGCAGTTTTCAGATACGCGACGGTTTCCTC
TGTACAAGCCGCAACGTTATCTACGCCATTGTCTGCACCCGCTGTCAGATGACATACATA
GGGGAGACTGGACGCCGTCTCTCGGACAGGTGTACCGAACACCTCCGAAACATTACACAA
GATAAACAGTGTCCCGTCTCCAAACACTTCAATAGTAGCGACCACCGGGGCAAGGCGGAC
TTTTCAATAAGTGCGATTGTGGCCAGCACTAACACCGCCAGCCGGGTCAATTTGGAACAC
AGACTTATCCTGACTTACGGCACTTTGACGCCAGATGGGATTAATGTTATGTCTCTGTTC
ACAGCTTGA
>maker-gLs.1.0.scaf00445-exonerate_protein2genome-gene-0.14-mRNA-1 transcript offset:0 AED:0.02 eAED:0.02 QI:0|-1|0|1|-1|0|1|0|233
ATGGGATTTGACAGTGCCAAGTTTGTGACAAGCGTGGCAGACGACAAGAAGTGTCTCCTG
TGTCACGGTGTCCTGGACAACCCGGTCCGGTCCGCCTGCGGTCACGTGTTCTGCTCGGGC
TGCATACTGCCCTGGGTTGTCAAACACGGTCAGTGTCCACTAAAGTGCCGACCCCTCGGC
CCGACCGACCTTGAAAACGTCCTGCCCCTCCGCGAGGTCATTCTCAACCTCAAAGTCAAG
TGCGAGTTTTTCGACCGCGGCTGCACTCACGCGGTCCGGCTGACGGATCTGATCCGGCAT
ACCCAAAGGTGTGAGTTCAAACCCGTCACCTGCGTCAACCCCGGATGTGGTCAACTGGTT
CCCAAGAAGGACATTTACCTGCACGAGACGGTCACGTGCCCGTGCCGACCCATCGGGGAG
TGTGACAAAGGGTGCGGCCTCGCGCTGCACCTTCACACCCTCGCCGACCACGACTGCTAC
CAGGCTCTCAAGGTCCTGGTCAGAACCCAGGAGGAGCAGCTGAAGGAGCTCAAAGAAAAG
CTCGCGCTGGTCAGCACCAAGTTTTCCAAGAAGGAGAAAAGTCTTCTCGAGCAGGTTTCT
GCCCTCAACCGACAACTCGGGGAACAGACTGAACAGTTCAATGGAACAATTAAAGACGTC
AAGAACAAACAGCTCGCGGAGGCTGATCACGAGGTGAGTTGA
>maker-gLs.1.0.scaf00445-exonerate_protein2genome-gene-0.17-mRNA-1 transcript offset:0 AED:0.54 eAED:0.54 QI:0|0|0|1|0|0|2|0|158
ATGGACGCACAGCACAGATGCCTTCTCTTGTACACAGAAATAAGATGGCTATCCAGAGAC
AAATCGCCCACCAGTGTTTTTGAATTACGAGCGCCATTGCAAAGATTTCTCTCAAAATGG
AAGTCACCTCGACAAGGAAGTCACCTCGACAAGGTATGGGTCGCAAAACTGGCTTACCTG
TGTGACATATTCAGCCTGCTCAGTGAACTCAATCTGTCACTTCAGGGGAGAATGACAACA
GTTTTCAAGTTGGCAGACAAAGTAATTGCATTTAAAACCAAACTGAAGTTGTGGGGACGG
CGTGTGAACAAAGGCATTTTGGACATATTTCAAACATTACCGGGGATTTTAGGCGAGACT
GAGCCTGACCAACGCCGGCCTTTAGGATGTGCGAAATACGCCCTCGCACAGGCTGCCGTG
GCCATAGGGGCGCCTGAGGTGCCAAGAAAATATTTAAATTCCCATCGCTTATTATAG
>maker-gLs.1.0.scaf00445-exonerate_protein2genome-gene-0.5-mRNA-1 transcript offset:0 AED:0.04 eAED:0.05 QI:0|-1|0|1|-1|0|1|0|74
NNNTTGCTTCCTTACATCCCCACAAGACAACTACGTTCTTCCATTGACAGTAGAACCCTC
TCAATCCCAAGAACTAAAACTAAGACCATCGGTGAACGCTCCTTCTGCTTCCATGGGCCC
ACGTTCTGGAACCAGCTCCCCTTCCATATACGTCATAGTGAAACCTCGTCCATTTTCAAA
AAGTCCCTTAAAACTCATCTGTTTAGGTCCGCCTATGACCTGTGA
>maker-gLs.1.0.scaf00445-exonerate_protein2genome-gene-0.6-mRNA-1 transcript offset:0 AED:0.21 eAED:1.00 QI:0|-1|0|1|-1|0|1|0|72
TCTCGGTTGAATACCTTGAGTTCTCGGTTGAATACCTTGAGTTCTCGGTTGAATACCTTG
AGTTCTCAGTTGAATAACTTGAGTTCTCGGCTGAATACCTTGAGTTCTCGGTTGAATATC
ATGAGTTGTCAGTTGAATACCTTGAGTTCTCGGTTGAATACCTTGAGTTCTCGGTTGAAT
ACCTTGAGTTCTCGGTTGAATATCTTGAGTTCTCAGTAG
>maker-gLs.1.0.scaf00445-exonerate_protein2genome-gene-0.18-mRNA-1 transcript offset:0 AED:0.46 eAED:0.99 QI:0|-1|0|1|-1|0|1|0|67
ATGTGCGATATCTTTATCAGGAGGATGTGCATTAGGATTTTTTATGTAACTATCTTTGCC
AACCAGCACTCCAGGAGCAGAACTGTACAAGTCACTGGATGGTTATATATCAGGACAACT
AAAACGGTCCTTTTGTGTCGGCATATGCACAGATGGAGCTGTTGCCATTCCCGGACTACT
GTCTGGTGTAACGGCTTGGATTAA
>maker-gLs.1.0.scaf00445-exonerate_protein2genome-gene-0.2-mRNA-1 transcript offset:0 AED:0.39 eAED:1.00 QI:0|-1|0|1|-1|0|1|0|51
ATGGTAACCCTGGCAGACCCATTGTCTCAGCATGCTCTTGCCCCACCGAACATATCTCGG
AATTCCTTGATGGAGTTTTTCAACCCATCGTTGCCTCACTGCCTACTTACATTAAGGACA
CCAACCATGCTCTTCAAACCTTTGAATCCATCATAA
>maker-gLs.1.0.scaf00445-exonerate_protein2genome-gene-0.3-mRNA-1 transcript offset:0 AED:0.23 eAED:1.00 QI:0|-1|0|1|-1|0|1|0|37
ATGAGTATTCCAAAGAGTGGAACTATATTAAAAAAGGACGCTATGAAAGTGAAGCCGAGT
GCACAGTTTGCCATAATCTTTTTAGCATTGGTCATGGTGGACGTTCAGACATAA
>maker-gLs.1.0.scaf00445-exonerate_protein2genome-gene-0.20-mRNA-1 transcript offset:0 AED:0.48 eAED:1.00 QI:0|-1|0|1|-1|0|1|0|8
ATGATTGGTTTCCCTTTTGGAGATTGA
>maker-gLs.1.0.scaf00445-exonerate_protein2genome-gene-0.21-mRNA-1 transcript offset:0 AED:0.48 eAED:1.00 QI:0|-1|0|1|-1|0|1|0|8
ATGATTGGTTTCCCTTTTGGAGATTGA
>maker-gLs.1.0.scaf00445-exonerate_protein2genome-gene-0.22-mRNA-1 transcript offset:0 AED:0.48 eAED:1.00 QI:0|-1|0|1|-1|0|1|0|8
ATGATTGGTTTCCCTTTTGGAGATTGA
>maker-gLs.1.0.scaf00445-exonerate_protein2genome-gene-0.23-mRNA-1 transcript offset:0 AED:0.48 eAED:1.00 QI:0|-1|0|1|-1|0|1|0|8
ATGATTGGTTTCCCTTTTGGAGATTGA
>maker-gLs.1.0.scaf00445-exonerate_protein2genome-gene-0.24-mRNA-1 transcript offset:0 AED:0.48 eAED:1.00 QI:0|-1|0|1|-1|0|1|0|8
ATGATTGGTTTCACTTTTGGAGATTGA
>maker-gLs.1.0.scaf00445-exonerate_protein2genome-gene-0.25-mRNA-1 transcript offset:0 AED:0.48 eAED:1.00 QI:0|-1|0|1|-1|0|1|0|8
ATGATTGGTTTCACTTTTGGAGATTGA
>maker-gLs.1.0.scaf00445-exonerate_protein2genome-gene-0.26-mRNA-1 transcript offset:0 AED:0.48 eAED:1.00 QI:0|-1|0|1|-1|0|1|0|8
ATGATTGGTTTCCCTTTTGGAGATTGA
>maker-gLs.1.0.scaf00445-exonerate_protein2genome-gene-0.28-mRNA-1 transcript offset:0 AED:0.48 eAED:1.00 QI:0|-1|0|1|-1|0|1|0|8
ATGATTGGTTTCCCTTTTGGAGATTGA
>maker-gLs.1.0.scaf00445-exonerate_protein2genome-gene-0.30-mRNA-1 transcript offset:0 AED:0.48 eAED:1.00 QI:0|-1|0|1|-1|0|1|0|8
ATGATTGGTTTCCCTTTTGGAGATTGA
>maker-gLs.1.0.scaf00445-exonerate_protein2genome-gene-0.32-mRNA-1 transcript offset:0 AED:0.48 eAED:1.00 QI:0|-1|0|1|-1|0|1|0|8
ATGATTGGTTTCACTTTTGGAGATTGA
>maker-gLs.1.0.scaf00445-exonerate_protein2genome-gene-0.33-mRNA-1 transcript offset:0 AED:0.49 eAED:1.00 QI:0|-1|0|1|-1|0|1|0|3
ATGATTTTATAG
>maker-gLs.1.0.scaf00445-exonerate_protein2genome-gene-0.34-mRNA-1 transcript offset:0 AED:0.49 eAED:1.00 QI:0|-1|0|1|-1|0|1|0|3
ATGATTTTATAG
>maker-gLs.1.0.scaf00445-exonerate_protein2genome-gene-0.35-mRNA-1 transcript offset:0 AED:0.49 eAED:1.00 QI:0|-1|0|1|-1|0|1|0|3
ATGATTTTATAG
>maker-gLs.1.0.scaf00445-exonerate_protein2genome-gene-0.36-mRNA-1 transcript offset:0 AED:0.49 eAED:1.00 QI:0|-1|0|1|-1|0|1|0|3
ATGATTTTATAG
>maker-gLs.1.0.scaf00445-exonerate_protein2genome-gene-0.37-mRNA-1 transcript offset:0 AED:0.49 eAED:1.00 QI:0|-1|0|1|-1|0|1|0|3
ATGATTTTATAG
>maker-gLs.1.0.scaf00445-exonerate_protein2genome-gene-0.38-mRNA-1 transcript offset:0 AED:0.49 eAED:1.00 QI:0|-1|0|1|-1|0|1|0|3
ATGATTTTATAG
>maker-gLs.1.0.scaf00445-exonerate_protein2genome-gene-0.39-mRNA-1 transcript offset:0 AED:0.49 eAED:1.00 QI:0|-1|0|1|-1|0|1|0|3
ATGATTTTATAG
>maker-gLs.1.0.scaf00445-exonerate_protein2genome-gene-0.40-mRNA-1 transcript offset:0 AED:0.49 eAED:1.00 QI:0|-1|0|1|-1|0|1|0|3
ATGATTTTATAG
>maker-gLs.1.0.scaf00445-exonerate_protein2genome-gene-0.41-mRNA-1 transcript offset:0 AED:0.49 eAED:1.00 QI:0|-1|0|1|-1|0|1|0|3
ATGATTTTATAG
>maker-gLs.1.0.scaf00445-exonerate_protein2genome-gene-0.42-mRNA-1 transcript offset:0 AED:0.49 eAED:1.00 QI:0|-1|0|1|-1|0|1|0|3
ATGATTTTATAG
>maker-gLs.1.0.scaf00445-exonerate_protein2genome-gene-0.43-mRNA-1 transcript offset:0 AED:0.49 eAED:1.00 QI:0|-1|0|1|-1|0|1|0|3
ATGATTTTATAG
>maker-gLs.1.0.scaf00445-exonerate_protein2genome-gene-0.44-mRNA-1 transcript offset:0 AED:0.49 eAED:1.00 QI:0|-1|0|1|-1|0|1|0|3
ATGATTTTATAG
>maker-gLs.1.0.scaf00445-exonerate_protein2genome-gene-0.45-mRNA-1 transcript offset:0 AED:0.49 eAED:1.00 QI:0|-1|0|1|-1|0|1|0|3
ATGATTTTATAG
>maker-gLs.1.0.scaf69822-exonerate_protein2genome-gene-0.0-mRNA-1 transcript offset:0 AED:0.30 eAED:0.30 QI:0|-1|0|1|-1|0|1|0|119
ATGTCTATTGATATTCTTGATCCAGTAATCCATGAAATTAAATCTCCTCGACTTCCAATG
TTTAGTATCAAGCTTGATGAATCTACAGACGTTGCAAATTGTTCACACATTTTAGTTTAC
GTGAGGTATATTAATGATGGTGGCTTTAAAGATGAGTTTCTTTTTTGCAAACCTCTGGAA
AAAACAACTACTGAACGTGATGTATTTGACACAGTTAATTTATTTCTGAAAGATCATAAT
ATCAATGGGAGAAAGGGTGGTGGTATTTGCACAGATGGTGCTCCAATTATGCTAGGATGT
CGATCTGGATTTCAAAGTTTGGTACAAAATGAGTCACCAAAAGTAATCGAAACTCATTGA
>maker-gLs.1.0.scaf33487-exonerate_protein2genome-gene-0.0-mRNA-1 transcript offset:0 AED:0.17 eAED:0.17 QI:0|0|0|1|0|0|3|0|203
ATGCGACAGAAATGTGAGCTTTGTTCTGCTGAATTTCCATATATTTCTGCTTTTAAAAGA
CATTTAAGTAAACATACTGGAGAGATACCCTACAAATGTGACATTTGTCCTGCTACATTT
GCCAAAAGCTCTTGTTTAATTAGACACAAAAGAAAACATACAGGAGAGAAACCGTACAAG
TGTGATATTTGTCATTCTGCATATAGCCAAAGGTCAAGTTTAACTATTCACAAAAGAAAA
CATACTGGAGANNNNNNNNNNNNNNNNNNNNNNNNNNNNNNNNNNNNNNNNNNNAAAAGA
AAACATACTGGAGTTAAACCCTACAAATGTGATATTTGTCTTTCTGCATTTACCCAAAGT
CCCAGTTTAAATATTCACAAAAGACAATATACTGGAGAGAAACCCTACAAATGTTATTTA
AGTAAGCACAAAAGACAACATACTGAAGAAAAACCCAACAAATGTGATATTTGTCTTTCT
GCATTTACCCTAAGTTCAAATTTAACTGTTCACAAAAGAACACATACTGGAGAGACACCC
TACAAATATGATATTTCTCTGCCTGGGTTTGATCACTGTTCACCTTTAACTTTAACATTA
CCACATATATAA
>maker-gLs.1.0.scaf13682-exonerate_protein2genome-gene-0.1-mRNA-1 transcript offset:0 AED:0.25 eAED:0.25 QI:0|-1|0|1|-1|0|1|0|71
GTCTATTCACCCCTTCGACAGCTTCGCTCCTCCTCAGACGCGCGTATTCTTTCTGTCCCC
AAGACTCGCACAAAAACATACGGTGAACGATCGTTCTCTTTCTGTGCACCCAAACAATGG
AATTCTTTTCCATTACACATCCGCAATATATCGACCATCACAGCCTTCAAAACTGCACTC
AAAACACATTTATTTAATCTCTACTATCCTGACTGA
>maker-gLs.1.0.scaf13682-exonerate_protein2genome-gene-0.0-mRNA-1 transcript offset:0 AED:0.35 eAED:0.35 QI:0|-1|0|1|-1|0|1|0|66
GTCTATTCACCCCTTCGACAGCTTCGCTCCTCCTCAGACGCGCGTATTCTTTCTGTCCCC
AAGACTCGCACAAAAACATACGGTGAACGATCGTTCTCTTTCTGTGCACCCAAACAATGG
AATTCTTTTCCATTACACATCCGCAATATATCGACCATCACAGCCTTCAAAACTNACAAG
TTCACCAAAACACTTCTTTGA
>maker-gLs.1.0.scaf00080-exonerate_protein2genome-gene-0.1-mRNA-1 transcript offset:0 AED:0.44 eAED:1.00 QI:0|-1|0|1|-1|0|1|0|61
ATGGGCCCACGTTCTGGAACCAGCTCCCCTTCCATATACGTCATAGTGAAACCTCGTCCA
TTTTCAAAAAGTCCCTTAAAACTCATCTGTTTAGGTCCGCCTATGACCTGTGATGCACCC
TCCTTGCCCTACCTCATTTTCTGTTTCGGGTTGATCCTGAAGTGTCAAAGTGTCCTCGTT
TTATAG
>maker-gLs.1.0.scaf00080-exonerate_protein2genome-gene-0.0-mRNA-1 transcript offset:0 AED:0.46 eAED:1.00 QI:0|-1|0|1|-1|0|1|0|25
ATGAGCAGTTCTTTGGTAGCGCACTTATTTTATCGTCTGATTATTATCGACAAACTCTAC
CAGTTATACCACGTTTAA
>maker-gLs.1.0.scaf00080-exonerate_protein2genome-gene-1.30-mRNA-1 transcript offset:0 AED:0.11 eAED:0.11 QI:0|-1|0|1|-1|0|1|0|136
CCATCTTCTAGAAAGCTCTACGCTGAACCCAGCATCATCATCAGCGGACAGCGTCTAAAC
GAGTTGAATAAGTTTAGTTACTTGAGCAGAACTGTCATTATAGATAACGAAATGAATTGC
AGACTCGCAAAAGCTAATACAATATTTGGCAGACTCAGAAGCACTGTATGGGAGAGAAAA
TGTATTGATACCATCAGACGAGAAACGAAGCTAAAGGTCTATTGCGCAGTAGTCCTCTCG
ACATTGCTGTATGGATGTGAAACGTGGACAGCCTACCAGCGTCACGCCAAGAAACTAAAA
CATTTTCACACAACCTGCCTCACAAAACTCCTCGGCATCAGGCGGAAAGAAAAAGCACCT
GACACAGAGGTCCTCTCTAGAGTGAAACTTATAGCATCTTTACCAGCCTGA
>maker-gLs.1.0.scaf00080-exonerate_protein2genome-gene-1.36-mRNA-1 transcript offset:0 AED:0.03 eAED:0.04 QI:0|0|0|1|0|0|2|0|133
ATGAAACATTCAGTGAGGGGTAACGTTCTTGTTATTAACAATGAAAAATTTCTCAAACTT
AGTCGTAGAGAGGGCACTGAGAAAGACTGCAACAAAATTAGAGCTGTATTCAGTCAACTT
GGATTTAATGTCATCATCTACAACAACCTCACTGGTGATGAAATGAACAAAATTTTGTTG
AGAGAATCCAAATATGATTACAGTAACCATGACTGTTTTATACTTTTCGTCCTGAGTCAT
GGTGACAAAGGTGTTGTGGTAGGAACCGATGCAAAATCCGGGAAAGGCAGCAGCTGTGTC
TCTATTAGTTATATAAGGAGACTGTTTTCAGAAAATAAAACCTTGCTCGGGAAGCCAAAA
TTATTTTTTGTTGAAGCCTGCCAAGGAAGTATGTATATATAA
>maker-gLs.1.0.scaf00080-exonerate_protein2genome-gene-1.37-mRNA-1 transcript offset:0 AED:0.15 eAED:0.15 QI:0|-1|0|1|-1|0|1|0|127
TCCAACCATCTATCCATCCATCCGTCCGTCCATCAATCCTTCCTCATCTATCTATCTATC
TATCTATCTATCTATCTATCTATCTATCTATCTATCTATCTATCTATCTATCTATCTATC
TATCTGCTTAGTATCTATCTATATATCTATCTATCTATCTTTCTATCTATATATCTATCT
ATCTATTTATCTATCCATCTATATATCTATATATCTATATATCTATCTATCTATATAACT
ATCTACCTATCTACCAATCTATCTATCTATCATCACTTATCTTTCTATCCATATATCTAT
CTATCTATATATCTACTTATTTATCTATCTGTCTGTCTGTCAATATATCTATCATCTAAG
AAAGTATGCAATCAAACTGATTGA
>maker-gLs.1.0.scaf00080-exonerate_protein2genome-gene-1.6-mRNA-1 transcript offset:0 AED:0.12 eAED:0.30 QI:0|-1|0|1|-1|0|1|0|116
ATGAGGTTTACAGAAAAAAAAGATCATTATGCGCAAATTATCGAAGGAAAATGTATCGAT
AATTTAAATATCTATCTATCTATCTATCTATATCTATATCTATCTATCTATCTATCTATC
TATCTATCTATCTATCTATCTATCTATCTATCTATCTATCTATCTATCTATCTATCTGGC
TGTCTATCTGTCTGGCTGTCTATCTATCTATCTGTCTGTCTATCTATCTGTCTGTCTGTC
TATCTATCTGTCTGTCTGTCTATCTATCTATCTGTCTGTCTATCTATCTGTCTGTCTAAG
AAAAATCTGAAGACATCTCTATTTCGAAAAAATAAATTGTCACTTGTGTAA
>maker-gLs.1.0.scaf00080-exonerate_protein2genome-gene-1.0-mRNA-1 transcript offset:0 AED:0.16 eAED:0.16 QI:0|-1|0|1|-1|0|1|0|92
ATGATGATAGCTGACATAAATACAATAGTAAACATGCTGCACGCTCTGTTTAAAAAGATA
TGGGAAGAAGAGAGAGTTCCAAAAGATTGGAAAGAAGGATACCTCATCAAGATCCCAAAG
AAAGGAGATCTCAGAAATTGTGCGAATTATAGAGGAATCACACTGCTGTCTGTACCAGAA
AAGGTCTTTAACAGAATTATTTCGAATAGAATTAAAGACCATGTCGACAAGCAGCTACGA
GTGCAAAAGGCTAGCTTCCGCAAAAAATATATAGCATAG
>maker-gLs.1.0.scaf00080-exonerate_protein2genome-gene-1.57-mRNA-1 transcript offset:0 AED:0.23 eAED:0.37 QI:0|-1|0|1|-1|0|1|0|85
ATGGCCAGACTGAAGAAAAGAGTCTGGTCACACGCCAAACTCAAAACAAGAACTAAGCTG
CAGGTGTACCAGGCCTGCGTACTGAGTACACTTCTGTATGGATGTGAGGCGTGGACCACA
TACTCTAAACACGAAAGAAGGCTCAGTGGCTTCCACCTCAGATGCCTGCGCCACATCCTT
GAAATTAAATGGCAAGACAAAGTCCCAACACTGATGTCCTGTCCCAAACAAACATGTGTA
GCGTCCCAGCCATGTTAA
>maker-gLs.1.0.scaf00080-exonerate_protein2genome-gene-1.26-mRNA-1 transcript offset:0 AED:0.09 eAED:0.09 QI:0|-1|0|1|-1|0|1|0|45
TCTATCTATCCATCTATCCATCTATCCATCTATCCATCTATCCATATATCCATCTATCCA
TCTATCCATCTATCCATCTATCCATCTATCCAACTCTCCATCTCTCCATCTCTCCATCTC
TCCATCTCTCCATCT
>maker-gLs.1.0.scaf00080-exonerate_protein2genome-gene-1.5-mRNA-1 transcript offset:0 AED:0.43 eAED:0.43 QI:0|-1|0|1|-1|0|1|0|27
ATGGAGACGAAAATTGGAAAACAACAGCGAGCATTACGCAGAAACTGCAGACATTCATTA
ACACATGCCTTACAAAAATCCTAA
>maker-gLs.1.0.scaf00080-exonerate_protein2genome-gene-2.32-mRNA-1 transcript offset:0 AED:0.13 eAED:0.13 QI:0|-1|0|1|-1|0|1|0|289
CTTCGTACAACACTCATCACAACTCTTCGTCCAAGACTCAACACAACTCTTCGTCCAAGA
CTCAACACAACTCTTCGTCCAAGACTCAACACAACTCTTCGTCCAAGACTCAACACAACT
CTTCATCCAAGACTCAACAGAACTCTTCGTCCAAGACTCAACACAACTCTTCGTCCAAGA
CTCAACACAACTCTTCGTCCAAGACTCAACACAACTCTTCATCCAAGACTCAACAGAACT
CTTCGTCCAAGACTCAACACAACTCTTCGTCCAAGACTCAACACAACTCTTCGTCCAAGA
CTCAACACAACTCTTCATCCAAGACTCAACAGAACTCTTCGTCCAAGACTCAACACAACT
CTTCGTCCAAGACTCAACACAACTCTTCGTCCAAGACTTAACACAACTCTTCATCAAAGA
CTCAACAGAACTCTTCGTCCAAGACTCAACAGAACTTTTCGCCCAAGACTCAACACAAAT
CTTCATCCAAGACTCAACAGAACTCTTCGTCCAAGACTCAACACAACTCTTCGTCCAAGA
CTCAACACAACTCTTCATCCAAGACTCAACACAAATCTTCATCCAAGACTCAACACAAAT
CTTCATCCAAGACTCAACACAACTCTTCGCCCAAGACTCAACACAAATCTTCATCCAAGA
CTCAACACAACTCTTCATCCAAGACTCAACACAACTCTTCGCCCAAGACTCAACACAAAT
CTTCATCCAAGACTCAACACAACTCTTCGCCCAAGACTCAACACAAATCTTCGTCCAAGA
CTCAACACAACTCTTCATCCAAGACTCAACACAACTCTTCGCCCAAGAGTCAACACACAT
CTTCATCCAAGACTCAACACAAATCTT
>maker-gLs.1.0.scaf00080-exonerate_protein2genome-gene-2.0-mRNA-1 transcript offset:0 AED:0.29 eAED:1.00 QI:0|0|0|1|0|0|2|0|109
ATGTCACAGGTCTATATCAACGTGTTGGATCACTGTGTGATGTCACAGGTCTATATCAAC
GCATTTTGTCACTGTGTGATGTCACTGGTCTATATCAACGTGTTGGATCACTGTGTGATG
TCACAGGTCTATATCAACGCATTTTGTCACTGTGTGATGTCACTGGTCTATATCAACGTG
TTGGGTCACTGTGTGATGTCACAGGTCTATATCAACGTGTTGGGTCATTGTGTGATGTCA
CTGGTCTATATCAACGTGTTGGGTCACTGTGTGATGTCACTGGTCTATATCAATGTGTTG
GGTCAGTGTGTGGTGTCACTGGTCAATTGA
>maker-gLs.1.0.scaf00080-exonerate_protein2genome-gene-2.12-mRNA-1 transcript offset:0 AED:0.14 eAED:0.25 QI:0|0|0|1|0|0|2|0|88
CTTTCAGCAGATCCATCCATCCATCCATCCATACATCCATCCATTCATCCATCCATCCAT
CTATCCATCCATCCATCCATCCATCTGTCCATCTGTCCATCCATCTGTCCATCTGTCTAT
CTGTCTAACTGTCTATCTCTCTCTGTCTGTCTGTTTGTCTGTCGGTCTACCAGTCTATGT
ATCTATCTGTCTATCGATCTATCGATTTATTTGATCTTAAATATGAATGTTTGTTGTTTG
TGGCTTTGTTTGTTCCACCAAACTTGA
>maker-gLs.1.0.scaf00080-exonerate_protein2genome-gene-2.5-mRNA-1 transcript offset:0 AED:0.30 eAED:0.98 QI:0|-1|0|1|-1|0|1|0|73
ATGCTCTCTGTGTTATCAACACCTTCTTCAAATGTAAAAAATCCAAAAGGTGTCATGGCG
ACACCCAAGTTCTTGCCACTGGCACTAGCTAGACCTCGTCATTACTTGGCACCAGGAGCT
AGCCAGTGTACTTCAGACCCACAGCTTCCATATTTCCGACACCGACACGGACCATTCTCT
TGTAGCAAGCAAGATACCACTAATGCCCAAATAATTGCATAA
>maker-gLs.1.0.scaf00080-exonerate_protein2genome-gene-2.10-mRNA-1 transcript offset:0 AED:0.37 eAED:0.37 QI:0|-1|0|1|-1|0|1|0|45
ATGTTTCACATATTCTCCGCTCTTAGCAAGATGCGCCTTCACTGGTTAGGCCATGAACGG
AGAATAGAGGAAGGCCGCATCCCAAAGATGCTGCTGTATGGAGAGTTGGCAGAAGGGACA
AGACTTGCTGGACGATAA
>maker-gLs.1.0.scaf15626-exonerate_protein2genome-gene-0.0-mRNA-1 transcript offset:0 AED:0.27 eAED:0.27 QI:0|-1|0|1|-1|0|1|0|128
ATGACCATGCCTGCCCTAAACGTGAGTGTGTCTGCCCTAAACATGAGTGTGTCTGCCCTA
AACATGAGTGTGTCTGCTCTAAACATGAGTGTGTCTGCTCTAAACATGAGTGTGTCTGCT
CTAAACATGAGTGTGTCTGCTCTAAACATGAGTGTGTCTGCCCTAAACATGAGTGTGTCT
GCTCTAAACATGAGTGTGTCTGCTCTAAACATGAGTGTGGCTGCCCTAGACATAAGTGCT
TCTGCCCTAAACATGACTCCATCTACCCTACAAAATCTGACTGCATCTGTCCTACACATG
ACTGCGTCTGCCCTACACATGACTTCGTCTGCCCTAAACATGAACACGTCTGCCCTACAT
ATGACTGCGTCAGCCCCAAAAACATGA
>maker-gLs.1.0.scaf20359-exonerate_protein2genome-gene-0.0-mRNA-1 transcript offset:0 AED:0.18 eAED:0.19 QI:0|-1|0|1|-1|0|1|0|221
ATGATCTACATGTTCGTTGCCCTGGCCATCGTCTGCGACGAGTTCTTCGTGCCGTCCCTA
GACGTCATCACCGAAAAACTGGGCGTCTCCGAGGACGTGGCCGGAGCCACCTTCATGGCG
GCCGGCGGCTCCGCCCCTGAGCTGTTCACCAGCATCATGGGCGTGTTCGTGTCTCACTCC
GACGTTGGGATCGGGACCATCGTCGGCTCGGCGGTCTTCAACATTTTATTCGTGATAGGC
ATGTGTGCGATGTTCAGCAAAGAAGTCTTGACGCTCAGCTGGTGGCCCTTGTTTCGCGAC
GTGACGTTTTACACAATTTCGCTCGGCCTTCTCATCGCCTTCTTCCTTGACGACCGGATC
GAATGGTGGGAGGCGTTCGTCCTGTTCCTCAGTTACATCGCCTACGGCCTGTTCATGAAG
TGGAACGTTGCGCTGGAGACCAAGACAAAAGGGATGCTGCACAGTTGCCGGAAGCAAGGA
AACAAAATCAAATGCGACGAAACGCGAGACAAACAAGTAGTCGCCAAGGTGAGCCACTTA
ATTAAACATTCATTCAAAATTATCATTGATAAAATAATTAAAATATTTTTAAAAAAGCTA
ACCTCCCCTCCTTTACAACATTATGGATATCATTATTTTATTGCTAATATAGTATTTACA
GTCTAA
>maker-gLs.1.0.scaf04503-exonerate_est2genome-gene-0.4-mRNA-1 transcript offset:87 AED:0.05 eAED:0.05 QI:87|1|1|1|0|0|11|27|370
ACACTCACACGGGCTGCCCTGCTAGTACGAGTAGCCTATATTATATGAGCCGGATAATCT
AATAAAAATCATTGTTCTGTTAACATTATGGGGAGGTCTTCCAAAGATAAAAGAGATGTT
TATTACAGAAGAGCAAAAGAAGAAGGATGGAGAGCAAGAAGTGCTTATAAACTTTTGCAA
ATCAATGATGATTTTAACATTTTTGAAGGTGTGAAAAAAGTTGTTGATCTGTGTGCAGCA
CCAGGAAGCTGGAGTCAAGTTCTGGCTAAAAAATTAAGGGGCGATGCTAGCAACAAGTCA
GATGCCAAAATTGTTGCAGTAGACCTTCAAGCTATGGCACCTATACCAGGAGTCATTCAA
CTGCAAGGGGATATCACCAAGAAATCTACTGCTCAAGCAATAATTGGACACTTTGACGGG
GAAGAAGCAGATCTCGTTGTATGTGATGGTGCACCAGATGTGACTGGCCTTCATGACATA
GATGAGTACATACAAGCCCAGTTGCTGTTAGCTGCTCTAAACATCACCACACATGTGCTG
AAGAAAGGAGGGACATTTGTGGCCAAGATTTTTCGTGGCAAAGACGTAACTCTACTGTAT
GCACAACTGAAGATTTTCTTTCCAGTGGTCACAGTCTTTAAGCCTCGTAGCAGCAGAAAC
TCAAGCATAGAAGCTTTTGTTGTATGCCAGAAGTACTTTCCACCTGATGGCTACATCCCC
AACATGTCTAATCCTCTGTTAGATCAACAGTATGAGGTTGATTTTAATGAGCTGGAGGGC
CCAAATCGTGTCATTGTTCCATTCCTGGCTTGTGGTGATCTCAGTGGCTTCGACTCTGAC
ATGACCTATCCGCTGGAGCTTGGACCAGGTGAGACATACACATATCACAAACCCACACAG
TCCCCCATCAACCCACCTTACCAAGAAGCTTGTCATCTCCGTAGGACAGACAGGTTGCTC
AAACCAACAGGGCACATACAAAGCCATCATGCACAGAACACGGCTTGCTCTAATCATGGA
GAACCTAGTTCAGCTAAAAACATTTCATCAGCTGAACCATCAGTTCACCCTCTCCCTAAT
AAAAGTCTCTCAGACAACCCAACATCAAGTGAAGAAAACCTCTTACCAACAAGTGAACCT
ACTCATGAACTCATGACCTCAGAGGTTTGTGAGAAAGTTGATGAGTTATTTTTAAATTAA
TTGTTCCATTAAATTTACTTTACCACT
>maker-gLs.1.0.scaf04503-exonerate_protein2genome-gene-0.0-mRNA-1 transcript offset:0 AED:0.48 eAED:0.48 QI:0|-1|0|1|-1|0|1|0|46
ATGTGGCTGCGCACAAAACACAAACTGAAAAGACGGTTTGGCACAAGCTATGATCTTTTC
ATTTTATATCTCCATGAGTTTATGTTCTGCAATTGTTTTCGTCAAGATGAAATAAAGTCA
ACCCCTGTTTTCCTTTCTTAA
>maker-gLs.1.0.scaf26851-exonerate_protein2genome-gene-0.0-mRNA-1 transcript offset:0 AED:0.25 eAED:0.25 QI:0|0|0|1|0|0|2|0|118
ATGGAGAAAATTTGGCACCACACCTTCTACAACGAGCTCAGAGTGGCGCCCGAGGAGCAC
CCAGTCCTGCTGACAGAGGCGCCCCACAACCCCAAGTCTAACAGGGAGAAGATGACGCAG
ATCTTTTTCGAGACATTCAACTCACCTGCTTTCTACGTCAGTGTGCAGGCGGTTCTCAGC
CTGTACGCCTCGGGACGCACCACTGGTGTGGTCATGGACTCTGGGGATGGAGTCACCCAC
ATGGTGCCCATCTACGAGGGCTACTCCCTCCCCCACACCATCAGGCGAGTCAACCTGGCA
GGAAGGGATCTCACGCGGTATCTGCAAAGAATTCTGAACGAGAGGGGCTACACGTAA
>maker-gLs.1.0.scaf35241-exonerate_protein2genome-gene-0.0-mRNA-1 transcript offset:0 AED:0.48 eAED:1.00 QI:0|-1|0|1|-1|0|1|0|4
ATGTTTTTGGAGTGA
>maker-gLs.1.0.scaf40900-exonerate_protein2genome-gene-0.0-mRNA-1 transcript offset:0 AED:0.30 eAED:0.30 QI:0|0|0|1|0|0|2|0|149
ATGTGTAACATATCAAAGCTGAGCAACATGGCTGAAGTACTCAGACATTTTAGGCTTATT
GTCTGGGATGAATCCACTAGGGCACACAGACTAATGGGAGGGTTGACAGCTCTGGTGGCT
GGAGACTCCCGGCAAACCCTACCTGTCGTGCCAAGAGGAACACATGCTGACAAAGTTAAA
GCATTTCTTAAATCTTCATACCTTTGGCCTCAAATCATTGTTCTTTCTTTGACATTAAAC
ATGAGGGTTCATTTGAAAGGAAACAAAAAAGCGGCAGAGTTCTCTGCCCATCTGATGAGA
ATAGGTAATGGAAGCTTAAGTCGAGGAAATCGTACAATTACTGTTCCTTCAAATCTCTGT
CCCCTTGTGAATACCTTATCAGACTTGCTTAAACACGTTTACTACAATCTACGAAATCTC
CAAGAAAAAGACGTGATTTGGTTTAGATAG
>maker-gLs.1.0.scaf13042-exonerate_protein2genome-gene-0.0-mRNA-1 transcript offset:0 AED:0.13 eAED:0.13 QI:0|0|0|1|0|0|3|0|93
ATGCAAGCATGTACTCTGGTCAACCAAAGTTTTGCTATTCAGTTGGCATCCCCAGGGGGT
CGACAAGCAGAGTATATAAATCAAGATGATTCAAACAGAAGATGGTTCAATGAATTTCGA
TCCAAAGCTAGCTCAACACCTATAGGCTTAGAGACTGTTGATGTGAACCGTTATTCTGCA
ATTTTGATCCCTGCTTGTCCTGGTGCCCTCCATGACCTTGTATCAAACAGTGATCTAGGT
CAAATAATTACACATTTTATAAAAGAAAAAAGTAAGTCATGA
>maker-gLs.1.0.scaf47370-exonerate_protein2genome-gene-0.0-mRNA-1 transcript offset:0 AED:0.08 eAED:0.08 QI:0|-1|0|1|-1|0|1|0|159
ATGGAGCACAAATGTTTTGTGTGTGAGATTTGTAAAAAACGTTTCCAGTATAAATCAAAA
CTTGCACAGCATTCAACAGTTCATACTCAAGAGCGTCCATACAAGTGCACTTTATGTGAT
TATTCTGGTAGGTGGAAGAGTTGTTTGACGACTCATATGAAGAGTCACTCTGATGAAAGA
CCATTCAAATGTTCATTTTGTGAATACAGAGCGAAAAAAGCAGATAACTTAAAAAGTCAC
ATAAAAGTTCATCTCAACCAGAGAGACTTTGCTTGTGAAATTTGTGATTATAAAACATTT
ACCAATCCACTCTTGAAACTTCATATGAGAGTCCACACTGGAGAAAAGCCATTTAAGTGT
CACATTTGTGAGAGAGCTTTTTCTCAAAACCCTACGCTTAAAAGTCATCTTAGAAGAATT
CACCAAGTCCTGTTAAATATGAATCACTATAAATCGCAATGGAAGAAGGCACAATGCTAA
>maker-gLs.1.0.scaf01129-exonerate_protein2genome-gene-0.8-mRNA-1 transcript offset:0 AED:0.29 eAED:0.29 QI:0|0|0|1|0|0|14|0|610
ATGTTGACTTCAGCTTCCAATGCTTGTGGTATCAGAGCTCTAAAGTCAGATCAGATGTCT
CGTTTGGTAAAAATACCAGGGATTGTCATTGCTGCGTCAGGAATAAGATCAAAAGCCATT
CGTCTGGCGATCCAATGCAGGAGTTGCTCTAATGTCATAAATAACATTCAAGTTAAGCCT
GGACTTGAGGGTTATGCATTACCTCGGAAATGCAATACAGAGCAAGCTGGGAGACCTAAA
TGTCCTGTGGATCCTTTTTTCATCATCCCTGACAAATGCCGCTGTGTGGATTTCCAGACC
TTAAAGCTTCAAGAGGCACCTGAAGATGTCCCCAATGGTGAGCTGCCAAGGCATTTGCAG
CTTTACTGTGATAGGTATTTGTGTGATCGCATTGTACCTGGCAACAGAGTTACAATTATG
GGCATTTATTCTATTAAAAGGAGTAGCAATACCTCACGAAGAGGCACCAGGGATAAAGTC
AATGTTGGCATTCGACAACCCTACTTTCGAATAGTTGGTGTTAAAATTGACACCGATGGC
ACTGGTAGAACGGCGAGTAATCCTGTGACACCAGCTGAAGAAGAAGACTTTCGTCGACTC
TCTGCCTCTCCAAACATTTATGAAACAATTGCTAAAAGCATTGCACCATCAATTTATGGC
AGCTTGGATATGAAAAAAGCTATTGCTTGCTTGCTCTTTGGGGGCTCAAGAAAAAGACTG
CCTGACGGGCTGACAAGAAGAGGTGACATTAACTTGCTGATGCTTGGTGATCCCGGTACA
GCCAAATCCCAGCTGCTCAAGTTTGTAGAGCGTTGCTCACCAATTGGTATATATACATCT
GGGAAAGGAAGCAGTGCTGCAGGATTAACAGCTTCCGTAATTCGAGATCCATCATCTAGA
GGTTTTGTTATGGAAGGAGGAGCAATGGTGCTTGCTGATGGGGGTGTGGTCTGCATTGAC
GAATTTGATAAAATGAGAGAGGATGATAGAGTAGCCATCCATGAAGCAATGGAGCAGCAG
ACAATTTCTATTGCAAAGGCTGGCATCACTACCACCCTAAATTCTCGTTGCTCAGTTTTG
GCTGCTGCCAATTCAGTATTTGGTCGTTGGGATGACACTAAAGGAGGGGAGAACATAGAT
TTTATGCCAACAATTCTTTCCCGTTTTGACATGATTTTTATTGTGAAAGACCACCATGAT
GAGGCCAGAGATATGACATTGGCTAAGCATGTAATGAACGTCCATCTGAATGCCCTTCAA
AACACAGAAGAAGCAAGAGAGGGTGAAATCCCTCTTAATACTTTAAAAAAATACATTGCA
TACTGTAGAAACAAGTGTGGTCCCCGCTTATCGGAGGAAGCTGCGGAAAAACTAAAGAAT
CGATATGTCCTGATGAGAAATAGTGCCAGTGACTATGAGAGAGAGACTGGCAAGAAAATC
AGCATTCCTATAACAGTGAGGCAGTTGGAAGCTATAATCCGCATTGCAGAATCTCAAGCA
AAAATGAGACTTTGCCCATTCGCCTCTGATGCAGATATAGATGAAGCACTGCGACTCTTC
CAGGTGTCAACTTTGGATGCTGCAACATCTGGCAATTTGGCTGGAGCTGAAGGATTCACC
ACAGAGGAGGATCAAGAGCTTTTGAGCAGAATTGAAAAACAGATAAAGAGGAGATTCGTT
ATTGGTTCGCAGGTTTCAGAACATGCTATTATTCAGGACTTTGCCAGACAGAAATATCCA
GAAAGAGCTATTCACAAAGTCCTCTCATTGCTTCTTCGTAGAGGAGAGATACAACACCGC
ATGCAGAGAAAATTGCTTTTCAGAGTCAAGTGA
>maker-gLs.1.0.scaf01129-exonerate_protein2genome-gene-0.22-mRNA-1 transcript offset:0 AED:0.17 eAED:0.17 QI:0|0|0|1|0|0|7|0|539
ATGTCTAAAATTCGAAATATTGGCATCATGGCACACATAGATGCTGGGAAGACAACTACA
ACAGAAAGGATGCTCTATTATTCTGGATTTTCCAGACATTTAGGTGATGTTGACCATGGG
GACACTGTCATGGATTACATGGAACAAGAGCGAGATAGAGGCATAACAATCACCGCAGCT
GCAATCACATTTAACTGGAAGGGTCATAAAATTAATCTTATTGACACTCCAGGTCATGTT
GATTTCACTGTGGAAGTGGAGAGATCCTTGAGAGTATTGGATGGTGCTGTGGCTGTTCTA
GATGCATCTGCAGGTGTGGAAGCACAAACCCTTACAGTTTGGCGTCAAGCTGATCACTAC
CAAATTCCTCGCCTGGTCTATCTCAATAAGATGGATAAGCCAGGAGCATCTATTGATCTC
TGTCTAAACTCTCTACGCCACAAACTCCATGTAGAGCCACTTGTTGTCAACCTACCTATT
GGTTCGGGGAGACGTTTTGTTGGTGTCTATGACTTGATACACATGGAAACTGTAGAATGG
AACGACAGCAAGTCTAAAGATGGCAGCATATTTGAGAGAAAACCAATCCAGCTGGAAAAA
GACACGGAACTGTCCGAATTTATTTTAAAGGCCAGGTCAGAACTGGTTGGAAAACTTGCA
GACGTTGATGAACATATTGCAGATCTTGTGCTTTGTGACACTAAAGTTGAGCATTTTTCA
CCCCAAATACTGATCTCTGCCATCCGGACTGCAACACTTAACCGTAAATTTGTGCCTGTT
CTATGTGGTAGTTCTCTTAAGAACAAGGGCGTCCAGCCTTTGCTGGATGGCATCACCTTC
TTCCTTCCCAGTCCCATGGATGTGACTTATGGGTTCGCCAAGTATTACGGTACCCATCTG
TGTGCACTGGCATTTAAAGTAACCCATGACAAGCAAAGAGGCCCATTGACATTTGTGAGA
CTATATTCAGGTATGTTGAAGACAGGAGCCTATGTGTTCAATATTAACAGAGGTAAAACC
GAGAAAACTAGCAGACTCCTCCAAGTTTATGCTGATGAATTACATGACATATCTACAGCT
GTGGCTGGGAATATTGTGGCTATAGCTGGTTTGAGAGAGACATTCACTGGGGATACAATC
ACTTCAAGCAGTAAAGCTGCCCAGGATGCTGCTAAAGCTTACATCCATGAAAACGGGACA
AAACATCTGGACAAGTCAGAACGTCCAGAAGAAGCAGAAGAAGAGGACTCATTAACAAGT
GATATGGTCCCTATTCTAGCTGGCCTCACACTACCAGATCCTGTCTTCTTCTGCTCTATT
GAACCCTCAAGTTTGTCAGTTCAAAAAAATCTAGACTCAGCTCTAGAGTATCTACAGAAA
GAAGATCCTAGCTTAAAGGTGGAGATAAGTGCCGAGACTGGACAGACCATTTTGTCTGGT
ATGGGTGAGCTCCATCTTGACATCATCAAGTCACGACTGGAGAAGGAGTATGGTCTTGAT
GTAGACTTGGGCCCTCTGCAGATAGCATACAGAGAAACCATAACTAGCCATGCAGGTATT
CCCTTCACAAGCAAGCCAGTCAAAGAGCTAGAAAATATCGATTTTCCAAATAAATTCTAA
>maker-gLs.1.0.scaf01129-exonerate_protein2genome-gene-0.2-mRNA-1 transcript offset:0 AED:0.12 eAED:0.12 QI:0|0|0|1|0|0|4|0|168
CTTAATTATTTCATTAGCGGGCTTGATAATGCTGGTAAAACAACCATCCTAAAAAAGTTC
AATGGGGAAGATATTGACACCATCTCACCTACTTTGGGCTTCAACATTAAAACACTGGAG
CACAGAGGGTTCAAACTAAACATTTGGGATGTTGGAGGACAAAAATCTCTGCGGTCTTAC
TGGAGAAACTATTTTGAAAGTACAGATGCACTGATATGGGTTGTAGACAGTGCTGATCGC
ATGAGACTCAGTGATTGCAAGAAAGAACTTCATAGCCTATTGGTTGAAGAGCGTCTTTCT
GGAGCAACTTTGTTAGTGTTTGCAAACAAGCAAGATTTGCCTGGTTCATTGACTGCAAGG
GAAATTAGAGAGGCTTTGGATCTAGATTCCATCAAAACACATCATTGGTTGATTCAAGAC
TGCAGTGCAGTGACAGGTGCTAATCTGTTGAACGGCATGGACTGGGTTGTCAATGACATT
GCTTCTAGGATATTCACAATGGATTAA
>maker-gLs.1.0.scaf01129-exonerate_protein2genome-gene-0.10-mRNA-1 transcript offset:0 AED:0.45 eAED:0.45 QI:0|-1|0|1|-1|0|1|0|141
ATGGCTAAACTGAATAAGCGGGTGTGGAATAATCTCAATCTAACTGATAAAACAAAAATA
AGTGTCTATCAGGCATGCGTGCTTAGCACGCTCCTATATGGTAGCGAAGTGTGGACCACA
TATACCAGTCAGGAGCGGAAACTCAACAGCTTCCATCAAAGATGTCTGCGTCGCATTTTG
CGCATTCGTTGGCAGGACAGGGTGCCTAACGTGGAGGTCTTGGAACGTGCACACATGTTT
AGCATATTCTCCTTTCTTATCAAGAGACGCCTTCGCTGGTTAGGTCATGTACGGAGAATG
GAGGAAGGACGTATCCCAAAGATTCTGCTGTATGGAGAGTTGGCAGAGGGGACAAGACAT
ATTGGACGACCGCGCCTGAGATTTATTGACGTTTGCAAACGAAGCATGAGGGAAGCCAAT
ATT
>maker-gLs.1.0.scaf01129-exonerate_protein2genome-gene-0.17-mRNA-1 transcript offset:0 AED:0.47 eAED:0.47 QI:0|-1|0|1|-1|0|1|0|82
ATGAGGGAAGCCAATATTGAAACAAACGAATGGGAGTTCATTACCGAACATCGCTCCAAC
TGGAGAACAGCAGTGTTTGAAGGAGTAAAAAAGGCAGAAGATACTCGAAAGGAGGCCCTT
GAATCAAAAAGAACAATTCGGAAATCAAGAATTTACCGGGATTCAATATTCTCCTGCGAG
AGATGCAGCCGTGATTGCCATTCTAGGATTGGCCTAGTGAGCCACTCGTCAAAGTGTAGA
ACTATATAG
>maker-gLs.1.0.scaf01129-exonerate_protein2genome-gene-0.0-mRNA-1 transcript offset:0 AED:0.61 eAED:1.00 QI:0|-1|0|1|-1|0|1|0|75
ATGGAGCAGAAACATGGCGAACAACAGCAGCTGGTTCAAAAAAGCTACAGACGTTTATCA
ACTCATGTCTCCGAATCATTTTCCGAATCCGCTGGCCCAACGTCTTCACCAATGAGGACC
AGTCTGCCAGCGCAGATGGAGATGGACTTTGCTTTTTCCTACATGGATGTTCAGGCCGAT
GCAAGCAGATTCTCTGGAAGCGCAGGTAGGGACAGTCAGCATTGGTGA
>maker-gLs.1.0.scaf01129-exonerate_protein2genome-gene-0.13-mRNA-1 transcript offset:0 AED:0.48 eAED:1.00 QI:0|-1|0|1|-1|0|1|0|61
ATGGTAGCGAAGTGTGGACCACATATACCAGTCAGGAGCGGAAACTCAACAGCTTCCATC
AAAGATGTCTGCGTCGCATTTTGCGCATTCGTTGGCAGGACAGGGTGCCTAACGTGGAGG
TCTTGGAACGTGCACACATGTTTAGCATATTCTCCTTTCTTATCAAGAGACGCCTTCGCT
GGTTAG
>maker-gLs.1.0.scaf01129-exonerate_protein2genome-gene-0.6-mRNA-1 transcript offset:0 AED:0.30 eAED:0.30 QI:0|-1|0|1|-1|0|1|0|30
ATGGGATACACCTGGAAGCAACTGGAAAGGAAAGCACAGGACCGCGATGAATGGAAAATT
CTTGTGGACTGCCTATGCCCCAAACGGGGTTAA
>maker-gLs.1.0.scaf01129-exonerate_protein2genome-gene-0.7-mRNA-1 transcript offset:0 AED:0.38 eAED:1.00 QI:0|-1|0|1|-1|0|1|0|18
ATGGAATCTACAGGGAAAAAGAAAGAAAGGAAGGCCAAAGAATACCTGGAGATGTGA
>maker-gLs.1.0.scaf67293-exonerate_protein2genome-gene-0.0-mRNA-1 transcript offset:0 AED:0.42 eAED:1.00 QI:0|-1|0|1|-1|0|1|0|13
ATGAAGAGTGGGGTTGGACATTGGTCTTTGCTGCAGACATAA
>maker-gLs.1.0.scaf56016-exonerate_protein2genome-gene-0.0-mRNA-1 transcript offset:0 AED:0.44 eAED:0.44 QI:0|-1|0|1|-1|0|1|0|48
ATGTACGCATCTCAAAATGGTCACACAGACATAGCGACTTTGTTAATTAACAGTGGCTAT
AACATTAATCACAAAGAAAATGAAGGATGGAGCTCTCTAATGATATCTTTACTGAATGGT
CACACAGATATTGTCCAATTACTT
>maker-gLs.1.0.scaf03722-exonerate_protein2genome-gene-0.3-mRNA-1 transcript offset:0 AED:0.07 eAED:0.07 QI:0|0.09|0.08|1|0|0|12|607|533
ATGTTGCGAGCAGTTACAGTTCCAAAGAGCGCAGCTCTTGCTCATATTAGACCAGTCGTT
CTCGGTTCTTCTCGGTTGTGTCTATATAGTACAGTTAGCTCAGACGAACCCAGTTTTTTT
GAACAAGTTGAATTGTTTTTTGACAAATCAGCTGATTTGTTAAAGGACCGACTATTGAAA
AAAGTGCGTGGAAAAAATCTATCTCTAGATGACAAAAAGAAAGTTGTTAATGGATTGCTG
GGTGTAATTAAACCTTGTAATCATGTATTAGCTGTGAATTTCCCAATCAAGCGAGACAAT
GGCACTTACGAGATGATAGAGGCCTATAGAGCACAACACAGCCAGCACAGGACACCTTGT
AAAGGAGGTATCCGTTACAGTATGGATGTCAACCTGGATGAAGTAAAAGCATTGGCAGCT
CTGATGACATACAAATGTGCTGTTGTGGATGTGCCATTTGGTGGGGCTAAGGCCGGTGTA
AAGATTAATCCAGCAGATTACTCACTGAATGAACTTGAGAAAATTACCAGGCGTTTCACA
GTGGAGCTAGCTAAAAAGGGATTTATAGGTCCAGGTATTGATGTCCCAGCTCCTGACATG
GGGACAGGCGAGAGGGAGATGAGCTGGATCTCTGATACCTACTCCAACTCTCTAGGTCAC
GGAGACATTAATGCTCGGGCATGCGTGACAGGCAAACCCATACCACAAGGGGGTATTCAT
GGCAGAATATCAGCTACCGGCAGAGGTCTTTATCATGGACTGAACAATTTCATCATGGAT
GCCAGTTACATGAGTATGATTGGGCTGACACCTGGATTTGGGGACAAGACCTTTATTTTA
CAGGGCTTTGGTAATGTGGGTCTCCACTCCATGAGGTACCTGACCAGGGCTGGGGCCAAA
TGTATTGGTGTTCTTGAGTATGATGGAAGCATCTACAATCCAGAAGGCATCAGTGCAAGA
GAGTTGGAGGACTATAAAATTGAACATGGCACAATTGTTGGATTTCCCAATGCCAAGCCT
TATGAGGGCAACTTGTTGTTTGAGAAGTGTGATATCCTGGTGCCAGCTGCCAGTGAGCAA
CAGATCACAAAGGAAAATGCAGACAACATTCAGGCCAGGATTATTGCTGAGGGTGCCAAT
GGGCCTACTACCATGGCTGCTGACCAGATATTGTTGAAGAAGAATGTTCTCATTATTCCT
GATCTCTATATCAATGCTGGTGGTGTCACTGTCTCTTACTTTGAGTGGCTGAAGAATCTC
AACCATGTCAGCTATGGACGCCTGACCTTCAAATATGAAAGGGACTCAAACTACCATTTG
TTAGAATCGGTTCAAAAATCCCTGGAACGAAAATTTGGCAGGAATGGCAGTGGTAAGATC
CCCATTGTTCCAAGCGAAGAATTTGAGAAGAGGATTGCTGGTGCTTCAGAGAAAGACATA
GTTCATTCTGGTTTGGAACAAACAATGGAAAAATCTGGCAGGCAAATCATGAGGACAGCC
ATGGAATATAATCTGGGCCTTGATATTCGCACTGCAGCATACATGTGCAGCATAGAAAAG
ATATTTGATGTGTACCAGGAGGCCGGGCTAACATTCACGTAAAGAAACAACTGTAACTTG
TTTAATTGCATTCATGAAATGGTAGATTATATAGGTCCAAAATTTACTCCACAATGTTTT
TGGAAGTCTGTCGATATTGACTACATAATTCTCCATGCATTGCAAATATTTATGCCTAAC
ATCTTAGTTTAGAGCTTCTCGTTTATTTTCAAGTCATACATTTTTTAATCACTTAATGTT
GTTTTTTTCCAATTTCTGTCAAGTTACCTCCAACCTGATTGGGTTTGATATTTCTTTCTT
TACCTCATACACTTTTGTAAGTCAATGTAAAGTTTCAGTTTGAACTTTAGCTTAATATTT
CATGTATTGGACAATTGTGTAACTGCATAGATCCTTATCACTAAGCCTTCAATAAATTGA
TGGCACTTTGACACCTCTTTGCTGCTCCAAAATTTTCTTTACAAACTATAGTGTTCACAT
ATCAATCACTAGTACAGATTAGGTGAATAAATTGGTGCAGTTATTAAAAGAAATTATGAG
TCAAGTGTTCTGAATCTGTGTTTAAGACTGATGTTGGATAAAAATGAAGTTTTATATGAA
TCTCATATAATTTTAATCTGTATATTTATCATGCTATCTGTAGATCATA
>maker-gLs.1.0.scaf03722-exonerate_protein2genome-gene-0.6-mRNA-1 transcript offset:0 AED:0.10 eAED:0.10 QI:0|0|0|1|0|0|6|0|241
ATAATTGGTCTCCTACTGCTGGCCATCGGCCTGTGGGCTTGGGCCGAGAAGGATGTGTTT
CATAATGTGACCAGACTGACCAACATAGCCTTGGATCCTGCGCTTCTCTTCATCGTCGTG
GGGATGTCCATGTTCTGTATGAGCTTCACTGGATGTGTGGGGGCGCTCAGGGAGAACACC
TGTCTGTTGCTGTTTTTTATGATCTCACTTGGAGCCATTTTTATACTTGAACTGCTCATT
GGCATTCTGGGATTTGTCTACAAAGATTGGGTGAGAGACTCCATCCAATCACAAGTGAAG
AACATGATTGTTAATTATAGGGATGACCTCGACCTCAAAAACTTGGTAGACTGGGTACAG
CAGGATTGGCTCAACTGTTGCGGTGTGCAAAGCTTCAAGGACTGGGAGTCCAACATCTAC
TTCAATTGTTCGTCTCCTGGAGTTGAGGCTTGTGGCGTGCCTTTCTCTTGCTGCAAACCT
GGAGCTGAAAACTTGATTAATCGACATTGTGGCTTTGAAATGATGAAGACAGAACATGAT
TTTGACAGAGCCACAAAAATCAACACAGTTGGCTGTATTCCATCCGGGGAGAAGTGGCTC
GAGATCAATCTCATCCCTGTAGCTGGTGTGGCTGTGGGTGTGGCTCTCCTGCAAATTCTA
GGAATCTGTTTTGCTCAAAACCTTCGCAGCGACATTCATTCTCAGCGTGCCAAGTGGACA
CTATGA
>maker-gLs.1.0.scaf03722-exonerate_protein2genome-gene-0.0-mRNA-1 transcript offset:0 AED:0.29 eAED:0.29 QI:0|-1|0|1|-1|0|1|0|46
ATGGAGGAAGGCCATATCTCGAAGATGCTGCTGTATGGAGAGTTGACAGAAGGGACAAGA
CTTATTGGATGGCCACGCCTGAGATTTATGGACGTTTGCAAAAGGAGCATGAGGGAAGCC
AATATTGAAAACAACAAATGA
>maker-gLs.1.0.scaf01597-exonerate_protein2genome-gene-0.0-mRNA-1 transcript offset:0 AED:0.09 eAED:0.22 QI:0|-1|0|1|-1|0|1|0|232
ATGTACACCGATGACACCAATAACACCATTGACATCAATGACATCAATAATACCATTGAC
ACCAATGACATCAATAATACCATTGAAAGCAATGACATCAATAACACCTATGCCATTAAT
AATACAATTGAAACCAATGACATCAATAACACCATTGACACCAATGAAATCAATAATACC
ATTGAAACCAATGACATCAACAACACCTATACCATCAATAATACCAATGATACCAATGAC
ATCAATAGCGCCAATGACATCAATGATACTATTGACACCAATGACATCAATAATACCATT
GACACCAATGACATCAATAATACCATTGACACCAATGACATCAATAATACCATTGACGCC
AATGACTTCAATAATACCATTGACGCCAACAAAATCAATAACACATATGCCATCAATAAT
ACCATTGACATCAATGAAATCAACAGCGCCAAAGACATCAATAATACTATTGACACCAAT
GACATCAATAACACTTATGCCATCAATAATATCATTGACACCAATGACATCAATAACACC
TGTGCCATAAATAATACCATGGACACCAATGACATCAATAATACATATATGCCATCAATA
ATTCCATTGACATCAATGACATCAATCATACCAATGACATTAATGACATTAATTATACCA
ATGACCTCAATGGCATCAATAATTCCAAGGAGTCAATGA
>maker-gLs.1.0.scaf01597-exonerate_protein2genome-gene-0.5-mRNA-1 transcript offset:0 AED:0.20 eAED:0.20 QI:0|-1|0|1|-1|0|1|0|144
GAGGTTAACCTCCGTATTGCGAGAGCCAGTGCAATCTGTGGAAAATTGACTAAGAACGTA
TGGACCAGGAGAGGTATCAGCATTCAAACTAAACTGAAAGTATATCAGGCGACTGTTCTC
CCAACGCTTCTCTATGCCTGTGAAGCGTGGATGGTCTACCAACGCCATGCAAGATTGCTG
CACCACTTTCATATAACAAGACTCAGAAAAATCCTCAACATTAAATGGCAGGACAGGGTC
CCCGACACTGAGGTGCTCACACAGGCAGGTCTACCCAGCATCTTCACAATCTTAATGAAG
TCCCAGCTTCGCTGGGCGGGACATGTTGATAGAATGTCAGATGACCGTCTGCTCAAAAGA
ATTTTCTATGGTGAGCTTGAACAAGGAAAGCGGTCTGCTGGCGGGCAGAAAAAAAACGCT
TTAAAGACAACCTAA
>maker-gLs.1.0.scaf01597-exonerate_protein2genome-gene-0.13-mRNA-1 transcript offset:0 AED:0.05 eAED:0.25 QI:0|-1|0|1|-1|0|1|0|105
GAGAATTTCACATACCGTGTATCCAATATTTCTAGTTCACTCTCCGTTGACGAAGAGGTG
AACATCAGGATCGCAAAAGCAGCAGCAACCGTGGCTAAACTAAATAAGCGGATGTGGAAT
AATCTTAAACTATGTGAAAGCACAAAGTTCTACCAGACATGTGTGTTCAGTACGCTCCTA
TATGGCCGTGATGTGTGGACCACATATGGCAGTCGCGAGTGCTTCCTAACAGCTTCCATC
AAAGATGTCTGCGTCGTGTTGTGCGCATTCGATGGCAGGACACGGTACAGAGGTCTCGGA
ACGGGCCAAAATGTGTAG
>maker-gLs.1.0.scaf01597-exonerate_protein2genome-gene-0.3-mRNA-1 transcript offset:0 AED:0.41 eAED:0.41 QI:0|0|0|1|0|0|2|0|49
ATGCAACATGAAGTTGGAAAAACAGCGGCTGCACGCAAGAGACATGCCAGGAAGGCCCGG
TCTGACTCTGCTCCCAGAGATGCGCCATCATTCCCTTGCACCTTCTGCACAAGAGAATTT
CGTGTCAGAATCGGCCTCATTAGCCATTAG
>maker-gLs.1.0.scaf09303-exonerate_protein2genome-gene-0.2-mRNA-1 transcript offset:0 AED:0.42 eAED:0.42 QI:0|-1|0|1|-1|0|1|0|50
ATGATTCCAACAGATATGCCATTTGAATTCAAACGCCTACAGTTTCCGATGCGACACGCG
TCTACAATGACTATCTACAAAGCACAGGGACAATCGCTACAAGTTTGCGGACTAAATTTG
GAAAACCCATGCTTCGCCCATGGACAGATGTAA
>maker-gLs.1.0.scaf09303-exonerate_protein2genome-gene-0.0-mRNA-1 transcript offset:0 AED:0.29 eAED:1.00 QI:0|-1|0|1|-1|0|1|0|27
ATGCAAACATCGTTACATTGTACAAAAATAAAGGAGACAAGAGTGACTGCAACAACTATC
ATGGAATCTCCCTCCTCAGCATAG
>maker-gLs.1.0.scaf20017-exonerate_protein2genome-gene-0.0-mRNA-1 transcript offset:0 AED:0.15 eAED:0.15 QI:0|0|0|1|0|0|7|0|995
ATGCCAACTGATGAATACAAAGTCATAGTTAAAGCAGACAAAACACCTGTCGGCCAACAC
GAAAGACAATACAATGCATCAACAATTGATGAAGTGGCGATCGTTATGGTTGGCGTAGAA
TTTAACTCACGTGATATAATTCTTCATCGCAGAAGTGGCGATGTTCAGCGAGTCTCAGAA
ACTCATCGCTCATACGATGGATTGCAATATCCTATTTTATTTTGGCAAGGAGAAGATGGA
TATCATTTTAACATAAAATTGAGAAATCCACAGACAGATGAGGAATCGAATAAGAAAGTC
AGTGCCATGAAATACTATTCATATCGATTGATGATCCGTGAGAGTGCCGAAAATCATATC
TTGAAATGTCGACAATTATTCCATCAATACATTGTTGATATGTATGCGAAAATCAAATTG
AAATCTTTGATTGATTTTATTGTCAAGTATCATGTTTTTGGAGAGGCACGCTGTTGGATG
TATTCCGTTGAATGGCAAAAGAGAGGATTGCCACATGCACACATTTTAATTTGGTTGATC
GAAAAAGTCAAACCAGATCAAATTGATAAAGTAATTTCTGCAGAACTACCAGATGCCAAC
ACTGATCAATGCTTATTAGAAATCGTCACCAAAAACATGATTCATGGTCCATGTGGATTA
CTCAACAAAAATTCACCATGCATGTCTGATGGGAAATGCACAAAACGATACCCAAGAGAT
TTAATTGCTGAGACTATCACTGGCAATGATGGCTATCCAATGTATCGTCGACGATCAACT
GAAGATGGTGGCAAATCAATTACTTTAAAAGTACGAAACAATGATGTCGAAGTCGATAAT
CGTTGGGTTGTACCGTATTCACCGTTACTCTCGAAAACGTTCAAAGCACACATCAATGTA
GAGTATTGCAATTCGGTGAAATCGATCAAGTACATTTGCAAATATGTTAACAAAGGAAGC
GATATGGCAGTTTTTGGAGTGGAAAAAAAATCTGGATCAATGGATGAAGTCTACCAATAT
CAACTTGGACGCTACATTAATAGCAATGAAGCACTTGAAAACGGACAGCGAGTGTACTTT
ACAACAGAAAATGCACGTGTAAGAGCAGTGTCACCTCCGTCAACAACGTTAACTGCATTT
TTCTCATTGTGCCGGAATGATATTTTTGCAAAGACGCTACTTTACTCTGAAGTGCCAACA
TATTACACATGGAATGCATCAGCGAAAAGTTTTCTACGTCGCAAACAGGGTAAAGCATTT
GAAGAACACCCCAATTTATATTCAGCTGACGCATTAGGCCGTATGTATACTGTTCACCCA
AATAATGCAGAATGCTTTTACTTGCGATTACTGTTAATCAACGTACGTGGACCAACATCC
TTCCAAGAACTGAGAACAGTAAACGGTCAAGTATGTGCCACTTATCGTGAAGCTTGCCAA
GAATTAAAACTTTTGGAAAACGATGCTCATTGGGATACTTCGCTCTCTGATGCATCGAAT
ATTGCTCAACCACAGCAAATACGCACTTTGTTTGCAATCATATTGACAACTTGCTTCCCA
TCCAATCCAAAAGATCTTTGGGAGAAATACAAAGACGACATGAGTGAAGACATCCTACAT
CATTTGCGTCCAACGAATCAAAATCCGGACATTAAATTTACACCAAACGTGTATAACGAG
GCATTGGTTTCGATTGAGGACATATGTTTGGCAATCTCTAACAAAGCACTGGTAGAGTTG
GGAATGACTTCTCCGAATCGATCAGCAAACAAGCTTTCCAATCGTGATTTACAACGAGAA
ACGCACTTTGACATCGAAGAATTAGGTACATTTGTTCAGAAGAATCTTCCAAAATTGGCT
CCAGAACAACTCATAGTGTATGAAAGAATTATGCATGCAATTACCAGACAAATACGATCA
CAAAAAAATATTGCACTGGCTATCGCATCATCTGGAATTGCAGCAACTCTTTTGGATGGT
GGCCGGACAGCCCATTCAGCACTGAAATTGCCGTTGAATATAAAAGCATTGGAAGCGCTT
CATAGTACACTAAAAGATTTGAGAGGAAATGAACAGCTCTTCGGTGGCGCACTTATTTTA
TTATCAGGAGATTTTCGACAAACTTTACCCGTTATACCACGTTCAACAGCGGCTGATGAA
TTAAATGCATGTCTCAAATCATCAGTATTATGGCAACATGTACAGAAATTAACTTTGAAG
ACAAATATGCGAGTAAAACTACACAATGATGAATCCGCTGAACGTTTTGCAAAACAATTG
TTGGACATTGGGAATGGGAAAATGGCAATAGATGAATCAACAAAATGTATCACATTACCA
ACAAGCTTCTGTAAAATTACAGCCAACATTGACGAATTGATTCAAAACGTTTTTCCAAAT
ATCGTACAAAATTACAAAAATCATCAGTGGCTCAGTGCACGTGCTATATTAATTCAAAAT
GAAATCCCTGGCGAAACGACAACGTATACGTCCATCGACACTGTATTGAATCAAGACGAA
GTTGTCAATTATCCAACAGAATTCTTGAATTCACTTGAATTGCCCGGCATTCCGTCGAAC
ATTTTAACACTGAAAATTGGCGTACCTATCATACTTTTACGAAATATTAATCCACCACGA
CTTTGCAACGGTACCAAGCTATCAGTGAAAACCACGATGAGCAATATCATTGAAGCTACT
ATTTTAAATGGAAAATTTAAAGGAGAAGATGTACTTTTGCCACGCATCCCAATGATTTCA
ACAGATATGCCATTTGAATTCAAACGTCTGCAGTTTCCGTTGCGACTTGCATTTGCAATG
ACCATCAACAAAGGACAGGGACAATCGCTACAAGTTACCGGATTAAATTTGGAAAACCCA
TGCTTCTCCCATGGACAGCTATATGTGGCCTGCTCTCGCGTCGGAAAACCTTCTGATCTA
TTCGTGTATGCACCGGACGGAAAAACAAAAAAAACATTGTGTATTTAA
>maker-gLs.1.0.scaf33026-exonerate_protein2genome-gene-0.0-mRNA-1 transcript offset:0 AED:0.35 eAED:0.35 QI:0|-1|0|1|-1|0|1|0|128
AGGCTTCGCAGCACTGTTTGGGACAGGAGAGGTATCAGACGAGAAACAAAGATCAAAGTA
TATATCGCAGCAGTCCTCCCGACACTGCTCTACCGATGTGAAAAGTGGACAGTCTACCAG
CGTCACGCCAAGAAACTGAATAATTTTCATACTACCTGCCTCAGGAAACTCCTCGGCATC
AGGTGGCAAGATACAGTCCCCGACACCGAGGTCCTTGCTAGAGCGAACCTACCTAGTATC
TTCACCACTCTGATGCAGTCTCAGCTCCGTTGGATGGGACACGTAGCCCGTATGGAATAC
CACCAGCTCCCGAAACAGTTATTCTTCGGAGAACTCACGATAGGCAAGCGCTCCCAAGGA
GGTCAGAAAAAGCGTTACAAAGACTGA
>maker-gLs.1.0.scaf33026-exonerate_protein2genome-gene-0.1-mRNA-1 transcript offset:0 AED:0.48 eAED:0.48 QI:0|-1|0|1|-1|0|1|0|69
ATGTGGAGAACTGCTGTCAAGAAGTGGGCTAAATCCCTTGACGCTAATAGGATAACCACA
GCAGAGACACGCAGGCTTGTCCGAAAGAGCAACATTAGATCACCGCCTGAAGCAGCTATT
CCATGCCCACGGTGTCATAGATTATTCCGAGCAAGGATCGGTCTAGCAAGCCACCTTTGT
TGTTGTTCGCCCGTCGAAGATCAACGATGA
>maker-gLs.1.0.scaf33026-exonerate_protein2genome-gene-0.9-mRNA-1 transcript offset:0 AED:0.45 eAED:1.00 QI:0|-1|0|1|-1|0|1|0|37
ATGCCTCAATTATCCATCTGTACAGACACAAAGGAAACCACCAGGCCTGCGACAATCACC
GCGGAATTTCACTACTGTCAATTGCAGGCAAGATCTTGGCCCGAGCCCTTCTGA
>maker-gLs.1.0.scaf06604-exonerate_protein2genome-gene-0.0-mRNA-1 transcript offset:0 AED:0.40 eAED:1.00 QI:0|-1|0|1|-1|0|1|0|26
ATGGAATTCTCTTCCATTACACATTCGCAATATACCGACCATCACAGTCTTCAAAACTGT
ACTCAAAACCCATCTTTTTAA
>maker-gLs.1.0.scaf06604-exonerate_protein2genome-gene-0.1-mRNA-1 transcript offset:0 AED:0.40 eAED:1.00 QI:0|-1|0|1|-1|0|1|0|26
ATGGAATTCTCTTCCATTACACATTCGCAATATACCGACCATCACAGTCTTCAAAACTGT
ACTCAAAACCCATCTTTTTAA
>maker-gLs.1.0.scaf01676-exonerate_protein2genome-gene-0.7-mRNA-1 transcript offset:0 AED:0.13 eAED:0.13 QI:0|-1|0|1|-1|0|1|0|209
ATGCGCAACGTCACCAACTATTTCATAGCCAGCTTGGCGTTCAGCGACCTCCTCATGGCC
ATCATGTGCATTCCTTTCAGCTTTGTGGCGAACGTCCTCCTCGAGCACTGGCCTTTCGGG
GCGGCGCTGTGCCCGATCGTGCCTTACCTGCAGGTTGGGATCGTTTTCCAGAACGCGTAC
ACGATGCTCGCGATGAGCTTGGAACGATACCTCGCCATCATGCACCCGTTCATGAGGCGG
CTGGGGAAAAGACGGTGCCTCCAAGTGGTCGCGCTGTGCTGGGTCCTCGCCTTCATGACG
CCCATCCCCACGGCCGTCACGTCGCAGATCGAGTACAAGAACGACACGGACCAAACGCAG
GGCTACTGCAACGAGAGGTGGGCCACGAAGAAGCAGCAGTTCTCCTACTCTCTGACCATC
ATGATCCTCCAGTACTTTGTGCCGCTGGCGGTGCTCGTCTACACCTACGCTCAAATCGTT
CGGGTCATCTGGCTGAAGGATATGCCCGCCCCGGCAGAGCTGCTCAGTCAGAACAGCAAG
GAGGAGGGCAGTCACCAGAAGAATAGCAACAAAGAGCCAGACCCCAGGAAAAAGGTGAGT
GGTGTTCATTGTTTAACCCGGGGGTTTTAA
>maker-gLs.1.0.scaf01676-exonerate_protein2genome-gene-0.6-mRNA-1 transcript offset:0 AED:0.36 eAED:0.36 QI:0|-1|0|1|-1|0|1|0|191
ATGATGATCACCGTGGTGGGCATCTACGGCATCTGCTGGCTTCCCTTGCACGCCATCACA
ATACTAGGCGATGTCAACCCGAACATATGGGAGAGGACACACATGATCCACGTGTGGATC
GGCTGTCATTTCATGGCCATGAGCAGCTGCGCGTACAACCCTTTCATTTACTGGTGGATG
AACCCGAAATTCCGGGAAGGCTACGTGGACCTGTTCCGGCGCATGCGCTCCTGCTTCTGC
TACGTCTGCCGGTGCCGCACCGGAAGGAAACATTCCAGCGCGTCTCTGGGGGGGCGGCGA
TTCGTCACCAAGTACAGGAACGGGAACAACTCCCCGCTCAGCAGACAACAGTCCAACACC
CAGATGGTGGATTTCACGGGCGTGTACACTGAGGACCACCGGAAGTACGACTCCCTGGCT
CTCGCGGAGCAAACTAAAGAGAAATCCAAACAGCCCGATTTTATTCCAGAACTGAGCAAA
ATTTCCGAGGTGACGGAAAACGGTGTGAACTATTACGGGATGAAGACTATATGCTCCCAC
AACGAAGACCTGGCTGAGAACTTTTGCCGGACATAG
>maker-gLs.1.0.scaf01676-exonerate_protein2genome-gene-0.2-mRNA-1 transcript offset:0 AED:0.43 eAED:0.44 QI:0|-1|0|1|-1|0|1|0|83
ATGAAAATAACACAAGAGCTGGCTTCCTCATATAGCATGTACGGCACTGTTACCAGAGAG
GATACATTCAATGAGTTGAACAAAAAATTTGATGACTATAACTTGGACTGGACTAACCTC
AGTTGCCTTAATGTTGATGGAGGAAAGAACATGAGTGCGATAAAGAAAGGCTTGGTTGGA
CAAGTGAAGCAGATGTGTAATAAGAAACACATTCTACAACAAATGTTCCTGCACTGTATT
ATTCACCAGTAA
>maker-gLs.1.0.scaf01676-exonerate_protein2genome-gene-0.0-mRNA-1 transcript offset:0 AED:0.45 eAED:0.45 QI:0|0|0|1|0|0|2|0|65
ATGGCAGTGAGATGGCTCAGTTGTAAGAAAGTTCTGAGCAGAGTATTTAAGTTAAGAAAG
GAAATAGGTGACTTCCTGGAAAGTAAAGGCAAGCCACAGCCATTAGTGTCTGCTGAAGAG
TGGGTTTGGACATTGGCCTTTGCTGAAGACATAACTAGTCTGGATTTTGGAAGTAATCTA
AAACTACAAGGAGAGTAA
>maker-gLs.1.0.scaf01676-exonerate_protein2genome-gene-0.1-mRNA-1 transcript offset:0 AED:0.49 eAED:0.49 QI:0|-1|0|1|-1|0|1|0|49
ATGACATACTTGTGTGAACAAACATTTTCAAGTACGAAATACGTGGAGAACAATTTGAGA
ACAAATTTGTCCGATGATAATCTCAGGTCACTGTTGATGTTATGGACATCAAATCTAAAG
CCAGAAATGTCTGATATTTCGAGTGTGTAG
>maker-gLs.1.0.scaf01676-exonerate_protein2genome-gene-0.3-mRNA-1 transcript offset:0 AED:0.24 eAED:0.24 QI:0|-1|0|1|-1|0|1|0|39
ATGGTCTCCAAAAATCAAAGATTGTTAAGATGGAGCCTATTTTTACAAGAATATAATTTG
GGCATCAAACATATTAAAGGCAAAGATAATGTCATTGCAGATACTTTGTCCAGAAATTAA
>maker-gLs.1.0.scaf02679-exonerate_protein2genome-gene-0.23-mRNA-1 transcript offset:0 AED:0.19 eAED:0.19 QI:0|0|0|1|0|0|7|0|453
ATGGACAAGAAAAATTTAATTTTACACCTAAGAGTGCACAGTGGAGAGAAACCATTCAAA
TGTGACTTGTGCTCAGCAGATTTTTTACGAAAGTCCCATTTAGTTACACATCTAAGTGTT
CACTCTAAAAAGAAACCATTTGAATCAACTTTAGATATACATGAAAGAGTGCACACTGGA
GAGAAACCATTCAAATGCTACTTATGCCTTGCATGTTTTTCACAAAAGTCATGTTTAGAT
AACCACCAAAGAGTGCACACTGGAGAGAAACCATTCAAATGTGATCTTTGTTCAAAGTAT
TTCACATGCAAGTCAACTTTAAATCAACACAAAATAGTGCACACTGGAGAAAAGCCATTC
AAATGTGATCTTTGTTCAAAGCGTTTTCAACGCAAGGAACGTTTAGAAAGCCACCAAAGA
GTGCACACTAGAGAGAAGCCATTCAAATGTGATCTTTGTTCAATGCATTTTAAATACAAG
GCACATTTAAATAAACACAAAATAGTGCACACTGGAGAAAAGCCTTTCAAATGTGATCTT
TGTTCAAAGCATTTTAAATGCAAGGCACATTTAGAAAGCCACGAAAGAGTGCACACTGGA
GAGAAACCATTCAAATGCTACTTGTGCCTTGCATGTTTTTCACAAAAGACACATTTACAA
AGACACCAACGTGTACACCAAAGAGAGAAACCATTCAAATGTGATCTTTGTTCAAAGTAT
TTCACATGCAAGTCAACTTTAAATCAACACAAAATAGTGCACACTGGAGAAAAGCCATTC
AAATGTGATCTTTGTTCAAAGCGTTTTCAACGCAAGNNNNNNNNNNNNNNNCACCAAAGA
GTGCACACTGGAGAGCAACCATTTAGATGTGATCTTTGTTCAAAGTATTTTACACGCAAG
ACACGTTTAGTAATACACCAAAGAGGGCACACTGGAGAGAAACCATTCAAATGTGATCTT
TGTTCAAAGGATTTTTCAAGCAAGAGAAATTTAAATAGACACCATAGAGTGCACACTGGA
GAGAAACCATTCAAATGTGATCTTTGTTTAAAGTGTTTTAAGCAGAGAGTGAGTTTAAAA
ATACACCAAAGAGTGCACACTGGAGAGAAACCATTCAAATGCTACTTGTGCCTTGCAAGT
TTTTCACAAAAGGCTCATTTAAAAAAACACCAAAAAGCACACAGTGGAGAGAAGCTATTA
AAATGCGATCTTTGTTCAAAGCTTTTTAAACACAAGTCAAGTTTAGATATACACACAAGA
GTGCATACTGGAGAGAAACCATTCAAATGTGATCTTTGTTCAAAGTATTTTACATGCAAA
TCAAATTTAGATATACACCAAAGAGTGCACACTGGAAAGTAA
>maker-gLs.1.0.scaf02679-exonerate_protein2genome-gene-0.41-mRNA-1 transcript offset:0 AED:0.18 eAED:0.18 QI:0|0|0|1|0|0|4|0|277
ATGCATAGCGTGAAGGAAGTTTTTCCAGCCTGCTTAGTGGACTCTTCAGATGGATCTGAA
AATTGTGAATTGCAGAAAAAAGTTGTGTCTTCGCTCCATTCATTCAATAAAACAAGTAAC
TATGGAAATCAAAACAATATTCACCAACTGGTTAACACTTCTGTGAAAACATTCAAATGT
GATCTTTGTTCAAAGCTTTTTAAACACAAGACAACTTTAGATATACACCAACGAGTGCAC
ACTGGAGAGAAATCATTCAAATGTGATCTTTGTTTAAAGTGTTTTAAGCAAAAAGTGAGT
TTAGAAATACACCAAAGAGTTCACACTGGGGAGAAGCCATTCAAATGTNNNNNNNNNNNN
NNNNNNNNNNNNNNNNNNNNNNNNNNNNNNNNNNNNNNNNNNNNNNNNNNNGGAGAGAAA
CCATACAAATGTGATCTTTGTTCAAAGCATTTTAGACACAAGTCACATTTAGATATACAC
CAAAGAGTGCACACTGGTGAGAAACCATTTAAATGTGATCTTTGTTCAAAGAAACCATTC
AAATGTGATCTTTGTTTAAAACATTTTAAACACACGAAAAATTTATTTTTACACCTAAGA
GTGCACACTGGAGAGGAACCATTCAAATGTGTCATGTGCACAGCAGGTTTTTTACAAAAG
TCCCATTTAGTTACACACCAAAGAGTTCACTCTAAAGAGAAACCATTCAAATATTTAGAA
ATACACATAAGATTTCACACTGGACAGAAACCTTTCAAATGTGATCTCTGTTCAAATTGT
TTTAAAGTCAGTAAGTCAAGTTTAGGTTTTCACCTTAGTGTGCACACTGGATAG
>maker-gLs.1.0.scaf02679-exonerate_protein2genome-gene-0.3-mRNA-1 transcript offset:0 AED:0.18 eAED:0.18 QI:0|0|0|1|0|0|4|0|274
ATGCAGAAAAACGTTTTGTCTTTGCTTCATTCATGCAATAAAACAAACAATAATAGAAAT
AAAAAAAATATTGCCCAACCGGTTTACACTTCAGAGAAACATTTCAAATGTGATCTTTGT
TCAAAACTTTTTAAACACAGAACAAAATTAATTTTCCACCTAAGAGTGCACACTGAAGAG
AAACCATTCAAATGTGACTTGTGCTCAGCAGGTTTTTTACAAAAGTCCCACCTAATTACA
CACAAAAGAGTTCACTCTAAAGAGAAACAATTTGAATGTGATATTTGTTCCAAGCTTTTT
AAACATAAGTCAAGTTTAGATTTACATCAAAGAGTGCACAATGGAGAGAAACCATTCAAA
TGTGATCTTTGTTCAAAGTGTTTTAAATGCAAGACAAATTTAGATCTACATCAAAGAGTG
CACACTGGAGAGAAACCCTTCAAATGTGATCTTTGTTCAAAGTATTTTACACGCAAGACA
AATTTAGATATTCACCAAAAGGTGCACACTGGAGAGAAACCATTCAAATGCGATCTTTGT
TCAAAGTGTTTTACGCAAAAAGTGAGTTTAGAAAGACACCAACGAGTGCACACTGGAGAG
AAACTATTCAATTGTGATCTTTGTTCAAAATATTTTAAATGTCAGACAAATTTAAAAAGA
CACCAAAGATTGCACACTGGAGAGAAGACGTTCAAATGTGATCTTTGTTCAAAGCGTTTT
AAAGAATGTGATCTTTGTTCAAAGTATTTTACACGCAAGTCAAATTTAGATATACACAAA
AGAGTGCACACTGGAGTGAAACCCTTTAAATGTGATCTTTGTTGA
>maker-gLs.1.0.scaf02679-exonerate_protein2genome-gene-0.47-mRNA-1 transcript offset:0 AED:0.43 eAED:0.93 QI:0|0|0|1|0|0|3|0|206
ATGTCATCCTTCATCACCCACAGTAATCCACCATCATCAACTATCATCCACCATCATCTA
CCATCACCCACCATCATCCAAAGTCTTCCACCATCATCTACCATCATCCACCGTCATCCA
AAGTCATTTACCATCATCCACCATCATCCACCATCATCTACCATTAACTTCCGTTATCCA
CCATCATCCACAATCTCCATACATCATCCACCAACATTAAACGTCTTCCAACATCATCCA
CTGTCATCCAAAGTCATTTACCACCATCGAACATCATCTACCATCATCCATATATCATCC
ACCGCGATCCACTGTCATCTACCATCATCCACCATCATCTACCATCATCCATCATCATCT
ACCATCATCCACTGTCATCTATCTATCATCACCCATCATCCAACGTCATCCACCCTCATC
CATATATCATCCACCGTCATCTACCATCATCCACCGTCATCTACCATCATCCACCGTCAT
CCATCTATCATCCACCAACATCAACCGTCATCCACCATCATCTATCATCATCCACCGTCA
TCCACCATCAGTTCCACCCACGGTACAACAATACATCTCATTGTCACAATTATTAATTTT
CACGCTATCTTGGCCTATTGA
>maker-gLs.1.0.scaf02679-exonerate_protein2genome-gene-0.48-mRNA-1 transcript offset:0 AED:0.29 eAED:0.29 QI:0|-1|0|1|-1|0|1|0|184
ATGGTCACTTTCGGCGCCGAAACCGAAATTCGGTCGGTCTCTAATCAAGTTATTGACAAA
CATATATGGAAGTGTCCCATTTGTGGTTTGAGGAAAAGTATACGAGATGGCTCATTTTTT
ACTTGGAGTCATCTACCATTATCTAAATTAGTAATTCTCATATACTGTTTCGCCATTGAT
TCTCCTCAAGATGTTACAAGGCACGAGTCTCAAATACAGAACCAAAACACAGTGATTGAC
TGGTTTAATTTTATTCGAGAGGACATAGTGGTTTATCTGAACCAGCATGCAACTCAGATT
GGTGGCTTTGATGATAATGGGGTGCCCATGGTAGTTGAGCTTGGCGAATCAAAATATTTT
CATAGGAAACACCACAGAGGAGCATGGCGTCAAGGCCACTGGGTTTTCGGTGGCATAGAA
AGGTCCACTGGAAAATGTTTCCTAGTGGAAATTCCAGACAGAACAGCTGGAACCCTGGAA
AACATTATCGTCCAACAGGTTTTGCCAGGGACACACATAATAACTGATGGCTGGGCAGGC
TATAGACACATATAG
>maker-gLs.1.0.scaf02679-exonerate_protein2genome-gene-0.1-mRNA-1 transcript offset:0 AED:0.29 eAED:0.29 QI:0|-1|0|1|-1|0|1|0|77
ATGAGATGCTTCAGAAGCATTTTTGGCATCTGCTATAGGGACCATATCTCCAATGAAACA
GTGAAAGAAAGGGTTCGTCAGGCACTTGGGGAGTACGAAGAACTACTGGTGACTATGAAA
AAACGCAAATTACAATGGTACGGCCACGTAATAAGGAAACAAGGGCTTGCCAAAGAAATA
TTGCAAGGCACCACAAGAGAAGGGAGAAGAAGAGGAGGACAAAGAAAAAGATGA
>maker-gLs.1.0.scaf02679-exonerate_protein2genome-gene-0.0-mRNA-1 transcript offset:0 AED:0.32 eAED:0.32 QI:0|-1|0|1|-1|0|1|0|75
ATGAGATGCTTCAGAAGCATTTTTGGCATCTGCTATAGGGACCATATCTCCAATGAAACA
GTGAAAGAAAGGGTTCGTCAGGCACTTGGGGAGTACGAAGAACTACTGGTGACTATGAAA
AAACGCAAATTACAATGGTACGGCCACGTAATAAGGAAACAAGGGCTTGCCAAAGAAATA
TTGCAAGGCACCACAAGAGAANTAACCTACGCTTTGCGGACGACATAG
>maker-gLs.1.0.scaf02679-exonerate_protein2genome-gene-0.46-mRNA-1 transcript offset:0 AED:0.44 eAED:1.00 QI:0|-1|0|1|-1|0|1|0|61
ATGGGCCCACGTTCTGGAACCAGCTCCCCTTCCATATACGTCATAGTGAAACCTCGTCCA
TTTTCAAAAAGTCCCTTAAAACTCATCTGTTTAGGTCCGCCTATGACCTGTGATGCACCC
TCCTTGCCCTACCTAATTTTCTGTTTCGGTTTAATCCAGAAGTGTCAAAGTGTCCTCTTT
TTATAG
>maker-gLs.1.0.scaf02679-exonerate_protein2genome-gene-0.55-mRNA-1 transcript offset:0 AED:0.47 eAED:0.47 QI:0|-1|0|1|-1|0|1|0|23
ATGCGCGCCAAACGTAAACTGAAAAGACAGTACGGAACAAGTGACACATTGTTTCCATCA
TATTTAAAGTAG
>maker-gLs.1.0.scaf09777-exonerate_protein2genome-gene-0.0-mRNA-1 transcript offset:0 AED:0.14 eAED:0.14 QI:0|-1|0|1|-1|0|1|0|80
ACTTATGTTCTCCCTCTCGCTCTTGCAGGAGACCAGTACCTCGTGGTGTCCGGAGTACCG
CTCAGGAACGGTGACTCTCATGTCAAGGAAATCGCCAACATGGCGCTTGGACTTCTGGAA
CAAACGAAGAACTTAACGGTCGACCACTTGCCGACATACCCAATACAGCTGAAGTTTGGC
GTCTGCACAGGTGGGCGACGGGGCGTTACATGGGGGGGGGGGCGGGNTCAGAATATAATT
TGA
>maker-gLs.1.0.scaf06644-exonerate_protein2genome-gene-0.20-mRNA-1 transcript offset:0 AED:0.00 eAED:0.00 QI:0|-1|0|1|-1|0|1|0|572
ATGGCAGATGATCCAGGCCACCAGGCCATGTTATACTTTTTGGAAATTCTCATGTACAGC
AATGCTCCAATGAGCATTAGCCAGCTAGCTGGCCGTTTTGGGAGCCGCAACTTCACCTCA
GAAATGCGGCAGAGCGCCGGTGGAAATGAGGCCGGCCTCAAGAAGTTTCTTTTGAAGTAC
CCCTCCCTGTTTTCTGTAAATGGTAACCTCGTTAGCCTTAACGATGGTACTGCCCTTGGG
GGAAATTTTCGAGAGTCAAGTCCTGCCTCTTCCTCTGGCCACACTTGTCTCCCTGATGTC
TCTACAGAAACAGAGGCTGTCCAGTTCTTCAGAGGGAAGATTTTGAAGAAGGGAGATAAG
TGGATGCCAGTGAAGAGTTTAGCCGGGCACCTTTCTCAAGCATTGCCCGAAATAAGAGAG
TGTGTGGGTCCTCAGAATGAATTCCTCACTTTTTTGCTCAAGCACCCACTTATTTTCGAA
GTAAAAGATGACAATGTATGCCTTAAGGACAACATCCGCTGCAATGCTGCTGATCCCGAC
TCCTCCTCAGAGCCACCAGTATTACCACCAACAACACCCAAGATAAAACGACGCCCAAAG
TCCCAGGATGTATCTGACCTGCCAAAACCTGTCGGTGGTCGAACGGTCACTGTAGCTCCT
GCACCAGCCAGTGCAGGTACCACAAAAGCTGGTCCAGTGACAATGACTGCCAATGAGTAC
AAGGCTGTAATGTTCATCAAGAGTATAATTCAGAAGAAAGGGGACATGAAAGTGAACAGC
TTGTCGGGTCACTTCAGCCAGGCTCCGGAGAGTCTGCGTAACACCATAGGCTGGAGTAAA
CCAGAACTGCACCAATTTATTTCAGCTCATGATAATATTTTCACCATTGGGGAGGATGAG
GTTGTTTCTGTAATAAAAAACACAAGGTTAAATGTCATCATAACTGGAAGTAGGCCACAT
GTGCAGACAAAACCATCAGTCAGTGGACGAAAAGGTCAGATCTTTCACGTGGCCAAGCTC
TGGGGAATCATAGACCTCGGCATGCACGAACACGTCTTTATTGACAGAACAATTTTCGGC
AAAAACATTGATGATTTAAACAAGCTCCTCAAGATAGGTGAGTGGGTATTCTTTGATGCT
GTCCCTGCACCCAAAGGCAGTCGAGCTCGCTGGAAGGCCACAAAGGTATGGAAGGAAAAT
GAGTCTATAGAAGATCTGATTGAAAAAGTGGCCGCTAAACTGGACCTTCCCATTGATGGA
TTCCCCAGAGAGCCGCAGACTCCTCTAGGCAACATGAATGATGAAATCAGGAAAATCTAC
CCAGATCTGGATGACAGCACTTTTTCAAACACCACACCGCTCAATATAGGAGGCATCAAG
TACTCATTCCAGGATGCTGCTCCAAGTGGCGCTGGTGTTGTCCCAGTGTGGAATTTTCAC
CATGTTGAATTGGAGGGCATGAAAGATGTTGATGAGTTGAATTTCAGTGATGATGAGGGA
GATATTTCCCCTCAGGTCTCCATGGTTGCAGAAAGACAGTACATGAATCGTTCTGTGCTG
ATGGATAGTCCAAGAACACCTGCCAACAACAGCGATGGCTCTGGCGGCCTTAAAAATAGC
ATAGAGTTGGAAGGTGTGAGAAGATTTGTCACCATTGGTTGTCAGACCATTGTAACAGGT
GATGTTTTAGCTACACAGCTATTTCATGAAGATATGTAA
>maker-gLs.1.0.scaf06644-exonerate_protein2genome-gene-0.0-mRNA-1 transcript offset:0 AED:0.23 eAED:0.23 QI:0|0|0|1|0|0|2|0|169
AAAATTAAGGANAATCCCACCGCCATCAACGCTCGCCTCAAGGCGGCCCTTAAGGCTGGT
GTTAAGGCTGACGCTCTTAAACAGTCCAAAGGCACTGGCGCCGCTGGATCTTTCCGTCTG
GGAGAGAAAGCTGAGAAGAAGCCCAAAGTCAAGAAAGTGGCTGAGAAAAAGCCCAAGTCA
CCGAAGAAGGTCACAAAAGCCGCTAAGCCAAAGAAACCCGCTGCTGCCAAGAAAGTCGCT
GAGAAAAAGCCCAAGTCACCGAAGAAGGTCACAAAAGCCGCCAAGCCCAAGAAGCCCGCC
GCTGCCAAGAAAGCCCCCAAGTCTCCAAAGGCCAAGAAGCCGGCTGCACCCAAGAAGGCT
AAATCTCCCAAGAAGCCCGCTGCTGCCAAGCCCAAGAAGCCAAAGAGCCCTAAGAAGCCA
GCGGCTGCCAAACCAAAGGTTGCCAAGAAACCAGCTGCAGCCAAAAAGCCCAAAGCTGCC
AAGAAGGCGCCCGCTGCCAAGAAAGAATAA
>maker-gLs.1.0.scaf14429-exonerate_protein2genome-gene-0.0-mRNA-1 transcript offset:0 AED:0.30 eAED:0.36 QI:0|0|0|1|0|0|3|0|164
ATGCTGAACCACTTTTATACAAAAAGACTCATAAAAATCCTCAACATTAAATGGCAGGAC
AGGGTCCCAGACGCTGATGTGCTCACACAGGCAGGTCTCCCCAGCATCTTCACAATCTTG
ATGAAGTCCCAGCTTAGTTGGGCGGGACATGTTGTGAGAATCTCAGAGGACCGTCTTCCC
AAAAGAATTTTCTATGATGAGCTTGAACAAGGAAAGTGGTCTGCTGGCGGACAGAAAAGA
CGCTTTAAAGGCAACATAAAAGCCTCACTAACTTCGTGGCGTTCCACTTTGCACGGGAGC
TCCATGCAACATGAAGTTAGCAGAACAGCGGTTGCAGAGCGCAAGAGACATGCCAGGAAG
GCCCGGTCTGACTCTGCTCCCGGAGATGCGCCATCATTCCCCTGCACCTACTGCACAAGA
GAATTCATGCCAGAATCGGCCTCATTAGCCATCTGCGCACCCACATACAGAACCAGCACA
AACTCTGATGATTAA
>maker-gLs.1.0.scaf14924-exonerate_protein2genome-gene-0.0-mRNA-1 transcript offset:0 AED:0.32 eAED:0.32 QI:0|-1|0|1|-1|0|1|0|78
GTTTATTCACCCCTTCGACAGCTTTGCTCAGCAGACGTGCATATTCTTTCTGTCCCCAAA
ACTCGCACAAAAACATACGGTGAACGATCGTTCTCTTTCTGTGCCCCCAAACAATGGAAT
TCTCTTCCATTACACATCCGCAGTATACCAAATATCACAACCTTCAAAACTGCACTCAAA
ACACATCTCTTTAATCTCTACTATCATGACCGATTCCCACCTCTGACCGAAAAATGA
>maker-gLs.1.0.scaf14924-exonerate_protein2genome-gene-0.1-mRNA-1 transcript offset:0 AED:0.32 eAED:0.32 QI:0|-1|0|1|-1|0|1|0|78
GTTTATTCACCCCTTCGACAGCTTTGCTCCGCAGACGTGCATATTCTTTCTGTCCCCAAA
ACTCGCACAAAAACATACGGTGAACGATCGTTCTCTTTCTGTGCCCCCAAACAATGGAAT
TCTCTTCCATTACACATCCGCAGTATACCAAATATCACAACCTTCAAAACTGCACTCAAA
ACACATCTCTTTAATCTCTACTATCATGACCGATTCCCACCTCTGACCGAAAAATGA
>maker-gLs.1.0.scaf14924-exonerate_protein2genome-gene-0.2-mRNA-1 transcript offset:0 AED:0.30 eAED:1.00 QI:0|-1|0|1|-1|0|1|0|53
ATGGTGAACGATCTTTCTCTTTCTGCGCCCCCAAACAATGGAATTCTTTGCCACTACACA
TACGCAATATACCAACCACCCAGGCCTTCAAAACTGCACTCAAAACATATCTTTTTAAAT
TATACTACCCTGACTGATTCCCCTCCTCTGACCGATAAATGA
>maker-gLs.1.0.scaf17588-exonerate_protein2genome-gene-0.0-mRNA-1 transcript offset:0 AED:0.42 eAED:1.00 QI:0|-1|0|1|-1|0|1|0|19
ATGGATCAGAAACTGGGAGATCAACAGCGAGCATTACGCAGAAAGTACAGACCTTCATAA
>maker-gLs.1.0.scaf05643-exonerate_protein2genome-gene-0.11-mRNA-1 transcript offset:0 AED:0.32 eAED:0.32 QI:0|0|0|1|0|0|4|0|349
ACTTCATGCACTGTCATTCTCCTTCATCTGACTGTACCCACTTCATGCACTGTCATTCTA
CTTCATCTGACTGTCATTTTACTTCATCTAACTATACCCACTTCATGCACAGTCATTCTA
CTTCATCTGACTCTCATTCTACTTCATCTGACTATACCCACTTCATGCACAGTCATTCTA
CTTCATCTGACTGTCATTCTACTTCATCTGACTATAACCACTTCATGCACTGTCATTCTA
CTTCATCTGACTGTCATTCTACTTCATCTAACTATACCCACTGCATGCACTGTCATTCTA
CTTCATTTGACTTTACCCACTTCATGCACTGTCATTCTACTTCATCTGACTTTACCTACT
TCATGCACAGATCTTCTTGGTGACAATGTTTACTCCCAAGTTTTCAAGGGCTCCTATCAG
CACACAGAAGTGGCAGTAAAGCGACTGAAAGCTCCGTTACAGCCCAGGGACAGGAACTAC
TTTGCTGCAGAGGTTTCGATGTTTGAAGAGCTCTGTCACTCCAATGTGGTGCAGCTGATT
GGAGTCTGCACCACTGACAAACTTCCACTTGTAGTGCTTGAGTACATGGTGCTTGGTAAC
CTTCACAACTGGCTGCACGATCCTTCCAGAACAGCACTGGAACATAAACAGTTTTATCAA
ATCGCCCGTGACGTCAGTGCCGGGATGCTGTACCTGCACCAGCGCCAACCCCCAGTGCTT
CACCTCAACCTCAACTCTTGTAATGTGCTGCTAGGACAGGGTCTCCATGCCAAAGTTGCT
GATTTTGGCTTCTCTAAACTTAAGCACGAGGCGGATCACAAAGTTACGAGGGGCAACAAC
AAGACAAAACAGATTCAGGGAAACACTGCCTGGATGGCGCCAGAACTGCTTACAGGAAGT
GATGTCATTGCCAAGGCAGACGTCTACAGCTTTGCTGTTGTGTTGTGGGAAATGCTTACT
AGAAAAACACCTTATGATGGCATGACGGTGTACCAGGTAACTAAGGCTCAGTTGTTGTAC
CAGGTAACTATGGCTCAGTTGTTGTACTAG
>maker-gLs.1.0.scaf05643-exonerate_protein2genome-gene-0.0-mRNA-1 transcript offset:0 AED:0.28 eAED:0.29 QI:0|0|0|1|0|0|2|0|112
ATGATACGGTACCCAACTCCCAGGATACACACAAAGGTGGAGGAAATCTTCGAGGACAGT
GATAGCCAAAAGGCAAGGCGAGTTCACCGTTGTGACTTTGAAGGCTGCAACAAGGTGTAC
ACTAAGAGCTCTCACCTCAAGGCCCACAGGCGAACACACACAGGTGAGAAGCCTTATATA
TGCAGTTGGGAAGGATGCACCTGGCGGTTTGCCCGGTCAGATGAGCTGACTCGTCACTAC
CGCAAGCATACAGGAGACAAACCCTTCAAGTGCCAAGTCTGTGACCGTGCCTTCTCGAGG
TCGGACCATCTCTCGCTTCACATGAAACGACATGTCTGA
>maker-gLs.1.0.scaf06522-exonerate_protein2genome-gene-0.2-mRNA-1 transcript offset:0 AED:0.03 eAED:0.03 QI:0|0|0|1|0|0|2|0|626
ATGTCAGTTTACGATCTCGTTAGTGCGAAAGATCATTCAGAATTGCACGCAGTATCCGGG
AAACAACAAGACAATAAAAATCTTAAAGAATTCAAAGCTTTTGAAAAACCGCCTTACACA
AATGCGGTATCATGTGACGTTTTAAATTCTGAGAGCTCCAGGGAGGATGGGCCTGAAGAC
TGTACCATCACAATACAAGACTCTAATCAGCAACACCGACAGCTGCTGTACAACTTGACC
GAAACGCCCCCGCTGCACTACCTCGTGCTCTTCGCCATCCAGCAGAGCTGCTTGGCTATT
TCCACGCCCCTGGGAACCGCTGTTATCGTCGCCGAGGCGGTCTGTGCTAACGATGAGGAC
GAGATCAAAGTTAAGATTCTCAGCTCCACAATGATGATGATGGGGATGTCCACGTTCGCC
ATGACAACCTTTGGGGTCAGACTCCCGATATTCCAGGGTCCTGCAGCGACGTACATTATT
CCCCTGCTCGCCATGATGTCGCTTCCGGAGTTCAGCTGCCCGGCCACCATTAGAATCGTA
GACCCGGCCACCAACGGTACCGCACTGTTCGTTTTGGTCAACAACAGAATCAATGCCTAC
GCGGGCAGTTTAATGCTGGCAGGATTTCTACATTGCTTAGCGGGCCTCACTGGTTTCGTC
GGCCTCCTGGCAAGATTCGTGGGTCCGATAACAATCGTTCCGGTGGGAACACTATTCGGT
ATTTACATCCACACGGTGGTGGTGAGCTTCTCCGAGACCAACTGGCTCGTGGCGGTCCTG
ACATCAGTCACGTGTCTTGTCCTGGGTCTATACCTCGGTGACTACAACATGCCCATGCCC
ACGTGGAGTTCCGGGCGTGGGTTCCACGTTACATGGCAACCGTACCACCGCATCTTCGCC
CTGCTTATCAGCATACTGCTGGGCTGGATGGTCAGTTTTGTTATGACGGAGTACAATTTC
CTCCCTAACGACCCCGCTGACATCTCGTACAACGCAAGGACGGACGCCAGGTCTCAGTCA
GTGAGAGACACGAGCTGGTTTCTGTTTCCCTACCCCGGTCAGTTCGGCAGTATGACTTTC
AGCTTCGGGGCTTTCATAACGTTCATGATAAACACTATCTTGTCCATACTAGACTCTATC
GGGGATTACAAAGCAACGGCCCGGGTTTCCAATGCGGTGCCTCCGCCAGCCTACGCTGTC
AACAGAGGAATAGCTGTTGAAGGTTTGATGAGCATTATAAGTGGGAGCATGGGATGCGGG
CACGCGACAGTTTCATACAGTGAAAATGTTGGCGTAATCGGGATCAGCAAAGTGGCGAGC
CGGAGTGTTTTTCAAATCGTGGGTGTCATATACATCGCCTTTGCTGTTTTCGGAAAAGTG
GGAGCTTTTTTTATGTGTATGCCTTACTCTGTCATAGGCGGGTCCCAGATCATATCTTTC
GGGATCCTTATCGGGGTCATCCTGTCGTATCTACAGCTCATCGATCTGAATTCCATTCGC
AACCTCAGCATTATCGGGATCGCGCTATTACTTGGGATGATGATGCCTCACTGGGTTCAG
AAGAATCCTTCCGCAATAAATACAGGATATCAACATCTTGATAACCTCATTAATTTGTGC
CTCTCTAACCCGCCGTTCGTAGGTGGCGTTTTTGCTTGTTTCATGGATAACACGGTGCCT
[truncated: 20,634,371 more chars]
